# Supplementary material for: Hypoxia Predicts Poor Prognosis in Neuroblastoma Patients and Associates with Biological Mechanisms Involved in Telomerase Activation and Tumor Microenvironment Reprogramming
Source: Cancers (Basel). 2020 Aug 19;12(9):2343. doi: 10.3390/cancers12092343 (PMC7563184; doi:10.3390/cancers12092343)
Supplement: Supplementary file 1 [file cancers-12-02343-s001.zip]

Archive with 11 entries (10 files):
- cancers-852053 supplementray layout/
- cancers-852053 supplementray layout/cancers-852053-supplementary Figure S1-S7.docx
- cancers-852053 supplementray layout/Table S1.xlsx
- cancers-852053 supplementray layout/Table S2.xlsx
- cancers-852053 supplementray layout/Table S3.xlsx
- cancers-852053 supplementray layout/Table S4.xlsx
- cancers-852053 supplementray layout/Table S5.xlsx
- cancers-852053 supplementray layout/Table S6.xlsx
- cancers-852053 supplementray layout/Table S7.xlsx
- cancers-852053 supplementray layout/Table S8.xlsx
- cancers-852053 supplementray layout/Table S9.xlsx
