# Supplementary material for: Hypoxia Predicts Poor Prognosis in Neuroblastoma Patients and Associates with Biological Mechanisms Involved in Telomerase Activation and Tumor Microenvironment Reprogramming
Source: Cancers (Basel). 2020 Aug 19;12(9):2343. doi: 10.3390/cancers12092343 (PMC7563184; doi:10.3390/cancers12092343)
Supplement: Supplementary file 1 [file cancers-12-02343-s001.zip › cancers-852053 supplementray layout/Table S2.xlsx]

## Sheet: Sheet1
Table S2 - Clinical and biological characteristics of NB patients included in batch-adjusted training and test sets
Patients' chracteristics	Training set (n=236)	Test set (n=550)
Dataset
RNAseq498	123 (52%)	244 (44%)
Agilent709	78 (33%)	210 (38%)
Affymetrix413	35 (15%)	96 (18%)
Age at diagnosis
< 18 months	128 (54%)	321 (58%)
≥ 18 months	108 (46%)	229 (42%)
INSS stage
1	48 (20%)	95 (18%)
2	40 (17%)	85 (15%)
3	32 (14%)	73 (13%)
4	89 (38%)	231 (42%)
4s	26 (11%)	66 (12%)
na	1 (0%)	0 (0%)
MYCN status
normal	193 (82%)	436 (79%)
amplified	42 (18%)	111 (20%)
na	1 (0.0%)	3 (1%)
Event overall
no	167 (71%)	390 (67%)
yes	69 (29%)	160 (33%)
Event-free
no	131 (55.5%)	318 (57.8%)
yes	101 (42.8%)	219 (39.8%)
na	4 (1.7%)	13 (2.4%)
Follow-up duration (years)	7.2 (3.7-10.6)	6.7 (3.5-9.7)
Data are relative to the 236 patients in the training set and 550 patients in the test set.
Data are n (%) or median (IQR).INSS stage stands for International Neuroblastoma Staging System.
na indicates not available. NB: neuroblastoma.
