# Supplementary material for: Hypoxia Predicts Poor Prognosis in Neuroblastoma Patients and Associates with Biological Mechanisms Involved in Telomerase Activation and Tumor Microenvironment Reprogramming
Source: Cancers (Basel). 2020 Aug 19;12(9):2343. doi: 10.3390/cancers12092343 (PMC7563184; doi:10.3390/cancers12092343)
Supplement: Supplementary file 1 [file cancers-12-02343-s001.zip › cancers-852053 supplementray layout/Table S3.xlsx]

## Sheet: Supplementary file S3_01.csv
Table S3 - Clinical and molecular characteristics of NB patients in the batch-adjusted data set used in the present study
Patient ID	AK4	ALDOC	EGLN1	FAM162A	MTFP1	PDK1	PGK1	Agr group	Event-free	Event-free survival	INSS stage	MYCN status	Event overall	Overall survival	Platform	NB-hop prediction	Training\Test(30/70)
252038210119_1_4	3.08368	3.20411	3.90142	2.39335	1.75103	3.0121	4.8833	<18	no	6.01096	4s	no	no	6.01096	Agilent4x44k	F	Training
gsm1205289	2.97115	5.51593	4.37011	2.66605	1.04685	3.25398	4.5093	>=18	no	14.8904	1	no	no	14.8904	RNAseq	F	Training
itcc0010	2.43975	3.8877	4.06024	2.25255	0.873298	2.62345	4.76572	<18	no	19.6384	4	no	no	19.6384	HG-U133plus2	F	Training
gsm329018	3.27076	4.54426	4.24442	2.19851	1.06317	2.70298	5.0304	<18	yes	0.986301	2	no	yes	0.986301	HG-U133plus2	F	Training
252038210007_1_3	3.84283	2.15641	3.81521	3.34274	1.71528	3.55799	5.21773	>=18	no	6.56164	2	no	no	6.56164	Agilent4x44k	F	Training
gsm1205248	2.6501	3.72189	4.04518	1.88374	1.64981	2.50689	4.39887	<18	no	5.73699	2	no	no	5.73699	RNAseq	F	Training
252038210022_1_3	3.91192	4.11789	4.47118	2.81467	2.60164	2.97844	5.37111	>=18	no	6.74795	2	no	no	6.74794	Agilent4x44k	F	Training
itcc0030	4.97464	3.6333	4.81141	3.83181	1.99827	3.82821	5.16123	<18	no	10.9945	3	no	no	10.9945	HG-U133plus2	F	Training
gsm1205318	4.26118	2.38946	4.18793	3.02659	2.50756	4.03359	4.85548	>=18	no	7.74795	3	yes	no	7.74794	RNAseq	UF	Training
gsm1205658	1.70837	2.72114	2.74051	2.0987	2.4399	1.11097	3.93898	<18	no	5.24932	4s	no	no	5.24932	RNAseq	UF	Training
252038210126_1_2	2.596	2.64793	4.06187	2.81571	1.77924	2.92189	4.73794	>=18	yes	0.657534	1	no	no	11.7014	Agilent4x44k	F	Training
252038210288_1_1	2.69543	3.11364	3.52446	2.18072	2.37006	3.35832	5.6469	>=18	yes	1.15342	4	no	yes	1.79178	Agilent4x44k	UF	Training
252038210147_1_1	2.60278	3.8436	3.78627	1.67919	1.95857	3.53467	4.69939	<18	yes	0.186301	2	no	no	6.34795	Agilent4x44k	F	Training
252038210079_1_4	2.73362	3.75301	3.21159	1.64208	1.73917	3.19367	4.44463	>=18	yes	12.7479	4	no	no	12.8658	Agilent4x44k	F	Training
gsm1205325	3.19733	3.30421	4.00827	1.98664	1.3019	2.74087	4.52818	<18	no	14.5699	4	no	no	14.5699	RNAseq	F	Training
252038210287_1_1	4.69594	1.62064	4.36847	4.06814	2.85524	4.29186	5.51027	<18	yes	0.810959	4	yes	yes	0.90411	Agilent4x44k	UF	Training
gsm1205286	3.72795	3.65805	4.51239	3.15755	1.62213	2.93928	5.10863	>=18	no	10.7973	2	no	no	10.7973	RNAseq	F	Training
252038210284_1_1	2.60997	3.2665	3.92747	3.30784	2.0843	3.45936	5.66959	>=18	yes	0.956164	4	no	yes	1.18356	Agilent4x44k	F	Training
252038210214_1_2	3.83373	4.295	5.1766	2.58545	2.72829	2.13919	4.20145	<18	NA	NA	2	no	no	24.6575	Agilent4x44k	F	Training
gsm1205517	3.40449	1.94428	3.59332	2.23832	2.42732	2.71755	4.84506	<18	no	9.56986	4s	no	no	9.56986	RNAseq	F	Training
itcc0170	3.86569	2.57205	3.98086	3.26068	1.00845	2.66088	4.28376	<18	no	16.7041	4s	no	no	16.7041	HG-U133plus2	F	Training
itcc0114	3.44452	3.37745	3.94391	3.10599	1.48819	2.5888	4.83939	>=18	no	14.4493	3	no	no	14.4493	HG-U133plus2	F	Training
gsm1205408	3.37186	3.62922	4.08623	1.76746	1.00721	1.5273	4.50835	<18	no	6.32877	2	no	no	6.32877	RNAseq	F	Training
gsm1205734	2.40251	2.86593	4.30829	2.2835	1.07161	2.48481	4.58582	<18	no	13.3781	1	no	no	13.3781	RNAseq	F	Training
252038210002_1_2	3.10621	4.14478	3.83255	2.55277	1.86976	2.74367	4.75153	<18	no	8.01918	1	no	no	8.01918	Agilent4x44k	F	Training
gsm1205487	2.99727	3.16191	3.79022	2.02948	2.48464	3.1752	4.99575	>=18	yes	1.45753	4	no	yes	3.06301	RNAseq	F	Training
252038210042_1_2	3.28324	4.48168	3.96541	2.83384	1.83856	2.60874	4.62419	<18	no	7.18082	4	no	no	7.18082	Agilent4x44k	F	Training
gsm1205353	2.74272	3.06054	3.98469	2.43532	1.63856	2.45715	4.51496	<18	no	6.73425	2	no	no	6.73425	RNAseq	F	Training
gsm1205486	2.74527	3.04431	3.95495	2.68805	2.34896	2.45396	4.72956	>=18	no	6.04932	4	no	no	6.04931	RNAseq	F	Training
252038210047_1_3	2.86963	2.77559	3.75497	2.01179	1.6707	2.34334	4.48955	<18	no	10.2055	4s	no	no	10.2055	Agilent4x44k	F	Training
gsm1205440	2.53017	4.42322	3.76568	1.45097	1.94962	2.68518	4.51024	<18	no	5.35068	1	no	no	5.35069	RNAseq	F	Training
gsm1205282	2.97702	4.31075	3.94371	2.14756	1.34863	2.73256	4.49041	>=18	no	9.45753	2	no	no	9.45753	RNAseq	F	Training
gsm1205586	3.19395	4.6922	3.91706	2.3382	2.08079	3.0704	4.86495	<18	no	13.8082	3	no	no	13.8082	RNAseq	F	Training
gsm1205361	3.60729	3.24375	4.32582	2.7298	2.19843	3.80407	5.40215	<18	yes	0.147945	2	no	no	8.12329	RNAseq	F	Training
252038210074_1_4	3.4473	3.79773	3.84116	1.60234	1.18802	1.50103	3.98315	<18	no	9.03288	1	no	no	9.03288	Agilent4x44k	F	Training
252038210032_1_4	2.53445	3.31471	4.27294	2.63763	2.07513	3.5896	4.87724	>=18	yes	1.6	3	no	no	5.56164	Agilent4x44k	F	Training
gsm1205611	3.71748	3.10772	4.45152	3.69967	4.43215	6.07708	5.81706	>=18	yes	0.40274	4	no	no	8.86027	RNAseq	UF	Training
itcc0189	1.87143	1.86965	4.22021	1.96967	2.31566	4.29108	5.05462	>=18	yes	2.82466	4	yes	yes	3.22192	HG-U133plus2	UF	Training
gsm1205552	2.8578	3.0846	4.19206	3.17149	2.88458	3.35112	5.43448	<18	no	5.12329	2	no	no	5.12329	RNAseq	UF	Training
252038210068_1_4	2.53337	3.90771	3.82577	2.44838	2.04104	2.79631	4.81815	<18	no	15.1425	3	no	no	15.1425	Agilent4x44k	F	Training
gsm1205593	3.04874	3.53683	4.25068	3.52244	3.17747	3.50241	4.86211	>=18	no	12.6082	2	no	no	12.6082	RNAseq	F	Training
gsm329003	1.93546	3.82422	3.68318	1.6808	0.588734	2.74167	5.07524	<18	no	6.32877	1	no	no	6.32877	HG-U133plus2	F	Training
gsm1205631	2.41226	2.02982	4.06162	3.00084	2.21972	3.30203	4.55841	>=18	yes	2.26849	4	no	no	6.21644	RNAseq	F	Training
gsm1205336	2.97453	4.58644	3.86996	2.20516	0.909432	3.14875	4.37152	<18	no	5.93699	1	no	no	5.93699	RNAseq	F	Training
gsm1205259	3.60991	1.77941	4.32788	2.22613	1.70077	2.93081	4.50835	<18	no	14.4192	1	no	no	14.4192	RNAseq	F	Training
gsm1205306	2.52692	2.57495	4.45359	2.70061	1.62724	3.1778	4.60094	>=18	yes	1.32329	3	no	yes	2.31781	RNAseq	F	Training
gsm1205275	3.2665	3.23597	3.88838	2.39755	1.38985	2.16118	4.59055	<18	no	12.3863	1	no	no	12.3863	RNAseq	F	Training
gsm329020	3.46507	4.79615	4.02385	2.2294	1.142	2.56357	5.24015	>=18	yes	0.493151	4	no	yes	0.493151	HG-U133plus2	F	Training
252038210047_1_4	2.58963	1.60278	3.9317	2.35333	2.12282	3.49804	4.97564	<18	yes	0.810959	4s	no	no	9.08219	Agilent4x44k	F	Training
gsm1205327	2.68474	4.56513	3.68911	2.25103	1.16773	4.20512	5.07352	>=18	yes	1.52055	4	no	yes	2.09041	RNAseq	F	Training
gsm1205558	2.24522	0.685621	3.67894	2.21784	2.948	3.92701	5.32041	>=18	yes	0.49589	4	yes	yes	2.31781	RNAseq	UF	Training
252038210006_1_2	2.49911	3.99195	3.27199	2.5237	1.92504	3.53112	4.64366	<18	no	7.03836	1	no	no	7.03836	Agilent4x44k	F	Training
gsm1205715	3.79143	3.211	3.48853	4.10019	1.98084	2.7925	5.08396	>=18	no	9.7726	4	no	no	9.7726	RNAseq	F	Training
gsm1205623	2.61462	1.92365	3.94985	3.07976	2.95656	2.44009	4.9711	>=18	yes	1.70411	4	no	yes	5.8411	RNAseq	UF	Training
gsm1205694	1.9986	2.41258	3.34951	2.06398	1.7462	2.45061	5.50675	>=18	yes	2.38356	4	yes	yes	2.38356	RNAseq	F	Training
gsm1205375	2.81932	0.79166	2.90126	2.593	1.85807	4.15639	5.09535	>=18	no	9.55616	3	yes	no	9.55616	RNAseq	UF	Training
252038210203_1_2	3.4246	2.97886	3.33199	2.21957	1.91095	2.73719	4.44463	>=18	yes	0.668493	2	no	no	5.87945	Agilent4x44k	F	Training
252038210018_1_1	2.84035	3.34372	3.76214	2.39587	1.35486	3.25765	4.64717	<18	no	7.23288	1	no	no	7.23288	Agilent4x44k	F	Training
itcc0194	2.80065	3.21936	3.85993	2.44807	2.0609	3.57444	5.09803	>=18	yes	0.589041	4	no	yes	0.805479	HG-U133plus2	F	Training
gsm1205482	3.2366	2.90425	3.71056	2.91968	2.78445	3.30462	5.0631	>=18	yes	2.06301	4	no	yes	7.69315	RNAseq	F	Training
gsm1205242	2.5457	1.07147	2.98347	2.62293	2.25791	3.58753	5.29761	<18	yes	0.580822	4	yes	yes	0.60274	RNAseq	UF	Training
252038210026_1_4	3.13332	3.91135	3.63412	1.71431	1.16914	2.28244	4.47267	<18	yes	0.361644	2	no	no	10.8301	Agilent4x44k	F	Training
gsm1205298	2.3156	3.98776	4.3392	1.99059	0.835397	3.06366	4.47814	<18	no	9.79452	2	no	no	9.79452	RNAseq	F	Training
gsm1205506	3.33752	1.49022	4.01032	2.75392	2.2286	3.56662	4.98342	>=18	yes	2.59178	4	yes	yes	3.76712	RNAseq	F	Training
itcc0284	2.39108	3.35917	4.10912	1.72654	0.570728	2.81309	4.80919	>=18	yes	1.39178	4	no	yes	1.48219	HG-U133plus2	F	Training
252038210288_1_4	3.24817	4.38276	4.28191	3.31703	2.70295	2.59392	6.00083	>=18	no	6.89863	4	no	no	6.89863	Agilent4x44k	F	Training
gsm1205613	2.00945	3.63623	3.24532	3.45312	3.93984	2.54117	5.4012	>=18	yes	0.621918	4	no	yes	1.36438	RNAseq	F	Training
252038210106_1_3	2.15156	1.07989	4.00084	2.85343	2.98367	4.4105	4.95511	>=18	no	9.59178	3	yes	no	9.59178	Agilent4x44k	UF	Training
gsm1205610	3.59602	3.11202	4.20953	2.81661	2.02188	3.21024	5.24631	<18	yes	0.512329	4	yes	yes	0.572603	RNAseq	F	Training
252038210181_1_3	3.80517	5.13623	4.16288	3.40126	2.19046	0.919236	3.98543	>=18	NA	NA	1	no	no	10.6027	Agilent4x44k	F	Training
gsm1205594	2.95762	2.68914	3.71567	2.5519	2.06119	1.67329	4.59716	<18	yes	0.20274	3	no	no	10.6932	RNAseq	F	Training
itcc0183	2.5732	3.30176	4.22601	2.51082	1.09427	3.15959	4.56657	<18	no	14.0384	3	no	no	14.0384	HG-U133plus2	F	Training
252038210144_1_4	2.64947	3.3194	3.81902	2.59834	1.4451	3.18175	4.49032	<18	no	6.01918	4s	no	no	6.01918	Agilent4x44k	F	Training
gsm1205632	3.53985	4.11992	4.25068	3.47209	0.955751	2.11973	4.47342	>=18	no	6.69041	2	no	no	6.69041	RNAseq	F	Training
gsm1205371	2.86198	4.09699	3.93857	2.04958	1.72685	3.15984	4.91706	<18	no	10.6	3	no	no	10.6	RNAseq	F	Training
252038210272_1_1	3.50441	1.97938	4.86054	4.38088	2.78391	4.40405	5.70708	>=18	yes	0.942466	4	yes	yes	1.43288	Agilent4x44k	UF	Training
gsm329010	3.52247	3.83649	4.62955	2.54599	1.27352	3.40928	5.32014	<18	yes	0.328767	4	no	yes	0.328767	HG-U133plus2	F	Training
252038210048_1_3	2.48189	0.851153	3.24869	2.45658	1.92833	4.34905	5.09656	>=18	no	10.6137	3	yes	no	10.6137	Agilent4x44k	UF	Training
gsm1205735	2.41949	2.65714	4.00722	2.46878	1.46064	2.89972	4.78918	<18	no	7.59452	1	no	no	7.59452	RNAseq	F	Training
252038210090_1_2	3.09231	3.94014	3.94766	2.43921	1.79004	3.4943	5.14981	<18	no	10.5452	3	no	no	10.5452	Agilent4x44k	F	Training
gsm1205576	1.88645	2.51893	3.47839	2.3697	2.89645	3.16068	5.08871	>=18	yes	0.736986	4	yes	yes	0.736986	RNAseq	UF	Training
itcc0191	3.80442	3.52824	4.2286	3.21571	2.14245	2.64604	4.84831	<18	no	10.1562	2	no	no	10.1562	HG-U133plus2	F	Training
gsm1205274	3.00058	3.55861	4.0647	2.49128	0.742837	2.4612	4.39322	<18	no	12.7726	1	no	no	12.7726	RNAseq	F	Training
gsm1205559	4.78872	3.29732	3.74527	3.51583	3.80706	3.99831	4.42812	>=18	yes	0.884932	4	yes	yes	1.33425	RNAseq	F	Training
gsm1205452	2.93912	3.3943	4.41647	2.34331	1.46802	2.7608	4.53291	<18	no	5.46301	1	no	no	5.46301	RNAseq	F	Training
gsm1205345	2.45028	3.07944	4.35875	2.68985	0.951008	3.50758	4.93696	<18	no	7.69315	4	no	no	7.69315	RNAseq	F	Training
gsm1205348	3.19568	4.19405	4.08623	2.06636	0.961271	2.81841	4.11828	<18	no	10.8411	1	no	no	10.8411	RNAseq	F	Training
gsm1205300	3.25966	3.2826	4.17765	2.14756	0.470142	1.89074	4.37058	<18	yes	1.32877	2	no	no	9.9589	RNAseq	F	Training
gsm1205566	3.95997	3.92534	3.4337	3.25809	1.85198	3.47382	4.88106	<18	no	12.7918	4	no	no	12.7918	RNAseq	F	Training
1080179	3.79285	2.88883	4.52835	3.52587	1.29153	3.45979	5.92974	>=18	yes	2.31507	4	yes	yes	3.41644	HG-U133plus2	UF	Training
252038210017_1_2	3.99302	2.42381	4.09372	3.6909	1.94795	2.17758	4.64451	<18	yes	0.824658	4s	no	no	6.79452	Agilent4x44k	F	Training
gsm1205519	2.35407	2.96049	4.45152	2.48871	1.84027	2.1865	4.64065	<18	yes	0.783562	4s	no	no	6.24657	RNAseq	F	Training
252038210043_1_4	2.94094	3.1853	3.66924	2.53763	1.94024	2.01049	4.21865	>=18	yes	1.02466	2	no	yes	3.10959	Agilent4x44k	F	Training
252038210031_1_2	2.37549	4.06215	3.8912	1.912	1.88312	3.50223	4.5058	<18	no	12.6	4s	no	no	12.6	Agilent4x44k	F	Training
itcc0050	3.28149	3.48661	4.00553	2.47273	2.3387	2.9667	4.83973	<18	no	20.0384	3	no	no	20.0384	HG-U133plus2	F	Training
252038210156_1_4	2.91959	2.67178	3.89382	2.49817	1.91669	2.77191	4.5832	<18	no	5.42466	1	no	no	5.42466	Agilent4x44k	F	Training
252038210091_1_3	3.51567	3.49875	3.75587	2.0003	1.73246	2.94386	4.41564	<18	no	11.9096	1	no	no	11.9096	Agilent4x44k	F	Training
itcc0172	3.30408	4.98295	4.37315	1.41801	1.94903	3.02634	4.57115	<18	no	10.5671	4	no	no	10.5671	HG-U133plus2	F	Training
gsm1205350	3.45182	2.23241	3.90172	2.45596	1.80056	4.02741	4.98153	<18	yes	0.306849	1	yes	no	8.99452	RNAseq	F	Training
gsm1205634	2.65669	2.50232	4.03801	2.41304	1.25202	2.75827	4.34229	<18	no	9.78356	4s	no	no	9.78356	RNAseq	F	Training
gsm1205253	3.49321	3.84015	3.98981	3.11034	0.422447	2.86193	5.04981	<18	no	7.44384	4s	no	no	7.44384	RNAseq	F	Training
252038210012_1_2	3.70058	3.31174	3.99879	2.88199	1.87565	2.60933	4.43047	<18	no	8.51781	2	no	no	8.51781	Agilent4x44k	F	Training
gsm1205461	0.901769	2.82863	3.69626	3.79225	1.9894	3.73754	5.69137	>=18	yes	4.31781	1	no	no	16.0548	RNAseq	UF	Training
gsm1205686	2.93326	0.777512	3.59435	3.65347	3.74607	4.72427	5.87231	<18	no	7.50411	4	yes	no	7.50411	RNAseq	UF	Training
gsm1205565	3.60296	1.49173	3.43575	2.3697	3.30524	5.11444	4.90379	>=18	yes	0.821918	4	yes	yes	0.90411	RNAseq	UF	Training
gsm1205319	2.90806	3.60741	3.61266	1.91155	1.41771	3.00595	4.6624	>=18	no	9.94795	4	no	no	9.94795	RNAseq	F	Training
252038210031_1_1	2.89847	3.99043	3.82307	1.70821	1.21493	2.31936	4.52154	<18	no	8.19726	2	no	no	8.19726	Agilent4x44k	F	Training
gsm1205609	2.188	2.19655	4.00928	1.7419	1.73171	2.69356	5.47156	>=18	yes	0.449315	4	no	no	5.95616	RNAseq	F	Training
gsm1205437	2.76681	4.00624	4.1571	3.23948	1.63856	3.08487	4.52818	<18	no	5.86301	1	no	no	5.86301	RNAseq	F	Training
252038210120_1_1	2.11415	1.7947	3.90871	2.02436	1.87383	3.32845	4.76237	>=18	no	8.98904	4	no	no	8.98904	Agilent4x44k	F	Training
gsm1205498	3.28443	3.29126	4.01032	1.75997	1.32309	3.42273	4.72766	>=18	no	9.78082	4	yes	no	9.78082	RNAseq	F	Training
252038210010_1_1	2.85494	2.95967	3.90591	2.49415	1.95539	2.6851	4.50492	<18	no	7.70685	4	no	no	7.70685	Agilent4x44k	F	Training
itcc0042	4.31115	2.02024	4.44445	3.38696	2.46673	3.20722	4.78088	<18	yes	0.0136986	4s	no	no	12.8575	HG-U133plus2	F	Training
252038210147_1_3	2.54652	2.38199	3.86411	1.9407	1.81212	3.10831	4.5255	<18	no	6.83562	4s	no	no	6.83562	Agilent4x44k	F	Training
gsm1205495	3.85948	1.88011	3.80348	3.84366	3.24121	3.9578	5.47632	>=18	no	5.73151	4	yes	no	5.73151	RNAseq	UF	Training
252038210164_1_2	2.4706	3.37599	4.00806	3.17191	2.13277	3.07076	5.49849	<18	no	6.16438	3	no	no	6.16438	Agilent4x44k	F	Training
gsm1205592	3.22887	4.66196	4.16842	2.11593	1.54092	2.57059	4.74658	<18	no	7.68219	1	no	no	7.68219	RNAseq	F	Training
252038210114_1_2	2.05286	1.17395	3.37104	1.72555	1.36685	3.55889	4.55564	<18	no	11.0466	2	no	no	11.0466	Agilent4x44k	F	Training
252038210287_1_4	4.24326	3.56351	5.62103	4.2072	2.85885	3.33081	6.01394	>=18	yes	0.221918	4	yes	yes	0.824658	Agilent4x44k	F	Training
252038210056_1_2	2.9922	4.03205	3.61129	3.00178	1.37364	3.02066	4.93091	<18	no	8.92055	4s	no	no	8.92055	Agilent4x44k	F	Training
gsm1205691	2.92488	2.55571	4.20644	2.49205	2.64575	3.42876	5.45254	>=18	yes	0.128767	4	no	yes	0.547945	RNAseq	UF	Training
gsm1205272	3.40538	4.1261	4.48452	2.7298	1.23076	2.75585	4.44322	<18	no	10.4301	1	no	no	10.4301	RNAseq	F	Training
gsm1205328	2.10931	2.19819	3.6871	3.37646	2.90976	2.38999	5.09535	>=18	yes	4.05479	4	no	no	10.4219	RNAseq	UF	Training
gsm329005	3.08086	4.37594	3.97884	2.10996	-0.446279	3.49413	4.93435	<18	yes	1.23288	4s	no	yes	4.35616	HG-U133plus2	F	Training
gsm1205526	3.18966	1.70944	4.12526	2.68805	1.9875	3.23855	5.20642	<18	yes	1.09315	4s	no	yes	1.14794	RNAseq	F	Training
gsm1205267	3.6116	3.14897	4.19001	2.23346	1.4717	2.42874	4.72103	<18	no	11.926	1	no	no	11.926	RNAseq	F	Training
252038210119_1_3	2.10812	2.10582	3.92352	1.98298	1.81486	3.14578	4.70381	<18	yes	1.98356	4s	no	no	5.29863	Agilent4x44k	F	Training
itcc0111	2.47475	3.74021	3.96664	1.51419	1.3241	3.45896	4.43587	<18	no	16.6329	4s	no	no	16.6329	HG-U133plus2	F	Training
252038210272_1_2	3.27981	0.961343	4.03104	2.92669	1.87822	3.52	5.04404	>=18	yes	1.07671	4	no	yes	1.25753	Agilent4x44k	F	Training
252038210163_1_1	3.67629	4.64387	4.26267	3.30211	2.06373	4.44233	5.32229	<18	yes	2.02192	3	no	no	5.93973	Agilent4x44k	F	Training
gsm1205483	2.58667	1.89352	3.80147	2.43957	2.05476	2.95951	4.60472	>=18	yes	5.10411	4	no	no	5.27397	RNAseq	F	Training
gsm1205268	3.49064	2.23486	4.42574	2.22091	0.501986	2.1141	4.75605	<18	no	13.2137	1	no	no	13.2137	RNAseq	F	Training
gsm1205342	3.0479	2.91957	4.33713	2.98799	1.00721	2.95871	5.19217	>=18	no	10.1452	1	no	no	10.1452	RNAseq	F	Training
gsm1205556	2.46087	2.01544	3.44995	3.64205	4.07094	4.53312	5.88089	<18	yes	0.783562	4	yes	yes	1.12877	RNAseq	UF	Training
252038210190_1_2	2.54041	1.66364	4.03689	3.03137	2.00187	3.70237	6.2552	>=18	yes	0.89863	4	yes	yes	0.90411	Agilent4x44k	UF	Training
gsm1205679	2.55223	3.50721	3.8229	2.37137	2.79883	2.42637	5.72278	>=18	yes	0.123288	4	no	yes	3.21644	RNAseq	UF	Training
gsm1205293	3.18966	4.5598	4.22803	1.99202	1.40256	2.77157	4.36399	<18	no	12.4822	1	no	no	12.4822	RNAseq	F	Training
252038210158_1_1	3.04802	2.35303	3.83198	1.79636	1.55919	3.57734	4.90908	<18	no	5.6	2	no	no	5.6	Agilent4x44k	F	Training
gsm1205324	1.87431	2.6059	3.47635	1.61959	1.35512	2.63313	4.24433	>=18	yes	5.17808	4	no	no	7.90137	RNAseq	F	Training
gsm1205568	3.75749	2.00659	3.80862	3.27037	2.90614	4.30176	5.42877	>=18	yes	1.57808	4	yes	yes	2.87397	RNAseq	UF	Training
gsm1205352	3.26394	3.9869	3.73812	2.65112	1.15131	2.3474	4.27918	<18	no	10.1562	2	no	no	10.1562	RNAseq	F	Training
gsm1205633	3.25279	2.33328	4.23113	2.27167	2.19543	3.2711	5.31091	>=18	yes	2.65753	4	no	yes	3.83836	RNAseq	F	Training
gsm1205524	2.14941	2.54988	3.79432	1.92956	1.62043	2.05175	4.39417	<18	yes	3.45753	4s	no	yes	6.60274	RNAseq	F	Training
252038210089_1_1	2.75367	3.5435	3.67939	2.15899	1.99187	1.89162	4.41491	<18	no	10.7315	3	no	no	10.7315	Agilent4x44k	F	Training
252038210190_1_1	4.80936	5.54179	4.53547	3.03778	1.85621	3.16263	5.46916	>=18	yes	2.41644	4	no	yes	2.78356	Agilent4x44k	F	Training
gsm1205424	4.68304	4.68063	4.46492	3.1511	1.82541	3.91294	5.05551	>=18	no	6.74521	3	no	no	6.74521	RNAseq	F	Training
gsm1205731	3.0479	4.45778	4.02981	2.50584	1.40446	2.56166	4.60565	<18	no	13.2274	1	no	no	13.2274	RNAseq	F	Training
gsm1205464	2.33083	3.68426	3.88021	1.84439	1.37898	2.86108	4.44983	<18	yes	0.424658	2	no	no	7.00274	RNAseq	F	Training
itcc0221	2.49975	2.41673	3.11896	2.7595	2.1749	2.51903	5.01854	>=18	no	6.33425	4	no	no	6.33425	HG-U133plus2	F	Training
gsm1205587	3.24168	3.35874	3.44486	1.24992	0.721682	2.73912	3.90149	<18	no	13.3973	3	no	no	13.3973	RNAseq	F	Training
gsm1205387	3.30667	3.6869	4.08316	2.84812	1.40446	2.54686	4.75889	<18	no	8.90411	3	no	no	8.90411	RNAseq	F	Training
252038210114_1_3	3.936	2.06664	4.79671	2.97427	2.13939	3.66979	4.56451	>=18	no	10.1973	3	yes	no	10.1973	Agilent4x44k	F	Training
252038210286_1_2	3.56065	2.95834	3.99492	2.53028	2.06204	3.82457	4.7451	>=18	yes	1.78904	4	yes	yes	1.84932	Agilent4x44k	F	Training
252038210125_1_3	2.63509	1.98463	3.73166	2.06111	1.80005	3.47511	4.65324	<18	no	15.0877	2	no	no	15.0877	Agilent4x44k	F	Training
252038210036_1_4	3.76625	2.55974	4.11037	2.91417	1.97626	2.77348	4.5832	<18	no	6.20548	3	no	no	6.20548	Agilent4x44k	F	Training
252038210023_1_3	3.18686	3.46659	3.97728	2.30513	2.11819	3.8897	5.10824	>=18	no	8.79452	4	no	no	8.79452	Agilent4x44k	F	Training
gsm1205376	3.21097	2.74058	4.3433	2.46016	0.829524	2.57643	4.59055	<18	no	11.4932	1	no	no	11.4932	RNAseq	F	Training
gsm329008	2.76293	2.47053	3.46726	2.65629	2.96946	4.17405	5.54181	>=18	yes	2.13699	4	yes	yes	2.46575	HG-U133plus2	UF	Training
gsm1205364	3.72184	3.71227	4.3495	3.02749	2.05247	3.32875	5.10389	<18	no	15.926	3	no	no	15.926	RNAseq	F	Training
gsm1205360	2.86198	3.62049	3.871	1.89675	0.853745	3.0484	4.62174	<18	no	9.10685	2	no	no	9.10685	RNAseq	F	Training
1080727	1.72822	6.03242	4.28632	2.39851	1.35345	1.91655	4.76339	>=18	yes	1.97534	2	no	no	7.53699	HG-U133plus2	F	Training
gsm329013	3.04546	1.96368	3.5872	2.98429	1.00845	4.36219	5.5112	>=18	yes	0.0821918	4	yes	yes	0.082192	HG-U133plus2	F	Training
gsm1205508	3.40276	1.07475	4.12526	2.84366	2.62712	3.66938	5.31376	>=18	yes	0.835616	4	yes	yes	1.0274	RNAseq	UF	Training
1080516	2.89174	2.56227	4.17018	3.62537	2.35244	3.37894	5.24364	<18	yes	0.90411	4	no	yes	0.90411	HG-U133plus2	F	Training
itcc0169	3.80964	1.9936	3.93182	3.33617	2.0609	3.55437	5.53207	>=18	yes	1.21096	4	no	yes	1.21096	HG-U133plus2	UF	Training
gsm1205273	3.488	4.55536	4.27332	3.05138	1.83516	2.39971	4.846	>=18	no	13.6219	1	no	no	13.6219	RNAseq	F	Training
gsm1205261	3.50267	3.75864	4.13964	3.34071	1.98512	3.5241	5.01377	<18	no	11.0986	1	no	no	11.0986	RNAseq	F	Training
gsm1205305	3.38218	4.30897	4.15813	3.56827	1.97893	2.86523	5.15325	<18	no	14.0575	3	no	no	14.0575	RNAseq	F	Training
252038210273_1_2	2.58784	1.16359	3.97599	3.59119	2.54904	3.63633	5.19016	>=18	yes	1.24384	4	yes	yes	1.4548	Agilent4x44k	UF	Training
gsm1205307	2.61051	3.06144	3.85871	3.35292	2.192	2.86023	4.42812	<18	no	10.1123	3	no	no	10.1123	RNAseq	F	Training
252038210114_1_1	2.80892	3.86064	3.67049	2.37899	1.69866	2.18151	4.77449	<18	no	12.6904	1	no	no	12.6904	Agilent4x44k	F	Training
gsm1205381	2.52202	1.96578	3.75343	2.7263	2.66897	2.93586	5.34036	>=18	no	6.80548	4	no	no	6.80548	RNAseq	UF	Training
252038210244_1_1	3.68352	4.20129	4.40977	3.05073	2.61498	4.09922	5.77092	<18	yes	0.386301	na	no	no	10.0438	Agilent4x44k	UF	Training
gsm1205504	1.77605	0.649778	3.52008	2.02248	2.55479	4.2104	4.99764	>=18	yes	3.27945	4	yes	yes	4.64384	RNAseq	UF	Training
gsm1205271	2.53092	3.00409	4.73549	3.12422	0.177181	3.11807	4.62457	<18	no	11.6164	1	no	no	11.6164	RNAseq	F	Training
gsm1205546	2.50976	3.13956	3.27058	2.43345	1.33361	2.04958	4.41681	<18	yes	0.449315	4s	no	no	5.22466	RNAseq	F	Training
252038210153_1_3	1.84219	3.02768	3.36747	1.57011	2.13072	1.70664	4.75421	<18	yes	0.205479	4s	no	yes	0.205479	Agilent4x44k	F	Training
gsm1205682	3.31011	2.00105	4.02466	4.22214	4.00399	3.13514	5.89422	>=18	yes	0.40274	4	no	yes	0.59726	RNAseq	UF	Training
gsm1205297	3.04454	3.18342	4.26301	2.53803	1.11368	3.07892	4.37812	<18	no	11.126	1	no	no	11.126	RNAseq	F	Training
itcc0107	2.17571	2.76966	4.08222	2.66509	3.49419	3.85729	5.03778	>=18	yes	0.2	4	no	yes	0.345205	HG-U133plus2	UF	Training
252038210176_1_2	2.14926	3.64002	4.68202	2.48413	3.52368	2.01977	3.88495	>=18	NA	NA	4	no	yes	2.30137	Agilent4x44k	F	Training
gsm1205347	3.06825	3.17134	3.80042	1.76954	0.890767	2.88631	4.61134	<18	no	12.274	1	no	no	12.274	RNAseq	F	Training
gsm1205522	2.77606	3.70262	3.81885	1.9017	1.2999	2.86278	4.52629	<18	no	10.6877	4s	no	no	10.6877	RNAseq	F	Training
1080013	1.81952	1.63074	4.12344	3.23906	-0.703421	2.75485	5.32046	>=18	yes	0.953425	1	no	no	6.15069	HG-U133plus2	F	Training
gsm1205410	3.74184	4.2188	4.14581	2.55116	2.31731	3.09258	4.76078	<18	yes	0.367123	2	no	no	9.27397	RNAseq	F	Training
itcc0036	3.98925	4.12014	4.61876	3.48319	2.93788	4.20476	5.52027	>=18	yes	0.254795	4	no	yes	0.452055	HG-U133plus2	F	Training
gsm1205612	2.82771	2.12266	3.62694	2.40436	2.04047	2.6596	5.52958	>=18	yes	0.59726	4	no	yes	0.99726	RNAseq	F	Training
252038210072_1_2	3.23825	2.36656	3.60532	2.118	1.60974	2.8639	5.67295	>=18	no	8.29315	1	no	no	8.29315	Agilent4x44k	F	Training
252038210110_1_2	4.42076	4.04392	4.06207	3.37987	2.08207	3.35683	5.14635	>=18	no	13.4219	2	no	no	13.4219	Agilent4x44k	F	Training
252038210161_1_2	2.4532	1.96579	3.86504	2.35604	1.90509	3.2028	4.91011	>=18	yes	5.10411	4	no	no	6.42192	Agilent4x44k	F	Training
itcc0059	2.10166	2.98351	3.9188	2.92171	2.46673	3.45181	4.49917	<18	yes	0.4	2	no	no	18.3616	HG-U133plus2	F	Training
252038210065_1_4	2.0869	2.43699	3.75263	2.60102	1.73235	3.09067	4.75239	<18	no	8.81644	1	no	no	8.81644	Agilent4x44k	F	Training
252038210180_1_1	1.52258	4.25578	4.77397	1.6274	3.10408	0.855454	4.43939	>=18	NA	NA	4	no	yes	9.0411	Agilent4x44k	F	Training
252038210189_1_4	3.50834	3.97222	4.13671	3.86397	1.29393	2.10337	5.29681	>=18	yes	1.75342	4	no	yes	2.3452	Agilent4x44k	F	Training
252038210273_1_4	2.67214	1.56356	4.04398	3.50659	2.64926	3.32307	5.11418	<18	no	10.6603	4	yes	no	10.6603	Agilent4x44k	UF	Training
gsm1205390	3.87169	2.4292	4.02878	2.14691	1.41141	2.81499	5.34227	>=18	no	7.26301	1	no	no	7.26301	RNAseq	F	Training
gsm1205254	2.78019	3.76827	4.02056	2.38327	1.31252	2.74832	4.21232	>=18	no	7.84384	2	no	no	7.84384	RNAseq	F	Training
gsm1205570	3.7088	3.5464	3.85976	3.56451	1.75368	3.44	5.64758	>=18	yes	1.64932	4	no	yes	3.36712	RNAseq	F	Training
252038210088_1_2	3.21323	1.14632	3.335	2.12661	1.92075	2.71766	4.57423	<18	no	10.5671	4s	no	no	10.5671	Agilent4x44k	F	Training
252038210121_1_3	4.15074	2.79447	3.90013	2.89512	2.62906	2.71865	4.49726	>=18	yes	0.536986	3	no	yes	1.31507	Agilent4x44k	F	Training
gsm1205373	2.04746	1.19964	3.50784	2.45491	2.4824	3.86987	5.30711	>=18	yes	1.43014	3	yes	yes	4.53425	RNAseq	UF	Training
gsm1205433	3.25966	1.25708	3.39413	3.08254	1.72577	3.63627	5.31946	>=18	no	7.66301	3	yes	no	7.66301	RNAseq	UF	Training
gsm1205363	3.18966	4.03003	4.2126	2.34246	0.277768	2.96543	4.49325	<18	no	6.58904	2	no	no	6.58904	RNAseq	F	Training
gsm1205601	2.90637	3.30684	3.72383	1.99773	1.92087	2.2164	4.40171	<18	no	5.17808	4s	no	no	5.17808	RNAseq	F	Training
gsm1205389	2.63772	3.87261	4.35259	3.15573	1.79221	3.43395	4.50835	<18	no	11.9945	1	no	no	11.9945	RNAseq	F	Training
gsm1205688	3.10472	4.04674	3.84952	3.37275	3.66249	3.10193	5.13522	<18	no	11.2603	2	no	no	11.2603	RNAseq	UF	Training
252038210206_1_2	2.38623	2.23874	3.90889	3.15506	1.56552	3.01902	4.59387	>=18	yes	2.07123	4	NA	yes	7.13699	Agilent4x44k	F	Training
gsm1205417	4.12919	4.01681	4.12424	2.92604	2.79053	2.78913	5.09915	>=18	no	5.73151	2	no	no	5.73151	RNAseq	F	Training
gsm1205520	2.6286	3.19632	3.95293	1.95177	1.20648	1.91589	4.35267	<18	no	9.15068	4s	no	no	9.15068	RNAseq	F	Training
gsm1205382	2.81602	2.27905	4.0657	2.40355	1.5627	2.94599	4.62551	<18	no	7.76712	2	no	no	7.76712	RNAseq	F	Training
gsm1205330	2.01873	2.01458	4.04416	2.68286	1.29924	3.13003	4.53858	<18	no	10.7808	4	no	no	10.7808	RNAseq	F	Training
gsm1205572	3.45268	4.39219	3.98981	2.8302	2.29825	3.57446	5.18743	>=18	yes	0.956164	4	no	yes	3.67397	RNAseq	F	Training
252038210054_1_4	2.8305	3.67117	4.25977	2.73586	2.22625	3.44339	4.88537	<18	no	6.66301	1	no	no	6.66301	Agilent4x44k	F	Training
gsm1205618	4.47659	3.08631	4.52684	3.37846	3.89264	4.17941	5.50199	>=18	yes	0.860274	4	yes	yes	0.945205	RNAseq	UF	Training
gsm1205385	2.95257	3.83926	4.18691	2.0987	1.34276	3.0484	4.53101	<18	no	6.50685	3	no	no	6.50685	RNAseq	F	Training
itcc0219	3.03516	3.58916	4.07279	2.70102	2.28802	3.46804	5.00512	>=18	yes	0.210959	4	yes	yes	0.657534	HG-U133plus2	F	Training
gsm328993	3.32283	1.24531	4.26943	3.36581	2.67455	4.4763	5.69359	<18	no	5.91781	4	yes	no	5.91781	HG-U133plus2	UF	Training
itcc0015	2.71197	2.62509	3.84855	2.80734	2.72804	3.65852	5.122	>=18	yes	1.50411	4	yes	yes	3.49863	HG-U133plus2	UF	Training
252038210048_1_2	3.37043	3.80103	3.73731	2.84618	1.84963	3.48037	4.9919	<18	no	18.9973	3	no	no	18.9973	Agilent4x44k	F	Training
gsm1205333	3.75925	3.43159	3.35459	2.07146	1.29924	2.5821	4.51402	<18	no	10.8959	1	no	no	10.8959	RNAseq	F	Training
gsm1205346	2.64598	3.32064	3.87918	2.36272	1.53915	2.4954	4.4234	<18	yes	0.460274	1	no	no	8.05753	RNAseq	F	Training
252038210042_1_3	4.20901	3.12604	4.16077	2.90921	3.36232	3.10894	4.59869	>=18	yes	0.610959	4	yes	yes	0.846575	Agilent4x44k	F	Training
252038210284_1_3	3.8364	3.97222	3.39376	2.84562	2.39038	4.70449	6.27004	>=18	yes	0.520548	4	yes	yes	0.758904	Agilent4x44k	UF	Training
itcc0174	3.12017	1.5698	4.11491	3.60783	3.00185	3.86943	5.14606	>=18	yes	1.31507	4	yes	yes	1.51233	HG-U133plus2	UF	Training
itcc0103	2.75011	3.00767	4.03875	2.31617	2.24017	3.27573	4.73317	<18	no	8.28219	2	no	no	8.28219	HG-U133plus2	F	Training
gsm1205458	3.86995	4.52253	3.97443	3.80001	2.87386	2.79833	5.51056	>=18	no	11.9808	2	no	no	11.9808	RNAseq	F	Training
gsm1205341	2.89716	3.66767	4.13041	2.71484	0.868635	3.56837	4.74564	<18	no	6.98356	1	no	no	6.98356	RNAseq	F	Training
252038210286_1_1	3.51138	3.61842	4.32988	4.57448	3.18461	5.12817	5.6941	>=18	yes	1.26027	4	yes	yes	1.33425	Agilent4x44k	UF	Training
itcc0054	3.05652	3.623	3.9543	2.43056	1.48471	2.78727	4.42942	>=18	no	17.1616	1	no	no	17.1616	HG-U133plus2	F	Training
252038210158_1_2	2.63352	2.6701	4.27175	2.33932	1.66082	2.74564	4.93091	<18	no	5.69589	2	no	no	5.69589	Agilent4x44k	F	Training
gsm1205595	3.159	3.47676	3.92833	2.95799	2.43762	1.92351	4.67374	<18	yes	0.268493	3	no	no	12.0822	RNAseq	F	Training
252038210065_1_2	3.55339	2.70389	4.24954	2.35535	2.34884	4.35424	4.91976	<18	yes	0.287671	1	no	no	17.5863	Agilent4x44k	UF	Training
252038210184_1_1	3.73803	4.27144	3.97247	3.37079	1.57943	2.89994	5.43419	>=18	yes	1.63014	4	no	yes	1.69041	Agilent4x44k	F	Training
gsm1205399	3.45355	3.9438	4.30623	3.07976	2.02421	1.63545	5.12003	>=18	no	6.40274	1	no	no	6.40274	RNAseq	F	Training
gsm1205701	3.03608	1.84532	3.84237	3.04216	2.53748	1.11338	5.19028	>=18	yes	0.276712	4	no	yes	0.457534	RNAseq	F	Training
252038210170_1_4	3.21288	2.71921	4.04174	2.36214	2.03445	3.78312	5.23414	>=18	yes	0.547945	4	no	yes	0.906849	Agilent4x44k	F	Training
252038210001_1_4	3.24952	3.05305	3.93764	2.54354	1.91084	4.21732	5.46461	<18	yes	0.827397	4	no	yes	1.39726	Agilent4x44k	UF	Test
252038210285_1_3	3.1845	3.35218	3.96147	3.1312	1.92312	2.65235	5.10707	>=18	no	5.92055	4	no	no	5.92055	Agilent4x44k	F	Test
252038210122_1_1	2.80694	2.82695	3.8069	2.42726	1.91611	3.1077	4.39624	<18	no	13.6575	2	no	no	13.6575	Agilent4x44k	F	Test
gsm1205729	1.90252	1.38216	2.80129	2.48691	2.5411	3.56749	4.8498	>=18	yes	2.02192	4	yes	yes	2.44384	RNAseq	UF	Test
gsm1205681	2.93665	1.97462	3.29286	3.31911	3.9194	3.52584	5.6885	>=18	yes	0.882192	4	yes	yes	1.62466	RNAseq	UF	Test
itcc0018	2.43838	3.50325	3.75499	2.05266	1.90101	2.92834	4.75597	>=18	yes	1.21918	4	no	yes	1.66849	HG-U133plus2	F	Test
gsm1205531	3.25192	3.68077	3.84542	2.42247	0.778474	2.18952	4.47247	<18	no	6.16164	4s	no	no	6.16164	RNAseq	F	Test
gsm1205432	3.04032	1.55503	3.81067	3.50344	4.32901	4.08921	5.52292	>=18	yes	0.950685	3	yes	yes	0.986301	RNAseq	UF	Test
252038210011_1_2	3.51257	1.30009	3.89585	3.10902	2.33475	3.61823	5.06213	>=18	yes	1.87671	1	yes	yes	2.08219	Agilent4x44k	UF	Test
gsm1205657	3.09875	2.93663	4.00827	2.97799	1.6346	2.75169	4.72388	>=18	no	5.10137	1	no	no	5.10137	RNAseq	F	Test
gsm1205588	2.2556	1.37034	3.82497	2.31124	2.05247	2.98487	5.58287	>=18	no	18.0822	4	no	no	18.0822	RNAseq	UF	Test
252038210045_1_4	3.69724	3.57105	4.57895	3.33247	2.217	3.54813	5.25588	<18	no	7.71507	1	no	no	7.71507	Agilent4x44k	F	Test
gsm1205693	2.63772	1.59479	4.42369	3.51777	3.08722	4.39419	5.83516	<18	yes	0.868493	4	yes	yes	1.35616	RNAseq	UF	Test
gsm1205335	3.16078	3.40989	4.09548	2.60519	1.29723	2.68189	4.56031	<18	no	11.074	1	no	no	11.074	RNAseq	F	Test
gsm1205479	1.82439	0.783115	4.25686	2.39427	1.74834	3.83214	5.96855	>=18	yes	1.45753	4	no	yes	1.71507	RNAseq	UF	Test
itcc0002	2.71969	4.26157	3.60718	2.2773	2.06336	2.76637	4.10662	<18	no	13.463	2	no	no	13.463	HG-U133plus2	F	Test
gsm1205367	3.44322	4.78648	4.25992	2.41223	1.00874	2.83677	4.7428	<18	yes	3.09041	3	no	no	9.75616	RNAseq	F	Test
gsm1205317	2.42194	1.80363	4.26611	2.57805	1.67212	3.53622	4.89432	>=18	yes	1.10137	3	yes	yes	1.13973	RNAseq	F	Test
252038210088_1_1	2.87021	2.58916	3.42057	2.3804	1.0994	1.16323	4.19089	<18	no	8.89863	4s	no	no	8.89863	Agilent4x44k	F	Test
gsm1205502	3.67578	1.70082	4.15299	3.74205	3.02408	4.0954	5.17603	>=18	no	6.23288	4	yes	no	6.23288	RNAseq	UF	Test
gsm1205270	2.47633	3.3813	3.99186	2.06874	1.64137	2.19995	4.47154	<18	no	13.3616	1	no	no	13.3616	RNAseq	F	Test
252038210214_1_1	2.8961	4.40685	3.53213	1.99488	3.32556	2.6657	4.68513	>=18	NA	NA	3	no	yes	2.9589	Agilent4x44k	F	Test
252038210072_1_1	3.38512	1.51375	4.13728	2.82796	1.86015	3.49322	5.23672	<18	yes	1.07671	4s	no	yes	1.14794	Agilent4x44k	F	Test
gsm1205430	2.80937	4.3249	3.9191	2.48768	1.62668	2.80168	4.36115	<18	no	6.23562	3	no	no	6.23562	RNAseq	F	Test
gsm1205621	2.56859	2.12983	3.40528	2.22429	1.98845	3.66418	5.21781	>=18	yes	1.93151	4	no	yes	10.4356	RNAseq	F	Test
gsm1205284	3.43288	2.92043	4.27742	1.5721	0.422447	2.66283	4.72482	<18	no	9.39178	2	no	no	9.39178	RNAseq	F	Test
gsm1205553	3.64541	3.12065	4.367	3.11763	2.54218	3.80318	5.46396	<18	yes	0.441096	4s	yes	yes	0.572603	RNAseq	UF	Test
1080746	3.77573	1.34536	3.44042	3.19732	2.59025	4.59528	5.35147	<18	yes	0.569863	4	yes	yes	0.589041	HG-U133plus2	UF	Test
gsm1205673	3.22887	3.36567	3.79225	3.00541	2.70197	4.04859	5.64567	>=18	no	10.537	4	no	no	10.537	RNAseq	UF	Test
gsm1205651	2.60969	2.17537	1.86781	2.95328	2.1323	4.7717	5.51436	>=18	yes	0.786301	4	yes	yes	1.81644	RNAseq	UF	Test
gsm1205365	2.61708	3.49591	4.31447	2.52403	1.03852	1.96078	4.36964	<18	no	6.99178	3	no	no	6.99178	RNAseq	F	Test
itcc0008	1.80851	3.49714	3.36137	2.46881	3.03499	2.64005	4.6736	<18	no	18.9151	2	no	no	18.9151	HG-U133plus2	F	Test
252038210098_1_2	2.57704	3.15648	3.44268	1.85658	1.45788	2.64987	4.57505	<18	no	9.68767	4	no	no	9.68767	Agilent4x44k	F	Test
252038210100_1_3	2.48528	3.11754	3.56289	2.95007	2.08847	3.07096	4.59548	<18	no	12.0329	1	no	no	12.0329	Agilent4x44k	F	Test
252038210164_1_3	2.87871	2.4096	4.11815	2.67513	1.61627	2.68002	5.08629	<18	no	5.99726	2	no	no	5.99726	Agilent4x44k	F	Test
gsm1205239	1.64784	2.48228	4.46803	1.60716	1.19107	3.30979	5.07542	>=18	yes	5.52329	4	no	yes	7.76986	RNAseq	F	Test
gsm1205400	2.60226	3.87261	3.57499	1.6173	1.2663	1.89297	4.22927	<18	no	6.25479	1	no	no	6.25479	RNAseq	F	Test
gsm1205512	3.2665	3.38993	3.88021	2.04233	1.21206	2.43362	4.34795	<18	no	9.78356	4s	no	no	9.78356	RNAseq	F	Test
252038210288_1_3	3.24342	2.75574	4.15244	3.11604	3.10854	4.83197	5.84773	>=18	yes	1.51233	4	yes	yes	1.80822	Agilent4x44k	UF	Test
252038210031_1_3	2.70613	2.72669	3.44765	2.32651	2.31131	2.22776	4.62674	<18	no	12.2438	4	no	no	12.2438	Agilent4x44k	F	Test
252038210162_1_1	2.71737	2.93559	4.4171	2.20123	1.63848	2.9746	5.40665	<18	no	6	2	no	no	6	Agilent4x44k	F	Test
252038210263_1_1	4.01036	4.07713	1.95437	3.10991	1.08551	3.6675	4.38102	>=18	no	5.19452	1	no	no	5.19452	Agilent4x44k	F	Test
252038210122_1_2	1.63245	2.47254	4.11186	3.08924	2.17661	3.45217	4.79717	<18	yes	1.10685	2	no	no	10.9452	Agilent4x44k	F	Test
252038210169_1_3	3.03864	3.75036	4.12575	3.18265	2.08724	2.84276	5.11758	<18	no	6.87945	3	no	no	6.87945	Agilent4x44k	F	Test
gsm1205449	2.53591	4.07142	3.69626	1.39773	1.43524	3.00346	4.53479	<18	yes	0.186301	2	no	no	5.25753	RNAseq	F	Test
gsm1205542	2.40499	3.48113	3.49568	1.09054	2.42388	2.51259	4.36776	<18	yes	0.180822	4s	no	yes	0.180822	RNAseq	F	Test
252038210163_1_4	2.66105	2.65871	3.70522	1.98598	2.44573	3.26061	4.93608	<18	no	6.29041	4	no	no	6.29041	Agilent4x44k	F	Test
252038210052_1_1	3.54944	4.46929	3.88807	2.69037	2.47066	2.96751	4.99295	>=18	no	12.3397	4	no	no	12.3397	Agilent4x44k	F	Test
gsm1205321	3.32467	2.70932	4.3289	2.12087	0.872752	1.78481	4.29519	<18	no	14.3397	4	no	no	14.3397	RNAseq	F	Test
gsm1205614	3.60729	3.36741	4.10575	2.26839	1.51831	2.67442	5.03178	>=18	yes	3.9863	4	no	yes	6.36712	RNAseq	F	Test
gsm1205403	1.96241	3.07426	4.0657	2.98614	1.53203	3.09597	4.82516	<18	no	5.79178	1	no	no	5.79178	RNAseq	F	Test
252038210125_1_2	3.20376	3.18143	3.9005	3.17945	2.03082	2.79908	5.00163	<18	no	7.05753	1	no	no	7.05753	Agilent4x44k	F	Test
gsm1205695	3.00909	2.93149	3.49769	3.11679	3.72459	3.49894	5.4012	>=18	yes	1.72877	4	no	yes	3.8274	RNAseq	UF	Test
gsm1205276	3.15815	4.08464	3.88021	2.27434	1.04609	2.67528	4.65671	>=18	no	10.274	2	no	no	10.274	RNAseq	F	Test
gsm1205453	2.42194	2.67232	3.76877	1.91795	1.84435	2.7217	4.31027	<18	no	7.27671	1	no	no	7.27671	RNAseq	F	Test
252038210061_1_2	2.94612	2.81949	4.12042	2.3093	1.81439	2.67333	4.98962	<18	yes	3.83288	4	no	yes	10.9781	Agilent4x44k	F	Test
gsm1205304	3.82019	3.38039	4.03801	2.78802	2.1323	2.41266	4.58865	<18	no	12.3123	3	no	no	12.3123	RNAseq	F	Test
gsm328991	3.37023	4.89404	4.19439	2.62379	0.85306	2.53378	4.82428	<18	no	6.73973	3	no	no	6.73973	HG-U133plus2	F	Test
252038210020_1_3	4.41756	4.53294	4.32185	2.92028	2.19632	4.11167	5.06099	>=18	no	7.55068	3	no	no	7.55068	Agilent4x44k	F	Test
gsm1205391	3.20249	3.70526	3.90682	2.35009	1.42775	1.81464	4.32156	<18	no	9.81918	1	no	no	9.81918	RNAseq	F	Test
252038210098_1_1	3.44806	1.9667	4.23611	2.35557	1.77387	3.11634	4.48243	<18	no	5.3726	1	no	no	5.3726	Agilent4x44k	F	Test
252038210052_1_3	2.62781	1.90552	4.15887	2.69414	2.36082	2.95274	5.16928	>=18	no	6.80822	4	no	no	6.80822	Agilent4x44k	UF	Test
252038210027_1_1	3.18859	2.62482	3.32839	2.07787	1.5893	2.75833	4.75061	<18	no	7.77808	4s	no	no	7.77808	Agilent4x44k	F	Test
252038210214_1_3	3.5319	4.98782	4.78379	3.07126	2.02625	2.16993	4.55799	<18	NA	NA	2	no	no	17.7534	Agilent4x44k	F	Test
gsm1205311	1.54107	0.657601	2.43162	2.60257	1.89121	3.3141	5.16179	>=18	yes	3.4137	3	no	no	9.73973	RNAseq	F	Test
gsm1205386	3.62722	1.96668	4.14476	2.48356	3.49917	2.78992	4.54047	>=18	yes	0.153425	2	no	yes	1.43014	RNAseq	UF	Test
252038210012_1_1	3.29052	3.05075	3.64271	2.36301	-10.8856	1.98174	4.67356	<18	no	15.0521	4s	no	no	15.0521	Agilent4x44k	UF	Test
252038210062_1_1	3.62414	1.80607	4.44896	3.58214	2.43055	4.15896	5.12105	>=18	no	8.14247	4	yes	no	8.14247	Agilent4x44k	UF	Test
gsm1205291	3.01747	3.69913	4.56399	2.11264	1.85959	2.7342	4.73428	>=18	no	7.46027	1	no	no	7.46027	RNAseq	F	Test
itcc0105	3.08667	3.38887	4.10778	2.69535	1.84875	2.59192	4.7737	<18	no	9.49041	1	no	no	9.49041	HG-U133plus2	F	Test
gsm1205503	3.21955	2.86089	3.55565	2.26273	1.60213	3.50326	4.69832	>=18	no	5.71507	4	yes	no	5.71507	RNAseq	F	Test
252038210063_1_1	2.97411	4.29714	3.77492	1.80754	1.72357	3.33939	4.69585	<18	no	10.0329	2	no	no	10.0329	Agilent4x44k	F	Test
252038210074_1_2	2.70197	4.71612	3.77072	2.16274	1.62324	2.66141	4.79145	<18	no	8.83014	1	no	no	8.83014	Agilent4x44k	F	Test
252038210127_1_2	2.21463	2.38496	4.18413	2.77381	2.01477	3.28374	5.07834	<18	no	5.66027	4s	no	no	5.66027	Agilent4x44k	F	Test
252038210205_1_1	3.5431	2.69063	4.09879	2.09152	1.37747	2.81915	4.94463	<18	no	10.6877	4	no	no	10.6877	Agilent4x44k	F	Test
252038210083_1_2	1.91422	2.06048	3.85917	2.09626	1.6537	2.24721	4.77734	>=18	yes	1.53973	4	no	no	9.76986	Agilent4x44k	F	Test
252038210064_1_1	3.09327	4.11635	3.8069	2.17076	1.20686	3.27698	4.7451	<18	no	8.59178	2	no	no	8.59178	Agilent4x44k	F	Test
252038210207_1_3	2.03689	2.14204	3.80122	1.98038	1.75182	3.12969	4.65495	<18	yes	0.090411	3	no	no	7.83562	Agilent4x44k	F	Test
gsm1205608	3.39248	3.78841	4.1417	3.0891	2.89067	4.12102	5.76373	>=18	yes	0.717808	4	no	yes	1.48219	RNAseq	UF	Test
itcc0031	3.10883	2.08209	3.94756	3.22275	2.00591	3.53585	5.2673	<18	yes	1.66849	4	yes	yes	2.3726	HG-U133plus2	F	Test
252038210064_1_4	2.74725	3.85685	4.09843	2.12535	1.9475	3.5111	4.94671	<18	no	11.9671	3	no	no	11.9671	Agilent4x44k	F	Test
gsm329007	2.29094	3.04618	4.0586	2.78598	1.52255	2.56913	5.20274	>=18	yes	1.56164	4	yes	yes	1.72603	HG-U133plus2	F	Test
gsm1205383	2.37267	2.87702	3.86896	1.70901	1.31649	2.67442	4.6586	<18	no	7.34247	2	no	no	7.34247	RNAseq	F	Test
252038210171_1_1	3.12172	1.93294	3.48611	3.31738	2.12949	4.35934	5.23287	>=18	yes	0.542466	4	yes	yes	0.742466	Agilent4x44k	UF	Test
252038210283_1_4	3.60728	1.14691	4.72167	4.23856	2.4777	3.42826	5.31965	>=18	yes	1.89041	4	yes	yes	2.04931	Agilent4x44k	UF	Test
itcc0144	2.93397	4.02702	4.23278	3.39898	1.63432	3.62415	4.71169	<18	no	10.2658	1	no	no	10.2658	HG-U133plus2	F	Test
252038210050_1_4	3.03896	1.41774	3.99358	2.94245	1.70946	3.94606	5.52235	<18	no	5.63014	2	yes	no	5.63014	Agilent4x44k	UF	Test
gsm1205255	3.35643	4.24265	4.17252	3.06511	1.88772	3.7314	4.69644	<18	no	9.61096	2	no	no	9.61096	RNAseq	F	Test
252038210078_1_1	2.57732	3.73572	3.58783	2.28926	1.70222	2.14493	4.48243	<18	no	11.3616	1	no	no	11.3616	Agilent4x44k	F	Test
gsm1205669	3.10294	1.4057	3.31611	2.89888	2.84761	4.28047	5.71135	>=18	no	8.87123	4	yes	no	8.87123	RNAseq	UF	Test
252038210180_1_3	1.29455	4.96402	3.9438	1.95007	3.21583	1.11247	3.52987	>=18	NA	NA	4	no	yes	10.6027	Agilent4x44k	UF	Test
gsm1205429	3.52168	4.1023	4.40821	2.86803	2.15341	3.22657	5.12003	>=18	yes	2.3726	3	no	yes	4.21918	RNAseq	F	Test
252038210009_1_3	3.13301	2.64534	3.95904	2.66785	2.17903	2.73262	4.84629	>=18	no	7.67397	4	no	no	7.67397	Agilent4x44k	F	Test
gsm1205620	3.56575	1.3269	4.21672	2.76829	2.21421	4.46539	5.1504	>=18	yes	0.550685	4	yes	yes	0.567123	RNAseq	UF	Test
252038210050_1_1	2.02934	2.4692	3.72951	2.69013	2.2587	3.64577	5.21266	>=18	yes	1.15342	4	no	yes	1.74795	Agilent4x44k	UF	Test
252038210113_1_3	2.83195	2.7334	3.77728	1.75408	1.1729	2.49932	4.70291	<18	no	11.3863	2	no	no	11.3863	Agilent4x44k	F	Test
itcc0041	3.62635	3.10253	4.12044	2.72375	2.45125	4.17835	5.29368	<18	no	14.0219	3	no	no	14.0219	HG-U133plus2	UF	Test
gsm1205707	2.86033	3.69476	3.62488	2.45491	2.35214	3.14282	4.43095	<18	no	7.90685	1	no	no	7.90685	RNAseq	F	Test
252038210006_1_4	2.52947	2.14727	3.89196	2.43393	1.71435	3.24149	4.43498	<18	yes	0.879452	3	no	no	7.38082	Agilent4x44k	F	Test
252038210170_1_2	2.69348	2.4379	4.32362	2.98676	2.38761	3.31918	5.03823	<18	yes	0.0821918	4s	no	yes	0.09863	Agilent4x44k	F	Test
1080071	5.61794	5.78654	4.36567	3.82808	2.8151	2.52483	5.60307	<18	yes	1.49589	4s	yes	yes	2.30137	HG-U133plus2	F	Test
252038210061_1_4	3.0782	3.24649	4.17798	2.82368	2.21218	3.74372	5.40821	<18	yes	0.147945	2	no	no	9.87397	Agilent4x44k	F	Test
252038210160_1_2	2.8949	1.71292	4.5938	3.02352	2.5372	4.22004	5.8727	>=18	yes	1.28219	4	yes	no	5.43562	Agilent4x44k	UF	Test
gsm1205337	3.29553	1.938	4.02981	2.17315	0.929527	3.01868	4.4989	<18	no	8.25479	1	no	no	8.25479	RNAseq	F	Test
252038210015_1_1	2.82638	2.72652	3.45692	2.60026	2.33713	1.61345	4.14927	<18	no	6.4411	4s	no	no	6.4411	Agilent4x44k	F	Test
gsm329001	3.99337	3.80423	4.13926	2.88171	2.15179	2.79394	5.12287	<18	no	6.73973	2	no	no	6.73973	HG-U133plus2	F	Test
252038210026_1_1	1.98729	2.2637	4.62703	3.47369	2.48703	3.10586	4.81226	<18	no	14.5151	4	no	no	14.5151	Agilent4x44k	F	Test
252038210058_1_1	2.8541	3.51806	3.8632	2.38468	1.70831	3.31961	4.78409	<18	no	8.28493	4s	no	no	8.28493	Agilent4x44k	F	Test
gsm1205475	2.23726	3.0049	3.51092	2.36524	1.67932	2.19041	4.54236	<18	no	7.69041	4	no	no	7.69041	RNAseq	F	Test
252038210164_1_4	3.29513	4.32444	3.95645	1.81881	1.62404	2.98054	5.23936	<18	no	5.83014	2	no	no	5.83014	Agilent4x44k	F	Test
252038210177_1_2	3.39022	5.58703	4.83852	3.14009	3.15804	0.872263	4.08148	>=18	NA	NA	3	no	no	5.17808	Agilent4x44k	F	Test
gsm1205299	1.90555	2.97668	4.36494	2.30545	2.76576	3.30203	4.58014	<18	no	13.6904	2	no	no	13.6904	RNAseq	F	Test
252038210169_1_1	3.51567	1.31674	3.36227	2.33975	2.57357	3.08983	4.49877	>=18	yes	1.16712	4	yes	yes	1.9863	Agilent4x44k	F	Test
1081068	3.2562	1.54637	4.07889	1.54626	1.34269	3.61593	5.17534	>=18	yes	0.545205	4	yes	yes	0.545205	HG-U133plus2	F	Test
gsm1205338	2.76765	3.31804	4.26301	2.98355	0.655031	2.61745	4.84221	<18	no	6.45205	1	no	no	6.45205	RNAseq	F	Test
252038210109_1_4	3.03326	2.73098	3.64709	2.24078	1.54076	2.41994	4.58567	<18	no	12.9699	1	no	no	12.9699	Agilent4x44k	F	Test
gsm1205277	2.69382	4.40371	4.14476	3.16314	2.04463	2.79576	4.58865	>=18	no	10.2822	2	no	no	10.2822	RNAseq	F	Test
gsm1205683	2.52114	1.55049	4.0729	2.28674	3.28052	2.95782	5.33467	>=18	yes	0.227397	4	no	yes	3.25205	RNAseq	UF	Test
gsm1205393	4.03443	4.49237	4.38967	2.61751	1.07979	3.43312	4.93033	<18	no	7.6	1	no	no	7.6	RNAseq	F	Test
itcc0025	2.53319	0.97489	3.77235	2.57294	2.45125	3.41504	4.90673	>=18	yes	0.536986	4	yes	yes	0.536986	HG-U133plus2	UF	Test
gsm1205492	2.19755	2.15098	4.23318	1.64864	2.1114	2.14549	5.23301	>=18	yes	1.41918	4	NA	yes	1.64932	RNAseq	F	Test
gsm1205380	3.85686	4.42144	3.83212	2.87977	2.65397	2.84855	4.9237	>=18	no	11.2219	4	no	no	11.2219	RNAseq	F	Test
gsm1205427	4.0388	1.10972	3.42965	2.62551	1.82695	3.05771	4.54141	>=18	yes	1.47945	3	no	yes	3.06849	RNAseq	F	Test
gsm1205290	2.59407	1.77872	3.92527	1.39241	1.29456	2.95356	4.20481	<18	no	5.63014	1	no	no	5.63014	RNAseq	F	Test
gsm1205528	3.9731	2.98185	4.12013	3.48632	1.28116	2.77658	4.2255	<18	no	7.09041	4s	no	no	7.09041	RNAseq	F	Test
gsm1205256	3.08346	3.50376	3.93959	1.67891	2.54904	3.20516	4.5981	<18	no	6.84658	1	no	no	6.84657	RNAseq	F	Test
252038210015_1_4	3.09327	3.44044	3.68444	3.00469	1.84309	3.02349	4.88642	<18	no	7.47945	4	no	no	7.47945	Agilent4x44k	F	Test
252038210060_1_3	3.34972	3.94078	3.89439	2.64157	1.5334	2.61986	4.78021	<18	no	7.88493	2	no	no	7.88493	Agilent4x44k	F	Test
gsm1205354	3.20584	3.97634	4.13347	1.96203	0.571858	2.33776	4.47531	<18	yes	0.361644	2	no	no	8.8137	RNAseq	F	Test
252038210153_1_4	1.96938	2.50284	3.49968	2.61024	2.25983	3.35143	4.76515	>=18	yes	1.83014	4	no	no	5.17534	Agilent4x44k	F	Test
itcc0198	3.5876	2.31068	4.17926	3.37444	2.83164	3.97063	5.20425	<18	no	9.93425	4	yes	no	9.93425	HG-U133plus2	UF	Test
252038210111_1_3	2.90981	4.27406	3.88187	2.18175	1.65497	2.95924	4.35328	>=18	no	10.4986	2	no	no	10.4986	Agilent4x44k	F	Test
itcc0001	2.31971	4.36822	4.09406	2.17074	2.17949	2.61736	4.70217	<18	no	21.5781	2	no	no	21.5781	HG-U133plus2	F	Test
252038210181_1_1	1.56029	4.1908	3.23216	1.67919	3.58603	0.85507	3.31647	<18	NA	NA	4	no	no	11.0137	Agilent4x44k	UF	Test
gsm1205288	2.96776	2.4848	4.05032	1.82453	1.00797	2.93676	4.27069	<18	no	7.54247	4s	no	no	7.54247	RNAseq	F	Test
gsm1205283	2.85946	4.07232	4.21672	2.58072	1.27846	2.91485	4.42623	<18	no	10.9151	2	no	no	10.9151	RNAseq	F	Test
gsm1205605	3.43544	4.44537	3.66158	1.85814	1.2999	2.18098	4.65104	<18	no	7.8137	1	no	no	7.8137	RNAseq	F	Test
252038210158_1_3	3.57474	3.55843	3.96408	2.22992	1.48754	4.5747	4.76702	<18	no	5.97808	1	no	no	5.97808	Agilent4x44k	F	Test
252038210081_1_3	3.12785	3.66346	3.20295	1.25473	1.49764	3.17653	4.61656	>=18	yes	2.52603	4	no	yes	3.41644	Agilent4x44k	F	Test
itcc0285	2.7031	4.3714	3.82014	2.13811	1.73306	2.85626	4.4185	<18	no	5.72603	2	no	no	5.72603	HG-U133plus2	F	Test
gsm1205420	4.27441	2.18099	4.41647	3.41431	0.956541	3.2617	5.36793	>=18	no	5.46575	2	no	no	5.46575	RNAseq	F	Test
gsm1205622	3.19987	3.53161	3.70137	3.28149	2.85102	3.53104	5.19977	>=18	yes	2.22466	4	no	yes	3.98356	RNAseq	F	Test
252038210118_1_2	2.49936	1.84293	3.50418	2.34777	1.51097	2.9617	4.48716	>=18	no	5.03836	1	no	no	5.03836	Agilent4x44k	F	Test
252038210216_1_4	3.55983	3.00481	4.03389	2.48956	2.5918	1.5465	4.55721	<18	NA	NA	3	no	no	6.57534	Agilent4x44k	F	Test
1080562	3.45197	1.95022	3.46449	3.27596	2.43135	2.4537	5.18685	>=18	yes	0.6	3	yes	yes	0.6	HG-U133plus2	F	Test
gsm1205285	5.15744	3.95346	4.29182	3.36517	2.449	3.29001	5.56764	>=18	no	5.27123	2	no	no	5.27123	RNAseq	F	Test
itcc0130	2.35224	3.44274	3.81985	2.30048	2.21123	3.78531	4.80024	>=18	yes	1.43014	4	no	yes	1.43014	HG-U133plus2	F	Test
itcc0386	2.91992	5.15772	4.06164	1.79095	1.56618	3.82225	4.31603	>=18	no	8.93425	2	no	no	8.93425	HG-U133plus2	F	Test
itcc0145	3.13859	2.95628	4.12705	1.87835	1.22541	2.54271	4.34108	<18	no	10.1425	2	no	no	10.1425	HG-U133plus2	F	Test
252038210032_1_2	2.66644	3.15368	3.99188	2.35718	1.93062	3.80703	4.75421	<18	no	6.74521	3	no	no	6.74521	Agilent4x44k	F	Test
gsm1205548	3.25279	3.45504	3.87303	1.89599	1.98084	3.42273	5.22446	<18	yes	0.567123	4s	no	no	7.66575	RNAseq	F	Test
gsm1205431	2.92146	1.63375	3.87815	2.41033	3.55939	4.00891	4.62078	>=18	yes	0.90411	3	yes	yes	1.10685	RNAseq	UF	Test
252038210006_1_1	2.87403	4.06194	3.58443	1.32353	1.54029	2.73481	4.50492	<18	no	6.63836	2	no	no	6.63836	Agilent4x44k	F	Test
gsm1205533	3.20502	2.94685	4.0688	2.7496	1.09459	2.26656	4.2528	<18	no	6.15068	4s	no	no	6.15069	RNAseq	F	Test
gsm1205310	3.31779	3.72364	4.00314	1.87525	2.10469	2.93676	4.42245	<18	no	9.76986	3	no	no	9.76986	RNAseq	F	Test
gsm1205392	3.49839	3.65981	4.30623	2.45596	0.641249	2.92828	4.3489	<18	no	9.80274	1	no	no	9.80274	RNAseq	F	Test
gsm1205627	2.96104	2.23571	3.93652	3.99548	4.54221	3.93405	6.04862	>=18	yes	1.03288	4	no	yes	1.27945	RNAseq	UF	Test
gsm1205624	2.57513	3.37953	4.31139	2.17315	0.774162	2.43774	4.4687	<18	no	8.24932	4	no	no	8.24931	RNAseq	F	Test
gsm1205238	1.9178	3.02202	3.75038	2.18704	2.08396	2.92077	4.72576	>=18	yes	1.62466	4	no	yes	3.73151	RNAseq	F	Test
gsm1205445	3.07164	3.52288	4.13449	2.70507	1.13692	2.9174	4.39133	<18	no	5.11233	1	no	no	5.11233	RNAseq	F	Test
gsm1205645	3.59949	1.03113	3.19278	2.61491	2.90009	3.23855	4.70495	>=18	yes	1.24384	4	yes	yes	1.52055	RNAseq	UF	Test
gsm1205474	2.74696	2.66304	4.12321	3.61324	1.94672	3.24198	5.34702	>=18	no	6.01918	1	no	no	6.01918	RNAseq	F	Test
itcc0063	2.78297	3.61582	4.17361	3.25771	2.168	3.0062	4.48303	<18	no	9.35342	1	no	no	9.35342	HG-U133plus2	F	Test
1080009	3.23224	2.5693	3.94766	3.28155	3.13466	4.66307	5.49789	>=18	yes	0.920548	3	yes	yes	1.46027	HG-U133plus2	UF	Test
itcc0398	2.46676	2.03336	3.86866	2.16902	1.76569	3.13075	5.13434	<18	no	18.0192	4s	no	no	18.0192	HG-U133plus2	F	Test
gsm1205488	2.42925	2.539	4.09342	2.75758	2.50976	2.93081	4.88674	>=18	no	12.3507	4	no	no	12.3507	RNAseq	F	Test
252038210005_1_2	2.94979	0.877386	3.90309	2.76393	2.30581	4.74999	5.21511	<18	no	6.86575	4	yes	no	6.86575	Agilent4x44k	UF	Test
gsm1205308	3.32297	4.48614	4.15813	2.19613	0.900527	2.83427	4.7182	<18	no	10.4986	3	no	no	10.4986	RNAseq	F	Test
252038210071_1_4	2.83975	3.50202	3.93153	2.14768	1.50646	2.75306	4.33433	<18	yes	0.526027	2	no	no	10.3699	Agilent4x44k	F	Test
252038210186_1_2	3.81581	3.37834	3.88568	2.39087	1.13743	2.4565	5.00386	>=18	yes	2.14521	4	no	yes	7.81096	Agilent4x44k	F	Test
gsm1205315	3.16838	2.55237	3.80658	2.50863	0.980081	3.04581	4.00465	>=18	no	8.52329	3	no	no	8.52329	RNAseq	F	Test
gsm1205243	2.69216	2.12346	3.65752	1.582	1.63234	4.02389	5.13806	<18	no	6.07397	4s	no	no	6.07397	RNAseq	F	Test
gsm1205301	2.37915	2.16807	3.95086	1.6877	0.891582	3.43312	4.65671	<18	no	10.0685	2	no	no	10.0685	RNAseq	F	Test
itcc0045	3.1354	3.91547	4.10353	2.95723	2.15876	2.13134	4.49926	<18	no	11.2082	3	no	no	11.2082	HG-U133plus2	F	Test
itcc0147	3.53541	3.59324	4.32739	2.21462	1.49166	2.44699	4.44298	<18	no	12.0329	2	no	no	12.0329	HG-U133plus2	F	Test
gsm1205384	2.91729	4.74022	3.97443	1.77575	0.501986	2.35462	4.46963	<18	no	5.5589	2	no	no	5.5589	RNAseq	F	Test
252038210160_1_4	2.75397	2.98925	3.84712	2.88943	1.7114	3.04237	5.20383	<18	no	5.43014	2	no	no	5.43014	Agilent4x44k	F	Test
252038210094_1_3	3.06051	2.32805	4.10389	1.90407	1.87383	3.53378	4.62674	>=18	no	11.0027	4	yes	no	11.0027	Agilent4x44k	F	Test
gsm1205316	3.92497	3.67988	4.46906	2.79433	0.793924	1.54508	4.22173	<18	no	14.1014	3	no	no	14.1014	RNAseq	F	Test
252038210016_1_4	4.22025	4.70641	4.30508	4.21961	2.72675	2.88868	5.97262	>=18	no	6.33699	3	no	no	6.33699	Agilent4x44k	F	Test
252038210233_1_3	4.13585	3.30046	4.55772	3.31636	3.32314	3.8951	5.84245	>=18	yes	2.98356	4	yes	yes	3.62192	Agilent4x44k	UF	Test
gsm1205589	3.18369	3.1774	3.54547	2.9625	1.97654	2.37312	5.08396	>=18	no	6.24658	4	no	no	6.24657	RNAseq	F	Test
itcc0003	2.19564	3.31884	3.7867	2.39981	2.32827	3.1873	4.69525	<18	yes	0.265753	4s	no	no	20.4301	HG-U133plus2	F	Test
252038210075_1_1	2.51596	2.46902	3.68609	2.56722	1.94047	2.70492	5.08064	>=18	no	13.4027	4	no	no	13.4027	Agilent4x44k	F	Test
252038210263_1_4	3.65411	2.4494	4.89122	3.82299	2.66992	3.60239	3.75519	>=18	yes	0.232877	4	yes	yes	0.30137	Agilent4x44k	F	Test
252038210002_1_4	2.98809	4.38418	3.91814	2.22754	1.76427	3.28712	4.85508	<18	no	5.92603	2	no	no	5.92603	Agilent4x44k	F	Test
252038210085_1_3	3.01355	4.02198	3.78315	2.65589	1.92142	3.49629	5.16453	<18	yes	4.8	4	no	no	11.5342	Agilent4x44k	F	Test
252038210159_1_2	3.21459	2.84816	3.91108	2.88616	2.3329	3.2738	5.00726	<18	yes	0.20274	3	no	no	5.97808	Agilent4x44k	F	Test
gsm1205407	3.02681	3.77528	4.08623	1.81006	0.915884	2.29127	4.23022	<18	yes	0.526027	2	no	no	9.4137	RNAseq	F	Test
gsm1205366	3.63158	4.40193	4.0021	1.96421	1.72955	3.1667	4.09949	>=18	no	6.47945	3	no	no	6.47945	RNAseq	F	Test
252038210285_1_2	2.90623	1.79752	3.85767	3.47256	2.84143	3.51221	5.68425	>=18	yes	2.68219	4	yes	yes	2.9726	Agilent4x44k	UF	Test
gsm1205644	3.03184	1.43336	2.88724	3.63906	3.5618	4.74484	5.31661	>=18	yes	1.04658	3	yes	yes	1.26849	RNAseq	UF	Test
252038210163_1_3	2.35371	0.874166	4.57382	2.48624	2.27702	4.04942	4.97564	>=18	no	6.0411	4	yes	no	6.0411	Agilent4x44k	UF	Test
gsm1205278	2.46731	3.87001	4.08214	1.64504	1.01335	2.87454	4.38944	<18	no	9.07397	2	no	no	9.07397	RNAseq	F	Test
gsm329016	1.32009	4.06184	3.86726	4.02858	2.61929	3.62241	5.58553	>=18	yes	0.821918	4	no	yes	0.821918	HG-U133plus2	F	Test
gsm1205251	4.74607	5.16631	4.07804	3.27221	2.64334	2.88369	5.11813	<18	no	8.39452	2	no	no	8.39452	RNAseq	F	Test
gsm1205372	2.4698	3.90777	4.02466	2.65986	2.50425	2.71838	4.48474	<18	no	14.0192	3	no	no	14.0192	RNAseq	F	Test
itcc0181	3.31592	4.67432	4.27135	1.71441	1.93052	3.03629	4.67488	<18	no	12.011	1	no	no	12.011	HG-U133plus2	F	Test
252038210168_1_4	3.36018	3.21382	3.39963	2.75074	2.12248	3.53002	4.87619	>=18	yes	0.638356	4	no	yes	3.19726	Agilent4x44k	F	Test
252038210043_1_3	2.35247	3.61231	3.69592	2.83036	1.93472	2.48644	5.10123	>=18	yes	2.43836	4	no	yes	2.64657	Agilent4x44k	F	Test
252038210059_1_4	2.7014	3.30066	3.81209	2.19612	1.5926	2.99388	4.74697	<18	no	10.2658	2	no	no	10.2658	Agilent4x44k	F	Test
itcc0387	2.84829	2.41477	3.72646	2.96752	3.24165	3.9049	5.27404	>=18	yes	1	4	yes	yes	1.05479	HG-U133plus2	UF	Test
itcc0391	3.06749	1.86965	3.92918	2.88291	2.59808	2.76569	4.8252	>=18	no	7.34521	4	no	no	7.3452	HG-U133plus2	F	Test
gsm1205240	2.32441	1.23119	3.385	2.58072	2.49391	4.14491	5.1504	>=18	yes	2.30137	4	yes	yes	3.26301	RNAseq	UF	Test
252038210016_1_1	3.50519	2.74213	3.87152	3.37884	2.31607	3.23059	5.53273	<18	no	10.8164	4	no	no	10.8164	Agilent4x44k	UF	Test
gsm1205241	3.17861	1.61383	4.33508	3.45785	1.90906	3.82688	5.58	<18	no	5.60548	2	yes	no	5.60548	RNAseq	UF	Test
gsm1205411	2.52278	2.3432	4.0883	1.71591	1.25202	2.76826	4.70023	<18	no	9.34521	2	no	no	9.3452	RNAseq	F	Test
1080587	3.13276	3.85498	3.8099	1.48629	0.523796	2.39447	4.4963	<18	yes	1.27397	4	no	yes	1.27397	HG-U133plus2	F	Test
gsm1205523	2.30033	3.72888	3.68504	1.89294	1.16346	2.85777	4.49986	<18	no	9.45479	4s	no	no	9.4548	RNAseq	F	Test
itcc0385	2.7608	3.29567	3.85027	2.27103	3.45963	3.61647	5.21123	>=18	yes	1.74795	4	no	yes	1.82466	HG-U133plus2	UF	Test
252038210124_1_2	2.84859	4.0084	4.05319	2.1377	1.97383	3.13657	4.71712	<18	yes	0.791781	2	no	no	10.9452	Agilent4x44k	F	Test
252038210024_1_4	3.17355	1.34897	3.73364	1.80889	1.71069	3.24435	4.87413	>=18	no	9.19726	4	no	no	9.19726	Agilent4x44k	F	Test
252038210117_1_3	1.97987	3.27063	3.84471	3.61467	3.06709	3.79053	5.29024	<18	yes	3.07397	4	no	no	5.06849	Agilent4x44k	UF	Test
itcc0195	2.11401	2.8585	3.83878	1.97517	1.13342	2.99771	4.79736	>=18	yes	1.05205	4	no	yes	1.08493	HG-U133plus2	F	Test
gsm1205712	2.59324	1.22695	2.80034	3.68327	4.59087	4.43156	5.27481	>=18	yes	0.684932	4	yes	yes	0.717808	RNAseq	UF	Test
252038210098_1_3	2.20515	1.87036	3.99301	3.31809	2.27885	2.52894	4.87724	>=18	yes	4.05479	4	no	no	11.7397	Agilent4x44k	F	Test
gsm1205617	2.47059	3.08542	4.21672	2.31038	2.04602	2.92331	4.99385	<18	no	7.59178	4	no	no	7.59178	RNAseq	F	Test
gsm1205615	2.40733	0.535917	2.62028	2.7344	2.85226	3.96395	5.42401	>=18	yes	0.671233	4	yes	yes	1.13699	RNAseq	UF	Test
252038210164_1_1	2.90715	3.69384	3.69501	2.00271	1.93811	2.99267	4.49949	>=18	no	5.90685	1	no	no	5.90685	Agilent4x44k	F	Test
gsm1205585	2.94003	4.04325	3.91501	2.40355	1.38474	2.57973	4.23397	<18	no	5.43562	1	no	no	5.43562	RNAseq	F	Test
252038210216_1_3	3.12362	3.03375	3.54525	2.09584	1.93866	3.40688	4.98199	<18	NA	NA	4s	no	no	12	Agilent4x44k	F	Test
252038210097_1_3	3.24237	2.44312	3.19813	2.2308	1.51316	3.1972	4.00988	>=18	no	10.0575	3	no	no	10.0575	Agilent4x44k	F	Test
1080079	3.42304	2.64191	3.75007	3.41611	1.91967	3.41526	5.305	>=18	yes	1.36438	4	no	yes	1.7863	HG-U133plus2	F	Test
252038210077_1_4	3.10751	3.6557	3.76249	1.94388	1.22935	2.73779	4.45812	<18	no	15.1699	4s	no	no	15.1699	Agilent4x44k	F	Test
252038210163_1_2	3.36564	4.05669	4.35246	1.88714	1.56043	3.65012	4.80461	<18	yes	0.509589	3	no	no	5.81096	Agilent4x44k	F	Test
252038210286_1_3	2.4117	0.225559	4.29042	3.62732	2.18242	3.01393	5.48696	>=18	no	5.80274	4	no	no	5.80274	Agilent4x44k	UF	Test
gsm1205446	3.05636	4.48971	3.84339	1.79177	1.69144	3.10273	4.38001	<18	no	5.50137	1	no	no	5.50137	RNAseq	F	Test
gsm1205477	3.09535	3.01258	4.05749	2.30864	1.83311	2.51176	4.7428	<18	yes	3.83288	4	no	no	9.77534	RNAseq	F	Test
gsm1205680	2.3565	2.70932	3.10811	3.2189	3.00461	3.73228	5.65043	>=18	yes	1.2411	4	yes	yes	1.30411	RNAseq	UF	Test
gsm329009	3.92419	4.21997	4.57928	2.45739	0.521735	1.97504	4.72904	<18	yes	1.72603	4s	no	yes	2.05479	HG-U133plus2	F	Test
gsm1205536	3.05386	3.5978	3.98981	2.61845	1.2979	2.52641	4.71535	<18	no	5.78904	4s	no	no	5.78904	RNAseq	F	Test
gsm1205599	2.40815	2.3251	3.53427	3.12977	3.76891	3.40289	5.62188	>=18	yes	1.54247	4	yes	yes	2.93973	RNAseq	UF	Test
itcc0056	3.67138	0.945757	3.53955	3.22734	3.57709	3.67703	5.12595	>=18	yes	0.123288	4	yes	yes	0.172603	HG-U133plus2	UF	Test
1080048	3.66702	3.70507	3.67746	1.65837	0.580122	2.06925	3.78054	<18	no	5.69589	1	yes	no	5.69589	HG-U133plus2	F	Test
gsm1205246	2.43733	2.32999	3.43065	3.1001	3.22759	4.69475	5.69803	<18	no	6.31781	4s	yes	no	6.31781	RNAseq	UF	Test
252038210183_1_4	2.89076	3.88491	3.63983	2.26938	1.48196	3.30246	4.75605	>=18	yes	2.99178	4	no	yes	4.80274	Agilent4x44k	F	Test
252038210185_1_4	3.87866	4.10708	4.78235	2.90056	2.40839	3.93611	5.69249	>=18	yes	2.18356	4	no	no	10.5589	Agilent4x44k	F	Test
gsm1205534	4.33878	2.78791	4.21158	3.88343	2.22986	2.28254	4.47247	<18	yes	0.824658	4s	no	no	5.94247	RNAseq	F	Test
gsm329000	3.10312	2.63845	3.78488	3.80071	2.68977	4.5181	6.04609	<18	no	9.45205	4	yes	no	9.45205	HG-U133plus2	UF	Test
252038210108_1_2	1.39427	0.22896	2.37065	2.2722	2.03275	3.36928	5.11527	>=18	yes	3.4137	3	no	no	11.1425	Agilent4x44k	F	Test
gsm1205521	2.75771	1.97148	4.06366	2.5519	2.39766	3.27803	5.08302	<18	yes	0.810959	4s	no	no	7.63014	RNAseq	UF	Test
gsm1205616	2.48697	3.78493	3.51801	1.90625	2.11453	2.95356	5.46396	>=18	no	5.6274	4	no	no	5.6274	RNAseq	F	Test
252038210125_1_4	3.2352	4.03929	3.61652	2.0801	1.72493	3.04849	4.2819	<18	no	6.34521	2	no	no	6.3452	Agilent4x44k	F	Test
gsm329006	3.04546	2.98863	3.76742	1.92388	2.07802	2.83711	5.36579	<18	yes	0.739726	4	yes	yes	0.821918	HG-U133plus2	F	Test
gsm1205415	2.75687	4.23823	4.02263	1.42041	0.90377	2.57391	4.39792	<18	no	5.75068	2	no	no	5.75068	RNAseq	F	Test
252038210145_1_3	2.99027	4.35617	4.00352	1.82133	2.06183	2.87372	4.78116	<18	no	6.47671	1	no	no	6.47671	Agilent4x44k	F	Test
gsm1205377	1.19854	4.12258	4.37936	2.19613	2.05798	3.32875	5.01471	>=18	yes	1.76712	4	no	yes	2.46301	RNAseq	F	Test
252038210054_1_2	3.52799	4.44542	3.74496	1.85185	1.98604	3.46356	4.27307	>=18	no	7.99452	3	no	no	7.99452	Agilent4x44k	F	Test
itcc0184	2.76929	1.4049	3.94365	3.48146	3.67567	4.10074	4.97894	>=18	yes	0.564384	4	no	yes	0.605479	HG-U133plus2	UF	Test
252038210126_1_3	3.01872	3.02597	3.79548	2.46129	1.57469	2.15153	4.36517	<18	yes	1.55342	2	no	no	9.24931	Agilent4x44k	F	Test
252038210047_1_1	2.3813	2.53959	3.6491	2.15039	1.57146	2.94563	4.48403	<18	no	10.9479	4s	no	no	10.9479	Agilent4x44k	F	Test
gsm1205326	3.21097	4.08641	4.2373	1.92807	1.13619	2.92077	4.34608	<18	no	9.79726	4	no	no	9.79726	RNAseq	F	Test
gsm1205573	2.80847	3.33015	3.87815	2.8347	3.69551	5.07578	6.18974	>=18	yes	2.29315	4	yes	no	5.61918	RNAseq	UF	Test
gsm1205527	3.0572	2.30777	3.22916	2.17315	2.34777	2.26489	4.40452	<18	no	7.20822	4s	no	no	7.20822	RNAseq	F	Test
gsm1205507	2.5826	1.00719	3.53632	2.41979	2.50425	3.93316	5.15895	<18	yes	0.893151	4	yes	yes	1.07123	RNAseq	UF	Test
252038210046_1_2	4.13914	3.75493	4.95793	2.98079	2.83581	3.82655	5.21773	<18	yes	0.808219	3	yes	yes	1.17534	Agilent4x44k	F	Test
gsm1205564	3.30329	1.30487	3.67586	3.15474	2.26331	3.23767	5.27766	>=18	yes	1.56164	2	yes	yes	1.9726	RNAseq	UF	Test
252038210153_1_1	3.05052	4.328	3.68715	2.5569	1.86987	2.80045	4.92484	>=18	no	5.10411	1	no	no	5.10411	Agilent4x44k	F	Test
252038210151_1_2	3.01961	1.84313	4.27547	3.23982	1.87642	4.83308	5.04848	<18	yes	1.9589	1	no	no	6.67397	Agilent4x44k	UF	Test
252038210176_1_4	2.24241	4.37391	4.80794	2.27594	3.29703	2.39663	4.19712	>=18	NA	NA	4	yes	yes	0.575342	Agilent4x44k	F	Test
252038210016_1_2	2.34046	2.2565	4.09786	2.59009	2.24222	3.43249	5.19262	>=18	yes	1.82192	3	no	yes	2.42192	Agilent4x44k	UF	Test
gsm329014	2.00223	2.45728	4.27115	1.83318	1.20495	2.60045	5.19281	>=18	yes	0.328767	4	no	yes	0.328767	HG-U133plus2	F	Test
gsm1205733	3.39248	2.96132	4.12629	2.3484	2.65978	4.18031	4.91138	<18	yes	0.287671	1	no	no	15.8356	RNAseq	UF	Test
itcc0022	2.68063	3.44638	3.45152	2.77348	2.9042	3.77575	5.04898	>=18	yes	1.07945	4	yes	yes	1.07945	HG-U133plus2	UF	Test
gsm1205314	3.52862	4.1358	4.19102	2.09403	0.847925	2.46523	4.5981	<18	no	12.6027	3	no	no	12.6027	RNAseq	F	Test
252038210263_1_2	0.861241	2.4212	4.45366	3.96493	2.80259	4.9305	4.9541	>=18	yes	1.10959	4	yes	yes	1.56712	Agilent4x44k	F	Test
gsm1205550	3.28359	1.41835	3.73301	2.21784	2.30922	3.55793	5.13142	<18	no	5.75616	4s	yes	no	5.75616	RNAseq	UF	Test
itcc0193	2.6298	2.98735	3.89881	2.32168	1.84316	3.08014	5.13327	<18	no	10.3315	1	no	no	10.3315	HG-U133plus2	F	Test
252038210101_1_1	3.23659	1.56999	3.72894	2.07013	1.72505	2.82666	4.50176	<18	no	16.5288	1	no	no	16.5288	Agilent4x44k	F	Test
gsm1205294	2.15809	3.56557	3.7984	2.356	1.53084	2.70836	4.27634	<18	no	9.18356	1	no	no	9.18356	RNAseq	F	Test
gsm1205406	4.4704	2.74735	4.49072	2.46016	2.7622	3.96395	5.53529	>=18	yes	1.43562	1	yes	yes	1.62192	RNAseq	UF	Test
252038210106_1_4	1.83126	1.86315	3.76576	2.71668	1.71493	2.77426	4.465	<18	no	10.8438	4	no	no	10.8438	Agilent4x44k	F	Test
252038210148_1_3	3.68397	3.15859	3.96503	2.41151	1.27171	2.65624	4.89161	<18	no	7.07397	1	no	no	7.07397	Agilent4x44k	F	Test
252038210070_1_1	1.90467	4.01652	3.81631	1.72707	1.60656	2.80596	4.77544	>=18	no	8.12603	4	no	no	8.12603	Agilent4x44k	F	Test
gsm1205281	3.54157	3.83752	4.22496	2.29261	1.44022	3.97103	4.55748	<18	no	7.09863	2	no	no	7.09863	RNAseq	F	Test
gsm1205711	2.01336	2.71862	3.56686	1.98341	1.97654	3.02038	4.82044	<18	yes	0.090411	3	no	no	5.2137	RNAseq	F	Test
gsm1205435	2.48529	0.973815	3.50279	2.85176	3.04957	3.8181	5.46775	<18	yes	1.14247	3	yes	yes	1.4411	RNAseq	UF	Test
gsm1205447	2.76358	3.78318	3.89352	1.92433	1.36934	2.8217	4.3621	<18	no	6.2	1	no	no	6.2	RNAseq	F	Test
gsm1205551	4.4306	2.98693	4.83895	4.27737	3.94238	4.57505	6.06102	<18	yes	0.961644	4	yes	yes	1.47671	RNAseq	UF	Test
itcc0032	2.34931	2.56329	3.91451	2.67201	1.56618	2.95267	4.46115	<18	no	18.8274	4	no	no	18.8274	HG-U133plus2	F	Test
1081271	2.59727	2.59483	4.02338	2.04707	1.55731	3.32381	4.31352	>=18	yes	1.24384	4	yes	yes	1.24384	HG-U133plus2	F	Test
gsm1205496	3.03778	2.1867	3.94061	4.11883	3.04111	5.31788	5.89709	<18	yes	1.1863	4	yes	yes	1.94795	RNAseq	UF	Test
itcc0102	3.21651	2.34422	3.84425	2.37009	1.18423	2.79527	4.62307	<18	yes	0.39726	4s	no	no	6.75068	HG-U133plus2	F	Test
gsm1205351	3.60296	3.62574	4.43297	2.08194	0.841253	2.55267	4.30743	<18	no	7.32329	1	no	no	7.32329	RNAseq	F	Test
gsm1205349	3.4234	3.6729	3.98674	2.31211	1.06862	2.77077	4.49135	>=18	no	7.7589	1	NA	no	7.7589	RNAseq	F	Test
252038210162_1_2	2.81061	4.31708	3.87298	1.67599	1.29961	1.73964	4.73068	<18	no	5.81096	1	no	no	5.81096	Agilent4x44k	F	Test
itcc0392	3.02304	2.33383	3.6697	3.39167	3.17391	4.06937	5.22422	>=18	yes	0.487671	3	yes	yes	0.487671	HG-U133plus2	UF	Test
252038210185_1_2	3.90229	3.69587	4.29813	3.2213	1.44569	2.87553	4.91976	<18	no	7.31233	4	no	no	7.31233	Agilent4x44k	F	Test
gsm329019	2.52043	4.16331	4.31039	2.98511	0.358584	2.40175	4.74689	<18	yes	1.47945	4s	no	yes	1.47945	HG-U133plus2	F	Test
252038210159_1_1	2.39173	2.0475	4.25202	2.17859	1.94307	3.42285	5.02714	>=18	no	5.68493	4	no	no	5.68493	Agilent4x44k	F	Test
252038210011_1_3	2.58834	0.579759	3.91548	2.69063	1.82916	2.92874	4.17302	<18	no	7.56712	4	no	no	7.56712	Agilent4x44k	F	Test
gsm1205619	3.0209	3.5795	4.17663	2.12906	2.20996	3.52494	4.94455	>=18	no	13.8904	2	no	no	13.8904	RNAseq	F	Test
252038210288_1_2	2.59844	3.99086	3.72367	2.40198	2.52098	3.32673	6.09751	>=18	no	5.62192	4	no	no	5.62192	Agilent4x44k	UF	Test
gsm1205356	2.99727	3.05885	3.94778	1.97294	1.37834	3.44958	4.82232	<18	yes	1.84658	2	no	yes	4.9863	RNAseq	F	Test
252038210173_1_4	2.54068	1.79135	3.36227	2.18748	2.00884	2.93037	4.85414	>=18	yes	2.4274	4	no	no	5.43562	Agilent4x44k	F	Test
252038210084_1_1	2.90149	2.58049	3.94191	2.6268	1.9886	3.4152	4.81226	>=18	yes	2.29589	4	no	yes	4.24384	Agilent4x44k	F	Test
252038210273_1_3	3.92957	2.66862	4.17816	3.52462	2.57287	3.46377	4.81324	>=18	yes	0.328767	4	yes	yes	0.780822	Agilent4x44k	F	Test
gsm1205334	2.81189	3.16017	4.40926	2.27167	0.950217	2.97387	4.44983	<18	no	9.97534	1	no	no	9.97534	RNAseq	F	Test
252038210157_1_1	3.1428	2.77166	4.28408	3.15821	2.34428	3.22786	5.08981	<18	no	5.29589	1	no	no	5.29589	Agilent4x44k	F	Test
gsm1205395	2.42275	3.85244	3.80963	1.85109	1.28988	2.64888	4.24246	<18	no	5.27671	1	no	no	5.27671	RNAseq	F	Test
252038210010_1_3	3.31063	3.46134	4.06112	2.78717	1.85405	4.1029	5.43718	<18	no	8.99452	4	no	no	8.99452	Agilent4x44k	F	Test
gsm1205378	2.84697	3.58648	4.25788	1.9602	1.87621	2.33283	4.31874	<18	no	10.0274	3	no	no	10.0274	RNAseq	F	Test
gsm1205343	4.016	2.81251	4.16534	3.49675	1.18755	3.2617	5.19028	<18	yes	0.090411	1	no	no	10.6795	RNAseq	F	Test
gsm1205541	4.21537	3.31459	3.92117	1.8153	3.06639	4.19626	4.9474	<18	no	5.49315	4s	no	no	5.49315	RNAseq	UF	Test
252038210183_1_3	4.66239	3.49695	3.92147	2.75279	2.28054	3.96632	5.02059	>=18	yes	1.92877	3	no	yes	5.55616	Agilent4x44k	F	Test
252038210283_1_3	4.24034	1.75859	3.85582	3.71289	2.82336	3.97411	4.7451	>=18	yes	0.753425	4	yes	yes	0.810959	Agilent4x44k	UF	Test
252038210016_1_3	4.00256	4.21506	3.92911	2.93494	1.9407	2.98012	5.60408	>=18	no	6.15616	3	no	no	6.15616	Agilent4x44k	F	Test
gsm1205443	3.10125	3.73765	3.9232	1.89294	1.59292	2.80913	4.9218	<18	no	7.70411	1	no	no	7.70411	RNAseq	F	Test
1080563	2.26557	2.66968	3.98056	2.25286	2.24587	1.82879	4.58327	<18	yes	0.591781	2	yes	yes	0.591781	HG-U133plus2	F	Test
gsm1205569	3.0116	1.15279	3.66465	3.54438	3.07002	5.64995	5.89137	>=18	no	7.86575	4	no	no	7.86575	RNAseq	UF	Test
gsm1205606	2.74939	3.08199	3.49463	3.39262	2.96626	3.63366	4.75037	>=18	yes	1.73699	4	no	yes	1.99178	RNAseq	F	Test
gsm1205501	2.11	3.23687	3.68197	2.5328	2.81785	2.52806	4.37625	>=18	yes	1.2137	4	yes	yes	2.14794	RNAseq	F	Test
252038210273_1_1	2.85667	0.695484	2.8901	3.08984	2.47206	4.37788	5.13545	>=18	no	7.16712	4	yes	no	7.16712	Agilent4x44k	UF	Test
gsm1205332	3.52343	4.21526	4.50309	2.34416	1.60729	2.44901	4.70684	<18	no	10.6384	1	no	no	10.6384	RNAseq	F	Test
gsm1205295	4.4536	4.64152	4.03801	2.62716	1.43462	2.75412	4.93507	>=18	no	9.04384	1	no	no	9.04384	RNAseq	F	Test
gsm1205258	4.60497	4.78738	4.34742	4.04925	2.55156	3.44179	5.42307	>=18	no	8.6274	1	no	no	8.6274	RNAseq	F	Test
252038210155_1_4	3.02515	3.93409	3.95231	2.17162	1.53076	2.96066	4.60033	<18	no	5.66849	1	no	no	5.66849	Agilent4x44k	F	Test
252038210272_1_3	1.90467	0.434921	4.09917	2.93248	2.43505	4.3545	5.74521	>=18	yes	2.48767	4	yes	no	8.7726	Agilent4x44k	UF	Test
gsm1205279	4.65376	4.35146	4.05749	3.59413	2.29376	3.27196	5.08206	>=18	no	11.9589	2	no	no	11.9589	RNAseq	F	Test
gsm1205510	3.37703	3.34923	4.1489	3.00996	1.55096	2.44901	5.29761	<18	yes	0.871233	4s	no	no	7.96438	RNAseq	F	Test
gsm1205428	2.60391	2.41757	4.42986	2.47735	1.85604	2.94599	4.48568	<18	yes	0.879452	3	no	no	5.84384	RNAseq	F	Test
252038210287_1_3	4.47318	2.17022	4.05153	4.29967	2.85324	4.68722	4.78962	<18	no	7.81644	4	yes	no	7.81644	Agilent4x44k	UF	Test
gsm1205649	3.0116	3.87701	4.5578	2.10933	1.00335	2.91321	4.72009	>=18	yes	2.39452	4	no	no	5.86575	RNAseq	F	Test
252038210009_1_2	3.2105	3.36199	3.68861	3.02729	2.21961	3.18742	5.06904	<18	no	6.87397	2	no	no	6.87397	Agilent4x44k	F	Test
gsm1205640	3.67578	0.492843	3.74527	3.83486	3.09081	3.46597	5.24441	<18	yes	0.150685	4	yes	yes	0.556164	RNAseq	UF	Test
itcc0109	2.66925	3.39455	3.85426	2.48184	1.62795	3.5813	4.35478	<18	no	15.337	3	no	no	15.337	HG-U133plus2	F	Test
itcc0026	3.34945	4.18699	3.78245	2.68893	2.66433	4.02834	5.03649	>=18	no	7.98904	4	yes	no	7.98904	HG-U133plus2	F	Test
gsm1205708	2.31722	4.0362	3.61575	2.11098	1.16418	2.05175	4.42245	<18	no	7.09863	1	no	no	7.09863	RNAseq	F	Test
gsm1205607	2.73109	2.82009	3.01458	2.99535	2.10245	2.25614	3.72749	<18	no	5.52055	1	no	no	5.52055	RNAseq	F	Test
gsm1205494	2.43006	1.45711	3.81984	2.76102	4.01434	5.04255	5.541	>=18	yes	1.20822	4	yes	yes	1.30959	RNAseq	UF	Test
gsm1205677	1.97318	0.476906	2.98846	4.34365	3.24862	4.63755	5.72849	>=18	yes	1.30137	4	no	yes	2.1863	RNAseq	UF	Test
252038210127_1_3	3.14677	3.14895	3.87792	2.02376	2.07355	3.44428	5.31965	<18	no	6.07945	4	no	no	6.07945	Agilent4x44k	F	Test
itcc0017	2.19399	3.09782	3.90642	1.4952	2.14245	2.36696	4.83966	>=18	yes	1.4	4	no	yes	1.57808	HG-U133plus2	F	Test
gsm1205720	3.19905	2.75663	3.63305	3.66598	2.44104	4.34261	4.76268	<18	yes	1.9589	1	no	no	5.07945	RNAseq	F	Test
gsm1205370	2.57767	2.80228	3.956	2.78443	1.91251	3.63455	4.75227	<18	yes	0.564384	4	no	no	9.87397	RNAseq	F	Test
gsm1205687	3.82019	4.09524	4.19822	2.9981	2.59322	3.12315	5.73135	<18	no	13.3973	2	no	no	13.3973	RNAseq	F	Test
gsm1205730	3.918	2.94685	4.15094	1.95397	2.32497	2.6803	4.48947	<18	no	12.2932	1	no	no	12.2932	RNAseq	F	Test
gsm1205329	2.05071	2.76169	3.94473	2.45491	2.20527	2.91485	5.05835	>=18	yes	1.36164	4	no	yes	3.9589	RNAseq	F	Test
gsm1205481	4.12919	4.41258	4.16637	3.62186	1.23558	2.96798	5.22731	>=18	yes	1.30137	4	no	yes	1.64657	RNAseq	F	Test
252038210034_1_2	3.47966	2.15324	3.76394	2.78667	1.56252	3.18092	4.53976	<18	no	7.00822	1	no	no	7.00822	Agilent4x44k	F	Test
252038210028_1_3	4.29967	3.32249	3.95213	3.837	1.43247	2.19118	4.81226	<18	no	11.9562	4s	no	no	11.9562	Agilent4x44k	F	Test
gsm1205678	3.28527	4.14461	4.40616	2.58771	2.093	4.04595	5.99524	<18	no	8.18904	4	no	no	8.18904	RNAseq	UF	Test
252038210216_1_2	2.72214	2.93577	3.79418	2.0728	1.84022	2.53848	4.86799	<18	no	5.05205	2	no	no	5.05206	Agilent4x44k	F	Test
252038210149_1_4	3.60774	2.94699	3.72079	2.41061	1.66586	2.9619	4.8833	<18	no	5.50411	1	no	no	5.50411	Agilent4x44k	F	Test
252038210161_1_3	3.03295	4.16864	3.91363	1.81416	1.75873	3.61756	4.72345	<18	no	6.01918	1	no	no	6.01918	Agilent4x44k	F	Test
252038210283_1_2	3.62785	1.58465	4.69194	2.99453	2.26117	3.17235	4.68868	>=18	yes	1.12329	4	yes	yes	1.39452	Agilent4x44k	F	Test
252038210057_1_3	3.0549	4.24147	3.89439	3.28472	1.82089	3.17484	5.17295	>=18	no	6.76712	4	no	no	6.76712	Agilent4x44k	F	Test
252038210124_1_4	2.70613	3.72847	3.69406	2.2581	1.83335	3.08921	4.68237	<18	no	9.76712	4	no	no	9.76712	Agilent4x44k	F	Test
1081089	2.52633	2.88971	0.627664	1.1574	0.612466	0.845609	2.81513	>=18	yes	0.871233	4	yes	yes	0.871233	HG-U133plus2	F	Test
itcc0143	3.0908	3.5578	4.25768	2.7494	1.42809	2.97654	4.56152	<18	no	9.76164	2	no	no	9.76164	HG-U133plus2	F	Test
252038210169_1_4	3.74073	2.23571	4.46241	3.45851	2.37698	4.31177	5.44152	>=18	yes	0.0219178	4	yes	yes	0.021918	Agilent4x44k	UF	Test
252038210143_1_2	3.15824	1.2065	3.49075	2.2386	2.07513	3.70814	5.49563	<18	no	5.75616	4s	yes	no	5.75616	Agilent4x44k	UF	Test
gsm1205323	3.27846	4.10934	4.12218	2.58771	1.83311	3.52668	5.20832	<18	yes	4.8	4	no	no	10.4575	RNAseq	F	Test
gsm1205513	2.79098	4.12258	4.23626	2.32306	1.07979	2.49709	4.60565	<18	no	8.66575	4s	no	no	8.66575	RNAseq	F	Test
252038210015_1_3	2.88168	3.03853	3.63894	2.46619	1.60963	2.7675	5.16198	<18	no	6.17534	4	no	no	6.17534	Agilent4x44k	F	Test
gsm1205331	2.02187	3.85332	4.12218	2.95422	2.17778	3.73754	4.93412	>=18	yes	1.33151	4	no	yes	3.54247	RNAseq	F	Test
252038210284_1_4	3.00484	3.02692	4.4507	3.05546	1.9539	3.65105	5.93549	>=18	no	8.22192	4	no	no	8.22192	Agilent4x44k	UF	Test
gsm1205396	4.67326	5.41391	4.46492	3.5501	1.10562	2.39971	5.53529	>=18	no	6.94247	1	no	no	6.94247	RNAseq	F	Test
gsm1205549	4.24003	2.80654	4.18178	4.15915	2.40115	2.45801	4.87158	<18	no	7.46301	4s	NA	no	7.46301	RNAseq	F	Test
gsm1205244	1.50673	2.29792	3.91501	2.31471	1.69967	2.64712	4.87821	>=18	yes	1.53973	4	no	no	8.63562	RNAseq	F	Test
252038210009_1_1	2.76691	3.99657	3.81521	2.4921	1.70129	3.13741	4.54054	<18	no	7.26301	3	no	no	7.26301	Agilent4x44k	F	Test
itcc0390	3.685	2.90148	4.08565	3.54761	3.29042	4.47397	5.62133	>=18	yes	1.80822	4	yes	yes	2.07397	HG-U133plus2	UF	Test
gsm1205500	2.86865	1.80533	4.45565	3.45501	3.03857	3.71568	5.89232	>=18	yes	0.586301	4	yes	yes	0.986301	RNAseq	UF	Test
gsm1205676	2.75193	2.87448	5.00881	2.13297	2.82509	3.94547	5.76182	>=18	yes	2.23014	4	no	yes	2.54247	RNAseq	UF	Test
itcc0024	3.05312	4.04048	3.86838	2.30099	2.93498	4.31386	5.46902	>=18	yes	3.44932	4	no	yes	3.85753	HG-U133plus2	UF	Test
itcc0134	4.09218	1.84883	4.51486	3.14811	2.39392	2.83001	4.74757	<18	no	12.5178	4s	no	no	12.5178	HG-U133plus2	F	Test
252038210030_1_1	2.09978	3.39259	3.41927	1.72575	1.55183	3.11141	4.57671	<18	yes	0.424658	2	no	no	8.11507	Agilent4x44k	F	Test
gsm1205674	2.99219	2.04107	2.92532	3.53582	3.98472	3.51454	5.78373	>=18	yes	0.0219178	4	yes	yes	0.032877	RNAseq	UF	Test
gsm1205663	1.96318	2.04757	3.85053	2.08194	1.83106	2.95276	4.84411	>=18	no	7.31233	4	no	no	7.31233	RNAseq	F	Test
252038210083_1_3	4.32597	5.06067	4.50625	2.98852	2.2494	2.61142	4.94463	<18	no	9.99452	2	no	no	9.99452	Agilent4x44k	F	Test
gsm329017	3.41403	2.57205	4.32648	1.589	1.83754	3.12202	5.27636	<18	yes	0.986301	4	no	yes	0.986301	HG-U133plus2	F	Test
gsm1205560	3.33071	3.31634	3.93959	3.04127	2.40579	4.01243	5.32896	<18	yes	0.827397	4	no	yes	1.39726	RNAseq	UF	Test
gsm1205537	3.34524	2.67563	3.97137	2.43452	1.23145	3.32095	4.97394	<18	yes	4.29315	4s	no	no	9.04931	RNAseq	F	Test
1080147	2.88471	0.824328	3.33691	1.84427	2.55733	3.16496	4.92887	>=18	yes	2.81918	4	yes	yes	2.81918	HG-U133plus2	UF	Test
1080375	2.3461	2.95488	3.41027	2.87647	3.88765	1.38842	4.85025	>=18	yes	4.09315	2	no	no	9.43836	HG-U133plus2	UF	Test
gsm1205339	3.29302	3.66503	4.13449	2.84913	2.17864	3.40113	4.72388	<18	no	6.66301	1	no	no	6.66301	RNAseq	F	Test
itcc0119	3.25269	1.58449	3.96383	3.13155	2.83319	4.33425	4.97568	>=18	no	15.6247	4	no	no	15.6247	HG-U133plus2	UF	Test
itcc0383	3.03344	2.65332	3.5872	2.44941	2.60872	3.45619	5.21842	>=18	yes	0.863014	4	yes	yes	0.890411	HG-U133plus2	UF	Test
gsm1205684	2.90553	2.91102	4.80686	3.16494	2.3366	3.73579	5.62474	>=18	yes	1.16164	4	no	yes	2.89863	RNAseq	UF	Test
gsm1205414	3.10472	4.01065	3.9488	2.43185	1.42211	2.55992	4.5981	<18	yes	0.191781	2	no	no	6.46301	RNAseq	F	Test
252038210147_1_2	2.9373	2.89966	3.60567	1.98962	1.76552	2.56127	4.73068	<18	no	6.38356	4s	no	no	6.38356	Agilent4x44k	F	Test
gsm1205379	3.20413	3.93939	4.25992	2.46617	1.22455	3.44179	5.19217	<18	no	9.32877	3	no	no	9.32877	RNAseq	F	Test
252038210107_1_2	3.00119	4.0283	3.89512	1.90407	1.47548	3.1851	4.30902	<18	no	10.9315	4	no	no	10.9315	Agilent4x44k	F	Test
gsm1205575	2.95681	1.9038	2.74149	3.82612	4.04783	3.82949	5.43067	>=18	no	6.66301	4	yes	no	6.66301	RNAseq	UF	Test
gsm1205525	2.94331	3.59347	3.85259	2.35516	1.3687	3.04238	4.58298	<18	no	7.23562	4s	no	no	7.23562	RNAseq	F	Test
252038210215_1_3	2.8858	4.59646	4.4893	3.10262	3.34318	1.86402	3.78047	>=18	NA	NA	3	no	yes	0.739726	Agilent4x44k	F	Test
252038210205_1_2	3.47928	3.18143	3.89344	2.7338	2.13243	2.13784	4.82681	<18	no	9.3589	4	no	no	9.3589	Agilent4x44k	F	Test
252038210086_1_1	1.49366	2.4167	2.84795	1.63662	1.4836	2.70375	4.48168	>=18	yes	5.17808	4	no	no	8.85753	Agilent4x44k	F	Test
252038210173_1_1	3.29264	3.58941	4.20901	2.96049	1.49997	2.53322	5.28361	>=18	yes	1.42192	4	no	yes	1.46575	Agilent4x44k	F	Test
gsm1205597	2.39032	3.32847	2.72263	2.12906	3.07141	2.69356	5.18268	>=18	yes	1.24384	4	no	yes	2.91233	RNAseq	UF	Test
252038210147_1_4	2.5639	2.82695	3.52463	2.41996	1.67768	2.41842	4.71275	<18	yes	0.449315	4s	no	no	6.20274	Agilent4x44k	F	Test
gsm1205563	2.79016	2.44405	4.0657	2.67675	2.92059	3.62755	5.15325	>=18	yes	0.246575	4	yes	yes	0.246575	RNAseq	UF	Test
gsm1205472	1.68253	2.74306	4.01749	3.34537	3.47671	4.04682	5.15515	<18	yes	1.35068	4	no	no	13.4849	RNAseq	UF	Test
252038210143_1_3	3.24987	3.93903	3.34334	1.96804	1.70705	3.37698	4.67707	<18	yes	0.515068	3	no	no	6.05753	Agilent4x44k	F	Test
252038210005_1_3	3.02827	2.50702	3.63343	2.518	1.54018	3.08674	4.83661	<18	no	6.95616	3	no	no	6.95616	Agilent4x44k	F	Test
252038210021_1_2	2.85295	3.93345	3.85599	2.48534	1.78317	2.58533	4.49877	<18	yes	0.191781	2	no	no	7.9589	Agilent4x44k	F	Test
252038210161_1_1	2.5074	3.36476	3.76922	2.23815	1.8856	3.37896	4.7497	<18	yes	0.161644	3	no	no	6.01096	Agilent4x44k	F	Test
gsm1205641	2.06472	2.96049	2.82227	2.85095	2.91939	2.21257	5.43733	<18	yes	1.11507	4	yes	yes	1.16438	RNAseq	UF	Test
252038210046_1_1	3.79148	1.16417	4.24741	2.61312	2.01433	3.76346	4.95511	>=18	yes	0.942466	4	no	yes	1.01096	Agilent4x44k	F	Test
itcc0217	3.1816	4.00688	4.29049	1.89915	1.49512	2.9823	4.71068	<18	no	8.3863	1	no	no	8.3863	HG-U133plus2	F	Test
252038210096_1_2	2.93669	4.2498	3.99001	2.97344	1.74481	2.09636	4.69497	>=18	no	14.6	1	no	no	14.6	Agilent4x44k	F	Test
252038210181_1_2	2.17877	4.15339	3.57081	2.12094	3.04037	0.501674	3.43447	<18	NA	NA	4s	no	no	5.75343	Agilent4x44k	UF	Test
252038210053_1_4	3.33736	3.86577	4.30355	2.35468	1.91836	4.04478	5.00503	<18	no	5.52329	3	no	no	5.52329	Agilent4x44k	F	Test
252038210011_1_4	4.30201	4.61182	4.99923	4.11893	2.06847	2.81058	6.17578	<18	no	7.56438	2	yes	no	7.56438	Agilent4x44k	F	Test
252038210092_1_3	3.08587	3.37931	3.90477	3.04837	1.94014	3.51732	4.89677	<18	no	13.1151	1	no	no	13.1151	Agilent4x44k	F	Test
gsm1205518	2.87701	3.60741	4.18384	2.03192	0.80756	2.29848	4.34042	<18	no	13.863	4s	no	no	13.863	RNAseq	F	Test
itcc0382	1.84577	4.71991	3.82659	1.64611	1.98545	2.53215	4.50869	<18	no	9.45205	3	no	no	9.45205	HG-U133plus2	F	Test
itcc0020	2.91047	2.95104	3.26524	2.64035	2.01098	2.96495	4.96746	>=18	yes	0.931507	4	yes	yes	0.931507	HG-U133plus2	F	Test
gsm1205603	2.38642	2.77773	3.92117	2.18295	1.26088	2.76494	4.43755	<18	no	9.93151	4s	no	no	9.93151	RNAseq	F	Test
itcc0013	2.43016	2.81845	3.69681	2.70876	2.85008	2.55959	5.07518	>=18	yes	1.24932	4	no	yes	1.33699	HG-U133plus2	UF	Test
252038210146_1_1	3.81393	1.79565	4.41393	3.71072	2.66345	4.04709	5.35615	>=18	no	6.95068	4	yes	no	6.95069	Agilent4x44k	UF	Test
252038210275_1_2	2.80523	3.82247	4.13086	1.99808	1.25004	3.14121	4.87824	>=18	yes	2.39452	4	no	no	7.4	Agilent4x44k	F	Test
gsm1205422	3.32637	3.71489	3.81885	2.99351	2.57801	2.8334	5.14945	<18	no	5.86301	2	no	no	5.86301	RNAseq	F	Test
gsm329002	2.09098	2.55624	3.95016	3.09372	1.84875	2.72703	5.323	>=18	no	9.20548	4	no	no	9.20548	HG-U133plus2	F	Test
gsm1205515	1.99559	2.3506	3.13226	2.15432	2.02421	1.94634	4.15965	<18	no	9.11781	4s	no	no	9.11781	RNAseq	F	Test
1081195	2.91366	2.5161	3.88172	1.73521	0.930574	1.85184	4.21938	>=18	yes	1.22466	4	no	yes	1.22466	HG-U133plus2	F	Test
gsm1205545	1.97011	3.29472	2.97038	2.87977	3.44662	1.77293	4.40642	<18	no	5.47397	4s	no	no	5.47397	RNAseq	UF	Test
gsm1205262	4.41116	5.00389	4.43297	3.58932	1.80369	3.62409	5.31566	<18	no	5.75616	1	no	no	5.75616	RNAseq	F	Test
gsm1205257	2.65419	3.14296	4.11294	2.76829	2.25416	3.23855	4.6624	<18	no	9.50137	1	no	no	9.50137	RNAseq	F	Test
gsm1205480	1.98386	4.2674	4.21365	1.99666	1.48816	2.28005	4.50645	>=18	no	7.64384	4	no	no	7.64384	RNAseq	F	Test
252038210287_1_2	3.56865	3.20931	4.10484	3.86674	2.35878	4.47589	6.48484	>=18	yes	3.92329	4	yes	yes	6.38904	Agilent4x44k	UF	Test
itcc0380	3.21351	2.8199	3.88564	3.10232	1.9803	3.19803	5.10898	<18	no	13.3068	4s	no	no	13.3068	HG-U133plus2	F	Test
gsm1205264	2.48036	2.89148	4.26611	2.48253	1.41204	2.99078	4.5074	<18	no	10.2822	1	no	no	10.2822	RNAseq	F	Test
gsm1205643	2.91226	2.32259	3.39618	2.80687	4.10587	3.67726	4.98058	>=18	yes	0.920548	4	yes	yes	1.0411	RNAseq	UF	Test
gsm1205574	4.54296	2.57241	3.72996	2.92064	2.60726	2.89889	5.43258	>=18	yes	0.306849	4	no	yes	0.654795	RNAseq	UF	Test
1080068	2.96556	3.62756	3.35161	1.73616	2.14281	1.8431	3.56999	<18	no	6.2274	3	no	no	6.2274	HG-U133plus2	F	Test
gsm1205359	1.18914	2.81759	3.70341	2.37885	1.19949	2.19678	4.86117	>=18	yes	2.07945	2	no	yes	4.85753	RNAseq	F	Test
252038210002_1_1	2.93789	4.95193	4.0711	2.62359	1.52476	3.26667	4.80275	<18	no	12.8904	4s	no	no	12.8904	Agilent4x44k	F	Test
itcc0101	3.79775	2.1484	4.28879	3.15046	1.68134	4.09545	5.29004	>=18	yes	0.646575	4	no	yes	0.778082	HG-U133plus2	F	Test
itcc0151	3.3481	3.11538	4.09089	2.88977	2.76544	2.67337	4.2994	<18	no	5.46027	4s	no	no	5.46027	HG-U133plus2	F	Test
gsm1205732	2.73527	3.82699	3.96521	2.32392	1.17838	2.52476	4.52252	<18	no	6.7589	1	no	no	6.7589	RNAseq	F	Test
itcc0021	3.04972	2.5668	3.94547	3.37901	2.33245	4.80409	5.76325	>=18	yes	0.572603	4	yes	yes	0.810959	HG-U133plus2	UF	Test
252038210068_1_3	3.13461	4.69423	4.25318	2.45331	1.51936	3.65942	4.71275	>=18	no	13.3178	3	no	no	13.3178	Agilent4x44k	F	Test
252038210048_1_1	2.21224	3.47141	3.52696	2.24751	2.31728	3.07179	4.94146	>=18	no	9.81918	4	no	no	9.81918	Agilent4x44k	F	Test
gsm329015	2.70754	2.76816	4.23437	3.46295	3.14985	3.75233	5.63537	>=18	yes	0.657534	4	yes	yes	0.657534	HG-U133plus2	UF	Test
gsm1205499	0.680601	0.887299	3.77692	2.468	3.59456	4.38528	5.28621	>=18	yes	1.18082	4	yes	yes	1.24384	RNAseq	UF	Test
252038210027_1_3	3.64037	4.26696	3.63753	3.38413	2.2043	2.91104	5.30877	>=18	no	12.7671	2	no	no	12.7671	Agilent4x44k	F	Test
gsm1205296	3.36239	4.37714	3.94778	2.47917	1.1599	3.05853	4.17939	<18	no	10.9315	1	no	no	10.9315	RNAseq	F	Test
252038210176_1_1	2.11111	3.30894	4.39874	3.19876	3.26451	2.41531	4.45663	<18	NA	NA	4	yes	yes	0.821918	Agilent4x44k	F	Test
itcc0061	3.62198	1.46615	3.33138	2.46487	2.5235	3.24615	4.99159	<18	no	18.8877	4	no	no	18.8877	HG-U133plus2	UF	Test
gsm1205604	3.28443	4.50478	3.84132	2.3644	0.68863	2.30728	4.16528	<18	no	8.57808	1	no	no	8.57808	RNAseq	F	Test
252038210010_1_2	2.58359	3.10983	3.75059	2.42772	1.48927	2.28263	4.39992	<18	no	9.36164	4	no	no	9.36164	Agilent4x44k	F	Test
itcc0175	3.24392	3.44001	4.20504	2.56696	1.78031	2.86069	4.55529	<18	no	16.6055	4	no	no	16.6055	HG-U133plus2	F	Test
gsm1205692	4.21097	4.33376	4.39379	2.4732	2.03491	3.60751	5.54005	<18	no	6.08767	4	no	no	6.08767	RNAseq	F	Test
gsm1205567	3.87169	4.40992	4.9943	3.66692	2.29825	2.81752	5.31186	<18	no	8.07397	4	no	no	8.07397	RNAseq	F	Test
1080609	3.6568	2.99971	4.30292	3.12582	1.80014	1.7996	3.72018	>=18	yes	1.31781	4	no	yes	1.48493	HG-U133plus2	F	Test
gsm1205505	3.19823	3.11544	4.95286	2.38823	2.48798	4.86665	5.22067	>=18	yes	0.994521	4	yes	yes	1.36712	RNAseq	UF	Test
gsm1205628	3.57784	3.70786	4.15402	2.3722	2.61076	3.78656	5.16369	>=18	no	7.72055	4	no	no	7.72055	RNAseq	F	Test
gsm1205320	3.01583	2.90593	3.66363	2.39427	2.14332	3.41064	4.98436	>=18	no	8.78904	4	no	no	8.78904	RNAseq	F	Test
252038210081_1_1	3.61963	3.6014	4.38157	3.01339	1.52627	2.71436	4.98744	>=18	no	10.9781	2	no	no	10.9781	Agilent4x44k	F	Test
gsm1205493	2.43168	1.63994	4.29595	3.87956	3.2499	5.47839	5.79135	<18	yes	1.32055	4	yes	yes	2.43562	RNAseq	UF	Test
gsm1205313	2.94085	2.9068	4.27332	2.12316	0.96756	2.65462	4.50269	<18	no	12.1644	3	no	no	12.1644	RNAseq	F	Test
1080226	2.05741	1.09887	3.79143	2.9354	0.62763	1.58432	5.32448	>=18	yes	0.994521	4	no	yes	1.07397	HG-U133plus2	F	Test
252038210283_1_1	2.48841	1.34916	3.83677	2.65316	1.91611	3.75843	5.14027	<18	yes	7.25479	4	yes	no	10.9781	Agilent4x44k	F	Test
gsm1205340	4.82338	5.99095	4.68691	4.40217	3.36346	3.48853	6.23839	>=18	yes	0.994521	1	no	no	7.38082	RNAseq	F	Test
gsm1205434	2.68141	1.44372	3.6871	3.37361	3.17985	5.16662	5.59238	<18	yes	0.268493	3	yes	yes	0.282192	RNAseq	UF	Test
252038210087_1_1	2.21054	3.03469	3.71372	1.67065	1.15144	3.13494	4.49255	<18	no	10.074	4s	no	no	10.074	Agilent4x44k	F	Test
gsm1205369	3.46128	4.85148	4.48554	2.70418	1.34407	3.46516	4.70307	>=18	no	12.389	3	no	no	12.389	RNAseq	F	Test
gsm1205358	3.40621	3.82523	4.2085	2.74245	1.14413	2.70513	4.59337	<18	no	6.84932	2	no	no	6.84931	RNAseq	F	Test
gsm1205269	2.96185	3.30163	4.16225	3.02371	1.63121	3.27717	4.62645	<18	no	10.0685	1	no	no	10.0685	RNAseq	F	Test
gsm1205250	1.77248	4.35235	3.59636	3.1001	1.16346	3.02377	4.2688	>=18	yes	0.978082	4	no	yes	1.31233	RNAseq	F	Test
itcc0009	2.86902	3.1667	3.77726	1.93604	2.50667	2.79327	4.24164	<18	yes	0.441096	2	no	no	19.5781	HG-U133plus2	F	Test
gsm1205543	2.55309	4.08994	3.70444	2.16392	0.491096	2.74658	4.74848	<18	no	6.8	4s	no	no	6.8	RNAseq	F	Test
gsm1205247	4.05019	2.0741	4.0996	4.42298	3.05435	4.90161	6.20691	<18	yes	1.69863	3	yes	yes	2.96164	RNAseq	UF	Test
252038210148_1_4	3.24378	2.64628	3.86651	2.48066	2.0085	3.95729	4.85219	>=18	no	6.74521	4	yes	no	6.74521	Agilent4x44k	F	Test
252038210285_1_4	2.32377	1.79097	4.97688	3.51682	2.62576	3.90268	5.76075	>=18	no	5.40822	4	yes	no	5.40822	Agilent4x44k	UF	Test
itcc0148	3.0792	1.65217	3.91047	1.06193	1.86543	1.90118	4.94585	>=18	no	10.6493	4	no	no	10.6493	HG-U133plus2	F	Test
252038210009_1_4	2.54465	3.09167	3.49399	2.09277	1.89157	2.5375	4.8415	<18	no	10.8082	4	no	no	10.8082	Agilent4x44k	F	Test
252038210152_1_1	2.54147	3.72583	3.82669	1.98864	1.61878	2.99328	4.625	<18	no	7.32877	1	no	no	7.32877	Agilent4x44k	F	Test
252038210033_1_3	1.87852	3.50736	3.36997	2.00552	1.27677	2.76488	4.7207	<18	yes	0.268493	2	no	no	7.74794	Agilent4x44k	F	Test
252038210092_1_2	2.70586	3.39771	3.55731	2.48413	1.66781	2.80696	4.16305	<18	no	12.1288	1	no	no	12.1288	Agilent4x44k	F	Test
252038210026_1_2	0.707456	2.53367	4.0489	3.34067	2.65746	4.28234	5.02945	<18	yes	1.35068	4	no	no	14.4329	Agilent4x44k	F	Test
252038210124_1_3	3.18586	3.71403	3.79716	2.29254	1.58125	3.78266	4.86403	<18	no	10.6219	2	no	no	10.6219	Agilent4x44k	F	Test
252038210274_1_2	2.64266	2.57375	3.13217	2.53549	1.3424	3.26815	4.63438	>=18	no	6.29315	1	no	no	6.29315	Agilent4x44k	F	Test
gsm1205571	2.26359	2.84218	3.81781	2.23346	1.88472	3.15046	4.89148	<18	no	5.84932	4	no	no	5.84931	RNAseq	F	Test
252038210180_1_2	2.73696	3.74344	4.55389	1.3874	2.66417	1.30155	4.59469	<18	NA	NA	2	no	no	11.5068	Agilent4x44k	UF	Test
252038210191_1_1	4.31813	2.91853	4.37345	3.69046	2.04739	4.51952	5.59621	>=18	yes	0.843836	4	yes	yes	1.50411	Agilent4x44k	UF	Test
gsm1205635	3.07164	3.86384	4.06058	2.20112	0.76984	2.36258	4.40642	<18	yes	0.80274	4s	no	no	7.69041	RNAseq	F	Test
252038210024_1_3	2.40888	1.46612	3.43947	2.69466	1.58506	2.92149	4.81426	>=18	no	10.8301	4	no	no	10.8301	Agilent4x44k	F	Test
gsm1205516	2.99131	3.09315	4.23318	2.25674	0.92071	1.79371	4.40925	<18	no	8.89041	4s	no	no	8.89041	RNAseq	F	Test
gsm1205476	3.0699	4.39485	4.0134	3.51388	1.80576	2.85188	5.22825	>=18	no	5.75342	4	no	no	5.75343	RNAseq	F	Test
252038210123_1_1	2.06353	3.54187	3.29836	1.97588	1.08601	2.34334	4.37813	<18	no	8.11507	1	no	no	8.11507	Agilent4x44k	F	Test
1080069	1.8552	2.50813	3.26914	2.34325	2.98845	4.53889	5.06636	<18	yes	0.361644	4	yes	yes	0.619178	HG-U133plus2	UF	Test
gsm1205416	2.66246	4.38423	3.77285	1.96421	0.466126	2.20312	4.57352	<18	yes	0.227397	2	no	no	5.28767	RNAseq	F	Test
itcc0288	3.07	0.693693	3.72453	3.49162	3.10065	3.41586	5.53151	>=18	yes	1.06027	3	no	yes	1.33973	HG-U133plus2	UF	Test
gsm1205557	2.16041	1.60236	4.23934	2.3069	2.08169	4.65007	5.29476	>=18	yes	1.0274	4	no	yes	2.0137	RNAseq	UF	Test
gsm1205530	3.18286	2.99894	3.58313	2.0544	1.18755	2.65712	4.65671	<18	no	6.64384	4s	no	no	6.64384	RNAseq	F	Test
itcc0049	3.6803	3.42071	3.77573	3.15769	1.56618	2.54997	3.92716	<18	no	18.8521	4s	no	no	18.8521	HG-U133plus2	F	Test
252038210031_1_4	2.47187	3.58439	2.88045	1.76573	2.10399	3.07137	4.75693	>=18	yes	1.96712	4	no	yes	3.45206	Agilent4x44k	F	Test
gsm1205489	2.7146	1.40061	3.96929	2.24348	1.06339	3.49374	5.49343	>=18	yes	2.13699	4	no	yes	2.30959	RNAseq	F	Test
gsm1205374	3.13698	0.956313	4.42883	3.0965	2.99624	3.85318	5.19882	>=18	yes	0.684932	3	yes	yes	0.99726	RNAseq	UF	Test
gsm1205625	3.25279	2.06286	4.47009	2.95968	2.33179	3.34079	5.12667	>=18	yes	0.536986	4	no	yes	2.77808	RNAseq	UF	Test
gsm1205514	2.20783	3.43509	3.51801	1.56403	1.52727	2.41506	4.21421	<18	no	13.2712	4s	no	no	13.2712	RNAseq	F	Test
252038210071_1_2	3.59867	1.04243	3.59017	3.21505	2.05487	3.92366	5.28761	>=18	no	8.96986	3	yes	no	8.96986	Agilent4x44k	UF	Test
gsm1205260	3.74795	4.19405	4.4247	2.81847	1.64868	2.71838	4.91422	<18	no	12.3068	1	no	no	12.3068	RNAseq	F	Test
252038210263_1_3	3.91983	2.97961	4.67763	3.92312	2.22899	3.20723	5.3374	>=18	no	5.46301	4	no	no	5.46301	Agilent4x44k	F	Test
gsm1205425	3.7253	4.43916	4.37525	4.49055	3.08224	4.54203	6.58194	>=18	yes	0.956164	3	no	yes	3.07671	RNAseq	UF	Test
252038210198_1_3	2.95946	2.61058	3.75077	1.81591	1.73928	3.41452	5.32922	<18	no	5.27397	1	yes	no	5.27397	Agilent4x44k	F	Test
1080290	2.29708	3.71172	2.95356	2.37293	2.69224	2.91088	4.05076	>=18	yes	4.33699	4	no	yes	5.21096	HG-U133plus2	F	Test
gsm1205629	2.80432	2.75409	2.63715	1.7983	2.8036	2.50521	4.87631	>=18	yes	1.62466	4	no	yes	2.09863	RNAseq	UF	Test
gsm1205322	2.87038	2.40927	3.89657	2.86443	1.90609	2.94178	5.00713	<18	no	14.063	4	no	no	14.063	RNAseq	F	Test
itcc0035	3.86524	3.44819	4.16454	2.90776	2.27078	3.13688	4.65226	<18	no	16.474	4s	no	no	16.474	HG-U133plus2	F	Test
252038210149_1_1	2.68992	3.27399	4.29566	2.66058	2.00435	2.84256	4.71093	<18	no	6.26575	3	no	no	6.26575	Agilent4x44k	F	Test
252038210155_1_3	4.05797	3.52284	4.22806	2.62873	2.58	3.92913	5.93549	<18	no	5.35068	4s	yes	no	5.35069	Agilent4x44k	UF	Test
252038210089_1_2	2.97985	3.05728	3.60176	2.49954	1.11851	2.47342	4.8833	>=18	no	11.8904	4	no	no	11.8904	Agilent4x44k	F	Test
gsm1205303	3.20077	4.29395	4.15813	2.08026	1.3323	2.65712	4.51119	<18	yes	1.78356	2	no	no	7.59726	RNAseq	F	Test
gsm1205666	2.6286	3.7569	3.48958	2.23102	1.72793	2.43774	4.27069	<18	no	8.15616	4	no	no	8.15616	RNAseq	F	Test
gsm1205675	1.99559	2.17614	2.06482	2.14853	3.69408	3.84002	5.24061	>=18	yes	1.2	4	yes	yes	1.24384	RNAseq	UF	Test
gsm1205357	3.13611	3.07515	4.20644	2.01051	0.919102	2.74169	4.68415	<18	no	8.76986	2	no	no	8.76986	RNAseq	F	Test
gsm1205362	3.30239	4.24354	4.1571	1.75327	0.971482	3.12061	4.55841	<18	no	8.82466	2	no	no	8.82466	RNAseq	F	Test
gsm1205547	2.2174	2.88126	3.70034	1.90777	1.69584	2.6596	4.47908	<18	no	5.76164	4s	no	no	5.76164	RNAseq	F	Test
itcc0155	4.32012	1.68645	4.67285	3.56795	1.44599	3.44702	5.51523	>=18	no	8.74795	3	no	no	8.74794	HG-U133plus2	UF	Test
itcc0044	2.36242	2.72527	3.74808	1.97036	2.00082	2.32835	4.33557	<18	no	11.3753	2	no	no	11.3753	HG-U133plus2	F	Test
itcc0302	3.10148	3.23859	4.29741	2.48572	1.58266	2.6393	4.51582	>=18	no	15.7534	1	no	no	15.7534	HG-U133plus2	F	Test
gsm1205292	2.74527	3.88844	3.93754	2.49896	1.00104	2.61745	4.31121	<18	no	6.86027	1	no	no	6.86027	RNAseq	F	Test
252038210027_1_4	3.35225	2.55955	3.87682	2.32896	1.50877	3.61102	4.91544	<18	yes	4.29315	4s	no	no	11.0849	Agilent4x44k	F	Test
itcc0150	3.59767	3.03881	3.95921	2.0398	1.13772	2.78727	4.75575	<18	no	11.6356	3	no	no	11.6356	HG-U133plus2	F	Test
252038210127_1_4	3.31835	1.98892	4.21955	2.24711	2.27792	2.81158	4.84339	<18	no	7.00274	4	no	no	7.00274	Agilent4x44k	F	Test
gsm328999	2.64036	3.07645	3.73638	2.87239	0.975681	2.68356	5.06041	>=18	no	10.0274	4	no	no	10.0274	HG-U133plus2	F	Test
252038210148_1_2	2.4706	3.86191	3.7966	1.65875	1.70646	2.70709	4.69585	<18	no	7.28219	1	no	no	7.28219	Agilent4x44k	F	Test
gsm1205491	3.03947	1.06368	3.88736	2.86363	2.54579	4.62058	5.30615	<18	no	5.88767	4	yes	no	5.88767	RNAseq	UF	Test
252038210126_1_1	3.3932	3.83938	3.82031	1.59719	1.89618	2.69962	4.78311	<18	no	5.63562	2	no	no	5.63562	Agilent4x44k	F	Test
252038210189_1_1	2.17831	3.53927	3.79548	2.24669	2.1971	2.8727	5.24454	>=18	no	6.24932	4	no	no	6.24932	Agilent4x44k	F	Test
gsm1205626	2.01187	0.202246	4.07804	2.13557	1.34602	4.53045	5.19977	>=18	no	11.2055	4	yes	no	11.2055	RNAseq	F	Test
252038210284_1_2	3.48926	2.4639	4.66709	3.9766	2.5838	4.30002	5.97067	>=18	yes	0.441096	4	no	yes	2.13425	Agilent4x44k	UF	Test
252038210162_1_4	2.75311	3.32287	4.06981	2.22862	1.65267	2.71262	4.97992	<18	no	6.81644	1	no	no	6.81644	Agilent4x44k	F	Test
gsm1205401	4.00636	3.32583	4.26097	1.95874	0.721682	2.33855	4.57258	<18	no	5.9589	1	no	no	5.9589	RNAseq	F	Test
gsm1205591	4.00898	2.88379	3.99495	3.35292	3.42801	3.82775	5.45349	<18	yes	0.969863	4	no	yes	1.20822	RNAseq	UF	Test
gsm1205596	2.58091	3.46372	3.88021	2.94969	1.96169	2.17776	4.87726	>=18	yes	1.93973	4	no	yes	3.15616	RNAseq	F	Test
252038210055_1_3	2.79126	2.41354	3.69812	1.81142	1.24471	3.24274	4.44832	<18	no	8.33151	4s	no	no	8.33151	Agilent4x44k	F	Test
252038210028_1_4	2.76942	3.4444	3.87171	1.93644	1.70912	2.7933	5.11642	<18	no	8.47397	1	no	no	8.47397	Agilent4x44k	F	Test
gsm1205245	3.57009	0.59064	3.78509	2.61326	2.93612	4.15993	5.25771	>=18	no	9.66027	3	yes	no	9.66027	RNAseq	UF	Test
252038210002_1_3	3.1719	4.03796	4.00806	3.10049	2.13624	3.07758	4.98308	<18	no	5.14247	4s	no	no	5.14247	Agilent4x44k	F	Test
gsm329004	3.09984	5.07922	4.21093	2.39935	0.540277	3.20432	5.08401	<18	yes	1.23288	1	no	yes	1.23288	HG-U133plus2	F	Test
gsm1205630	3.12333	3.34314	2.81526	1.81006	1.51291	3.74366	4.77215	>=18	yes	1.68493	4	no	yes	3.38356	RNAseq	F	Test
gsm1205671	3.12507	3.77703	4.12629	2.57805	2.23323	3.41239	5.20452	<18	no	8.34247	4	no	no	8.34247	RNAseq	F	Test
252038210023_1_1	1.79656	2.78441	3.97116	2.75355	2.26342	3.12353	4.59869	<18	no	16.1452	2	no	no	16.1452	Agilent4x44k	F	Test
gsm1205265	2.76681	3.37089	3.80248	2.16328	0.992526	2.62818	4.18787	<18	no	8.95342	1	no	no	8.95342	RNAseq	F	Test
252038210030_1_4	2.49964	2.1661	4.18413	1.85561	1.98803	3.57931	4.97776	>=18	no	10.4219	4	no	no	10.4219	Agilent4x44k	F	Test
252038210234_1_4	2.80637	4.64697	3.75282	2.26004	2.25848	2.62579	4.96469	<18	yes	0.210959	2	no	no	5.75616	Agilent4x44k	F	Test
gsm1205470	2.9014	4.62464	3.96007	2.61751	0.962845	3.27024	5.07637	<18	yes	0.205479	3	no	no	5.06027	RNAseq	F	Test
gsm1205590	2.80685	3.38474	4.11601	3.32943	3.5216	3.41407	5.36032	>=18	yes	3.20548	3	no	yes	5.50685	RNAseq	UF	Test
252038210045_1_1	4.06365	4.74022	4.37762	3.45221	2.60703	4.38686	5.91718	>=18	yes	1.15068	4	no	yes	2.63014	Agilent4x44k	F	Test
gsm1205309	2.86536	4.14638	3.82904	1.72704	1.08424	2.5969	4.53196	<18	no	17.7589	3	no	no	17.7589	RNAseq	F	Test
itcc0132	3.90718	2.15557	3.94808	2.99298	3.09011	4.34462	5.58758	>=18	yes	0.986301	2	no	yes	1.25205	HG-U133plus2	UF	Test
252038210181_1_4	3.0782	4.83502	3.9462	3.31393	2.60391	2.42765	4.68778	<18	NA	NA	2	no	no	10.6849	Agilent4x44k	F	Test
gsm1205287	3.07838	3.78229	4.35052	3.42662	0.97774	2.45801	4.4989	<18	no	9.46849	1	no	no	9.46849	RNAseq	F	Test
itcc0034	3.48652	4.01521	3.9499	2.42147	2.29444	2.23105	4.59594	<18	no	14.9534	2	no	no	14.9534	HG-U133plus2	F	Test
itcc0038	3.06496	4.32986	3.92759	2.21682	0.758802	2.95384	4.5751	<18	no	15.7781	4s	no	no	15.7781	HG-U133plus2	F	Test
gsm328998	2.91709	4.25959	4.22581	2.12323	0.185257	3.05488	4.76342	<18	no	5.09589	1	no	no	5.09589	HG-U133plus2	F	Test
