# Supplementary material for: Hypoxia Predicts Poor Prognosis in Neuroblastoma Patients and Associates with Biological Mechanisms Involved in Telomerase Activation and Tumor Microenvironment Reprogramming
Source: Cancers (Basel). 2020 Aug 19;12(9):2343. doi: 10.3390/cancers12092343 (PMC7563184; doi:10.3390/cancers12092343)
Supplement: Supplementary file 1 [file cancers-12-02343-s001.zip › cancers-852053 supplementray layout/Table S4.xlsx]

## Sheet: Sheet1
Table S4 - Performance comparison among alternative machine learning methods on the batch-adjusted test set
Algorithma	Accuracyb	Sensitivityc	Precisiond	Specificitye	NPVf	MCCg
LibSVM	0.78	0.87	0.82	0.54	0.64	0.44
MultilayerPerceptron	0.76	0.84	0.83	0.57	0.6	0.42
J48	0.69	0.64	0.89	0.81	0.48	0.41
NaiveBayes	0.75	0.82	0.83	0.59	0.58	0.41
SimpleLogistic	0.76	0.89	0.8	0.47	0.63	0.39
a Name of the machine learning algorithm according to WEKA software.
b Accuracy measures the proportion of correctly classified patients.
c Sensitivity measures the proportion of good outcome patients correctly classified as such.
d Precision measures the proportion of correctly classified good outcome patients.
e Specificity measures the proportion of poor outcome patients correctly classified as such.
f NPV(Negative Predictive Value) measures the proportion of correctly classified poor outcome patients.
g Matthew's Correlation Coefficient measures the correlation between a classifier prediction and the observed outcomes.
