# Supplementary material for: Hypoxia Predicts Poor Prognosis in Neuroblastoma Patients and Associates with Biological Mechanisms Involved in Telomerase Activation and Tumor Microenvironment Reprogramming
Source: Cancers (Basel). 2020 Aug 19;12(9):2343. doi: 10.3390/cancers12092343 (PMC7563184; doi:10.3390/cancers12092343)
Supplement: Supplementary file 1 [file cancers-12-02343-s001.zip › cancers-852053 supplementray layout/Table S5.xlsx]

## Sheet: DEG
Table S5 - Differentially modulated genes in the batch-adjusted test set
HUGO symbols	252038210001_1_4	gsm1205729	gsm1205681	gsm1205432	252038210011_1_2	gsm1205588	gsm1205693	gsm1205479	gsm1205502	gsm1205553	1080746	gsm1205673	gsm1205651	252038210288_1_3	gsm1205695	252038210052_1_3	gsm1205386	252038210012_1_1	252038210062_1_1	gsm1205608	252038210171_1_1	252038210283_1_4	252038210050_1_4	gsm1205669	252038210180_1_3	gsm1205620	252038210050_1_1	itcc0041	252038210160_1_2	gsm1205683	itcc0025	itcc0198	252038210181_1_1	gsm1205431	gsm1205627	gsm1205645	1080009	252038210005_1_2	252038210233_1_3	252038210285_1_2	gsm1205644	252038210163_1_3	itcc0387	gsm1205240	252038210016_1_1	gsm1205241	itcc0385	252038210117_1_3	gsm1205712
NB-hop prediction	UF	UF	UF	UF	UF	UF	UF	UF	UF	UF	UF	UF	UF	UF	UF	UF	UF	UF	UF	UF	UF	UF	UF	UF	UF	UF	UF	UF	UF	UF	UF	UF	UF	UF	UF	UF	UF	UF	UF	UF	UF	UF	UF	UF	UF	UF	UF	UF	UF
SLCO4A1	2.6035	1.84753	7.22891	6.55244	3.35116	3.36688	4.699	3.35752	3.81387	2.77237	4.02851	-1.50867	5.58266	4.0919	1.22478	1.80606	-1.44724	1.95455	3.20305	-0.171525	3.47956	2.96234	2.79918	4.72921	2.84957	6.7839	2.63064	-3.99456	3.70747	2.12507	3.19345	2.06789	2.94119	-1.35967	6.57776	4.62703	4.12569	3.86046	4.01695	3.87455	4.92049	3.36609	1.03441	5.45265	2.06414	2.76887	2.43247	2.10698	4.94043
TEX15	2.13103	3.02086	6.35273	6.14691	3.67469	-1.3726	6.73026	2.31909	6.5091	0.472636	4.92555	-1.21494	4.77576	4.84778	0.42073	3.2513	-0.256372	3.25577	4.21814	-0.829129	3.11077	3.54703	3.79965	-1.34648	-2.66384	2.35555	0.0792508	1.51575	3.88788	2.10758	4.42847	1.38361	-2.73896	4.2908	7.38484	4.32672	2.39899	3.53279	3.69533	3.90491	5.63171	3.84501	4.33777	4.08441	3.85375	3.52235	1.07702	-2.92439	3.18564
LMO3	4.64543	9.16944	5.96215	6.06278	4.89815	0.497279	6.78925	0.763562	6.06689	1.0044	6.11205	-1.91299	2.02694	4.8028	-1.91299	-2.30943	0.215468	2.89747	4.80117	1.49925	5.06671	4.82679	2.74326	5.16453	-2.42859	-0.189777	-1.95625	-5.17355	6.0038	-1.2797	4.04873	1.88853	-2.37251	7.97391	4.97986	7.22076	4.80351	5.54055	4.4988	5.3884	9.24546	4.96065	5.20975	6.86278	-2.43694	0.0743742	-4.06577	-2.34119	5.52412
GABRA5	-0.327863	6.62062	7.39776	6.06366	5.31596	1.72569	5.48726	0.569332	8.02759	2.93813	4.95827	-0.214933	7.12244	7.62365	0.465538	1.34745	0.534345	0.200695	6.48677	-0.105798	6.45709	5.50575	5.27057	5.13942	2.70413	6.61304	0.22985	-1.57371	5.50864	2.86286	1.71819	-1.57371	3.90572	4.53129	5.59797	9.55727	6.86198	5.36709	4.84068	4.85986	7.38038	-0.365933	3.50023	6.47027	4.45151	2.95296	-0.344185	-0.246449	10.0129
NCAN	5.15223	6.072	5.37768	4.61882	6.28287	5.41869	5.99809	4.73267	6.45532	4.90166	6.65682	-0.292247	5.67671	5.79449	0.451434	3.13034	3.85986	0.654068	7.34425	-0.241399	7.1956	4.03022	5.15596	6.82057	6.27641	0.0550323	3.4341	1.65251	7.0998	5.09516	6.03265	1.27013	2.00282	5.11604	6.13585	5.93176	7.23488	6.52801	5.90559	4.53204	5.57027	6.30718	5.49621	5.99557	2.50436	5.2798	3.1789	0.0119476	5.49906
ABCC4	0.22763	3.68869	5.87083	6.02802	4.53508	1.53478	5.66926	-0.164974	5.93416	1.61055	6.12705	0.650553	6.72735	5.26927	-0.407905	3.11204	0.659083	1.63172	4.78763	0.596385	4.81208	4.76065	4.02753	4.63968	-1.47399	5.61228	3.04552	1.48888	5.20105	1.78332	5.00732	3.60039	-0.873527	5.68959	6.61428	7.2699	3.60713	4.85621	4.99863	4.56387	4.18348	4.36954	3.77932	5.17053	4.07362	3.60455	2.2569	3.65144	3.7201
DLX5	-2.50414	0.841554	1.24297	5.18124	3.35187	-2.12596	5.83695	7.6946	1.94316	2.42852	4.95866	-1.38023	2.34421	3.39545	-1.49774	4.11459	-0.215072	-2.24658	2.42597	-0.938064	2.39463	3.57342	4.1055	2.79731	3.57027	3.97356	-2.49271	0.193835	4.47415	-2.16199	1.46784	6.03812	2.28469	5.99639	9.18567	4.51198	3.3942	4.69792	4.87279	3.35133	-0.333776	3.47181	-2.89476	8.34276	1.22942	4.95741	4.74381	-2.16879	2.18027
DLX6	-1.80498	-0.312034	0.217639	4.78228	1.59285	-2.22315	3.66166	5.24764	1.85202	-0.26605	4.62002	-2.17392	1.24863	-2.4708	-2.0582	3.57561	-1.78144	-2.41683	3.03825	-2.0582	2.65623	3.02329	3.82242	0.670667	3.98202	4.09912	-2.51077	-1.67213	4.42423	-2.40116	2.02842	3.89457	-0.934638	4.63155	6.82919	5.64681	1.97824	4.07589	4.93695	3.21631	-0.296184	-1.77165	-1.74407	5.67799	-2.47654	4.18527	4.46928	-1.11646	2.42565
DSCR8	6.86494	1.29901	0.638728	0.638728	6.32359	0.638728	1.75842	10.8401	1.39801	0.638728	3.30769	0.772887	3.43256	6.8282	0.638728	4.33646	3.64914	-0.492928	5.44003	0.638728	3.12433	6.46294	0.446016	10.7775	4.14292	0.850825	0.288974	-0.730891	7.14936	0.638728	7.07283	1.76214	-0.739228	0.844864	2.93291	1.04439	6.92751	5.83188	-0.162097	3.37723	8.92275	0.233003	1.81645	2.44983	-0.433267	0.638728	7.95146	-0.184134	9.20156
LINC00839	4.78845	5.72207	3.1076	5.01795	5.13002	1.45403	5.36151	4.43181	4.31043	4.87356	4.583	-0.269815	4.80467	5.63282	0.099614	3.28441	1.48544	-1.12217	4.59486	-0.186313	5.50406	4.13913	5.26136	4.67787	0.688642	0.372021	1.74004	2.14586	4.94568	0.18098	5.14744	3.12855	0.240456	2.28113	4.99031	5.6124	4.5608	4.69295	5.1711	5.03323	5.58665	5.15038	4.61163	5.47824	2.48974	4.99031	-0.745232	2.03656	5.62959
ZNF560	3.81112	-0.367523	4.33003	-0.680107	3.75302	-1.35159	7.63375	-1.29943	3.94639	-0.0940893	-0.368845	-0.885688	1.29941	5.33316	1.87021	4.57475	2.21978	2.28881	4.07462	5.32494	4.86427	3.97275	5.23276	5.34977	-1.83925	0.500557	-1.60276	1.48751	4.13557	-1.46389	1.90089	2.77911	-1.86219	-1.73572	7.21871	2.29068	4.62606	4.88686	4.95323	4.87332	7.42481	4.35907	-1.67166	6.5611	4.6713	8.20325	1.60737	-1.81794	3.86051
ABCA12	1.56519	8.26885	-1.72091	4.11983	4.41959	-1.71125	4.16293	3.98932	3.48759	4.37933	0.0382626	-1.93801	-1.14514	3.71097	-1.91894	2.54555	5.91284	-2.22758	4.1041	3.85794	4.77458	5.10223	4.54261	-1.4699	-2.21877	7.64018	-2.74691	-0.802931	2.40443	-1.97448	0.329514	1.56738	-2.73415	0.913762	0.78353	4.77224	-0.867528	1.01123	3.68059	3.60068	4.78434	5.4777	2.89655	4.84482	-2.7458	4.30168	-1.23285	-2.72441	6.6881
SUSD5	-2.59667	6.78862	4.34329	6.20504	4.02693	0.305624	5.36201	1.75617	2.44786	0.812986	4.25893	-2.91124	9.60098	4.14313	-1.33796	-1.95872	1.54577	-3.20609	2.86454	-2.44949	2.88362	3.13707	3.56012	3.36966	2.07885	4.71512	0.29682	-0.186144	3.51895	-2.48981	-3.08559	3.26595	-0.0930873	2.84367	2.48456	5.31505	3.44756	3.4695	3.96776	3.52756	4.24052	3.78859	3.32489	3.88375	-2.39481	4.08705	-3.54951	1.13267	3.07785
JPH1	2.2601	3.31193	3.86518	4.68424	2.50945	0.75681	4.58109	0.481941	3.83054	3.33579	4.2157	-1.35758	4.21956	3.65033	-1.56144	0.735449	2.442	-2.10508	2.22926	2.35705	2.65922	2.2515	1.96588	2.30692	2.14785	4.59431	0.983379	2.37182	2.94773	1.46133	2.48967	1.79126	3.19412	3.26708	5.16775	4.26332	3.44494	2.47508	2.57294	2.67955	3.9832	2.32183	2.43954	3.88952	2.09478	3.3752	-4.42983	2.3464	3.03713
HOXD11	-3.23107	-2.03407	-0.940165	5.36981	4.36526	-2.03407	-1.28821	4.42004	8.94566	-1.2261	-0.913765	-1.8462	3.38049	3.27322	-1.64287	-3.10817	-1.6527	-3.25681	5.34263	-2.03407	5.20735	4.59906	4.79404	-1.81737	3.58686	-1.97833	-2.54747	-0.510303	-2.78784	-1.78109	5.89244	0.243691	2.33541	-1.88066	5.14059	-2.03407	6.24488	-2.02629	2.05429	2.88657	7.21545	3.2136	0.735222	-0.577365	-2.97512	8.2568	-2.73367	-1.75143	10.1428
NPW	0.431025	0.568779	0.72433	6.70336	2.91206	-0.458286	4.96303	-0.861312	7.51325	2.3424	2.25459	-0.879881	5.84428	4.29184	-0.906141	0.932803	-0.848405	-0.533066	4.24465	-1.06652	3.23427	0.403645	0.649235	2.8105	3.4292	-0.583578	0.0858968	-0.940988	3.41624	-0.0279119	2.28134	0.0560393	1.84915	2.69738	4.16997	4.07047	4.835	2.16706	3.26326	3.0187	7.56154	1.49984	-0.940988	3.94075	0.289722	-0.361728	-0.940988	-1.35417	4.60812
LOC389906	-1.95049	3.64067	3.31023	4.40433	4.17164	2.08991	5.60544	5.33679	2.0021	2.80918	3.12204	-0.816155	3.51451	-0.409577	-5.11928	3.99087	2.60994	4.05546	3.00703	1.74018	3.52945	3.58666	5.00105	7.08072	3.02703	3.81192	3.84882	2.66901	-1.84241	2.657	1.64546	3.50334	-1.75346	4.03145	5.48544	4.12733	4.68267	0.221824	3.54133	1.36343	4.50915	3.63563	4.06847	6.81227	3.92607	6.49528	2.46335	-1.79925	3.16792
HOXD10	1.72053	-0.635642	6.5439	4.33162	4.38523	-0.294013	2.09831	3.61339	7.2284	1.6394	-0.806719	-0.509392	2.37249	3.05633	2.97535	1.32128	0.354961	-1.29463	5.52054	-0.560025	5.53964	4.29497	5.30879	2.72173	1.41049	-0.316252	0.903197	-0.806719	0.0723709	3.557	5.94934	0.8868	1.52606	1.84857	4.09924	-0.0356265	6.80576	0.903843	1.66653	3.21763	5.97638	3.70965	3.25174	3.80376	0.267568	6.83544	1.71303	0.24392	7.88898
LIX1	3.74487	-0.661412	10.423	2.11132	4.29524	2.49106	-0.986825	-1.4823	7.46968	-1.35808	3.02782	3.98853	1.2317	4.65497	3.78143	-0.0486687	3.22444	2.0342	4.94336	-1.0891	-2.81494	3.06586	4.79751	2.98858	-2.7143	11.3071	2.3299	-2.44246	3.2316	-1.22784	2.57776	-2.44246	-2.52609	-0.250228	2.6058	-1.19432	5.39526	4.71254	1.87012	-2.66812	-0.508986	2.59173	3.47482	-1.23795	-2.65226	6.89833	-2.44246	-2.8188	2.47524
NXPH2	-1.96664	6.50585	4.0406	1.65494	3.63324	-0.976112	5.8072	-1.4929	4.71759	-0.431079	5.03028	-2.36704	4.80922	3.39897	-2.68544	1.41516	-1.71963	-3.07325	3.58732	-2.68544	2.95587	2.57349	2.55918	8.06535	-2.68335	2.00114	-0.391042	1.00442	5.02858	-1.85017	4.64888	1.56693	-2.72162	4.16573	1.23329	0.0343519	5.63614	4.58508	-3.00037	3.78429	2.29901	2.66102	0.452843	4.15072	-2.9609	1.80674	-0.915809	-2.93864	2.48152
CRYGD	1.98597	4.10473	-0.583182	-0.583182	3.4721	0.0264573	3.31837	0.867185	0.762889	1.92635	-1.08857	-0.278933	3.12693	4.46613	1.3259	1.65944	2.10265	0.408765	2.41988	-0.583182	3.55645	2.03274	2.30777	5.81402	2.82911	11.7038	2.3756	0.310738	-0.398172	0.160256	1.51588	2.64943	2.55408	-0.583182	6.94714	7.38723	3.54205	2.03547	3.49622	2.81643	4.51711	3.2642	1.91557	4.11624	2.65398	1.10067	0.0923185	1.72498	4.89557
PCOLCE2	1.61903	2.66727	8.14146	7.01638	3.60481	0.587511	2.22003	-0.454452	8.65031	2.78038	4.89336	0.538736	4.64306	3.38798	2.9559	2.69632	-0.801812	3.61132	3.79539	2.83091	3.67689	4.18315	1.63067	-0.631214	0.693903	-0.593665	2.63577	-1.65908	3.23934	-0.382381	3.49005	4.70119	1.00321	3.31214	3.94331	0.909467	3.50863	2.58345	2.23338	3.16262	3.56142	3.18383	3.59764	4.52804	3.244	0.262797	0.36839	2.13291	6.82809
TWIST1	4.53845	6.0542	5.89764	6.06416	5.47054	1.3933	6.42042	5.1711	5.18815	4.86204	6.08217	0.2415	3.89653	4.80966	0.88634	1.57725	1.41503	2.11553	5.32201	2.48315	4.25309	4.57675	4.54874	5.94559	2.02492	4.82365	1.33517	3.97025	6.52224	0.728549	4.41328	5.41905	4.80101	5.38326	6.09405	5.82531	3.42447	6.38586	5.52938	4.93392	4.83256	5.65016	3.50797	5.79006	3.78368	4.74512	4.00359	3.49221	4.32601
HK2	4.57197	3.34246	3.21001	5.55163	3.79389	0.615323	4.59608	4.68446	4.6001	4.57602	5.81647	4.24803	5.66643	5.70056	3.76554	3.06606	6.49828	2.66981	4.40536	5.51203	4.94404	4.08211	3.84108	3.88286	1.87517	4.07103	2.84829	2.95014	5.38582	3.17727	3.35003	3.62827	-0.786906	3.80497	6.26645	5.11589	4.94156	4.12053	5.09247	3.60677	4.91195	4.66448	3.88751	4.13158	4.36652	4.04719	3.44061	3.41346	4.3768
VAX2	-0.493058	4.10917	4.72606	4.12252	1.58447	6.7231	4.93188	4.00297	0.810937	3.29776	2.48013	-0.63865	4.0013	2.98162	-0.730897	-2.55473	-0.772517	-3.70669	1.547	-0.784205	2.55362	2.48895	2.13683	4.22194	1.3678	2.91634	0.265307	0.431884	2.58489	-0.87247	2.41135	1.33623	1.81485	-0.594879	5.93547	3.58711	3.83626	2.09487	3.2618	3.28018	5.10674	2.60256	2.84584	4.20115	-0.77469	2.21955	-1.2301	1.54786	5.02757
NMU	1.77886	2.48185	2.32668	6.59292	1.36994	2.29581	4.2542	0.626644	3.0231	1.95518	2.16789	-0.175806	6.30333	4.6137	-0.268416	2.54716	3.38212	-0.3782	3.28436	-0.100698	3.27478	3.4756	2.24802	0.319185	0.235528	0.228351	2.16482	-1.04094	2.37915	1.34864	1.48507	1.01832	1.13315	0.865423	4.76077	4.2085	2.85498	3.06469	1.29838	2.83078	6.43369	4.62795	3.37715	4.00988	1.29062	1.10643	-0.293437	0.0241726	6.55973
LRRN1	2.28154	2.88305	5.4462	5.51529	3.20735	-1.68576	6.08051	3.91639	5.38437	1.517	5.7843	-1.68211	8.7449	4.17021	0.332303	2.02897	2.16109	-4.23827	3.74775	1.14612	3.86943	3.10429	3.05834	4.20709	2.14361	0.200946	-0.431483	0.34373	4.36063	-1.51382	6.12062	2.2248	0.0152934	5.42895	6.40446	5.4117	5.80153	4.20671	3.14845	4.13198	4.15651	3.94919	4.19163	5.30535	-3.11284	3.0426	1.55701	0.312692	2.69205
PHGDH	2.61642	5.43552	5.61268	5.83641	4.93539	3.79206	5.36404	2.55045	4.98992	4.35101	4.67576	1.02722	7.2872	6.00095	3.15465	2.48211	1.10194	3.18881	5.14199	1.33446	5.85518	4.75334	4.66929	4.87624	3.74634	5.13331	3.38984	3.6934	4.665	1.06311	3.81474	3.44308	5.96907	4.89966	7.13253	4.96127	5.13849	5.35129	4.98684	5.93454	5.60046	4.77828	5.30693	5.45907	4.18848	4.77052	2.18533	3.9534	5.75946
SLC30A3	2.68877	4.43516	4.31159	4.45678	4.0842	1.98383	4.65007	3.07176	4.08594	4.20294	5.04385	-0.370616	4.98672	5.07547	0.396473	2.13625	4.0722	-0.324496	4.18893	-0.00432281	3.92845	3.10038	4.37446	3.66554	5.19609	4.69522	2.2804	2.99336	4.43126	0.346273	4.22219	0.0151637	-0.0402195	4.75431	4.22533	4.57112	5.64514	4.65699	4.67725	4.76166	4.52259	4.52468	4.83273	4.77864	0.460807	4.36426	-0.185055	-0.272212	4.58413
NEUROD1	-0.243162	4.14822	0.114524	1.62061	0.681233	-0.0372238	2.61528	4.05003	5.96891	0.265978	7.28429	-0.0372238	-0.0372238	8.65892	-0.0372238	-0.35336	5.84215	-0.402837	6.52677	-0.0372238	-0.576128	0.75579	-0.514435	4.52552	0.467521	6.1228	-0.34416	0.880514	8.4046	0.133828	0.797107	2.19665	0.225188	2.33959	8.00691	-0.0372238	-1.75677	8.12574	3.10672	5.05445	2.65224	0.984178	3.0988	0.0886138	0.480064	0.0853612	0.372352	-0.455289	0.111296
MYCN	5.41049	7.74192	7.10938	8.58805	8.29091	3.74431	8.24278	5.13456	7.74784	6.53988	7.03228	4.8117	7.74699	8.04631	3.23395	3.22549	3.4993	5.13476	8.00046	4.63178	7.72012	6.25132	7.39584	7.13896	3.86435	8.45434	3.04312	3.20211	8.00279	4.34133	7.18813	6.68439	4.22377	6.94878	2.82333	8.29948	7.22085	7.95443	7.31775	7.32322	8.33755	7.18667	7.0853	7.58121	4.45063	6.71135	5.11749	2.36476	7.52961
CLMP	2.0107	5.59293	3.51574	5.62334	4.16966	0.379339	5.60993	4.20744	4.75234	4.29912	3.97845	-0.0924091	4.31565	2.59449	0.78125	2.29306	1.51294	3.37578	4.49179	1.4556	2.79926	2.71101	3.80203	3.01963	-0.0437615	4.59973	3.0732	-2.50828	4.34561	1.89366	4.30452	3.9083	-1.9938	4.28494	5.56371	5.22202	3.30934	4.11265	4.34524	2.56612	3.11471	4.41958	2.22953	4.69739	2.38522	3.79523	2.89583	2.22122	0.39531
ZNF114	-2.09164	6.87694	2.7424	3.57338	3.73973	-1.30214	5.29241	0.937653	6.19996	2.32436	-1.36262	-1.49764	6.53873	4.17668	-1.54791	-1.62941	-1.06948	0.430395	4.56638	-1.49764	4.0131	4.24931	4.12521	0.884904	-1.94627	1.61811	-1.71713	0.885468	2.94574	-1.4356	2.79808	1.72845	-0.37433	-0.67963	5.51576	5.72744	1.95431	-1.7947	1.91634	-1.95119	7.95212	2.1617	-0.238888	3.81159	-1.90497	4.77466	-0.897977	-1.43222	5.8311
ELMOD1	2.17197	1.98103	5.50898	3.38995	1.2429	0.124371	6.81674	-1.47439	3.82677	5.68165	4.66882	-1.72255	-1.72255	3.33931	-1.0213	-3.72844	-0.37634	-3.82342	3.06247	-1.64304	3.74068	3.34483	0.590817	3.76348	0.751452	0.43418	2.89443	1.40285	2.93015	2.39515	0.0856574	0.76438	1.00282	4.30613	4.08283	6.88825	4.49881	3.69726	1.19782	1.83719	4.38252	2.90673	4.07782	5.57666	1.25392	-1.0437	-0.528494	-3.7301	2.42534
PROK2	-3.32458	-0.993758	1.43185	3.12922	2.63903	-0.399455	1.74687	-1.32528	6.79581	-0.489396	4.46836	-1.3192	0.563888	4.03579	-0.48407	2.42217	0.50948	2.6507	3.39687	-1.13373	2.7161	2.97789	1.97184	3.906	0.996966	2.05415	1.69209	-3.16576	3.47442	-0.197806	-1.97255	2.44011	-3.93781	-0.35235	0.919441	11.7025	4.10801	2.39106	3.62732	2.91814	3.51813	2.39346	-1.61738	-0.331526	0.795019	-0.0270808	-0.328825	-3.26058	2.9239
NTS	3.38361	2.66739	5.91369	6.44954	3.3771	0.461114	2.06112	2.38005	5.51057	1.35297	1.18253	1.3593	0.28642	2.96408	7.36417	3.93314	-1.53231	1.74844	3.24374	5.13569	1.92846	2.50805	2.60315	0.254307	1.52318	0.894525	3.91463	-4.44082	3.15612	8.18672	1.85519	1.29752	0.997929	4.03556	1.96243	-0.0461254	0.141579	2.35365	2.71122	-4.03472	2.98787	2.75192	3.71224	2.44942	-4.02108	2.34065	3.39267	3.47997	1.23395
LGR5	-1.15639	-0.179473	0.219878	5.68976	3.54913	-1.12676	1.01409	-0.677429	0.50399	1.25475	1.8865	-1.51533	6.05835	5.40878	-1.44455	-1.00716	4.00591	-1.11553	-0.959401	-0.16649	4.14186	-0.989357	-0.776034	-1.08779	-0.991571	4.75309	-0.887251	0.2727	4.21309	-1.20431	0.656655	1.31215	-0.90052	2.49527	2.75479	2.77151	0.545267	-0.975816	-0.51206	4.86698	3.43912	3.48951	2.8554	5.80074	-0.817657	0.933533	-0.613305	-0.77318	-0.337358
DUSP4	3.30835	5.07344	2.93494	6.45656	4.71462	2.5088	4.36825	5.46845	5.30242	3.98973	4.63384	0.256134	6.18762	5.35545	2.22979	1.1775	3.92915	3.35966	5.29437	4.68571	5.41608	5.22195	6.95717	5.00684	5.20664	5.72699	2.57865	-1.00191	3.87102	1.41558	2.92425	1.83988	3.93268	2.94334	4.5408	5.54932	5.23651	5.88601	4.78667	5.18621	6.47244	6.34788	3.70124	3.7238	3.22729	7.28821	3.12397	2.96803	4.72766
BRIP1	4.17389	5.12272	4.08367	6.15086	3.98892	3.02719	4.41314	6.37907	4.96966	2.41411	4.7179	5.65366	4.55783	4.95684	4.74866	4.42763	5.69551	4.39735	3.88838	4.51202	3.92887	4.44442	3.94302	0.682931	1.93902	3.25578	4.25349	2.8411	4.52112	4.24968	4.53219	4.14489	0.267003	4.97262	5.58639	2.46756	3.4345	4.39759	3.84105	4.46144	6.02039	4.65786	4.20748	5.39381	3.85535	3.84946	4.49122	1.13984	4.11155
NEIL3	2.99334	3.376	3.69996	3.96529	2.69869	2.61214	4.10791	6.39819	2.93829	0.466724	3.67837	2.12164	4.35974	3.61388	2.97454	2.62359	1.83809	3.15333	2.49019	4.11572	2.04682	2.91426	2.74335	1.19287	-3.7322	2.89671	2.69779	1.80065	2.93047	3.10531	2.34977	3.45185	1.88275	3.40293	7.94749	2.42484	1.3327	2.92257	2.73474	3.13245	4.04093	2.935	2.96464	3.67573	2.89512	3.35061	2.57426	0.973671	3.05743
DNAH14	2.83567	3.26445	4.92631	3.64448	2.30779	1.82016	4.03788	2.34587	5.15365	2.80433	3.24528	0.40295	1.95192	2.7236	0.450787	0.778443	2.79228	-1.62897	3.29816	0.901536	2.7971	2.0506	3.32563	2.04692	-5.00029	3.62748	2.88621	2.76234	3.02382	4.63101	4.01384	3.0352	1.1303	4.16143	4.02836	2.95264	3.03739	3.02638	2.51327	1.77859	4.23148	3.08411	2.48579	3.24337	2.73848	5.03896	-2.26969	1.71861	3.15554
KLRG2	0.722511	0.407218	1.93607	6.08916	1.27565	-0.306063	2.53909	-0.411447	6.83	-0.60322	2.28976	-0.494637	5.84897	1.70934	-0.346838	0.95408	0.313101	0.716799	2.83833	-0.819815	2.18891	0.714039	1.2189	2.35457	2.55816	5.20183	-0.067881	-4.55384	2.41644	-0.500621	1.89738	-0.0995142	3.30831	0.0220913	6.42621	6.02299	1.95365	1.49094	2.36231	1.79129	1.90334	1.03391	1.24781	2.129	1.1208	1.50557	0.666319	1.77384	2.53909
PRSS12	1.38657	1.61409	0.686823	7.36361	6.04979	0.634684	4.22744	7.56628	5.94909	4.14685	4.75442	1.3662	3.87611	3.70965	-0.470658	2.06279	2.5878	1.915	5.40734	6.33452	7.1645	5.96312	6.49719	5.65142	1.63476	2.36096	2.06741	2.54452	4.29248	-0.102457	4.16255	5.53135	1.89144	4.80354	7.37176	7.26689	2.24136	4.64866	4.01964	6.5431	7.43388	5.65239	1.96493	5.02371	3.47621	8.06357	5.79117	0.817559	3.63453
CSMD3	-0.755086	3.71459	3.51268	2.93777	-2.56836	1.99618	5.16843	-0.0583023	2.16307	2.02042	-1.48827	2.97719	1.14746	-1.66523	-0.775896	0.579722	-0.709285	-1.08682	5.33189	0.585982	5.6513	4.59499	-0.824535	4.85326	-0.369379	3.40071	3.26195	-0.0407093	3.93637	1.84954	2.30327	-1.76086	3.47987	-0.468857	3.48517	3.34599	-0.258246	-0.405742	-1.17342	4.75592	4.37004	-1.07706	0.861198	-2.81583	-2.77464	-4.81321	1.08536	-0.254791	5.69956
PTH2R	5.90449	7.68842	0.31353	8.6352	4.87421	0.329718	3.92916	-0.111408	4.54094	1.69442	6.21289	0.274398	9.14445	5.85116	7.17936	5.40562	1.2607	-0.727639	4.89712	0.0586946	4.7387	5.91545	2.41428	8.14514	-0.393844	-0.0112701	5.71886	0.271453	5.97336	5.7266	4.94683	2.33308	-0.610481	0.130814	9.04477	1.90605	5.62099	4.92533	-0.75496	-0.62157	8.10466	3.43217	1.80735	8.08835	-0.562882	0.271119	4.77643	-0.150315	9.25212
SIX4	1.33404	-0.433362	4.78402	6.66627	-2.23977	-1.17663	2.21971	0.204114	5.21648	2.54261	4.65938	-2.01094	-0.133586	-0.452826	-2.09663	1.11438	-0.875236	0.99143	1.71068	-1.79201	1.56278	0.908588	1.00185	0.826293	2.09238	1.43205	0.141698	-2.39247	1.39563	-1.95965	3.95707	2.99269	2.66059	3.3212	4.67811	3.35118	1.29696	0.829901	0.907026	-4.32467	0.897592	-0.94132	1.83881	4.2183	1.27384	2.05229	-3.49727	1.83611	1.54036
CUX2	3.67673	5.82681	5.78968	4.08532	4.66294	4.0599	4.3478	4.66586	4.62798	4.53445	5.14615	-1.22493	1.0269	4.23359	3.02785	0.28595	3.25479	4.10231	4.38771	0.0543224	4.68071	4.1267	4.55104	6.04981	1.12692	6.53153	2.98033	0.914135	4.74683	2.41597	4.20408	1.20405	0.572273	5.33124	1.43407	2.80045	5.93898	5.40235	3.02174	4.72501	3.93962	4.68515	4.86387	5.86959	3.72201	5.28527	4.01085	1.71373	5.94728
GTSF1	3.11992	0.00956526	0.162703	-0.196937	2.80582	0.0520845	0.915038	0.189753	5.00455	-0.429088	-1.37995	-0.407252	8.57797	-3.23154	2.81362	2.79721	5.97484	-3.49686	3.92476	-0.677034	2.15375	2.51295	-0.937985	-0.656336	3.96108	4.37926	2.40383	-1.42345	4.77284	-0.51237	0.516665	0.427493	0.973619	-0.0944285	0.445971	3.29176	6.18913	-1.96249	1.05432	2.11723	-0.358674	-2.89084	-0.105281	-0.194396	0.773077	-0.495534	3.59693	2.42677	7.80903
RET	6.49043	4.22369	5.31956	3.40437	3.40119	3.81937	3.01702	3.531	2.18785	3.59646	2.08915	1.81228	8.71106	2.84331	5.58147	2.45751	3.4157	3.75461	2.48037	3.5036	6.02839	4.36333	5.72411	3.07459	0.638505	1.49301	3.04729	0.975729	3.64387	1.9575	4.05302	0.550823	0.968613	3.28772	2.88671	1.91905	4.49278	4.2208	2.7621	4.99858	6.01816	4.47527	3.79042	4.98989	1.62317	6.36714	2.35377	2.477	4.67806
FBXO43	3.11391	4.97877	2.12756	3.31707	3.12685	3.17197	2.84204	5.68684	1.38332	0.0275125	0.864762	2.24225	3.55674	4.22418	2.97725	3.02363	2.77685	3.64928	2.46432	3.2408	2.7096	3.38847	2.35755	0.251511	-2.38894	4.86755	1.44969	2.51844	3.65994	0.930878	1.55728	0.714203	0.266408	0.759703	5.72477	2.06499	-2.2495	3.37386	3.19455	3.48637	5.16958	3.58556	1.55728	4.53856	3.463	1.55558	1.48077	-2.10283	4.35834
RPL22L1	2.81161	3.85458	4.85909	5.76434	4.55541	3.78373	5.17051	3.16836	5.07129	3.78625	4.59451	2.46671	4.07693	4.98988	3.58241	3.28418	2.61852	3.26403	4.69378	2.51024	3.89166	4.90439	3.94279	4.26995	0.876788	4.66705	3.62204	3.32007	4.22582	2.92852	3.9499	4.07034	2.02293	2.52286	5.57859	5.02857	4.06453	4.54701	5.17913	5.49326	5.35585	4.09592	3.91056	4.37639	4.5487	3.85196	3.17557	3.27559	5.73674
ISLR2	3.10544	2.85293	2.32042	3.33619	3.33702	0.791391	2.72313	5.56358	1.90307	2.22393	3.15235	0.299439	6.59085	2.59411	2.4224	1.45633	6.09601	5.12929	1.77367	6.5325	6.83384	5.2765	5.0839	6.77455	3.60902	1.6371	1.11447	1.92126	2.90127	0.425588	0.8526	0.220799	3.64572	1.20218	5.91012	3.64733	4.62927	3.16223	3.4489	6.10283	5.79112	4.44472	-0.153403	5.10515	2.92067	6.64406	2.3964	1.52385	3.76836
CPNE7	1.38111	4.63989	0.193991	0.252526	4.55416	2.24295	3.3706	0.159197	5.53382	4.93891	4.35532	0.641124	5.41479	5.02024	-0.0253891	1.63943	2.27354	0.0750768	6.006	-0.0235151	5.62423	1.62404	2.37297	4.53724	4.29082	4.5752	1.18791	1.73852	6.04506	3.61177	2.65613	3.73637	4.5243	5.2055	3.26103	5.5012	5.42149	4.40823	4.73391	4.19785	5.22584	5.10824	2.90617	4.37912	3.56572	2.91797	1.87378	2.22095	2.17725
DLL3	2.65686	2.29848	4.18837	4.59936	1.80015	1.20651	3.64504	2.85612	4.84031	2.48198	3.76424	1.71495	2.72865	3.92888	0.613339	-1.56179	2.17137	-2.12407	3.99641	-0.446632	3.48978	2.93602	3.06602	5.71661	3.94983	3.21021	1.33598	0.353775	4.06489	1.10536	3.19584	2.33249	1.4875	4.4321	3.35985	4.31105	4.34093	2.97141	3.92888	3.67394	4.77222	2.93667	3.03923	2.85324	2.47962	3.75681	2.77988	0.763996	4.60735
TLL2	2.09359	1.3198	1.36679	2.75829	2.81375	0.550379	3.92549	1.44808	3.00206	1.93845	3.7099	-0.0535863	5.39118	1.48557	0.228216	2.19594	1.01283	-0.0694801	1.74425	3.97459	4.24809	3.52149	3.60247	5.48824	1.3146	0.790273	1.59894	-1.08916	1.62232	1.20888	2.00693	-0.706346	0.884467	0.223645	0.913979	2.82733	3.39281	2.31656	3.01887	4.53409	7.52095	2.25441	2.47322	6.74225	1.72205	6.48181	1.44799	1.26188	3.12305
PLEKHG4B	2.91887	4.48357	2.50271	4.12845	4.22353	2.40167	3.69624	4.00725	3.82732	3.61434	3.28658	-0.220808	4.4213	3.08061	-0.0174649	0.67305	2.59129	3.41579	3.87516	-0.192141	3.01133	1.43166	4.27991	4.12007	2.25766	5.68031	1.86553	-0.489907	4.95108	1.09895	4.2269	4.0424	3.59933	4.48946	3.74926	5.32303	3.92338	3.97817	4.41843	2.95414	4.65723	4.28684	2.99897	4.64458	3.71795	4.49199	-1.23141	0.273961	3.22611
GLB1L2	2.78467	3.08029	0.177127	5.94125	4.01562	1.43503	4.6814	-1.78405	3.65829	3.40933	3.69502	1.05469	5.193	4.73453	1.82077	-1.17627	-5.29264	-0.916685	3.88865	-2.29419	4.27381	-1.09051	3.1394	4.35488	4.80715	3.14745	-0.991472	1.76472	4.7326	0.865806	3.15826	2.66179	4.01761	3.70713	-0.496259	6.24774	5.65492	4.31134	4.91829	4.69039	7.17469	0.439554	4.62694	5.68751	4.08376	2.71824	2.24165	1.78717	5.25676
BMP7	3.39661	1.7981	7.05132	5.74061	1.59887	5.67659	4.23647	4.09963	4.59251	4.82794	4.46806	-0.925087	5.97468	3.26675	5.53144	4.67897	-0.944096	0.369861	4.56225	5.36437	4.1877	4.07533	4.34772	2.59712	4.13106	1.80695	2.86645	-0.381352	3.7662	5.01499	1.2352	1.87033	0.419193	4.27163	3.35649	2.73932	2.76039	5.3747	5.45996	3.72104	4.99051	3.393	-1.43103	5.51547	4.95064	5.03824	2.32234	2.15077	4.79374
KCNF1	0.939953	2.24643	2.96922	2.03559	2.02724	3.01895	3.41841	0.443045	5.00003	3.0665	1.43629	-1.98611	10.4663	3.28468	0.98632	1.02423	-1.29901	-2.05454	2.68931	-0.842482	3.28917	2.14093	1.93201	1.14249	3.66073	0.744721	0.0909861	-2.57309	1.99044	-1.06294	1.25702	-0.809224	2.46635	0.0383429	4.00817	6.92336	4.05397	2.47619	2.53972	3.45347	4.47029	1.17035	0.710739	7.65902	-3.62484	2.36234	1.61901	1.50757	2.67711
FAM19A5	2.35369	4.65051	3.44003	4.38192	4.77911	3.9676	4.38969	1.92335	3.94453	3.77316	3.81495	-0.570914	6.7427	5.30173	2.73432	1.66901	0.690779	2.45844	3.49888	0.929464	4.10685	3.4755	4.24092	4.83127	5.62809	4.15826	1.74485	3.3551	3.43558	4.14573	2.61944	3.3461	5.35458	4.93803	6.07236	5.92177	4.66951	4.89973	5.26232	4.88467	5.94753	3.51582	2.97688	4.3121	2.85388	4.91351	2.90723	1.88294	6.08426
GPR26	1.35801	5.02559	4.42401	3.32048	2.02144	5.74383	4.53127	-0.743299	5.55163	0.904353	4.61687	-0.850699	-0.924555	1.83487	2.16162	2.83495	-1.72982	-5.39695	3.27601	-0.793349	2.14411	1.69949	1.24718	6.11256	1.94592	-0.611893	0.345396	-2.02393	2.4111	0.581004	3.85276	2.54893	0.0785536	6.3837	6.99649	7.43547	5.3369	3.73771	2.97066	1.80796	2.94529	1.35201	0.452614	0.667807	1.12921	0.663975	-1.34758	-0.62118	3.34921
STK33	2.41988	2.58357	3.17326	3.635	2.20936	2.25504	1.73549	2.12776	2.70564	-0.475539	0.930875	1.66599	4.10598	2.48625	4.84049	1.74688	-0.537348	-5.03951	2.31733	0.930241	2.47501	1.84434	2.43519	1.7083	0.769708	3.57548	2.09012	-2.29392	2.63099	-0.226436	2.90793	-0.642181	-5.15232	2.79471	4.89944	2.73026	-0.175959	1.96433	2.27136	2.33618	3.92886	2.02548	2.65016	4.41256	0.93927	2.97962	-1.26424	0.98388	0.0677557
ZNF367	3.91056	3.6752	3.72622	4.13063	3.28698	2.83638	4.11881	6.0196	3.45756	1.21502	3.18941	5.78076	3.23132	4.097	3.63976	4.18745	3.88568	4.16831	-1.3424	4.78736	3.02232	4.10057	3.75438	0.408877	2.29804	3.05676	3.8715	2.60777	3.42659	4.23564	2.86368	2.2962	3.04584	3.80487	4.36668	1.71506	1.18281	3.29599	2.95531	4.08619	4.51793	3.37437	3.17606	3.76757	3.95243	3.5869	3.69118	-1.29099	3.03922
EXO1	3.81262	3.79429	4.89726	4.52935	3.80072	3.52408	5.12585	4.99226	4.07841	2.13485	3.87671	3.87279	3.10002	4.88492	2.60621	3.76924	3.99752	3.75089	3.99831	3.64535	3.31185	3.30299	3.22308	3.00372	0.636706	3.70858	3.57392	3.27751	4.74301	3.96465	4.09165	4.37448	2.10015	4.27389	4.59985	3.01082	3.01049	4.07765	3.47269	4.09404	4.15383	4.60069	4.23655	3.80739	3.90174	3.04061	4.7836	2.43246	4.05486
SHISA3	1.91221	2.15628	2.53285	5.73137	2.24483	0.647692	1.78074	2.58391	3.30736	1.41212	1.73856	0.719542	4.87078	2.75002	1.99757	2.81148	1.60119	-3.09113	2.68585	1.23509	3.20077	3.263	2.97372	3.2128	1.94713	0.56596	2.48524	1.00112	2.18084	1.38972	1.20292	1.25913	1.74758	3.03909	3.18447	1.53112	0.312131	2.01238	1.95296	3.84406	7.62844	2.80646	2.82284	3.74493	1.22475	3.57752	1.05058	2.39104	2.98346
CRABP1	1.1844	0.521034	0.563482	3.42212	4.23387	0.0258481	3.81923	4.63727	5.21627	0.515521	1.65185	0.0543949	7.45128	6.61784	0.020594	-0.16482	0.063356	0.490808	5.03914	0.0936473	2.20121	0.291029	1.66084	3.18326	2.85073	2.84889	0.495657	1.23539	1.69866	0.450484	-0.407454	5.46272	3.64852	2.18707	5.67232	3.14085	3.76971	2.01895	1.01249	2.87985	4.71527	4.82704	1.2232	2.39287	0.665747	1.7398	4.0626	1.2665	2.5029
MARS2	2.34563	2.85768	4.90635	4.42946	1.92434	0.587651	4.61068	0.992303	2.33887	2.18194	3.97826	2.12145	3.41136	3.43611	1.8888	2.34974	3.37742	1.95235	1.6927	2.62442	2.40563	2.95289	1.45706	3.71311	2.70405	4.40945	2.44063	1.81382	2.96304	3.92066	2.79671	1.79969	1.67366	4.15677	5.05395	2.5461	2.98363	2.80897	2.88527	2.78632	3.63907	2.50191	2.17932	1.60816	2.67608	1.09969	1.06017	1.15687	3.15652
ST6GAL2	2.17901	6.39882	4.37917	5.15679	3.17391	-1.69948	5.01927	0.0217103	5.7404	2.48149	5.52857	-1.40011	3.3789	2.72321	0.464753	2.00999	-1.01702	1.83038	3.7362	0.884539	3.2986	3.28616	3.77445	5.51714	-4.16069	6.69282	2.65201	-1.46908	4.49495	-0.907784	4.50783	3.30486	-4.15499	3.60388	6.32941	4.64582	3.92485	4.78708	3.1989	2.70841	5.87034	3.37696	-1.12833	4.45816	2.86278	4.67806	-0.822167	1.02956	1.48909
BIRC5	4.3052	4.70034	5.07394	5.79135	4.87435	5.67185	5.21507	5.26863	5.29818	2.89063	4.73892	6.03243	4.7573	5.78066	3.96064	4.74078	4.82531	4.59285	5.00668	5.17538	4.33755	4.28024	3.7053	4.55723	4.30971	4.46197	4.23001	3.99368	5.09994	5.69778	4.52058	4.37788	4.50205	5.03613	6.78873	3.55263	4.57771	4.92203	4.64225	5.16859	5.44142	4.45074	4.92274	4.57188	4.71669	4.10509	5.02508	4.42281	5.34806
C14orf39	6.47061	5.0253	0.761825	4.87111	2.02012	-0.364094	3.63942	5.50034	6.62253	5.25224	4.31944	4.8077	4.86805	0.550106	4.74279	4.2622	3.12015	0.566476	1.73935	0.164022	2.58979	6.56588	5.3382	1.36456	0.509728	0.325651	0.496698	0.661458	0.577933	-0.488563	3.76586	1.87075	0.566865	1.61937	-0.252486	3.71393	3.9009	0.821014	0.598686	1.35435	4.65073	5.30859	3.71332	7.16432	5.78143	4.93159	1.85526	0.488436	4.05362
HPDL	0.953849	2.88396	3.08109	1.95307	3.62151	1.35413	3.425	1.2082	2.66813	2.23758	3.80899	0.816886	2.30314	4.45555	1.13376	2.31702	1.91244	2.54863	2.73992	1.60317	3.17457	2.0695	1.34801	2.58746	2.24621	4.61162	1.46881	2.23126	3.35743	0.945619	2.69533	2.1695	5.36348	3.70501	3.06662	3.80914	2.85492	2.43933	-1.48247	3.83218	3.47172	2.1576	2.2548	3.11918	3.39282	1.492	2.02612	1.84752	4.07534
WDR72	6.24401	0.543737	0.818283	0.497167	0.396521	9.32063	1.1974	12.1036	4.39431	0.499927	4.90203	0.50544	6.58556	4.67248	7.21941	-0.107503	0.401709	0.0211336	5.93931	0.401709	-0.0642525	5.74532	6.82762	1.4779	-0.0357925	1.19523	0.057454	0.859024	5.96087	0.401709	2.52533	0.816297	0.0934943	4.62563	7.53111	0.589566	0.565159	0.181933	0.416898	6.21992	3.80477	-0.154907	2.0796	5.4511	-0.0784377	5.88619	4.33875	0.0473402	9.46195
BEND4	1.86773	3.24755	4.57433	5.03083	2.15795	0.789722	3.1251	1.00961	4.91898	2.8277	4.70066	-0.986833	5.55966	3.36175	-0.43156	1.41172	2.10352	-1.26218	2.7269	4.0069	3.46479	2.28867	2.69198	2.7876	1.81796	3.01748	0.939379	-0.442069	2.16878	1.47242	3.59972	2.984	1.85284	3.82277	2.87878	-0.555814	3.73095	2.04604	1.98767	2.34512	4.52854	2.16123	3.5873	3.1163	-1.78084	4.3388	1.5645	2.01878	3.79909
NHLH2	1.16594	4.12187	1.0719	2.6347	1.61821	1.37814	4.15066	6.03948	3.69796	0.597488	4.17487	-0.111555	5.74692	5.90853	0.13355	1.26767	-0.111555	1.11409	2.28575	0.0267127	3.09708	1.45906	1.48863	5.06957	2.68896	-0.061663	1.55074	0.38371	2.76125	0.486132	0.376258	4.97231	3.79135	1.52092	6.24971	-0.0588627	2.52921	3.3187	1.49452	2.66754	4.42967	4.23386	-0.860129	1.67689	1.34516	0.0874484	0.548554	2.19537	3.71028
ADAMTS20	1.31448	1.94883	1.18889	2.63232	4.05443	-0.0351615	3.22543	1.21343	5.62643	0.735035	3.82302	0.131248	0.887571	5.51893	1.60537	0.0111069	0.227428	-0.266855	4.56731	-0.0351615	4.37439	3.49361	0.207017	1.3376	0.381002	-0.0351615	0.528059	2.13171	5.17477	1.10018	1.43852	1.21644	0.289491	3.19136	2.30733	2.97196	0.804987	6.02125	0.278578	0.0486397	7.54868	0.654134	2.47466	4.09728	-0.0170536	0.656838	0.0771355	0.0964451	0.973054
UHRF1	3.87594	4.05123	4.84513	4.65947	4.21867	4.15076	4.47897	5.34655	4.72672	2.98727	5.28432	4.63672	4.8269	5.33573	3.89137	3.87702	4.62948	4.56987	4.42903	4.13098	4.01863	4.15003	3.54396	4.32806	3.69012	4.4672	4.1165	3.74338	5.38852	4.12203	4.2063	4.38562	4.94676	4.98841	5.85643	4.10769	4.55004	4.31356	4.51214	5.00179	4.83235	4.399	3.61216	4.57592	4.69411	4.14265	3.84622	3.40282	4.26854
SLITRK4	2.15646	2.16515	5.43535	4.49575	2.80758	0.689064	4.66122	-0.526482	5.16739	2.75263	4.22189	-0.336302	0.61423	4.22071	1.40814	0.502366	1.94586	1.02349	4.35007	1.89063	4.93639	4.52298	2.88526	4.17993	-0.83293	0.523324	0.926649	-0.12401	3.50917	-0.235972	3.32713	0.321689	-7.48006	3.0418	-0.247867	3.59575	3.92206	3.427	0.667673	4.31413	7.27677	3.51832	4.43003	4.84801	1.75591	3.14188	-0.12401	-0.514743	5.7723
CDT1	4.19885	4.95876	4.5548	4.32532	4.48894	4.55664	5.43276	4.45232	4.36002	3.23519	4.3448	4.03677	4.52734	5.7961	3.15014	4.18799	3.74719	4.59836	4.53849	4.37007	4.31711	3.48039	2.91763	3.87816	4.37481	4.16128	3.54645	3.15008	4.92004	4.256	3.23458	3.33498	7.17885	4.89989	4.97533	4.69963	4.65021	4.36761	4.54066	4.92479	4.45871	4.41355	4.27975	4.97348	4.66756	3.27518	4.8346	3.57492	5.53904
UBE2C	4.02302	4.61827	5.92558	4.87693	4.25706	4.93849	5.12445	5.13302	4.30114	2.6734	4.85078	4.0674	5.11686	4.99831	3.69043	4.15955	4.33481	4.58348	4.1019	4.52324	3.90696	4.14348	3.68813	4.11103	5.15444	4.3554	3.61061	3.89054	4.72865	4.00253	2.87021	4.25181	5.88271	4.43876	5.63642	3.72701	3.7932	4.34019	4.48033	4.8356	5.50933	4.3033	3.81182	4.512	4.5603	4.0062	4.47568	3.53955	5.48258
FAM83D	3.80259	3.97163	4.38907	4.45024	3.64241	3.47028	4.26609	4.70851	3.5943	2.41017	4.76903	2.93275	4.70555	4.71544	2.97446	3.51827	4.0791	4.03366	3.51507	4.18117	2.69678	3.16864	4.03263	3.63115	3.0107	3.97069	3.61156	2.74406	4.14407	3.20431	2.86787	3.82298	3.43622	3.58492	5.62967	3.24959	2.75727	3.82244	3.93193	3.74891	4.0935	3.69135	4.06543	3.9956	3.5301	3.70494	4.20138	1.63886	3.941
SLC27A2	1.3839	1.39184	3.56896	5.11428	2.96897	-0.209707	4.30331	-0.746308	4.38208	1.0395	2.73769	-0.801213	1.43945	3.58302	0.200818	1.21875	0.768223	1.79088	3.06131	-0.338815	2.74877	2.92556	2.32118	2.24658	1.15641	5.01247	1.87139	-0.354806	2.85052	3.58382	1.23194	1.81898	0.345548	2.68032	2.95537	4.32178	2.34659	2.72665	3.0239	3.43734	4.00469	2.34067	1.42901	4.04435	3.08766	2.39167	2.45525	0.970881	3.18543
CBLN1	2.10273	3.22607	4.76966	4.15651	2.70023	1.14369	4.05741	3.2453	3.69246	1.67219	4.0553	0.00843121	1.98083	3.47656	0.65536	1.58248	0.637285	2.7322	3.37389	1.32213	3.5505	2.43311	2.31947	2.05222	3.00403	4.83942	0.795519	2.682	3.55607	2.04596	2.38301	1.22936	3.80964	2.74848	2.26528	4.80866	3.39658	3.1149	3.28309	3.23583	3.61534	2.29391	3.33856	3.06117	2.47741	2.48589	2.50307	1.46644	3.88665
GLDC	0.852859	0.66534	0.350628	4.87611	2.95061	0.019128	2.74671	1.07264	4.36635	0.696961	3.80559	0.173177	4.91409	4.77098	0.832642	1.08563	0.0915355	0.549048	4.54792	0.239652	3.89587	2.48172	2.16771	4.37196	0.678963	0.0899583	0.525194	-0.570498	1.97347	0.312087	2.24462	-0.734797	1.18601	1.51538	3.65468	4.84041	3.10059	4.19482	2.77902	3.91326	4.45557	3.8296	2.56842	4.48048	0.237461	1.8564	0.729283	0.230601	2.97518
CKS2	4.23995	4.0354	5.63301	4.90962	4.10535	4.8402	5.31442	4.52293	3.86525	3.14414	4.21401	3.79124	4.16742	4.67028	3.92889	3.66562	3.1071	4.66283	3.78837	3.8423	3.90275	4.72122	3.8948	3.52592	2.23055	4.33157	3.52929	4.4508	4.78044	3.76662	3.92938	3.22051	4.16127	3.76315	5.81646	3.73857	3.65413	4.02531	4.302	5.02767	4.86121	4.10914	3.89942	3.98471	4.09775	3.71752	3.95302	2.94883	4.69533
CCNB2	4.28147	4.34148	4.96754	4.91175	4.25561	4.20272	4.97985	5.33482	3.95657	2.71103	4.2684	3.92705	4.63179	4.72166	3.85171	3.90939	3.88752	4.5663	3.94374	4.51913	3.33222	4.21671	3.74846	3.79119	2.31759	4.12292	3.62532	4.23571	4.74454	4.05165	3.99931	3.82609	3.72163	4.31906	5.9901	3.32238	3.28532	4.47304	4.31946	4.18187	4.65249	4.25669	3.56447	4.27898	4.5572	3.84068	4.24823	3.05965	4.74567
SLC1A5	2.92267	4.80233	4.66986	5.03891	4.43911	2.49287	4.15573	3.36912	4.63654	4.13159	3.0429	3.17964	5.33036	4.46705	3.6234	3.83435	3.38138	4.14519	4.44394	2.99492	3.94854	3.89438	2.22424	3.77558	5.47794	4.90971	3.43276	3.03927	4.24947	2.37239	3.86837	4.48167	6.10195	4.0254	4.8673	4.86098	4.1654	3.82245	5.0739	4.26991	4.35893	4.32151	3.39926	4.77348	3.85204	2.62361	3.34143	4.25613	4.66266
CITED1	1.46825	1.22753	4.07086	3.89913	2.00673	0.380644	3.70299	2.46836	4.42459	1.44457	2.92961	-0.515331	1.20265	3.02429	1.13512	1.30773	1.51835	1.47512	2.73124	0.895994	2.52003	1.84463	2.05679	3.51293	3.3666	2.79506	-0.0334974	0.475031	2.78392	-0.474157	1.63259	0.226156	3.06326	2.27405	3.78049	4.26439	2.83666	2.29304	2.95079	3.26488	4.39515	1.87612	2.73469	2.49166	1.96516	2.18506	2.33533	0.387742	3.27859
STEAP2	3.31431	4.66994	4.75398	0.776779	2.22447	2.35971	3.98797	-0.853023	6.3876	4.1585	-3.43799	-0.617753	1.61311	2.85938	0.934281	1.52467	-1.03367	1.95069	3.76972	-0.623569	3.07473	3.45396	1.02643	-0.981683	-4.44395	-0.928551	1.74753	-2.93378	3.74441	-0.637191	3.697	1.70795	-0.804198	4.70483	1.10802	3.01536	2.38447	1.97481	-4.44243	2.19926	4.76497	3.25507	2.80589	6.1521	3.39821	0.136338	-0.610159	-4.64537	3.55885
PSAT1	3.6908	3.55695	4.43605	5.33979	3.90489	2.87612	4.24548	3.31388	3.90921	2.97773	4.78253	1.80432	5.39565	5.07403	4.58953	2.74881	3.70517	4.04495	3.86563	2.7721	4.78683	3.66597	4.40612	3.64715	2.33651	5.55522	2.95574	3.11214	4.74384	4.28316	4.31465	3.54679	3.19543	3.9598	6.30666	4.56692	3.97548	4.19641	4.77968	4.81452	4.54073	4.06647	4.307	4.35414	3.72959	4.26879	3.26329	2.36732	4.42254
SHC3	4.20734	3.28821	1.14244	6.03292	4.6518	1.79297	3.17597	3.31978	3.83694	3.00712	1.85438	2.85763	6.47554	3.40819	3.10969	1.02761	4.52775	4.96312	4.02824	5.09134	4.30168	5.1385	4.68298	1.72732	3.22753	5.37551	-0.27354	0.245324	3.75011	2.36398	1.33063	-2.12062	-0.14937	1.1064	3.52811	6.0126	4.20642	3.56362	4.65021	5.06732	6.24542	4.58136	2.76231	2.27181	3.38764	4.82937	3.27486	-0.554251	2.86314
MAD2L1	4.665	4.29478	4.72505	5.17461	4.2504	4.09219	5.52747	5.05555	4.42378	3.06241	4.87635	4.0411	4.29016	4.97799	4.10864	4.12184	4.21671	4.70892	4.14734	4.5042	3.28719	4.4694	3.99171	3.4739	1.13252	4.46999	4.13442	4.57175	4.91865	4.24514	4.44712	4.00257	2.58555	4.74551	5.05366	3.58871	3.5531	4.57533	4.15692	4.5299	4.96478	4.46195	3.90658	4.81165	4.61231	4.01834	3.87423	3.32633	4.36199
ASCL1	4.01366	2.63331	2.0143	5.74986	1.35346	0.769685	3.38995	3.03496	5.29196	2.14066	3.78099	2.74085	3.06769	2.60015	3.60737	3.92119	3.07231	3.96798	4.89492	3.47011	4.27413	5.40514	3.89507	1.70234	2.36553	2.14229	1.82037	0.492061	5.46204	1.80198	3.01861	2.33553	1.33216	4.92358	1.12716	3.73962	2.48525	4.29123	4.81064	4.53758	5.77205	3.50356	4.97118	3.98075	4.36272	4.3409	3.22917	1.86152	5.72969
SLCO5A1	1.92689	4.12313	5.37971	3.11103	1.82585	2.07587	4.82508	1.33935	4.14459	1.44281	3.98256	-0.186283	4.82962	2.4927	-0.184485	1.93102	1.57977	1.1137	2.54939	2.96311	2.3103	1.64934	2.08202	2.64878	2.25603	2.85859	1.88102	2.02815	2.7869	2.20706	3.39669	1.90811	2.84958	2.98676	5.49718	3.57743	4.06915	2.09778	2.44717	2.12943	2.46536	2.16109	3.44935	3.42713	1.63233	1.95307	-0.295966	2.39419	2.88577
USP44	1.9107	-0.79721	3.01567	2.42873	-0.0741725	0.597162	2.30894	1.96563	5.74715	-0.153567	-1.85265	1.38395	0.281666	2.23764	2.64408	1.78191	-1.59754	-3.8067	2.70966	1.05734	1.47979	2.07543	1.20969	2.00771	-3.90218	-1.62884	1.80649	-2.64198	0.2541	5.1796	3.7356	-4.25483	1.36155	4.16482	3.53604	1.35131	1.83535	2.56002	0.321486	-3.91097	2.9947	1.89373	1.65291	3.13619	-3.76865	0.430781	0.169171	1.65301	2.59754
MYBL2	4.34004	4.39852	5.57691	4.91574	4.82648	5.40063	5.06106	5.6588	4.62553	2.95202	5.40186	5.01351	4.35656	5.07572	3.80595	4.35817	4.32533	5.45924	4.54111	5.05747	4.29383	3.51362	4.08874	4.74727	6.15775	4.3878	4.233	4.59238	5.23294	4.77862	3.97261	5.11987	7.45352	4.97583	6.03256	3.9399	4.19796	4.4878	4.94708	5.96615	5.0476	4.4804	4.86516	4.86464	5.31352	4.53699	5.56498	4.54603	5.11492
TICRR	3.05911	4.10171	3.53758	3.758	3.39169	1.99813	3.49756	4.32337	3.26993	2.00662	1.96006	2.31956	4.41462	3.90706	2.56389	2.96079	3.59613	3.30888	3.30447	3.3463	3.18176	3.00297	2.62519	2.96919	2.12606	3.55502	2.55561	3.28893	4.19108	2.31088	3.14537	3.7266	4.31959	3.38912	5.47845	3.64651	3.13393	3.57952	3.33612	3.56655	4.10276	3.70799	2.83973	3.85216	3.5108	2.85131	3.80863	2.12977	4.00687
CENPF	5.58472	5.48271	6.46199	5.38244	5.15967	4.74275	6.70128	6.33578	5.31827	3.279	5.50198	5.30244	4.73399	5.56816	4.95829	5.03996	5.60152	5.48219	5.45642	5.79173	4.28689	4.70727	4.59041	2.92652	1.81425	5.00476	4.65903	5.49827	6.52054	5.7838	5.5807	5.86504	3.71766	5.92743	6.94863	4.2224	4.65361	5.74125	4.30105	5.90462	5.66402	5.57116	5.89889	5.2796	5.368	4.57918	5.78544	3.90355	5.07847
ALDH1A2	6.34522	1.66184	9.57454	4.24707	1.53169	10.7722	3.67468	1.51121	4.11182	2.18137	0.795274	11.9445	4.46164	5.8071	11.3964	5.29782	0.913296	0.194348	5.11694	0.595033	6.52346	0.273326	7.44631	10.856	0.148464	-0.0487338	6.40472	-1.16406	0.30726	2.59837	7.37758	1.85014	0.536704	2.5076	1.05108	1.02699	7.66988	4.42408	4.50643	6.78016	6.8747	0.306474	0.994686	1.96224	5.09476	9.23215	1.81991	0.113142	3.79644
CCNB1	4.48567	4.60995	5.18427	4.92172	4.47043	4.66635	5.21541	5.03506	4.19388	2.79812	4.71774	3.98491	4.91258	5.67026	4.09827	4.23633	4.54358	5.01053	3.99086	4.54266	3.60701	4.41258	4.24725	4.44097	2.97964	4.86785	3.95291	4.26026	4.92417	4.23905	4.10003	3.98748	3.90165	4.87788	6.12397	4.16503	3.6302	4.72639	5.218	5.05174	4.76932	4.62197	4.28477	4.67001	4.8631	4.20745	5.01032	3.4784	4.91075
ERCC6L	3.05613	2.9851	3.5058	3.13407	2.76638	2.31231	3.25356	4.3538	2.40305	1.39968	3.30024	3.25584	3.38984	3.49087	3.86667	2.71315	2.54056	2.95462	2.60981	2.87127	2.19951	2.83741	2.74266	1.73808	1.32443	2.56133	2.58654	2.04122	3.37047	2.94156	2.10991	0.399818	1.92874	2.50205	4.96123	1.81995	2.60016	2.7726	2.68919	2.86151	3.44493	2.76236	2.71748	2.83064	3.2404	2.94057	3.25631	1.97109	2.78665
LY6E	3.39786	4.75149	5.33437	4.44666	4.35641	5.09778	4.20684	2.58488	4.53261	3.43646	2.77496	1.37252	4.15318	5.08774	6.05021	2.88685	0.535567	2.10236	4.2422	2.04869	3.87105	4.91893	3.56763	4.55436	5.67404	4.71099	4.50138	2.06027	3.81113	3.127	4.28081	3.8594	3.99495	3.38249	5.34584	4.44044	4.78334	4.74407	4.29599	4.76434	5.35522	3.24079	5.02133	4.13359	2.49899	3.89685	3.58705	5.3488	4.86473
CRB1	-3.15958	-1.92968	-1.48595	0.798445	1.34144	-2.3969	0.708837	2.72471	-0.13423	-0.345396	-0.537912	-2.2384	-1.87897	4.11397	-0.725495	-3.27872	-2.3969	-3.01559	2.34076	-1.24104	-3.10252	1.86916	1.85006	5.24551	-3.27194	4.13536	-2.81372	1.92166	2.88684	-1.24775	1.90157	3.35223	-2.42585	2.60722	-0.242558	-2.10985	3.23843	3.88544	0.865965	1.82952	0.751735	2.69203	-0.320569	-1.27472	-3.24776	-1.28827	-0.0957194	-0.300407	-1.70037
ODC1	6.4846	5.26433	6.19017	10.327	5.9657	5.52374	6.74502	5.7234	5.33358	4.89414	5.88987	5.89612	6.00879	7.23246	6.24952	5.27757	5.22972	5.44063	5.30193	5.38596	5.85703	5.37784	5.14093	6.28853	4.08278	5.48654	5.16568	4.0379	6.58403	6.56423	6.23921	5.49908	3.22225	5.96304	6.67711	5.54657	6.28514	6.44589	6.14864	6.63167	6.10286	5.25375	7.4112	6.40218	5.41547	5.20524	6.09661	4.69072	6.40473
CENPA	3.56364	2.88781	3.98538	4.37792	3.30886	3.57946	4.40336	4.89601	3.3165	1.39877	6.95434	2.3866	3.22112	3.61967	3.12355	2.98473	2.53007	3.37313	3.00815	3.6533	2.16732	2.85124	3.24423	2.55432	1.95875	2.90915	2.72561	2.20578	3.34461	3.39201	2.89911	2.4795	2.43207	3.05144	5.35066	2.53731	1.9315	3.01923	3.40725	3.4375	3.48651	3.0558	2.49932	3.3377	3.2236	3.09699	3.35548	1.43752	3.01726
CDC45	3.43086	3.47574	3.89413	3.9828	3.4084	3.93941	3.59683	4.29316	3.74055	1.71144	3.29859	4.75515	3.454	4.35795	3.11204	3.42991	3.75852	3.59591	3.67886	3.41547	2.58719	2.77548	2.53702	3.31603	2.40609	3.35041	3.33753	2.96668	4.35328	2.99391	3.35974	3.70954	3.00122	4.33799	4.73046	2.80911	2.97415	3.53606	3.71253	3.67473	4.10215	3.41125	3.49876	3.89513	3.44145	2.75892	4.46521	2.80414	4.66978
RRM2	5.4423	4.2461	5.56062	5.5635	4.66796	4.7857	4.76566	6.07965	4.03289	2.20159	4.57879	5.12786	4.5267	4.73937	4.52197	4.81181	4.86871	4.86733	3.57512	5.06754	2.95277	3.88319	4.68035	4.59993	3.5864	4.39002	4.69145	4.16959	4.72915	4.8124	4.46561	4.68005	3.58251	5.20067	6.28324	3.22046	4.69797	4.54093	5.35501	4.39397	4.68466	4.6258	6.39319	4.8792	4.43064	4.50582	5.18215	3.01519	4.54192
VGF	3.80867	3.34429	4.55106	6.03657	2.61993	4.27717	3.78657	3.42471	4.64361	3.52555	2.21207	1.91349	5.17736	2.35147	5.4772	2.2149	3.6142	1.64075	3.72034	3.49295	6.07023	1.93557	1.59395	3.12254	6.37381	4.59693	2.42132	0.869717	3.94646	4.38047	2.61019	1.92013	5.57725	3.33269	3.9941	2.81248	4.5475	3.53377	4.21949	3.19695	4.09537	3.75193	2.70799	4.11976	3.64534	2.41822	3.5571	1.87697	4.17952
PTPN5	3.52998	3.32455	4.32193	3.21822	2.9258	5.96323	3.49526	2.73212	2.90774	2.18713	3.5384	-0.192703	2.34152	2.90231	0.32121	-0.144306	0.230002	-1.12774	2.76597	-0.489726	3.80834	1.47451	3.46074	4.80874	4.41939	2.90436	2.32698	-0.552771	3.00065	4.3774	2.47216	1.10162	3.22912	4.01023	3.36336	4.18756	4.52541	4.7611	1.86618	3.85055	3.16827	3.87465	4.05735	3.34839	-1.27411	3.94348	-0.950669	1.44654	3.27533
GABBR2	0.199871	-2.00554	7.48421	0.550584	3.17438	5.57946	4.71882	1.6837	4.28969	2.18677	4.78797	0.614685	-2.28911	3.02742	2.85104	-3.12446	-0.0856539	-3.39426	2.95368	-2.27498	2.57493	-3.37384	2.76833	5.63754	4.06445	2.53246	-3.22968	1.4277	3.11499	4.68474	1.75278	3.16158	0.907769	5.34982	-0.164071	-0.361389	6.61656	3.42683	2.51295	2.89683	0.838311	1.55561	1.83432	3.59745	-2.69061	4.48176	-1.48159	0.192655	3.47003
HAPLN4	1.48747	3.27736	1.35909	3.0352	2.75211	2.17288	2.96785	2.68904	3.50486	3.46851	2.45568	-0.752752	2.59565	2.6002	1.94632	0.406578	3.76888	0.720323	3.43555	-0.754097	3.67073	0.837134	2.27838	2.74145	5.1316	3.04738	0.920065	1.35988	1.74958	2.27555	2.437	2.27611	3.32057	1.13849	1.42405	3.56799	3.00384	1.66793	2.77444	2.02841	3.54887	2.5542	2.59748	2.78945	1.78287	2.89613	1.09779	1.22469	1.97222
CHEK1	3.05139	3.86985	3.56822	4.52713	3.61771	2.05815	4.56638	5.08218	4.07029	2.63179	3.67647	2.8253	4.14592	4.24444	2.60802	3.32549	3.60833	3.25361	3.90427	2.94139	3.50558	3.89329	3.21902	2.41493	1.45978	3.16646	2.9976	3.26539	4.50779	2.42156	4.28335	3.03236	2.77655	3.83744	4.86575	3.12812	3.15507	4.01037	3.56158	3.78205	4.2863	4.29878	3.65023	4.18479	3.89753	3.40521	3.81898	2.1796	4.2237
MAGEA10	5.71295	-1.489	-1.592	-1.15386	-3.51411	-1.58971	-1.60116	6.24054	3.4847	-1.65222	-2.87367	-0.633971	2.01786	3.74028	9.19822	5.41695	2.56162	-4.04631	4.17142	6.04574	-3.00533	3.05683	-3.30018	-1.69958	5.18421	3.57824	5.21684	-2.33106	0.981801	2.17774	4.56093	-0.720774	2.42511	6.87066	-0.603392	7.94383	7.53753	-3.74392	-2.90616	0.888629	-1.36509	2.15831	-2.11572	-1.69958	-3.6345	-1.69958	5.85776	1.46833	-0.612525
PAQR9	-4.03403	1.63101	7.7927	3.13987	0.813152	-1.11585	0.503478	-0.73898	7.80288	-0.593696	1.48276	-1.11585	1.22438	2.4963	-1.11585	1.23988	-1.11585	0.304256	3.31642	-0.90474	3.00968	2.33228	0.645256	-1.11585	0.762751	-0.915959	0.170179	-0.495394	1.82213	-0.821275	0.913739	-3.61862	0.948819	0.681493	3.27885	-1.11585	3.2891	1.91451	-3.44753	2.79571	2.09255	1.55832	1.06509	1.54675	1.96594	-0.90474	-0.259715	-3.55375	2.68987
DEPDC1B	3.26419	3.0331	3.28586	3.85526	3.15914	3.36999	3.89149	4.21844	3.20208	1.8455	4.33147	2.27817	3.42372	3.99634	2.10594	2.97766	3.41988	3.62643	2.7177	3.36328	2.51501	3.17647	2.80904	2.189	0.616638	3.2002	2.32229	2.23519	4.20497	2.98429	3.59862	2.54859	2.12126	3.98276	4.5913	2.78153	2.4275	3.82537	2.89846	3.9904	3.99751	3.72586	3.68374	3.73227	3.32962	2.8807	2.91717	1.08662	3.6361
GAL	0.914154	4.85452	3.61985	-0.471897	4.88757	3.27185	5.00918	6.3864	4.55343	5.39569	3.68824	2.85062	6.51816	6.45902	3.55316	4.31404	6.82403	4.45191	4.44142	4.60651	5.1118	5.20203	6.04085	5.19679	6.06026	6.65458	1.88351	1.53419	3.03616	2.96351	3.45904	4.65122	2.35785	2.95579	5.84009	5.86928	3.71765	1.02832	5.75412	5.41901	7.75785	4.95943	4.12453	4.29503	5.22518	6.15873	3.96016	0.717402	6.17244
SLC38A5	1.22918	3.11673	2.21294	3.71819	2.73742	0.935335	1.43497	1.29731	3.27736	3.17592	2.49343	0.907701	3.14081	3.74165	1.94371	1.58583	0.377714	1.27826	3.04111	0.863319	3.00604	1.57905	1.78394	3.17005	3.44657	3.47617	1.6913	1.48638	3.77484	0.765234	2.60681	2.30234	3.92308	2.22745	2.3927	3.30261	2.57973	2.83637	3.37522	2.75622	3.72503	3.22068	2.35855	3.22109	2.07361	2.10984	1.1569	2.92292	2.59409
E2F8	2.8121	4.03066	3.14097	4.02881	2.5385	3.07321	2.36989	5.49499	1.8005	0.422673	2.90862	3.20581	3.68014	2.87642	3.18648	2.83021	5.15004	2.79519	2.07315	3.98427	2.00512	2.78997	2.61324	0.589711	0.491335	1.49359	2.37584	-0.0275191	2.64029	2.46187	0.679305	1.57063	1.2815	1.69348	2.6927	2.11712	1.10284	2.48831	2.19866	3.38847	3.93291	2.59209	2.11969	4.42599	2.61133	2.9203	2.897	1.41136	3.14568
MND1	2.50302	2.80826	3.09775	3.43841	2.70385	3.05014	3.76055	4.42108	2.3591	1.52427	3.61969	1.94259	2.79281	3.46741	2.74558	2.59206	1.89081	2.93875	2.39048	2.16798	2.5935	3.1357	2.36304	1.87579	1.2837	2.66399	2.48129	2.90453	3.38677	2.07436	2.8486	2.67884	2.84625	3.02401	3.17303	2.1023	1.99437	3.00017	3.06426	3.60809	3.54675	2.88464	2.58831	3.03331	2.97477	1.94527	2.57198	1.73642	3.9333
TFAP4	2.27878	4.37295	2.43693	4.14283	2.84249	2.25134	4.97342	2.45892	3.65369	3.12125	2.75037	1.98916	4.13047	3.4924	1.30007	0.57049	0.467977	2.74749	2.34798	0.896494	2.95812	2.5106	1.8171	3.46016	3.51393	4.60782	-0.306759	2.50227	3.04252	1.67356	1.40137	2.81958	4.2779	3.79054	2.8686	5.36307	3.37982	2.90329	3.26714	2.81104	4.05051	2.64298	2.25477	2.96954	3.06613	1.98524	1.96879	1.12029	3.05245
SIX2	-0.105011	1.13917	1.95697	2.64024	1.10889	3.26096	3.44732	3.45133	4.99397	0.905709	2.90758	-0.316466	3.27708	1.68307	-0.278844	0.962379	1.22658	0.918818	1.83154	3.5115	1.7261	1.40358	1.26987	0.768394	1.81914	1.78483	0.930131	0.587192	1.51725	-0.0285096	1.20913	0.557432	1.96624	4.34375	1.92107	2.9772	3.41341	0.638204	1.00548	1.08246	4.61917	1.50267	3.04945	2.11187	0.201774	2.57475	0.526796	-0.302972	3.25192
OLFM3	2.82512	2.14218	2.38079	4.55663	3.48283	-3.45716	3.70238	4.64279	0.860127	0.70477	3.84308	-3.52093	2.41817	3.01456	-3.52093	-3.62996	4.14121	-3.73363	2.49542	4.39235	3.73485	3.68004	4.22199	3.84928	-3.99446	3.36548	-3.93948	-1.33613	2.99599	-3.40386	3.1639	2.75134	-2.65411	1.73574	5.4147	3.02808	2.86837	4.18639	2.99451	4.03041	4.35173	3.67418	0.611702	3.18035	1.7834	5.71089	3.69309	-3.28164	0.467179
MCM10	4.15247	3.74517	3.82491	4.35855	3.84342	3.236	4.3697	4.8863	3.6118	2.27092	3.45059	3.73329	3.95079	5.23867	3.78271	4.10634	3.30622	4.25074	3.55778	3.95169	3.13806	3.26323	3.19419	2.55324	1.61722	2.85557	3.90255	3.20842	4.5676	3.00795	3.63336	3.36312	3.12881	4.38921	5.11589	3.03016	2.70156	4.14883	3.75759	3.94736	3.92225	3.75618	3.51197	3.95449	4.12652	3.23058	3.83932	2.36778	3.67751
KIF15	4.3023	3.79118	4.53258	4.63101	4.12038	3.06298	4.75908	5.5586	3.80793	2.388	4.50299	3.47033	4.47583	4.79861	3.82933	3.87679	4.45978	4.34486	3.74109	4.22135	3.04545	3.70358	3.28805	1.97803	0.783147	2.93791	3.3866	3.84683	4.8388	2.92002	3.80053	4.29637	2.18448	3.9225	5.22762	2.54066	3.07411	4.26502	3.47927	4.53079	4.6206	4.52182	4.0301	4.30697	4.00504	3.30724	4.32667	2.5984	4.23639
MCM2	5.85114	4.98088	5.3584	5.44334	5.51073	5.40787	5.53393	5.85829	4.93713	3.89646	4.89638	5.26231	5.18118	6.21328	5.05166	4.99929	5.15228	5.56811	5.21687	5.10289	4.91686	3.71235	4.21291	5.14762	4.37003	3.9885	4.79577	4.56768	5.86604	4.76415	4.89072	4.86901	5.17562	5.29308	5.964	4.90084	4.92199	5.47511	5.53089	5.1206	5.03955	5.3087	5.09509	5.17932	5.55784	4.46253	5.88067	4.91848	5.16534
DLGAP5	3.73575	3.34903	4.00445	4.37222	3.67619	3.86611	4.1542	4.58074	3.43018	1.77125	4.16685	3.49651	4.06663	4.37999	3.59366	3.94526	3.75541	4.02607	3.43585	4.30463	2.60004	3.42739	3.49898	1.68553	1.24099	3.67577	3.09529	3.98446	4.07356	3.32073	3.21255	3.35659	2.72603	3.61655	5.42753	2.59184	2.71561	3.79955	3.60495	3.9429	3.80735	3.51291	3.02423	3.80923	4.08701	3.63469	3.78963	2.5579	3.22791
FOXC1	4.78569	4.56899	1.47002	5.93137	4.29268	1.63272	4.46628	2.66656	1.81511	3.9986	3.03497	0.211528	8.67558	2.10021	2.50159	1.97751	0.893478	0.71145	2.16453	1.27551	5.61065	4.40723	5.37278	5.85781	2.06542	1.21264	2.64912	0.00279698	2.65906	1.00542	1.51464	2.54473	2.27213	1.81855	2.78858	4.68154	4.05963	0.265404	7.18303	6.01374	7.13366	4.30905	2.64479	6.55854	1.85185	6.09383	2.02049	1.70016	4.49061
IRX5	-0.279888	5.01266	0.815415	4.0031	2.79591	0.15256	3.97668	4.64028	2.8119	2.26734	2.23441	-0.39771	4.23922	1.61633	-0.131981	0.300891	0.297926	2.36912	2.48999	1.6767	4.36105	3.80243	1.22176	1.58098	1.85787	2.70372	0.864816	1.03337	2.78452	0.468839	3.61344	2.20685	5.04844	1.92572	1.29209	5.0643	3.53882	0.732984	2.6091	1.83082	6.17433	1.88775	1.19238	3.08228	0.661458	2.97096	3.93812	1.85755	4.80207
KIF4A	4.08252	3.48933	4.2626	3.93794	3.56025	3.57255	3.9435	4.77597	3.16526	2.02813	3.88048	3.58253	3.9444	3.86194	3.99966	3.2481	3.56986	3.89229	3.25056	3.29079	2.61278	3.28503	3.06248	3.07152	1.29459	3.22831	3.05419	3.23629	4.26435	3.56986	3.15445	3.54062	2.47062	3.71262	4.41437	2.72875	3.05186	3.69322	3.7568	3.77971	3.64519	3.52664	3.46681	3.52635	4.12276	3.36238	4.17055	2.82086	3.51911
MYOZ3	0.88231	3.43389	2.75814	0.0979307	3.16106	1.84876	3.18095	2.13095	3.94449	2.96228	2.45857	0.241315	2.44406	2.68921	2.08947	2.7075	2.6507	-0.616778	4.06676	-0.000847111	2.516	2.49842	2.25826	2.39344	0.301171	3.83157	1.56703	1.93219	2.65962	2.02546	2.78468	2.27643	0.835968	1.74886	2.84886	4.06525	3.47692	1.97836	2.46459	2.16481	3.54454	2.77045	2.77848	2.50698	1.40245	2.34314	1.07191	1.2645	4.22469
KIF20A	4.60484	4.25455	5.21735	4.72844	4.19623	4.39623	4.60345	5.16558	4.03138	2.42292	4.51669	3.62984	4.95412	5.20141	3.47643	4.0132	4.30114	4.86504	4.09849	4.34684	3.07593	3.69374	3.94222	3.70546	2.68663	4.00411	3.52834	3.86845	4.9612	4.23082	3.60799	3.675	3.57632	4.66959	5.56835	3.66042	3.19256	4.61743	4.57373	4.21328	4.43744	4.34593	3.95848	4.40815	4.56556	4.04865	4.63783	2.9741	4.35964
SPINK5	1.33146	2.37687	4.80461	1.1657	1.06089	-0.0955457	-0.128914	4.71974	2.1459	0.233733	1.88699	-0.216566	4.62614	1.10584	5.4014	2.91307	2.64966	-0.187115	2.23598	-0.275364	2.21711	2.6976	3.59133	5.11335	0.77576	3.45472	0.331131	-0.447434	3.74083	-0.0972011	1.1627	-0.656897	1.59168	0.901879	2.56109	3.58233	0.519741	0.714656	3.33562	3.18598	-0.0643453	1.07103	1.10472	4.37081	0.489337	5.13975	3.39438	1.39337	7.27864
CDK1	4.8412	4.36814	4.69896	4.44001	4.09144	4.75182	5.33519	5.75886	4.38288	2.97872	3.94055	4.23114	4.93119	5.19898	4.648	4.54855	4.2789	5.50482	4.24044	4.40036	3.30496	4.54673	4.34729	2.45541	1.99613	3.88487	4.16203	4.89717	4.82784	4.41975	4.1253	4.18077	2.97595	4.22376	6.00419	3.59996	3.15571	4.70997	4.49247	4.9121	5.14738	4.77602	4.26567	4.76205	4.2866	4.34787	3.72452	2.95831	4.41789
SLC6A11	4.63338	3.38814	2.34936	4.63917	0.881905	0.554068	4.57598	1.73144	3.83776	3.19332	-1.7154	-0.1794	3.85324	5.48788	0.129034	0.202907	-0.1794	0.412462	0.498378	-0.1794	1.12854	0.239077	1.27745	4.01025	0.365945	3.81174	0.34696	0.189358	0.8028	1.12818	1.32842	0.149309	6.05147	2.17079	4.56238	5.85749	2.28537	5.59547	5.17251	7.18697	2.44221	0.343133	0.209102	3.93931	0.48776	4.58977	1.85021	0.180366	1.7838
PTTG1	3.96171	3.63401	5.39248	4.29686	3.49184	4.3999	4.47784	4.4488	3.67673	2.51347	3.38155	3.81523	3.98335	4.31826	3.67489	3.46691	3.87789	4.19349	3.603	3.9718	2.79497	3.74281	3.11486	3.30379	3.26015	3.66796	3.26832	4.0791	4.19022	4.36636	3.25672	3.47769	4.30945	4.05552	4.91044	2.96766	2.85098	3.92124	3.96075	4.14672	4.44427	3.75716	3.87978	3.67845	3.881	3.43866	4.04335	3.05381	4.7259
RAB39A	0.284338	4.6165	2.66244	5.31443	4.16759	-3.9193	7.07131	6.53572	2.0782	2.03467	2.37914	-0.502889	6.10105	5.10646	-0.331564	-0.378815	2.96284	4.08026	0.249343	3.14209	3.54493	4.93118	3.94465	-0.610411	-0.329586	1.89036	1.93669	0.315141	3.80528	0.519183	3.1303	2.13856	-0.813154	1.78698	6.34763	3.20005	1.58064	4.17144	4.31768	4.75046	0.858817	3.53396	0.970382	3.28465	4.12579	2.35736	0.789277	-0.899415	-0.972975
HBB	2.74748	4.72561	3.38825	4.04178	5.44696	5.06031	5.15779	6.75015	4.73887	8.86771	2.73356	7.43968	2.89238	6.12147	7.39998	6.49749	5.7273	6.49749	4.29376	2.65226	4.68241	6.49749	5.45361	5.98078	6.20202	2.48899	5.86051	3.14517	5.7976	5.51617	3.51829	6.55631	4.52844	3.86565	3.51455	7.33833	3.95012	4.66631	4.74892	4.45946	5.33639	5.47421	2.66603	0.449894	6.49749	5.91779	3.17971	4.11362	2.07209
HJURP	4.05601	4.08534	4.30735	3.93205	3.83618	3.94707	4.20047	4.66073	3.47801	2.00666	3.96337	3.5021	4.39169	4.52214	3.44838	3.33912	4.51228	5.10147	3.62839	3.94237	3.09985	3.17787	3.27221	3.22936	2.53488	4.12117	3.20245	3.48515	4.67725	3.59388	3.46721	3.89571	3.04169	4.16834	4.59502	3.59202	2.51953	3.8664	4.14157	3.724	4.43912	3.82657	3.57228	3.85139	3.96555	3.42993	3.9873	3.31963	4.42677
KIAA0101	3.32222	4.15473	3.78492	4.43692	3.99976	3.22512	4.42732	4.98876	3.99858	2.07426	3.78348	3.98154	4.42438	4.33294	3.56229	3.89149	4.01359	4.04739	3.5691	3.6293	3.31627	4.22761	3.31739	3.09174	1.97879	3.41022	3.45956	3.59124	4.19103	3.59618	3.20946	3.73505	3.74708	3.69486	5.64035	2.79076	2.8138	3.7393	3.87263	4.04613	4.63003	3.78582	3.05137	4.15286	4.16277	3.32439	4.01192	3.25865	4.35622
ASPM	4.90823	4.6907	5.68082	4.47763	4.35172	4.03811	5.71107	5.99686	4.43659	2.51874	4.37412	4.51027	5.15631	4.73377	4.29412	4.25236	5.12902	4.91332	4.59792	5.20902	3.11337	4.05184	4.29313	1.44063	0.69641	4.29875	3.81726	4.42322	5.39458	4.6907	4.63318	4.84123	2.61578	4.92787	6.02906	3.27933	2.97221	4.62612	3.28448	5.05792	4.55229	4.81431	4.88017	4.59248	4.16334	3.97986	5.01615	2.81752	3.71837
TRIP13	3.86754	3.9125	3.90299	4.55969	3.58217	3.3601	4.45169	4.61645	3.53015	2.3716	4.18215	3.7129	4.08051	4.58252	2.19859	3.67888	3.79464	4.13213	3.14281	3.50412	3.30889	3.24176	3.26015	3.69085	2.3712	4.01064	3.57526	3.71509	3.96493	3.2446	3.45358	3.57957	3.08491	4.29068	4.98835	2.98292	3.43347	3.88561	4.06869	3.52371	4.17802	3.49312	3.15765	4.01701	4.42993	3.50522	4.38695	2.4028	4.44421
MTHFD2L	2.81548	2.96903	2.46063	3.35768	2.11284	1.69006	6.18472	3.9186	2.60649	3.8358	3.12983	1.87369	4.00459	3.43464	3.54058	1.62715	2.08697	1.949	2.29407	0.329999	2.98854	3.0228	2.74921	1.23586	-3.51844	2.81508	2.46936	3.96993	2.94964	2.55269	3.31944	0.360738	-2.96297	3.38163	3.50808	2.13017	2.75371	2.61929	1.51792	2.92642	4.31394	2.5382	1.73204	4.03785	2.89033	3.34144	1.57561	-2.85949	2.29932
SAPCD2	3.34801	3.93737	3.91209	4.61238	3.84017	4.54153	4.24027	4.40518	3.82286	2.75729	3.7029	3.36708	4.4256	4.16573	2.32784	3.32678	3.85736	4.92952	3.91276	4.28696	3.88766	3.17592	3.76522	3.02836	5.40637	4.06234	3.55416	3.16095	4.46354	3.45586	3.55398	2.9264	5.831	3.94583	5.07057	3.22997	4.33343	3.82753	4.81669	4.78223	4.68927	3.86513	3.60618	4.21225	4.50083	3.99306	3.94851	3.32583	5.17195
SPC24	2.79271	3.27075	3.48617	3.07398	2.78731	3.07014	3.82012	4.32777	2.63512	1.44272	2.49437	3.53432	3.84413	2.71449	2.32672	2.50951	3.86412	3.84676	2.74429	3.36684	2.72051	2.08428	2.22013	2.44922	3.41407	3.04931	1.84486	2.28865	3.26179	2.52052	3.13138	3.03113	4.87597	2.87771	3.91337	2.40342	3.00428	2.82717	3.63714	2.9299	3.48203	3.14003	1.42105	3.1956	3.5698	2.76962	2.89069	2.52366	2.23174
KIF18A	3.76022	3.0782	4.16387	3.94677	3.12398	3.74933	4.01742	4.50624	2.69832	1.60375	3.49223	3.604	3.316	3.93974	3.81387	3.01882	3.80135	3.3893	2.5588	3.97064	2.01202	3.05706	3.03597	-0.0175022	0.313758	3.28841	3.00832	2.87835	3.47156	3.22317	3.56572	2.09866	0.981914	3.55125	4.65009	2.24483	2.08209	3.42154	2.88422	3.24274	3.87621	3.46543	2.98283	3.76516	3.34935	2.94331	3.03719	1.23989	2.95946
BRCA2	2.99362	3.48321	4.72293	3.64893	2.95365	1.79525	4.55465	4.99546	2.73005	0.886622	2.65478	3.36758	3.41219	3.43145	4.99546	3.12128	3.76551	3.50828	2.89086	4.56412	3.00028	2.85348	2.33603	-0.58961	0.750327	2.79921	2.77395	0.947143	3.23222	3.11008	2.7414	0.272616	2.02721	3.97162	6.2763	1.58254	1.78452	2.89518	2.65607	3.33539	2.7662	3.30953	2.69763	3.15447	3.28674	1.94167	2.88332	1.1038	1.92138
RASL10B	3.49379	3.19439	4.67659	5.03935	4.20521	2.72463	4.29033	2.55348	4.48108	3.87916	3.89063	1.99465	2.97129	4.06617	3.61755	3.5096	2.41935	3.33464	4.25464	2.04096	4.12971	3.07156	3.03017	4.9537	4.77522	4.4056	2.60904	1.31275	4.05029	3.43782	3.6367	3.49517	5.37638	4.6139	4.36896	3.84812	4.7786	3.67184	4.62752	4.91218	3.44101	3.76311	3.27482	4.51886	3.62416	3.60794	2.61199	2.1125	3.60583
CALCB	1.5783	1.23885	-0.711891	0.830256	2.70466	4.44484	3.1066	-1.81719	4.10795	-0.193718	2.53493	-1.81719	0.371903	2.75075	3.59371	-0.666668	-0.728895	-4.20112	2.77162	-1.40124	4.78774	3.06248	0.486896	-1.62932	3.36266	-1.6671	1.44303	-0.57216	0.680224	0.80146	4.01787	-1.07046	1.65462	0.908489	0.777319	-0.0337052	3.41166	1.62474	1.02537	2.16525	11.9404	1.66444	3.76253	2.9007	-4.14075	-1.21853	-3.6096	1.12075	2.26838
E2F1	3.9467	4.11132	4.84114	4.78088	4.37665	4.84207	4.2798	5.00449	4.2282	3.10545	3.48483	4.88844	4.58364	4.81635	3.83335	3.88165	4.18309	4.83424	4.19797	4.63916	4.15977	3.90103	3.36182	4.15363	5.08651	4.28442	3.57433	3.68365	4.65528	3.9873	3.67242	4.96242	6.82718	4.45514	5.18849	3.47318	3.67013	4.25309	5.08651	4.88367	5.21825	4.34817	3.90481	4.50133	4.75129	3.80866	4.39248	3.81986	5.23871
GINS2	4.40862	4.0269	3.85552	4.26166	3.86923	4.36391	4.51916	4.51082	3.85738	2.52173	4.12631	3.81925	3.74398	4.71326	3.75397	3.98014	3.2614	4.51148	3.70739	3.89099	3.27452	3.73583	3.21307	3.57536	2.74146	3.22515	3.86532	4.44972	4.38162	3.93927	3.90849	3.75796	4.12043	4.74926	5.00277	3.15735	3.78181	4.05809	4.14461	3.8646	3.16702	3.29583	3.53992	3.91559	4.24667	3.33321	4.44898	3.24432	4.96636
CDCA5	4.44591	4.42441	4.88032	4.67245	4.41029	4.68664	4.66002	5.16265	4.07869	2.88335	4.18693	4.98176	4.29894	4.95275	4.49342	4.92679	4.34486	3.96011	3.83832	4.59174	3.84048	3.7261	3.86049	3.62551	4.00488	3.98383	4.62852	3.66145	4.81283	4.95685	3.54143	3.94578	4.35226	4.21692	5.13233	3.73618	4.16226	4.33304	4.23033	4.53352	4.73903	4.41757	4.30005	4.26187	4.90278	3.93822	4.70656	3.68432	4.88656
HOXD4	5.06392	2.30501	4.88556	3.50425	-0.0928132	4.91247	1.28035	0.293002	3.03777	3.2486	1.30862	0.690102	3.67654	4.30371	4.30932	0.24678	4.01349	4.29996	4.05859	-1.11645	0.123888	4.11072	5.77222	6.82427	1.49574	2.56125	3.71225	1.35968	-0.391081	0.859282	5.75916	1.02838	-0.867843	3.67654	2.06946	2.45689	6.14854	5.4112	3.77786	-0.241309	3.96242	4.14296	2.92306	3.45344	1.69768	7.58935	0.727433	-0.714164	4.45643
AHCY	4.40698	5.26046	5.94925	5.93965	5.50882	5.3674	6.2494	4.51249	5.08671	4.66982	6.13189	4.87071	5.40393	5.96515	3.96947	4.28951	4.56864	4.51827	5.00192	4.32615	5.22624	4.96863	4.85376	6.29392	5.35404	5.45614	4.47543	5.48715	5.43444	4.77281	4.99875	5.18599	4.742	4.64818	5.79144	5.95011	5.8594	5.5357	5.84773	6.01867	5.14402	4.87311	5.37922	5.6111	5.09063	5.01034	4.62242	4.47168	5.66074
KCNJ6	1.50827	-1.23397	0.977564	2.60736	1.82519	-0.318943	2.13997	-0.838899	-0.977518	1.09545	-0.779639	5.18129	-0.948381	3.27507	5.18344	-3.65749	-0.983363	-3.52398	-3.26457	-0.398175	3.34807	0.52609	3.74146	5.44799	3.17116	3.29768	-3.12893	0.00481437	2.4237	1.01993	1.659	-0.5018	-3.55969	0.650192	3.07507	0.0724532	1.74161	2.55374	3.5929	1.17829	0.328077	1.39553	0.109533	0.909172	2.59501	5.05554	0.342505	-3.33519	-0.965847
POPDC3	2.36664	1.82092	2.90035	5.10071	3.10271	0.894258	2.26653	3.88138	4.97855	1.94937	2.30628	0.724688	1.18448	3.4786	1.43812	3.49708	1.7649	0.735397	4.18889	3.68448	3.55227	4.10583	4.22051	2.43813	2.16516	4.66266	0.907809	-1.50727	2.74707	0.536591	6.88524	1.10915	3.25519	1.68384	2.32963	4.59742	4.93142	0.500765	3.05798	4.23971	4.80063	3.92785	2.74508	1.07861	2.11845	4.30946	2.33017	1.33548	5.01204
CALN1	0.542419	3.61704	3.72441	4.42795	3.92738	2.0973	4.7166	2.24307	4.95546	2.97584	5.00974	-0.456322	2.63158	4.56863	-0.363165	0.740256	-1.12943	0.262409	4.50156	-0.868231	4.072	2.82223	4.08508	4.70849	2.34363	-0.718323	1.05845	4.37185	4.23749	-0.88823	3.57321	4.1522	3.06427	3.71151	3.6588	5.8776	4.76092	3.5108	4.30478	3.47899	4.20205	2.36289	0.957032	3.50214	1.44058	4.20808	-2.13581	0.31372	3.81214
AURKB	3.47377	3.67404	4.39425	4.58012	3.51497	3.9908	3.92893	4.84826	3.70277	1.68117	3.61368	3.73731	4.16242	4.60459	2.65252	2.65652	3.82963	4.33026	3.37225	3.88552	3.01383	3.39255	2.71866	3.10562	4.28247	2.75381	3.03667	2.93685	3.56956	3.01517	3.29961	3.59865	5.27227	4.83547	4.34739	2.9437	3.36021	3.60338	4.34558	4.32064	4.50372	3.59228	3.23865	3.53834	3.76225	2.90666	4.47757	3.17017	4.01307
CPLX3	-0.0824423	3.17843	0.723327	1.21164	3.51347	1.63934	4.22168	1.87864	5.51191	3.33127	1.83559	0.449475	5.08146	4.03691	0.453124	0.0647747	2.47894	0.258764	4.45255	1.00579	3.64644	1.62587	1.0042	2.25433	1.03103	1.85731	0.346081	1.02593	2.80157	2.14294	1.97069	2.06746	2.13481	0.471246	5.62945	5.48473	3.62839	1.76381	3.72486	2.34197	5.14066	2.02683	1.51769	3.6819	3.13688	1.17547	0.329855	0.126377	3.50534
KIF14	3.49029	3.63564	5.2577	4.38585	3.30325	3.11142	5.51306	5.55353	3.67895	1.18645	3.33823	3.6524	4.96151	3.64172	3.77565	3.32757	4.71946	3.96421	3.20309	4.41857	2.90719	3.14991	3.09842	-0.221449	1.57291	3.8866	3.10992	3.12488	4.05383	4.05294	3.8313	4.52788	-3.72616	4.54384	5.859	2.23995	1.32801	3.44757	2.96825	3.00519	3.21199	3.94127	3.4861	3.93726	3.47391	3.07701	4.29927	2.04041	1.99834
UBE2S	4.6156	4.59984	5.52936	5.14593	4.27975	5.37263	5.52134	5.93092	4.75874	3.74842	4.48435	4.94457	5.13883	5.46296	3.58114	4.54873	4.25785	3.99728	4.91743	4.28504	4.15049	4.45545	4.33451	5.25077	5.30296	4.71721	3.70793	3.97063	5.5079	5.2401	4.47697	4.54749	6.21429	4.94722	5.9899	3.99227	5.50635	4.78232	4.55426	5.2176	5.44919	4.71443	4.10171	4.78613	4.09304	4.22194	4.11798	3.54218	5.79337
SLC12A8	2.41128	4.26023	1.08313	2.64663	2.76874	0.672047	2.02736	-0.801246	3.99682	1.95051	0.881661	-1.30763	0.994712	2.22988	0.548011	1.07801	-0.374598	0.591359	2.14727	-0.251575	1.35846	2.74172	0.0718749	1.2063	2.19931	4.52505	1.51302	0.509097	2.24976	-0.903199	2.47193	3.00435	1.86403	0.070459	4.26023	6.51037	0.513024	2.37039	2.37604	2.32376	0.987565	2.39271	0.842	4.11363	1.41172	-0.0818519	0.886537	1.66893	0.676586
CEP152	3.52581	4.81978	3.43035	4.61738	3.47529	2.49104	4.3591	4.89705	4.0244	2.02489	2.84704	4.19072	4.81604	3.8845	4.01467	3.52115	3.88929	3.57312	3.47699	3.82249	2.72723	2.9871	3.14253	0.604252	-1.39185	3.56918	2.974	3.20484	3.99847	3.09994	3.96761	4.24307	-0.238644	3.81645	4.77504	3.43877	2.36907	3.71682	2.76875	3.02947	5.3413	3.87159	3.20658	4.77749	3.00365	2.52611	4.55325	1.8776	5.11688
CDCA2	2.96237	3.06289	4.2731	3.56313	3.09561	3.04933	3.97335	4.49288	2.7199	1.63645	3.55889	3.10351	4.19478	3.82666	3.24069	2.44169	2.90793	3.4592	2.83616	3.97619	2.70939	3.32089	2.86881	2.12987	1.0586	3.53525	2.64178	2.85526	3.74249	3.42235	3.07114	2.84084	2.33495	3.20789	5.56813	2.54485	2.28822	3.34322	3.24093	3.78079	3.48337	3.11538	3.00363	3.35886	3.2784	2.78494	3.6267	2.32459	2.95794
ETV4	1.73529	2.05125	-0.796329	5.66503	0.843666	-0.543106	0.283666	3.89761	2.74964	1.97076	-1.72931	-1.07526	7.10326	1.83378	1.19505	1.04864	0.818493	0.834594	1.76089	2.55391	1.86643	2.25874	2.17242	-0.784612	2.6325	2.43613	0.283591	-1.80414	1.63701	-0.14917	-1.32099	1.17618	2.18831	-0.293507	0.796793	3.23508	1.46184	0.0518819	1.82008	2.557	4.52722	2.85767	-1.21979	0.318148	1.52972	4.11325	2.15832	1.56474	2.91735
FBXL21	1.28642	-1.29246	5.3347	3.31423	1.56643	1.92103	1.24578	-0.166342	5.30309	-0.611027	2.5934	-1.45055	-0.913469	1.08586	1.77787	-4.24229	-1.45055	-5.19118	2.40614	-1.45055	2.06762	1.50632	1.52232	1.73341	1.4032	-0.753569	0.700309	-2.30019	-4.59022	1.73223	1.80781	-0.789736	1.15032	3.96665	0.360737	-1.28944	3.59881	3.16659	-5.20811	1.22079	3.53737	1.03102	-1.40633	0.996331	-0.347414	2.41921	-2.30019	0.571203	0.975511
PTTG3P	2.87258	2.71839	4.42725	3.13643	2.31317	3.45788	3.35222	3.34136	2.46736	1.37235	2.83069	2.7803	2.95546	3.37683	2.71655	2.4649	2.78992	3.34003	2.31191	2.95727	2.1841	2.28529	2.27866	2.22294	3.20511	2.59045	2.39263	2.54999	3.00492	3.31048	2.59191	2.13838	4.22822	3.02649	3.9581	1.86417	2.27915	2.66481	2.96591	2.3733	3.56407	2.98345	2.12401	2.54572	3.02881	2.14404	2.13121	2.09208	3.86505
TRIM59	4.12468	3.95627	4.48175	3.7036	3.65654	3.77828	5.19966	5.21648	4.32856	3.02279	4.51965	3.50912	3.80706	4.98585	3.02839	3.94926	4.35489	4.24799	3.79564	4.07223	3.89452	3.36131	3.84392	3.09345	0.796144	3.21483	3.14591	3.88648	4.74919	3.75147	3.99175	3.83368	2.92246	3.92731	4.71194	3.60428	3.11319	3.9878	3.0831	4.31614	4.5512	4.42888	3.88273	4.54141	4.16261	4.20409	3.79351	2.83882	3.83497
NSUN7	1.27917	5.95247	0.399355	-0.0739743	2.63132	1.085	2.45528	2.12229	6.16105	1.93803	-1.20338	-2.24781	0.764849	2.31483	3.64934	1.07027	2.56284	2.02279	3.43982	0.53162	2.077	2.45344	1.96554	2.96418	0.662149	-2.14157	0.828991	-3.63777	1.50885	0.508821	2.767	-0.983422	-3.54276	1.64169	-1.5311	-2.18846	0.797103	2.16081	-3.66635	1.79855	0.776571	1.7211	1.11603	3.82865	-3.64055	1.22592	0.088608	-0.969604	1.4012
TYMS	5.75372	5.05484	6.0121	5.25605	4.99116	5.45947	5.78256	6.25038	5.02492	3.51787	5.01082	5.35163	5.21952	5.5983	4.39635	5.09681	5.18395	5.79969	4.67303	5.47542	4.37785	5.11494	4.59305	4.69558	4.08696	4.81207	5.37211	4.74761	5.39603	4.80833	5.32485	5.06462	4.49548	5.76752	5.81358	4.26392	4.3845	5.25726	5.26808	5.33086	5.62469	4.88584	4.84663	5.27104	5.44602	4.59508	5.89354	4.15744	5.6059
SYT16	2.90087	4.36004	5.50593	1.77286	0.181262	1.589	6.09629	1.47457	3.64277	0.954614	0.724033	1.19887	5.85912	5.49413	4.13448	-0.0467909	2.02733	0.496584	3.92674	2.22111	3.79961	5.22843	0.310589	1.83775	1.78687	0.854102	0.0170039	0.969012	0.273111	5.45102	3.18375	1.10751	0.0922649	-0.309897	3.89186	4.29772	1.87756	4.68917	5.12834	0.481757	2.52598	0.967308	1.06238	0.80115	0.212734	2.09182	0.48584	0.0556183	5.19589
FEN1	4.74044	4.31972	5.26688	4.84351	4.76	4.86814	4.60612	5.26496	4.10957	3.30057	4.92416	4.93258	4.16201	4.81687	4.88424	5.28886	4.55799	4.39557	4.25408	4.77817	4.55295	3.71623	3.91538	3.79331	4.22268	4.08522	4.80514	3.75614	5.36083	4.97904	3.49651	3.92199	5.55277	4.42133	5.58308	3.81934	4.41845	4.67951	5.15496	4.56347	4.99138	4.33244	4.42694	4.3686	5.50152	4.13204	4.59451	4.22901	5.07965
BUB1B	4.19943	4.41048	4.62416	4.77336	4.4491	3.90727	4.71906	5.09073	4.13759	2.66595	4.07646	4.24695	5.13252	4.90756	3.50284	4.18599	4.60071	4.83586	4.35703	4.5249	3.87945	3.649	3.97416	3.32319	1.53736	4.26937	3.50032	4.22937	5.34254	3.95894	4.06276	4.18329	3.05285	4.36551	5.51583	3.7022	2.81158	4.48227	4.38639	4.10251	4.44201	4.82959	3.87016	4.39971	4.4115	3.97857	4.98442	3.43874	4.14926
SPC25	2.51037	3.02018	4.05278	3.85326	3.12221	3.75823	3.09197	4.76067	2.72845	1.2135	3.19628	3.30247	3.71354	3.71591	2.76932	2.4654	3.29437	3.92551	2.74644	3.17824	2.57294	3.53227	2.7256	2.49476	2.17514	3.18426	2.06843	2.6364	3.4231	3.10395	2.90317	2.41007	3.13552	3.39205	4.06233	2.248	2.30032	2.67487	3.58566	3.93829	3.8041	3.17097	2.56186	3.12193	3.20609	2.85324	3.36187	2.41142	3.62234
NCAPG	4.44137	4.42699	5.11506	5.06701	4.5554	4.03648	4.98244	5.23425	4.12405	2.9317	5.00938	3.69178	4.91778	4.8816	4.71984	3.97927	4.43113	4.97551	4.35929	4.78544	3.88474	4.55731	4.02489	2.14701	1.93029	4.15396	3.66988	4.90377	5.04043	3.44522	4.22464	4.66199	2.62281	4.56809	5.80554	3.11186	3.04107	4.67554	4.43395	5.11077	5.03046	4.75458	4.57099	4.71256	4.34266	3.92023	4.46153	3.72979	4.41041
PLS1	2.15391	-0.687435	1.87391	7.02939	1.08734	0.210655	1.84158	-0.533979	1.67159	-0.334236	3.39014	1.88706	0.793373	2.8588	5.29449	0.925537	3.69431	1.81353	1.4716	-0.663672	1.51638	2.41144	1.7871	-1.96227	-3.19941	1.73555	1.39729	0.806817	2.02888	1.03643	1.59821	-1.91561	-2.84668	0.521844	4.59735	1.11741	0.877379	1.34562	-3.1667	2.75165	1.31847	2.08752	2.71338	1.91036	1.47711	1.0311	-1.40152	-2.64045	0.71943
PLK1	3.97011	3.5321	4.92477	4.47362	3.50853	3.79674	4.07269	4.71549	3.77079	2.27437	2.56751	2.98346	4.51161	4.83636	2.91131	3.81925	3.73428	4.08412	3.72673	3.8979	2.97115	3.65003	3.31587	3.30349	3.81154	3.71218	3.55096	2.78689	4.42174	3.57318	3.92736	2.9895	5.08709	4.6452	5.11291	3.27122	4.14454	3.7645	4.14912	4.55041	3.98568	3.63192	3.51957	3.93162	4.04932	3.43375	4.18673	2.88306	4.03982
PHF21B	4.30578	4.07057	3.71185	4.67221	4.93542	4.29624	4.38215	3.77125	4.14759	3.34606	4.89206	3.09904	5.4475	3.88468	3.83171	3.3881	4.94025	4.49156	4.05573	3.33769	4.23146	3.29213	3.85965	4.88254	4.59064	4.4835	2.77656	2.38027	3.85329	4.4156	3.94221	3.95738	4.8782	5.491	5.27463	5.33643	4.66806	5.16171	4.04946	4.63178	4.54859	4.20592	4.05836	4.46148	4.22669	4.15806	5.03599	2.80382	3.93491
TMEM97	4.68328	5.60373	6.11153	6.07951	5.1862	4.26148	6.06649	5.09644	5.24375	4.59331	5.50851	4.85001	5.27164	6.15573	3.91266	3.54293	4.3009	5.1494	5.167	4.04998	5.32207	5.07078	4.28617	5.21686	4.0916	4.80734	4.3278	5.25477	5.79851	4.3019	5.47129	5.33688	5.02148	5.185	5.25371	5.08252	5.41216	5.44782	5.2189	5.38985	5.65664	5.17665	4.74804	5.74953	4.89257	4.37093	4.92828	4.08244	5.83648
CDKN3	3.27435	2.93005	4.06827	4.12805	3.28799	3.88705	3.93891	3.76901	3.22348	1.82523	3.22008	3.58635	3.30138	3.74803	3.77002	3.77404	2.69083	3.4305	3.13991	3.53464	2.12132	3.70995	3.57982	2.04889	2.03834	3.43461	2.89586	2.85415	3.33634	3.68295	2.58444	2.96009	2.46455	2.6785	5.00569	2.25875	2.18456	3.30975	3.57896	3.83272	3.94543	2.80641	3.08186	3.33873	3.64007	3.53556	3.13537	2.82172	4.10466
PAICS	4.51391	5.34276	5.18311	5.90082	5.34875	4.14542	5.97441	4.93009	5.40964	4.67948	5.70043	4.11424	5.912	6.04888	4.32364	4.46087	4.43226	5.16017	5.47254	4.62407	5.38378	5.50557	4.57047	4.99121	2.61187	6.04802	4.54449	4.99518	5.97923	4.69334	5.07191	4.93636	3.48825	5.36783	6.13749	5.39942	5.38929	5.17102	5.49237	5.81578	5.6802	5.45156	5.60126	5.39013	5.03661	4.93657	4.72597	4.58954	5.57416
SLC16A1	3.88544	3.91456	4.86585	5.24268	4.18081	2.55783	4.97508	4.16368	5.078	3.31758	5.24052	3.65428	5.57362	5.31436	3.96698	3.24862	3.92357	3.89305	4.30998	3.41186	4.07501	4.80951	3.61576	4.23728	3.86505	5.16813	3.32042	3.28864	4.08864	3.72167	4.79394	4.02463	5.39895	4.09287	5.50533	4.72194	4.2216	4.14201	4.03699	4.65822	4.7476	3.83114	3.88446	4.37838	4.31839	4.20819	3.5963	3.41207	3.18112
AFF2	3.34562	1.8004	3.47333	3.52382	2.42775	-1.06663	0.869513	5.98819	0.349463	-0.187831	3.22282	-1.25221	4.0561	2.78354	5.8245	0.126329	-0.0103228	-2.85421	1.69596	5.43183	2.60684	1.6304	0.408666	-1.14809	2.60263	4.01845	-2.17889	-0.390658	2.87148	-1.3179	1.67387	2.24463	1.75717	3.06235	4.07016	5.79345	2.08489	-3.22615	3.6005	1.72013	-1.99594	-2.13852	2.76092	1.97399	0.0438897	-1.15606	3.26618	1.81561	3.36331
PBK	4.36011	3.74446	4.53545	4.71709	3.76107	4.04714	4.58349	4.69741	4.17715	2.18392	4.05922	4.03358	4.18491	4.75085	4.06068	4.29624	3.91566	4.71163	3.80521	4.83231	2.71863	3.79186	3.84776	2.89501	1.62382	4.05099	3.83541	4.28015	4.54386	4.07813	3.7227	3.76186	2.59038	3.86846	5.98425	2.90702	3.04591	4.13295	3.89501	4.35908	4.37105	4.3893	3.92863	3.93691	4.08609	3.69755	4.42164	2.93012	4.02292
SH3GL3	3.61964	4.18749	4.03571	3.63763	3.73221	4.13113	4.93858	2.54033	3.60624	3.15667	3.97086	1.24943	2.4832	3.69606	2.52498	1.4536	-0.131007	-0.500381	3.47392	-0.142396	3.76867	3.38243	3.15868	3.90783	0.875614	3.41415	2.76109	3.94969	4.08528	3.4249	1.644	0.283977	2.8305	0.101563	3.11017	0.299297	3.7106	4.42249	3.66124	2.97654	4.35028	3.13125	2.38511	4.43049	0.41907	3.17668	0.0630857	1.87385	4.64373
RBM11	-2.09472	0.0468289	5.22495	1.08499	-3.19212	5.991	5.35832	-0.955956	-0.635623	2.02059	-1.42395	-1.53205	-1.58974	-2.43437	0.819418	0.497304	-1.78028	-3.18792	1.62146	-0.824402	3.79774	3.37861	2.91565	1.39222	-3.16336	-1.6819	1.10419	-0.115511	2.54105	-1.07659	-1.27467	0.426862	-3.05952	2.33218	-1.45894	-1.96561	1.95937	2.85184	-3.18082	2.08943	-0.454366	3.10523	3.00744	5.12182	-3.28981	0.163951	-2.08403	-2.42316	3.98956
CDCA4	3.20615	4.19905	3.45169	4.44762	3.3761	3.90115	4.4001	4.81244	3.61617	3.2704	3.29732	4.1749	4.55826	4.88332	3.63993	3.5601	2.96228	3.48767	3.20218	3.60959	3.3761	3.299	2.85942	3.26291	4.59549	3.90783	2.79834	3.13795	3.95717	3.72166	3.10386	3.37768	5.51705	3.33883	4.64191	3.90304	3.99192	3.46837	3.67026	3.64407	4.30142	3.98604	3.59339	3.96721	3.98228	3.52341	3.2996	3.02669	4.37494
DDX1	6.06019	4.5156	8.30001	5.50093	5.28066	4.90427	5.41103	5.25072	4.64347	8.75942	6.95048	4.92435	4.78459	9.10057	5.35138	4.33265	4.73753	5.17235	4.8206	5.06812	9.29978	4.24015	4.8266	9.46188	2.13836	9.34428	4.58327	5.21324	9.70568	5.31111	4.79107	5.4681	1.734	9.36453	5.87558	8.5959	8.1082	4.91059	5.26014	5.67095	4.70976	9.35065	4.95812	10.1831	4.85148	4.80002	5.53768	4.27701	9.03666
ZNF121	3.35226	5.22558	4.01941	5.4214	3.14415	0.542293	4.4545	3.64724	3.15422	3.53325	3.82739	2.48386	4.83702	3.62764	3.18093	3.52374	3.8003	3.13395	2.82044	3.43362	2.87863	3.74515	3.08558	3.62597	-2.83407	5.09823	3.3005	2.8362	3.70096	3.40799	3.85393	3.9141	2.28877	2.53915	4.95377	4.14537	3.62304	3.15658	3.49483	3.34346	3.82347	3.66425	4.00651	4.97943	3.40403	1.86712	2.8034	0.0775765	0.783006
CDC25A	3.93863	3.51519	4.87221	4.22249	4.00448	3.09797	4.64473	4.69315	3.51417	2.02262	3.9946	3.67553	3.59817	4.0437	4.13428	3.53212	3.89209	4.31134	3.56424	4.08436	4.26627	3.21975	3.02503	4.50661	2.98218	3.18167	3.34828	4.06269	4.56282	3.55761	3.48216	3.92394	4.40172	4.14406	4.93168	3.38627	3.96222	4.32028	4.24431	4.04002	4.04037	3.8143	3.8359	3.93205	4.36977	3.52574	4.01166	3.40315	4.34913
NCAPH	4.03356	3.67578	4.24933	4.6206	3.64656	3.69253	4.03622	5.09748	3.595	2.20277	4.32831	4.00837	3.97857	4.5028	3.37036	3.89341	4.35418	4.40047	3.79066	4.14765	2.88798	2.84748	3.68946	3.57338	2.34127	3.56546	3.88392	3.44807	4.52479	3.57924	3.57083	4.20141	3.5247	4.78026	5.58262	2.91545	3.4375	4.33584	3.69618	4.12117	3.9637	4.08187	3.9123	3.95375	4.16619	3.47907	4.16578	2.60795	3.60879
DLX6-AS1	-4.26194	0.0993605	-0.214937	2.40223	0.947126	-1.25601	1.41937	5.46707	-0.681932	0.182494	2.01681	-0.677808	1.40085	0.870994	-1.25601	1.10356	-0.694325	-4.47373	-0.041186	-1.01526	0.982297	1.4781	2.1554	-0.0497519	0.814921	6.41514	-1.51114	1.02981	1.54579	-1.25601	0.925964	2.41835	0.627751	3.111	2.39365	6.66854	1.29662	1.42158	2.50685	1.36841	-1.25601	0.612283	-2.66281	3.62884	-4.3853	3.63379	2.99541	0.714659	1.02296
ARHGAP11A	3.90848	3.81003	3.94814	4.22424	3.89953	2.99418	4.14084	5.2128	3.73646	2.51197	3.08988	3.75322	4.49662	4.8656	3.25021	3.96288	4.19238	4.26578	3.27418	4.07435	2.92452	3.64326	3.62961	1.30556	1.1055	4.17269	3.18397	3.52302	4.73812	3.46261	3.62788	3.99713	1.51718	3.66206	4.97552	2.78825	2.45333	4.06565	3.35335	3.85071	3.96121	4.18518	3.03383	3.94158	3.89444	3.68715	3.39922	2.34802	3.61837
BDNF	1.51894	-1.08928	4.30159	4.12118	2.09238	-0.917161	3.27968	0.994318	-1.59069	0.354704	4.74773	-2.05551	-2.09196	1.448	-0.204146	-3.00079	0.626766	-1.89014	-3.52293	0.652744	-4.02669	1.59495	1.59245	6.0219	1.66832	-0.515405	-3.19767	-2.69686	1.90956	-2.1134	-1.03356	-0.488511	-4.12531	0.979885	-0.644466	-1.58006	-0.699756	2.59904	2.28085	1.36388	-1.58537	2.30749	-2.55256	5.63105	2.33897	1.31861	1.23237	0.745387	-1.75117
ADAMTS19	-2.83227	4.99837	0.766273	4.59805	0.719432	-1.48568	1.09954	-1.0814	4.88452	-1.31098	1.5903	-1.69632	1.60883	-0.38231	-1.55758	-1.57261	3.27481	0.108124	2.48902	-1.69632	0.940617	1.87536	0.747013	-0.9367	-3.42572	10.0735	0.30424	-1.39928	2.3725	-1.69632	-0.648386	0.883911	1.64988	0.204232	5.00629	-1.52926	-0.869124	2.12579	1.11923	0.894226	-1.44572	0.604041	4.47075	1.83067	-3.79263	-1.69632	-1.48034	-3.99242	0.299628
RNASEH2A	3.89868	4.10554	4.90005	4.72072	4.03363	4.56535	4.70988	4.8194	3.94949	3.2619	4.32821	4.17976	4.19139	5.4355	4.19232	3.64795	4.02612	3.96812	4.23022	3.93441	3.98976	3.69314	3.41587	4.76416	3.87117	4.19946	3.4944	4.35566	4.64049	3.95395	3.75447	3.62622	5.30556	4.13056	4.98354	3.60965	4.26828	3.62475	4.59551	4.40973	4.36811	3.77964	3.6097	4.31783	4.26122	3.542	4.30555	3.59484	4.04305
FZD2	1.76782	4.88887	2.75783	4.85213	2.29163	1.20725	2.85186	4.76907	4.91802	2.26387	3.81678	0.0935725	5.7678	2.85088	0.966012	2.53445	0.480431	1.54286	4.55501	0.93387	3.56321	3.73249	3.8695	4.54876	3.91663	0.625469	2.43999	-0.539408	3.18084	0.921729	3.83816	2.66091	2.78252	1.86816	5.66808	5.38504	3.82706	0.809463	1.68881	3.26171	5.68012	2.81903	1.82553	4.86075	2.21208	4.30106	1.34459	2.26838	3.57604
ANO3	1.74528	-0.95865	-0.85335	5.49329	2.47586	2.56903	-0.755955	-0.967088	3.8852	-0.771615	-2.09754	-1.46256	-1.55841	4.63825	2.54878	1.18256	4.21652	1.82958	3.23057	0.85942	2.226	2.47652	3.31075	-0.0879314	1.39966	12.085	-0.382769	1.99094	2.2202	2.87865	0.3799	1.41122	1.42267	-0.460659	3.21512	3.40759	1.67582	0.122843	2.12908	2.57121	-0.0742962	3.10307	-0.556381	1.1448	-0.200836	3.83063	0.937562	1.40258	0.455648
CENPE	4.41469	3.80601	4.52602	4.16406	3.71966	3.25717	4.58888	4.55061	3.58121	1.90885	4.10848	3.435	4.0197	4.32102	3.47835	3.71687	3.9244	4.20874	3.66233	4.22829	3.00693	3.46762	3.65221	0.846185	0.542373	3.5058	3.32724	4.0664	4.42668	3.94505	3.57158	3.7817	2.04384	3.95406	5.64585	2.59614	2.6314	4.14991	3.13782	4.51052	4.18394	3.98141	3.63507	3.89922	3.73681	3.33628	3.39387	2.77192	3.2993
MBNL3	-1.11716	-0.270158	3.61142	4.62271	2.84468	-0.676776	2.44248	4.60128	3.47407	1.40435	1.3997	-0.805332	3.89326	4.86844	1.67889	3.35938	3.07742	3.67445	2.30214	3.03208	-1.63312	4.44041	3.18901	-2.44729	-1.26531	6.392	3.50847	0.842223	3.31551	1.87092	-0.0131076	2.87923	-1.13617	1.51	4.97374	2.31276	-2.05052	0.40289	3.27813	4.44587	4.43227	3.90766	2.29087	2.09377	3.39534	0.951615	2.21774	3.37199	1.70956
HMGB3	5.07968	4.66089	4.85977	4.70268	4.21963	4.91448	5.27254	5.66866	4.44469	3.5639	5.09057	4.18946	4.44385	4.75393	3.5889	3.78918	3.81876	4.26376	4.40598	3.60807	4.57688	4.06648	4.16179	4.84609	3.45852	4.26313	3.72483	3.74341	5.19035	4.14128	4.48298	3.17862	3.70571	4.52122	5.49409	4.32501	4.96333	5.27466	4.46575	4.68882	5.0257	4.63477	4.01848	4.96237	4.86778	4.79314	3.31219	3.22097	4.71121
RRP9	2.25959	3.36358	3.36456	4.55015	3.4306	2.15231	4.06331	2.7942	3.38075	3.20142	3.20173	1.65013	4.32637	4.78501	3.32315	2.44632	2.80209	2.84204	3.39245	2.52677	3.78592	2.76526	2.19519	4.31501	4.0806	3.3353	2.20985	2.2193	3.82927	1.96142	3.32362	3.4235	4.91412	2.83167	4.07876	4.22099	3.64045	3.1706	4.4039	3.47638	3.71587	3.16593	3.29873	3.65061	3.18672	2.64675	3.20927	3.23232	4.19624
KCNG3	0.399761	0.249044	1.30426	5.07455	1.00022	0.245596	1.37728	-0.249816	5.79284	0.165551	-0.281792	-0.745973	1.58437	1.67724	-0.72025	-0.22211	-0.802216	0.100571	1.99158	-0.614625	1.38051	1.29476	0.980119	-0.276853	1.23965	2.86269	-0.273619	-0.153972	1.09222	-0.261383	0.317674	1.63045	1.69064	0.0192346	1.88177	2.65751	1.57727	1.02997	1.68273	1.53124	0.809021	-1.63195	1.4131	3.36754	0.442681	1.69821	0.393985	0.809592	0.266245
TNFRSF10B	3.65347	5.30846	4.07537	5.23804	4.74885	3.26828	4.07067	3.9658	5.15626	4.25282	4.57521	1.90091	5.85096	4.43207	4.12413	4.25979	1.5468	1.91398	5.15644	2.16361	4.97733	4.58149	5.44666	3.43862	2.48034	1.31843	4.23248	0.941969	3.70643	2.86821	4.61771	3.14908	1.30707	4.50062	4.54026	1.71667	5.0442	5.13511	4.78461	4.80096	5.27039	4.36762	4.74522	4.5365	3.74598	5.34176	3.55585	3.4752	4.95587
AURKA	3.66835	3.61548	5.40655	3.94828	3.26844	4.36919	3.86047	4.23839	3.03559	1.98867	4.09432	3.42066	4.04095	3.95861	3.754	3.61726	3.05295	3.70733	3.21987	3.52992	2.82135	3.00086	3.10763	3.22552	2.49661	3.01742	3.37168	2.83015	4.14855	3.37251	2.56687	3.12327	2.99771	3.45822	4.80475	2.60548	3.10974	3.72275	3.59192	3.71817	3.75849	3.4346	3.27987	3.40101	3.6798	3.1552	3.77278	2.65931	3.92722
ZNF385B	-1.82743	-1.20834	-0.29843	0.997953	3.61949	-0.564678	6.23528	-1.46209	9.04459	0.0354316	-3.14049	-1.81629	0.425557	3.96835	-1.81629	0.4017	1.23196	-2.16902	4.81924	-1.34984	3.61061	-2.16449	2.05461	-0.435831	-2.04864	1.1596	2.78301	-1.96819	-2.00262	-0.255383	1.45081	2.00057	-0.712579	-0.583837	-0.80407	1.9855	-1.52635	2.03347	-2.16094	-2.10212	4.45511	1.74524	1.66118	0.775704	-1.86463	-0.5429	1.84825	-1.73751	9.63665
TPX2	5.21214	4.62332	5.67674	5.11442	4.85434	4.71047	5.13539	5.44283	4.42752	3.11874	5.35839	4.72319	5.22746	5.58927	4.45289	4.37231	4.95504	5.31046	4.24028	5.26669	3.78445	3.99885	4.21558	4.39947	3.73762	4.66417	4.28933	4.42121	5.48602	4.63603	4.44156	4.21463	4.47515	4.59157	5.94019	4.06533	4.42889	4.88489	4.88762	4.8104	4.7023	4.83444	4.55141	4.66052	5.11536	4.4393	5.37787	3.98452	4.57795
PPEF1	2.51215	1.35959	1.49077	3.97007	3.01982	1.78977	3.288	2.89715	1.87718	2.60077	1.85871	0.983153	3.58166	2.72869	1.65037	1.26715	3.18724	3.10179	2.1406	1.54728	3.73514	4.02273	4.05297	1.90863	0.259861	3.60083	1.80091	1.97309	2.16061	1.56929	1.79289	1.3558	0.177121	1.90567	2.19755	3.30688	3.35496	2.26388	3.12264	4.09489	3.61213	3.03665	2.00765	3.6167	2.98757	5.68631	2.32505	-0.118488	2.54428
IL17RB	2.19631	3.15808	2.52852	4.1927	2.04948	-0.62775	3.02594	2.48866	3.81612	-0.890901	1.4049	-1.60728	2.67654	3.44045	3.31523	1.66547	1.63289	-0.478433	2.79383	0.681196	2.12809	1.97396	1.6996	1.02771	-3.13761	-0.0661668	0.380262	-1.16516	2.80947	-0.0454893	0.953943	2.1604	1.97115	1.3485	3.08253	4.79622	1.46844	2.21291	1.85616	2.65097	4.43311	2.22979	1.78981	2.66063	1.88628	2.03976	-1.8508	1.18454	2.28898
IGF2BP1	4.9643	1.53891	6.44856	0.704258	4.50484	4.63714	5.4141	-2.31045	5.03016	4.00193	6.59249	4.72277	4.95437	3.83736	3.83413	-0.303526	5.42415	4.71891	4.83434	3.61065	4.33216	3.2495	3.77296	6.12574	4.20186	5.24547	4.9158	4.55033	5.37893	5.65333	4.75236	5.01839	4.2133	5.88495	5.2812	4.98891	6.23278	5.17014	4.44586	4.15353	5.07476	2.1703	5.28078	5.34484	4.72013	3.51397	5.87887	3.86108	5.08369
DNAJC5G	1.72014	4.19455	1.50233	3.51478	1.97322	0.252496	2.27682	0.952338	4.22409	2.92859	1.60322	-0.490987	3.03253	2.10678	-0.312756	1.03999	2.15521	-0.266797	2.14892	-0.218195	1.80063	1.21854	1.73103	1.47	1.92847	4.59783	0.763702	0.486717	2.55263	-0.280152	2.16537	-2.49499	1.39826	4.26798	0.457551	4.77569	2.99032	2.08534	2.23141	2.26949	2.71382	1.77478	1.34322	3.69352	-0.121263	1.48033	1.38297	-0.24413	4.29646
DSCC1	3.20477	3.1228	3.98624	3.87192	3.15376	3.21226	4.13822	4.29195	3.14228	1.58016	3.6457	2.90257	3.61705	4.03847	3.1015	3.61912	3.10418	3.55149	2.95414	3.41916	2.73583	3.28755	3.20649	2.69271	1.23877	3.53779	3.37718	3.77054	3.76134	3.38227	3.4099	3.27146	2.39398	3.33423	4.78197	2.90805	2.70338	3.54969	3.44433	3.97943	3.77439	3.48045	3.30103	3.84868	3.90611	3.20386	3.58101	2.74997	3.98041
FAM64A	3.71358	3.74485	4.56879	4.58804	3.5711	4.17829	4.17103	4.96581	3.08118	2.21209	3.9208	3.42294	4.16831	4.37651	2.50155	2.74392	3.62403	4.66055	3.26155	4.19645	2.90382	4.06186	3.28532	3.2694	3.05083	2.87615	3.35465	3.12557	3.5454	3.40793	3.34379	3.24899	4.37935	4.39688	4.76791	3.16059	3.33655	4.08765	3.82257	4.56945	4.19101	3.69585	3.51575	3.89774	3.64894	3.42918	4.67445	2.77829	4.10479
BUB1	4.04545	3.67524	4.92662	3.98211	3.64158	3.6828	4.38235	4.84254	3.42452	2.11756	4.44607	3.3172	4.43512	4.71046	3.12427	3.61943	4.33058	4.26282	3.25614	4.04396	2.66595	3.53358	3.48525	3.04128	1.28126	3.66205	3.37995	3.34485	4.33273	3.61967	3.55952	3.8706	2.06717	4.19951	5.21626	3.16214	2.69797	3.9619	3.62107	4.03544	3.74791	3.91565	3.53208	3.84918	3.75769	3.51439	3.90533	2.39288	3.38805
RUVBL1	4.37163	4.28831	4.71007	5.11899	4.42237	4.76627	4.93112	4.29616	4.31969	3.79623	4.54661	3.80207	4.5653	5.13943	4.29516	3.9868	3.49308	4.20688	4.28508	3.76805	4.36038	3.94562	4.14021	5.00623	4.43773	4.67656	3.825	3.5089	5.07793	4.06614	4.27415	3.55194	3.66403	3.97246	5.3339	4.15803	4.69355	4.32725	5.3463	4.589	4.60271	4.32503	3.85879	4.67656	4.60726	4.10232	4.46694	3.40898	4.77121
ALX1	-3.8043	-2.06577	0.0838305	-1.40384	2.53768	13.6092	0.686473	-2.06577	8.50214	-2.06577	3.02688	-1.92693	-2.06577	-3.18664	-1.25237	0.0834223	-2.06577	-3.21967	3.83849	-1.81434	-3.82475	1.98597	0.686525	3.51083	-3.94228	-2.06577	-3.74789	-2.55819	-3.47069	-1.87204	0.766376	5.12156	2.0239	6.26529	-1.5381	-2.06577	2.45852	1.6758	3.12011	0.844767	-0.983464	2.38482	2.97042	-2.06577	-3.79161	-0.373405	2.26022	-3.69587	2.52624
PRAME	1.92326	3.39579	6.6826	5.8134	4.8759	4.61425	2.01256	6.73508	5.75799	-0.88215	6.17747	7.18231	3.53061	5.35352	5.91213	5.16209	5.31211	-2.56261	5.3157	4.85697	4.88639	5.37836	-0.362471	5.5395	4.31628	4.5952	5.36248	0.897521	5.59958	6.09757	6.23677	5.63977	1.20576	6.89052	6.02097	5.9081	6.9009	5.69999	2.03052	5.02023	5.63212	4.11986	4.82872	6.33453	-0.568732	-1.272	6.55575	4.45846	7.15807
SKA3	3.13533	3.70558	4.29573	3.79624	3.4131	3.29915	3.95149	4.20736	3.48296	1.71977	2.86176	3.3952	3.41715	3.93695	3.29821	3.23476	3.75533	3.60898	3.47051	3.5367	3.26848	3.68637	2.81586	2.42322	2.14703	3.12301	2.49058	2.42235	4.0451	3.20005	2.80638	2.67899	2.72183	3.95863	4.27769	2.4486	3.54508	3.46442	2.95343	4.16363	4.21183	3.57326	3.08145	3.71	3.46904	3.05409	3.5743	2.18338	3.86751
MTHFD2	4.55983	5.20763	5.43494	5.45885	4.70527	4.36535	5.7141	3.38022	4.89799	4.50007	5.42018	3.64335	6.03374	5.71843	4.81172	4.5302	4.33829	4.79443	4.64621	4.06396	5.64415	5.11864	4.9282	5.20232	1.62602	5.12107	4.39024	4.8672	5.11081	4.96845	4.73541	4.36055	2.15242	4.84428	6.76085	4.77127	5.19272	5.58633	4.87079	5.25591	5.32875	4.72339	5.25767	5.39599	4.40436	4.89445	3.68263	3.18188	5.29691
CENPM	2.97073	3.17287	4.16954	3.37155	3.30018	3.51208	3.29959	2.43407	2.80719	1.78666	2.43189	3.08502	3.12289	3.74674	3.35629	2.58379	3.53666	3.07435	2.39414	2.99171	2.5858	2.5517	2.5517	2.96303	3.70346	2.93253	2.48161	2.6467	3.24559	2.88926	3.00194	2.96978	4.8505	3.2936	4.56356	2.93948	2.78004	3.15194	3.72157	3.59587	3.96721	3.07451	3.21794	3.25526	2.9806	2.45296	3.63114	2.58426	4.71836
DTL	4.70783	4.20464	4.98526	4.55995	4.15666	4.14583	5.24946	5.59227	4.35342	2.77967	4.53326	4.98337	3.13809	4.53304	4.65028	4.06881	4.70866	4.99109	4.29178	4.22802	4.23166	3.78469	3.80832	3.70393	2.56205	4.57782	4.73805	3.98577	5.38249	4.85203	4.58445	4.82372	3.38297	5.43831	5.16132	3.2723	4.11724	4.49217	4.14819	4.52763	4.46504	4.51361	4.72651	4.37498	4.54005	3.84635	5.22961	3.39112	4.56653
FOXM1	4.76082	4.01034	5.19386	5.2362	4.71943	4.69804	4.73642	5.55407	4.48044	3.0492	4.13643	4.80168	4.45363	4.91978	3.49464	4.54611	4.51397	5.03235	4.62227	5.2362	4.23994	3.57817	4.00273	4.09712	4.99211	4.50056	4.44799	4.24206	5.61795	5.04285	4.16162	4.68757	5.6939	5.02554	6.50686	3.88557	4.26467	4.65191	4.73992	4.58734	4.89868	4.93302	5.00998	4.67596	4.79387	4.45842	4.83441	3.95198	4.60884
KIF6	1.26528	1.23078	2.34693	0.585484	1.44259	0.0613117	2.09553	-1.08923	-0.0510842	1.08619	0.0336078	-0.662171	0.891684	1.52438	3.89894	1.0919	-0.662171	0.501042	-0.681035	3.23764	2.7295	1.56466	1.53649	-0.0284354	0.814626	0.880043	1.54743	-0.493195	2.08847	-0.572371	1.35284	-0.131806	0.578294	0.90717	-0.607133	2.19611	1.50558	1.34425	2.11199	1.5965	4.80859	1.77343	-0.232337	3.21665	-3.81566	0.544542	0.231431	1.01	0.318481
SCML2	3.27727	3.15323	3.97833	4.10213	2.58377	2.5551	4.03201	4.60065	3.32044	2.74037	3.93351	2.78892	4.43114	3.87458	4.02719	2.9601	3.6076	3.12835	3.01536	2.43594	3.16721	2.83367	2.49577	2.84542	3.38229	4.00767	2.29573	2.3651	3.28378	2.74198	2.72305	1.99425	3.76009	3.1772	4.31799	3.02809	3.42083	3.13074	2.9275	2.69447	3.23436	2.89329	2.52443	3.67044	3.17129	3.05819	2.21206	3.11233	2.89242
CENPH	3.64025	3.44713	3.68675	4.4175	4.03521	3.60131	4.66104	4.27345	3.82684	2.33882	3.75424	3.38967	3.35868	4.56765	3.55489	3.12406	3.2321	4.24834	3.54347	4.00582	2.70006	3.76563	3.03689	3.2078	2.72691	3.48206	3.21531	3.50995	4.16018	3.2461	2.93646	2.38457	4.43151	4.27345	4.06538	2.82498	2.954	3.75501	3.68056	3.79034	4.06442	4.13213	3.00464	3.79244	4.65977	2.8405	3.3255	1.90653	3.95119
MKI67	5.59664	5.68502	5.86933	5.73389	5.17202	4.62438	5.7176	6.72363	4.17917	3.2323	4.793	5.41232	5.18865	4.81172	5.19576	5.17244	5.13988	5.80784	4.19567	6.17805	3.88685	4.72075	5.12788	3.4675	3.65808	3.9743	4.65562	4.01385	4.7714	6.08531	4.34747	4.01556	4.90287	4.78963	7.12571	5.02204	4.63432	4.96078	4.6893	5.20412	6.08021	5.24147	4.56835	5.34824	5.34778	4.93676	5.05171	4.14891	5.57509
TEAD4	1.13012	1.78512	3.26985	4.0562	3.2988	0.857196	2.90121	0.966929	3.90847	2.34919	2.88492	0.2951	1.10693	3.45642	1.80774	1.92493	2.39376	2.06947	3.08367	0.486407	2.76263	2.57805	1.55985	2.47891	2.9637	3.23969	1.86771	1.87867	3.27069	0.974088	1.2288	3.08735	1.80437	2.91418	3.95632	3.74081	3.51702	2.9671	3.07148	3.449	3.02782	2.58556	2.88294	2.26985	1.31865	2.43507	0.289575	1.60622	3.08245
MTFP1	1.91084	2.5411	3.9194	4.32901	2.33475	2.05247	3.08722	1.74834	3.02408	2.54218	2.59025	2.70197	2.1323	3.10854	3.72459	2.36082	3.49917	-10.8856	2.43055	2.89067	2.12949	2.4777	1.70946	2.84761	3.21583	2.21421	2.2587	2.45125	2.5372	3.28052	2.45125	2.83164	3.58603	3.55939	4.54221	2.90009	3.13466	2.30581	3.32314	2.84143	3.5618	2.27702	3.24165	2.49391	2.31607	1.90906	3.45963	3.06709	4.59087
SKA1	3.07906	2.9781	4.60391	2.97214	2.70128	3.89497	3.39152	3.40722	2.45108	0.592692	3.42187	4.05011	3.33592	3.25597	2.98283	2.87441	3.92323	3.574	2.46155	3.52843	2.32302	2.73713	2.16718	1.83796	2.94128	2.42006	2.52558	2.84111	3.35517	4.68639	3.13859	1.82909	3.27356	3.44716	4.27276	1.44516	1.0348	2.94595	3.11246	3.02893	3.22165	2.83969	1.74838	3.06019	3.27042	2.46379	2.95667	2.20202	2.90814
ANKRD18B	0.763775	3.46978	2.72041	3.94702	1.95162	-0.0645959	2.78253	0.827225	2.27271	1.98266	0.259131	-0.145179	4.01342	1.10712	2.65403	1.45472	0.0721474	-1.36658	2.23441	-0.0610118	1.73613	0.999341	2.1731	1.45537	0.257865	4.39308	1.22491	1.60302	1.90915	0.916651	1.87819	1.62866	-0.727212	1.24065	2.93247	2.90147	0.876923	1.73807	1.78642	1.07655	5.20569	1.95806	1.0843	3.38369	0.60104	2.60247	1.4761	0.108948	6.47241
H2AFX	3.69453	4.6143	4.64831	5.1504	4.63243	3.9624	5.23236	5.56167	4.41584	3.71267	5.44068	4.01112	4.89229	5.20475	3.889	3.96829	4.64743	4.82973	4.19115	4.71103	4.17434	4.67646	3.87265	4.18954	4.73349	3.95532	3.91902	4.21556	4.90655	3.46811	3.97505	4.28356	6.51808	4.90036	5.95865	4.26429	4.91653	4.9835	4.69801	4.72773	5.52915	4.54262	4.5288	4.91564	5.10188	4.31683	4.51381	3.18161	5.76864
RBM20	2.24554	3.08847	2.89062	1.84562	2.63122	0.420932	7.28027	-0.546272	-0.416241	3.78748	1.02656	-1.67832	-1.8087	1.82802	6.50886	3.9067	0.203383	-0.322161	-3.08515	-1.45145	-3.89373	0.773431	-2.6998	-0.0231666	0.741866	7.28189	2.7394	-0.0265784	2.04898	2.8629	4.88367	4.83447	-4.18485	3.53725	-0.0248962	3.84987	4.89417	4.05421	4.3374	3.36516	-0.234609	3.64015	3.50286	-1.5383	1.48136	-0.877776	-0.10154	0.775508	-2.12863
CCNA2	4.67867	3.90642	5.16076	4.80621	3.86109	4.344	4.93444	5.17324	4.17719	2.63502	4.78445	4.04016	4.18853	4.98528	4.20463	4.01078	4.39244	4.96109	3.78134	4.4476	3.30986	3.96503	3.79658	3.12872	2.96421	4.29277	4.10548	4.56356	4.93861	4.86072	3.98537	4.10063	4.18176	4.8148	5.32027	3.35318	3.44113	4.54386	4.45525	4.47316	4.38486	4.1712	3.71154	4.26907	4.61956	3.98268	3.87413	3.61706	4.12519
TSPEAR	1.55503	1.07053	-0.328004	0.874956	0.670892	-0.944019	0.653457	2.78655	7.97959	3.511	-0.749428	0.00488302	3.04679	2.0966	-0.950691	2.88707	-0.811675	-3.46364	2.71041	-0.351302	1.77112	1.22401	0.227253	2.31546	1.52813	3.5192	2.64577	0.176146	1.91537	-0.356705	1.50309	-1.60081	2.0972	-1.00238	3.1961	0.686009	0.961831	0.754705	0.147643	-3.69901	4.10405	0.911846	1.1365	3.93028	-3.05303	-0.210899	0.631368	1.63796	6.53687
IL12A	-2.75577	-1.15455	-1.042	6.62611	1.67835	-1.65481	0.668168	-2.1721	2.33147	0.0584218	-0.397837	-1.38577	5.68269	2.34306	-1.29117	0.74503	-0.941849	-3.10596	2.09338	-0.645466	2.22351	-3.24225	1.70252	4.46664	-0.58483	-2.1721	1.71691	-4.10758	1.41166	-1.36897	0.838527	2.24557	-3.10168	-0.635486	-1.53894	-0.424609	-3.24861	2.27571	1.71666	2.02238	1.51995	1.24909	-1.01599	5.15012	-2.98597	-0.797054	-0.134358	1.02705	0.0896609
PRDM5	-0.125574	2.36527	0.226372	4.09614	2.15628	-1.02443	1.62955	3.40142	1.64249	2.09581	-2.33778	-2.36459	2.52428	2.47706	-1.48864	1.04776	3.71792	2.52025	1.86004	-0.506624	2.15287	2.16958	2.16095	-0.0738682	-3.64324	2.43553	1.09388	0.18387	2.2281	-0.0585339	2.75774	3.31381	-0.101091	0.955415	0.934941	2.92217	-2.78988	1.61816	2.13589	2.23349	2.17968	2.46952	0.561518	3.29399	-2.15463	2.49995	1.69224	1.46526	1.09427
RMI2	4.45432	3.74977	3.88228	3.91594	3.80583	3.80008	3.59616	4.97691	3.52709	2.39323	4.03052	4.37835	3.70052	4.55734	4.00823	4.22831	2.32167	3.94773	3.50726	3.51138	3.39861	3.2505	3.22869	2.73889	2.52402	3.06366	4.35171	3.25365	4.34453	3.82563	3.17931	3.19136	3.9601	4.43591	4.23396	2.83373	3.18787	3.29764	3.66784	4.07412	4.19369	3.17969	3.02548	3.69615	4.44308	3.23446	4.59711	3.06579	4.09015
TKT	5.08405	5.7041	5.53901	5.96846	5.82376	4.80392	6.57973	4.32248	5.33932	5.36536	6.05288	4.16944	5.89452	6.93825	4.33453	5.00752	4.51978	5.23581	5.41699	4.93715	5.65729	5.05959	5.21697	6.45427	5.24027	5.25691	4.94421	5.91254	5.73159	3.99015	5.18077	5.62705	5.7697	5.22481	6.04852	5.85886	6.28976	5.95174	5.79634	6.25917	5.66151	5.83948	5.27486	6.08072	5.39408	5.25951	4.7493	4.8855	5.99631
DANCR	4.31454	4.7019	4.95473	4.98491	4.69559	3.96598	5.46539	3.07507	4.046	4.13068	4.72894	4.12705	4.09732	5.79795	3.09768	3.02748	3.49604	4.32101	3.8832	3.46153	4.37263	4.14324	3.60069	4.7019	4.23595	3.93638	3.81445	3.97724	4.33859	4.48359	4.68385	4.00927	4.63697	4.29503	5.60516	4.69186	4.74381	5.12059	5.44494	4.48817	5.04896	4.87113	3.99279	5.17627	4.29827	3.57935	3.80926	3.59544	6.21265
CDCA7L	3.11114	3.57086	3.71496	3.07965	3.31256	1.781	3.69564	3.6495	3.99037	2.89421	3.16835	3.38384	4.07878	4.63262	1.70383	2.26625	0.715194	2.55804	4.03082	1.8603	2.34667	2.57226	2.40564	4.23577	0.620798	1.17246	2.81506	2.41846	3.73312	1.93675	3.43937	2.38124	2.46788	2.70366	4.5629	3.9819	2.25843	1.59141	0.707331	1.86532	2.89263	3.12516	2.55452	2.83029	3.514	2.07944	3.86285	4.01271	3.60432
GALNT14	0.827827	1.47134	3.29709	2.49608	4.65868	0.884793	2.60303	0.242786	3.41848	1.94505	3.08215	0.511441	3.92628	3.0768	1.99725	1.25028	2.14575	1.44804	3.49976	0.467995	3.76187	2.262	1.89424	1.92047	2.46343	3.9006	0.959105	-1.41619	2.31428	0.738769	2.89739	1.824	0.588707	2.46995	0.154322	0.537924	3.63944	3.33321	3.34702	3.51803	3.06777	2.38482	2.66448	1.9231	0.647881	1.71118	1.27781	0.976169	2.26339
KIFC1	4.71333	4.10014	4.55189	4.15157	4.11455	4.32217	4.22522	5.33896	3.62435	2.21963	4.2141	4.64213	4.72127	4.7522	3.4896	4.24676	4.76797	5.43296	3.98379	5.14633	3.35699	1.60239	3.73174	3.39404	4.38851	3.60837	3.5583	3.84013	5.01474	4.17475	3.43168	4.10557	4.97906	4.67865	4.88278	3.58137	3.69985	4.38775	4.3319	3.97248	5.03331	4.46691	2.57824	3.99644	4.66968	3.76848	4.23805	3.42246	4.12233
KCNIP1	0.39075	1.19692	1.98087	-1.21993	1.59968	8.36723	0.950577	-0.60377	2.13171	-0.385517	1.24572	-0.865019	0.869681	-3.2404	0.60512	0.894854	7.45193	1.59372	1.90196	-1.36865	2.5119	2.80278	-3.34573	2.01841	2.30712	5.45247	1.52822	1.0281	0.0466186	1.07715	1.39226	1.58041	5.47442	6.72063	0.355026	-0.395336	4.60814	3.06701	1.81171	1.13004	0.261114	2.06477	2.79917	1.00174	-3.55499	-1.83776	-0.772485	1.39846	1.33852
GINS1	4.03087	4.46299	4.33741	4.28094	3.2146	3.40054	4.38756	5.40825	3.79237	2.49285	4.8582	3.94508	4.29474	3.83015	3.53679	3.39891	3.7033	3.69481	3.0109	4.12826	2.57091	3.19406	3.1394	3.53192	2.64612	3.82458	3.483	3.81965	4.31107	3.51222	3.22508	3.19195	3.24755	3.65509	5.38915	3.00665	3.07982	4.12309	3.66869	3.52617	4.54484	3.9964	3.97028	4.35869	3.48956	3.18831	4.53194	2.67956	4.22581
FBL	4.27828	5.60035	5.31014	5.82679	5.1692	4.80472	6.07718	4.6304	5.17537	5.11728	5.19835	5.21073	5.63328	5.96001	4.53836	4.619	4.79213	4.92115	4.96111	4.46315	5.1306	4.40099	3.85151	6.01201	4.90028	5.30677	4.016	4.81964	5.85804	4.95919	5.0137	4.85253	5.11491	4.60948	5.88344	5.53366	5.27618	4.72705	5.87451	5.19511	5.63159	5.46078	4.93585	5.44337	4.76443	4.16735	4.25065	4.83602	5.87498
CCNB1IP1	3.95713	5.74506	4.39617	5.64153	5.03308	3.8246	5.92662	3.95752	4.54293	5.40288	4.45393	3.89878	5.06339	6.08683	2.85734	3.97173	3.18283	4.4948	4.73688	3.52445	5.20497	4.83647	4.97505	4.71632	2.75427	5.07836	3.88531	5.35439	4.65887	2.87966	4.95314	4.78346	2.87812	3.75749	4.09517	5.64418	4.65839	4.77134	5.09966	5.32616	5.74772	5.63541	4.45091	5.30224	4.9272	4.67949	3.35843	3.499	5.95233
MPST	3.55405	4.15112	4.33108	4.7747	4.24232	3.9944	4.7992	2.7319	4.38139	3.85652	4.0565	3.21242	4.65148	4.28089	3.28536	3.54867	3.60227	3.89792	4.27349	2.42917	4.45684	3.88844	3.43116	4.15532	4.4619	4.14529	3.54371	4.02727	4.13075	3.503	3.73368	3.81889	6.11663	4.43684	4.10187	4.57311	4.05106	4.00989	4.58738	4.83248	4.41332	4.16337	3.81071	4.436	4.02444	3.67631	4.30182	3.45825	4.85668
EXOSC5	2.8125	4.07295	3.71938	4.43975	3.47985	3.70968	4.54228	3.02229	3.51054	3.32435	3.62895	2.95413	3.79674	4.86821	3.12557	2.9342	3.2247	3.40901	3.22069	2.70066	3.68333	3.3888	2.72607	4.0066	4.49609	4.24517	2.92386	3.48901	3.02681	2.59468	3.41062	3.65659	5.13948	3.15669	3.88594	3.93649	3.88778	3.04911	4.32161	3.7757	4.09638	3.7804	3.18081	3.98518	4.12341	2.76678	3.15525	3.52365	4.63217
CENPN	4.08962	3.38788	4.62821	3.68655	3.96387	4.38131	4.12726	5.10355	3.68865	2.02056	3.36752	3.046	3.85279	4.07252	3.23986	3.59949	3.26752	4.1147	3.45795	4.02083	3.35696	3.94631	3.45107	2.82394	2.31198	3.35807	3.46965	3.86666	4.47883	3.81194	3.22812	3.02563	3.1516	4.18324	5.14224	2.87312	2.92854	3.24461	3.86382	4.12798	3.09584	3.7629	3.1022	3.17234	4.13929	3.33332	4.20652	3.18125	3.9871
FLNC	2.08532	2.73266	3.41919	5.67757	3.57222	2.02485	3.51829	4.07274	4.58131	4.26527	4.4302	4.37695	1.54774	4.39281	4.44986	3.48714	0.532401	3.1054	3.86801	1.49083	3.85202	3.27785	2.13263	6.24337	4.86582	4.41339	3.58299	1.35985	4.39085	3.88808	3.22836	3.88605	2.55983	4.77396	7.87672	5.67511	4.46762	3.63072	3.18102	3.97486	2.34426	3.15921	2.34697	3.89652	3.27209	2.63704	3.16818	3.08574	2.32361
FAM207A	0.699412	2.77264	2.66407	3.85482	2.70688	3.01031	2.69318	2.14782	1.67742	2.61569	2.48058	2.60918	3.21319	4.22138	1.84936	1.77514	2.51647	2.2052	2.23869	1.47089	2.77202	2.58276	2.15346	2.29185	4.09232	3.32187	1.99519	1.90584	2.13388	2.87735	1.98163	2.69472	4.42049	2.88244	4.1174	3.03298	3.03514	2.33319	3.70327	3.35127	2.94707	2.20054	2.04718	2.6882	2.29354	2.07166	1.96844	3.39773	2.70897
SIX3	4.08709	4.94615	2.76223	3.66189	3.59978	4.73348	4.75435	1.40972	6.1988	3.82331	4.78819	-0.902663	5.32028	3.99121	-0.822418	3.88655	0.777407	1.33696	4.65405	3.89061	5.19518	3.46468	1.87912	2.56923	4.079	-0.688292	2.79918	-0.136787	4.83418	3.16808	5.07916	0.360847	6.97791	3.52617	5.91923	5.95655	5.91995	3.93625	2.35942	4.03012	5.44046	3.42571	4.33627	3.71221	3.14471	2.14726	3.60973	4.24922	6.03887
RPL36	4.41437	5.88421	5.98309	5.95391	5.68792	5.24769	6.80231	4.34685	5.75865	5.69955	5.25096	5.51508	5.42696	6.80122	5.10495	5.02346	4.59465	5.22592	5.79647	4.80482	5.95599	5.31232	4.71524	6.16476	4.03683	5.94419	4.92574	5.43745	5.2891	5.42696	4.66506	5.46933	5.0421	4.77913	5.74084	5.77971	5.9342	4.97621	6.04394	6.11513	6.37335	5.9276	5.27192	6.10798	5.48463	4.84982	4.03491	5.21836	6.28892
KIF11	4.78552	4.5058	4.51212	4.74412	4.58605	3.89237	4.99304	5.4176	4.36566	2.83693	4.7726	4.27719	3.7019	5.84652	4.04223	4.34488	4.41716	5.64655	4.15455	4.74321	3.72417	3.99466	4.2663	2.00805	1.91296	3.62435	4.02624	4.28576	4.26984	3.9946	4.1729	3.99705	3.64641	4.27269	5.77015	3.57628	3.36232	4.61963	3.71997	4.85486	4.8794	4.51482	4.16408	4.8122	4.72965	4.28984	4.40076	2.58933	4.29434
TK1	3.83741	3.74775	4.20479	4.67777	3.80264	4.80356	3.50543	4.77277	3.90162	2.27849	3.12043	5.33948	3.74154	3.95296	4.35304	4.04944	4.37371	4.11042	3.87011	4.49444	3.26563	3.4996	3.227	3.531	4.32417	3.09893	4.02622	2.7493	3.93354	4.23441	3.63487	3.62176	4.84106	4.37734	5.45792	2.80815	3.97496	3.69195	3.70947	4.52615	4.57656	3.62322	3.72381	3.68212	3.69415	3.52306	4.15985	3.54282	4.45658
CHAF1A	3.96465	4.22402	4.3812	4.56996	4.42017	3.69372	4.30946	5.0272	4.40802	3.20008	4.10537	4.22832	4.4184	5.08358	3.72017	4.12592	4.08876	4.49644	4.42949	3.95212	3.82407	3.7789	3.7346	4.04145	3.55557	4.38813	3.93846	2.99995	4.9624	3.79195	3.87352	4.20949	4.86081	4.27234	4.81222	3.61958	4.56771	4.15954	4.2032	4.61601	4.56478	4.31464	4.04863	4.42705	4.39279	3.78508	4.40475	3.1175	3.44467
PLK4	3.87139	3.76361	3.6972	4.49576	3.43081	2.49218	4.34011	5.46368	3.58256	1.79534	3.97332	3.42604	4.40523	4.04127	3.51413	3.3552	3.67952	3.69218	3.13162	4.12628	2.28197	3.08026	3.46215	1.46971	0.63006	3.33111	3.34758	3.4818	3.61795	3.61563	3.79962	3.87921	0.991306	3.84562	5.07853	2.44506	0.990247	3.82333	2.80338	3.19823	4.18988	3.61821	3.65906	4.17905	3.64482	3.42835	3.49969	1.88437	3.26212
MAGEA4	0.578262	0.617161	-1.74659	-1.74659	0.658298	-1.74659	-1.74659	-1.74659	-1.36486	-1.65208	-2.03433	-1.74659	8.61197	-0.133882	8.25028	4.18732	-1.63356	-6.65281	3.08935	3.01472	-4.59932	2.78236	-4.61796	-1.74659	4.13246	-1.74659	2.63924	-1.30757	1.17236	-1.74659	-0.289255	-2.53308	-2.66565	5.13587	-1.43761	-1.74659	-3.56728	-4.73556	1.95763	0.674196	-1.74659	1.87631	-3.80178	-1.5607	-4.41237	-1.64678	5.86451	-1.08372	6.29754
RAD51	2.92601	3.38157	3.41604	3.49458	3.26113	3.07807	3.75491	4.40223	3.27298	1.69219	2.25294	3.73875	3.35927	3.83782	3.37501	3.44802	3.24436	3.73038	3.31685	3.60739	2.83701	2.82228	2.58963	2.97525	1.61515	3.09273	3.08486	3.66346	3.85331	3.0662	2.99563	3.45521	3.10586	3.20654	3.98272	2.90573	2.36165	3.3073	3.50807	3.39264	3.90146	3.2246	2.18107	3.3741	3.74283	2.89047	4.05475	2.7056	4.19421
TACC3	4.08101	3.97101	4.9127	4.61061	4.58544	4.35771	4.35961	5.2356	4.04345	3.0097	3.26283	4.44477	4.61915	4.26957	3.82072	4.32803	4.59164	5.16449	4.3237	4.68654	4.47342	3.92362	3.68401	3.5234	4.68925	4.41259	3.97242	3.93826	5.16449	3.61858	3.89865	4.10295	5.09217	4.97836	5.16315	3.63536	3.91404	4.48373	4.65018	4.84512	4.70837	4.3636	4.35152	4.318	4.77141	4.12449	4.75245	4.79069	4.63243
STRA6	3.37912	1.73415	1.83792	4.15363	2.08445	1.72888	1.00528	4.47636	2.76932	1.43671	1.10447	1.43222	6.88392	0.914313	4.32935	3.22298	2.36482	2.72141	3.0942	4.03292	4.12257	2.26904	4.44918	4.30491	3.30889	2.06969	1.92441	1.25216	2.37526	0.644531	1.14691	1.82531	0.954653	1.84593	3.96827	1.14939	2.84328	3.13974	4.43919	3.54931	4.28696	4.03824	1.28374	3.76963	2.48535	4.91337	2.88154	1.00009	3.18535
HIST1H1C	2.66595	1.58804	4.04947	2.44453	2.75948	3.27839	3.03065	2.39831	1.59562	2.60802	3.60122	3.34622	1.69578	2.34259	3.59253	3.74118	4.15423	2.98532	2.65972	2.52194	3.16872	2.67842	2.0897	2.52539	2.66216	1.95795	2.60333	0.502467	2.94555	5.57626	3.96426	1.70018	4.33264	3.66118	2.8885	1.4076	2.92891	2.63094	2.4008	2.46162	1.83842	2.68615	2.71814	1.54901	1.75995	2.27121	3.14959	2.86655	3.66211
MELK	3.78383	3.49882	3.38197	4.14048	3.2048	3.3856	3.82144	4.88247	3.12261	1.96307	2.7929	3.66861	4.25772	3.86363	3.50516	3.98366	2.95887	3.28353	3.22011	3.70718	2.50114	2.94955	3.51486	2.12093	2.06066	2.28671	3.54051	3.82542	3.88711	3.52793	3.42881	3.47815	2.44136	3.54702	4.29724	2.51343	2.30801	3.1185	3.00302	3.60963	3.8205	3.98789	3.00047	3.6769	3.74373	3.40184	3.78648	2.11152	3.68789
CDCA7	4.22311	4.54333	3.90053	4.7203	4.07045	3.09716	4.18571	4.92049	4.02673	3.26409	4.26383	3.6593	4.61134	4.57545	3.42175	4.40171	4.36602	4.30545	3.92207	3.92559	3.34065	3.42944	3.50457	3.41476	1.79507	4.73393	4.1667	3.68511	4.45944	3.38053	3.65867	4.30216	3.25137	4.65127	4.75666	3.87377	3.49227	4.04877	3.86436	4.56607	4.56238	4.43523	4.19665	4.24781	3.97641	3.43412	4.45216	3.46708	4.094
B3GNT5	2.44953	3.34338	2.5412	4.40396	3.77748	2.06904	4.42194	4.58913	3.82568	3.39811	3.43483	1.93114	3.40005	3.95848	3.60899	3.05993	2.92472	2.66437	3.35979	1.0284	3.53231	4.2322	3.68513	2.063	-1.83744	4.77405	3.25478	2.67996	3.90495	1.87853	3.67569	3.62018	1.79733	3.12796	5.08105	3.6274	3.16966	3.76826	3.06984	4.24892	3.85024	3.78512	3.21781	3.88065	3.56975	3.94066	2.88548	1.1213	2.89396
NME1	4.40625	5.15523	6.08429	6.52656	5.10645	5.53369	5.74706	4.67556	5.71704	4.69621	5.31826	5.59617	5.73205	6.28209	4.78303	4.97604	4.68713	4.19222	5.63595	4.87159	5.43663	4.95612	5.04745	6.18121	3.70121	5.18014	4.97823	4.92603	5.6586	5.21587	5.28494	5.27034	2.8314	5.28153	6.37014	4.15804	5.79997	5.39233	5.29464	5.22161	6.07176	5.34069	5.16304	5.55284	4.56266	5.08963	4.63421	4.59819	6.64706
DCTPP1	3.78561	4.19352	4.61257	4.88872	4.3678	3.99041	4.98488	4.00178	4.55568	3.55497	4.48045	3.71172	4.38371	5.36704	3.58305	3.59854	3.25499	4.1961	4.55277	3.66746	4.32327	3.84411	3.87465	4.59113	4.11639	4.4766	3.85851	3.85409	4.82513	3.97006	4.47049	3.71512	5.126	4.55237	5.06121	4.21071	4.61622	4.08249	4.90435	4.96324	4.88705	3.99459	4.00848	4.33773	4.05213	3.76744	3.94908	3.94863	5.10192
TTK	3.94744	3.63141	4.76115	4.23338	3.37504	3.96008	4.35062	4.82808	3.32551	1.69081	3.87303	3.83437	3.9289	4.34282	3.56334	3.47182	3.78509	4.41054	3.22741	4.50964	2.58131	3.62034	3.42888	1.48576	1.37034	3.51238	3.06987	3.43161	3.92737	3.71566	3.54665	3.08743	1.68764	3.93213	5.40558	2.29388	2.9435	3.65977	3.26668	3.48263	3.65485	3.85533	3.11416	3.97407	3.68468	3.23529	4.25018	2.12705	2.76135
EIF4EBP1	3.05434	4.06683	4.61514	5.0781	4.10996	4.62867	4.76495	3.63796	4.13296	3.94828	4.80157	3.84514	4.62416	6.01001	4.26632	3.58057	3.37695	4.08734	4.24204	3.71749	4.12305	3.69867	3.79841	5.01013	3.67598	4.89152	3.8676	4.21042	4.26823	3.97321	3.59793	4.27122	5.40542	4.27081	6.05193	3.91357	4.85276	4.20215	4.85702	4.4787	4.90058	4.21366	4.35122	4.44499	4.75134	3.85757	3.9146	3.47363	5.27046
ASS1	1.74896	2.19888	3.12972	4.75509	2.77974	2.41131	1.1762	1.69846	2.75701	0.99755	1.84706	0.347814	4.25323	3.98745	3.08293	1.35704	1.12698	3.76159	2.20402	1.43308	3.00168	3.59619	1.51897	6.80456	3.09105	4.46101	1.5118	0.835221	2.98166	1.52861	1.53002	2.78402	2.41231	1.64389	4.95668	3.75985	2.46687	2.23854	4.35255	4.31973	2.66235	2.97834	1.8785	2.35001	1.25596	2.15439	1.18031	2.34559	3.53662
PTTG2	2.09008	1.92796	3.93794	2.34205	1.60773	2.72222	2.72024	2.36998	1.70214	0.776168	0.690443	2.03143	2.1471	2.78437	1.91686	1.64253	2.28476	2.4819	1.76493	2.20143	1.24442	1.87139	1.44123	1.34956	2.02012	1.75766	1.58087	1.83414	2.48889	2.65023	2.03936	1.62772	2.96765	2.3315	3.18636	1.25584	1.62174	1.77907	2.49576	2.16887	2.93309	2.18451	2.18294	2.08953	2.29718	1.62878	0.98423	1.478	3.40945
POC1A	2.73485	2.82594	3.18812	3.3693	3.04333	2.60828	3.3693	3.77473	2.51517	1.72259	2.85595	1.97735	3.20905	3.83896	3.02596	2.73988	3.06286	3.46675	2.69739	3.27985	2.79345	2.60187	2.32385	2.79443	3.15698	2.14151	2.39923	2.95458	3.00357	2.12285	1.74469	2.74951	4.18104	2.82963	3.35484	2.57392	2.80708	2.73933	3.4554	3.42452	3.28753	2.93804	2.56142	3.00623	3.21696	2.89278	3.37414	2.36604	3.11293
BLM	3.61865	4.17499	4.08746	4.27418	3.99399	3.05961	4.30345	4.88045	3.83756	2.46506	3.93578	3.00953	3.57292	4.12332	3.80776	3.63631	3.85771	3.98091	3.84482	3.53905	3.392	3.62493	3.37431	2.42187	0.778493	3.34966	3.53555	3.11612	4.69781	3.48959	3.6673	3.82636	2.65942	3.9139	5.25033	2.72337	3.1203	4.22799	3.67697	3.81284	4.86433	4.23639	3.60843	4.34693	3.93662	3.5156	4.78415	3.22881	4.25023
XDH	1.66757	1.7413	3.54939	1.05165	0.723817	0.589178	1.57618	1.37637	1.95653	0.545725	0.508417	-1.02779	3.46859	-4.65353	4.14188	1.14142	0.49434	0.839499	1.66866	-1.02779	1.92206	-1.58764	1.84862	3.38853	1.85105	0.359748	0.897923	-0.128378	1.74383	-0.606465	0.0722562	0.540631	2.50283	3.06608	-0.118694	0.307624	1.3359	1.48157	2.00415	-4.69466	3.22419	0.998931	1.48675	2.41296	1.0565	4.58623	1.76367	1.88924	3.51021
ESCO2	2.92375	2.74265	3.6417	3.02752	2.78492	2.24841	3.77103	4.13403	2.93348	1.14283	2.39452	2.83457	3.14163	3.45132	3.35185	2.81329	3.195	3.54176	2.68708	3.80799	2.22339	3.05314	2.66686	1.63514	0.452463	3.31226	2.695	-0.618333	3.14774	3.24317	3.13653	-0.273367	1.6478	2.58589	5.41703	1.6534	2.75856	2.82202	2.64902	3.23088	2.92059	3.21563	1.76302	2.84533	2.83088	2.68095	2.0164	1.16654	2.26598
AEN	3.13211	3.05193	4.26329	4.74989	4.11408	3.83739	4.47018	3.93964	3.28784	3.39994	4.30011	2.87111	4.2923	3.62048	4.84955	3.10102	3.85781	3.65555	3.67061	3.94707	3.79742	3.59591	3.63495	3.72233	4.02844	3.65469	3.4118	3.34877	4.36096	4.59772	3.69214	3.83271	4.92754	3.73067	5.26789	3.12123	4.07936	4.52749	4.26508	4.39831	3.86991	3.21089	3.58143	3.22458	4.55731	3.86524	4.04576	3.79929	3.80768
PARPBP	3.29614	3.09598	4.44521	3.64352	2.73458	3.2991	4.05096	4.02144	2.72873	1.55628	3.13259	2.79831	3.45567	3.85941	3.13507	2.93052	2.76687	3.53061	2.69565	3.33171	2.76655	3.62553	2.71204	1.53666	0.593464	2.76967	2.823	2.64207	4.10682	3.16636	3.48565	2.80374	0.750356	3.64548	4.6723	1.255	1.9495	3.46018	2.75077	3.86949	3.6807	3.37086	3.17266	3.42882	2.98654	2.8453	2.27272	1.86033	2.9541
SPTSSB	1.78937	0.191273	-0.684202	3.42912	1.00386	6.15726	1.5334	1.54779	-0.657765	-0.764686	-0.600064	-0.100891	-1.29628	2.53043	0.768541	0.567454	-0.262634	0.866635	-2.40131	1.3643	1.25654	1.72811	2.16911	0.953969	1.47672	0.739685	1.11499	0.69273	1.83096	0.159047	0.502189	-0.235336	1.62279	-1.04436	0.994064	1.10803	-0.108148	2.16094	1.79611	-0.959496	4.84417	1.75183	0.359987	5.62216	1.78095	3.07396	1.75498	-2.84465	-1.902
HMGA1	4.89159	4.86667	6.29015	5.92624	5.69734	5.29444	6.20428	4.92242	5.72762	4.351	5.61325	5.23023	4.7868	5.73512	4.43806	4.34721	5.3112	5.41379	5.69836	5.08975	5.38603	3.85883	4.3504	5.79102	6.28495	5.62416	4.46763	5.01802	5.54613	5.23674	4.71887	5.22571	7.14005	6.19775	5.48348	5.37451	6.55187	5.77588	6.24987	5.40101	6.05031	5.31514	5.84711	5.49651	5.73872	4.83323	5.60832	5.47508	5.43039
RLN2	0.623624	0.449627	1.8769	2.27675	0.987784	-0.162818	1.88978	-0.269791	-0.0983071	2.72526	1.94479	0.869838	1.54631	1.93451	3.96257	1.08186	-0.42137	0.327854	-0.0168671	0.613696	1.31586	1.64556	1.86043	1.2312	-4.08662	-0.68432	1.40664	-0.843709	1.24358	2.03815	0.752671	2.43867	-3.61199	0.529536	1.30204	1.07741	0.0229338	1.26205	2.48166	1.67916	2.71395	1.71743	1.88563	2.92192	-0.293271	1.81212	0.329127	1.82491	2.44025
ZNF239	3.1709	3.8447	2.8481	3.23704	3.38023	2.68482	4.19823	3.12107	3.5773	2.81545	3.48716	1.69474	3.75433	3.95983	2.76702	3.34535	2.40536	3.06461	3.54983	2.02596	3.25894	3.02545	2.91888	3.16395	1.05167	2.25432	3.00986	2.897	4.24088	2.48516	4.0103	3.08247	1.07208	3.67225	3.65907	3.71546	3.52067	3.67528	3.35222	3.30812	4.43685	3.31557	2.9241	3.14241	4.0351	3.023	3.19569	2.08829	4.40794
KIF23	3.54407	3.61398	3.50279	4.09712	3.14673	2.93312	3.70993	4.43815	3.54103	2.04322	3.82259	3.38297	4.28962	4.12507	3.63953	3.62806	3.80248	3.96968	3.45047	3.91088	2.52305	3.22227	3.51271	1.74	1.17609	3.61211	3.11542	3.13673	4.15339	3.18166	3.47223	3.75251	2.6026	3.33861	5.1348	2.62885	2.06487	3.42049	2.87431	3.29815	4.12022	3.82365	2.56658	3.80892	3.29945	3.34763	4.01647	2.68156	3.67882
FAM111B	2.96877	2.70365	4.99034	-0.241877	2.26406	2.66571	3.95816	6.36725	3.19271	-0.232308	1.43378	5.03929	1.74992	2.87758	3.41761	3.50625	4.52611	3.51943	2.6282	5.50851	2.63289	3.05458	2.44737	-3.01458	-3.55585	2.22396	2.80259	1.4718	3.27129	3.8797	4.7818	0.322961	-3.55443	3.03188	3.23125	-0.103598	2.48842	2.72289	-0.84129	3.18302	4.70642	3.24185	1.67777	2.83885	3.18907	2.95509	0.395917	1.6428	1.16311
C4orf46	3.46496	4.06882	3.33534	4.66698	3.40311	2.623	4.50053	4.5473	4.21547	2.9928	3.71677	3.06275	4.01425	4.58312	2.83384	3.41399	3.20022	3.2716	3.69264	3.21625	3.00195	3.51099	3.35602	3.02474	1.45655	3.7473	2.90744	4.00738	4.18771	3.18012	3.94837	3.74605	1.52133	3.95864	4.23719	3.155	2.86904	3.84597	3.31855	3.53698	4.47042	3.80558	4.01046	4.4808	3.88013	3.65022	3.05902	2.23225	4.23924
TMPO	6.53636	5.56407	6.57138	5.78592	4.26546	4.56932	7.02419	7.81523	5.61131	2.97457	0.508258	5.58256	5.24178	7.33082	4.7947	4.72038	4.80288	4.91609	3.9711	6.11477	3.49879	5.11589	5.35702	4.3789	1.53634	4.64307	5.47669	5.36289	6.36886	5.79415	5.42578	5.21217	1.82784	6.90273	8.55744	3.9964	1.85124	5.5175	4.53597	5.00441	6.23814	5.69913	5.56849	6.19907	5.34925	4.48535	5.37845	2.15491	5.03662
LMNB2	4.32442	4.72515	5.25699	5.06588	5.19153	4.555	5.27549	5.99992	5.01658	4.22955	4.99391	5.01864	5.78573	5.26367	3.73673	4.91439	5.2981	5.33849	4.75939	4.719	4.92593	5.20829	4.4943	5.33511	5.47585	5.14497	4.03122	4.34849	4.9416	4.90058	4.33546	5.14534	6.58926	4.4792	6.6657	5.08848	5.38995	4.92773	4.57866	5.18766	5.24773	4.57617	4.68335	5.44205	5.20285	4.51095	4.84417	3.50478	4.12939
NME4	4.1749	4.46003	3.41112	5.18564	4.47869	4.78742	4.90026	4.02224	4.7395	3.98412	4.23174	3.75499	4.90213	4.41741	3.29931	3.74699	3.95529	4.14633	4.71135	3.56564	3.98353	3.94172	3.77888	4.82315	5.39786	4.78648	3.95071	4.12695	5.10555	4.71227	4.26501	4.56355	6.4775	4.95954	4.33092	4.6963	4.98379	4.21644	5.86018	4.89623	5.33942	3.89836	3.74481	3.77072	5.08663	4.02131	4.57827	4.72733	4.05852
CEP55	3.53237	3.00826	4.1033	4.14591	3.09247	3.37449	3.88372	4.2564	3.5556	1.56841	3.52647	3.67906	2.89027	3.85213	3.42715	3.99368	3.09686	4.45141	3.46618	3.93749	2.70783	3.76572	3.29928	1.71092	1.19813	2.64026	3.36494	3.15872	3.39303	3.9481	2.9252	3.23878	2.24299	3.45067	5.44981	2.41942	1.93636	3.51158	3.42577	4.34961	3.88179	3.40994	3.0122	3.31827	3.92398	3.42344	3.52144	2.67006	3.42344
RABEPK	2.43636	3.83785	4.34581	4.5393	3.0435	3.19561	4.4049	2.91412	3.90327	3.13182	3.27438	2.29397	4.61309	3.74844	2.39223	2.76428	1.68715	2.52859	3.22188	2.27813	2.97955	3.11005	2.93	4.12897	2.42704	4.54653	2.83456	2.88254	3.50131	2.94989	3.33702	3.13927	1.98659	2.85131	4.76255	3.98742	4.61176	2.92477	3.19871	3.06241	4.02022	2.91211	3.33281	3.94321	2.68541	3.20949	2.28413	2.74222	5.46305
LY6H	3.79442	4.71427	5.05977	3.09311	2.44104	7.41659	4.19447	2.99965	0.929541	4.8771	1.79723	-0.207334	3.8495	3.09099	4.01512	-2.76173	-0.231618	1.07126	1.68016	-0.27433	4.96831	3.62226	3.90685	3.72195	6.00874	0.00542427	3.48333	0.459773	2.96467	5.21524	2.25867	0.249975	2.2162	0.401677	3.96955	-0.0337139	5.39761	3.69018	1.05797	1.20336	5.56622	2.19124	2.48504	4.85899	0.921035	4.51722	-0.239513	0.487411	6.36909
HSPA6	2.78324	1.77381	1.81879	7.24986	5.84199	2.02195	2.92587	2.46456	2.60191	5.78726	0.907471	1.99071	0.990176	4.14191	2.84469	3.79309	3.59894	2.25313	2.32826	1.85075	1.88973	3.87808	1.14965	1.0874	2.56662	3.17041	2.66125	0.89191	4.58353	4.26081	4.51613	3.31023	-0.00198664	1.7322	2.62336	0.41448	1.75688	5.07399	4.93699	2.41045	1.2411	4.44321	5.1711	1.71375	2.56791	1.41602	2.37772	1.56857	2.17085
SLC35F2	1.01391	3.28469	2.49644	4.35144	2.7459	0.503695	3.69348	1.54169	4.12259	3.17164	2.90237	0.569608	3.73924	4.89702	1.58554	2.51173	0.776206	0.864129	4.01157	1.85507	3.63205	2.67868	2.19889	3.19468	0.980208	3.01123	2.59079	1.27713	3.51396	0.714334	2.22362	3.24152	1.89365	2.47555	3.91216	4.37675	2.9182	3.26948	2.72409	2.61033	3.59589	3.47123	3.03594	4.03249	1.79639	2.06382	1.91809	2.31198	2.30241
NUF2	4.30221	3.52461	4.91174	4.31038	3.58211	4.34143	4.14092	5.58904	3.29769	1.98512	3.85807	3.92037	4.08879	4.06829	3.97225	3.91592	4.51165	4.67783	3.42487	4.33756	2.54589	3.54011	3.48958	2.13244	1.51873	3.91843	3.38858	3.83757	4.61631	4.08685	4.00991	3.61365	2.08761	4.56627	4.49509	2.31988	2.51351	3.78874	3.34454	4.02422	4.61019	4.07353	3.97364	3.56256	4.12967	3.32955	4.62137	2.66713	3.90311
E2F3	3.82846	4.35885	4.70618	4.47939	4.07478	2.92268	4.13148	4.66801	4.26445	3.36852	4.37145	3.72477	4.6215	4.50335	3.15891	4.10978	3.2082	3.94201	4.01559	3.69737	4.02949	4.36184	3.69401	3.83728	1.93399	4.32645	4.24599	3.51018	4.52111	3.64992	3.80565	3.95724	2.95891	4.4432	4.89353	3.94093	4.03479	4.33322	3.73498	4.86735	5.03547	3.79524	3.81678	4.02739	4.01326	4.00803	3.93646	3.17652	3.8987
TP53	2.62127	4.61682	4.18903	5.91722	4.07355	2.98811	4.76437	5.71997	4.36479	4.57996	4.03385	2.74964	5.03091	4.94443	2.07529	2.82238	3.08143	3.60595	3.85182	3.02277	3.39505	3.94599	3.34673	3.68335	4.87704	3.766	3.47056	2.5625	3.86343	2.16318	4.00901	3.69122	4.82219	4.21682	4.96476	4.39151	4.00239	3.91753	4.70905	4.04831	4.49851	3.53301	3.89203	4.87292	4.29861	4.0625	3.20024	3.68409	4.48178
KIF18B	4.11956	3.77619	3.37708	5.19539	3.81675	3.45988	2.92342	5.79427	4.47615	2.30223	4.02082	3.78927	4.73434	4.13957	3.44794	4.22452	5.52811	4.29773	3.9671	3.89129	3.27196	3.31471	3.74787	3.34519	4.10191	3.87409	4.05692	2.90308	4.36728	3.86398	3.58235	3.37267	4.86341	4.66765	4.79081	2.90774	3.4329	4.09359	3.48814	3.85649	4.65023	4.1157	4.00678	4.2119	3.77074	4.03408	4.30279	2.54284	3.3791
CENPK	2.9221	3.17001	2.9749	4.01437	3.22877	2.91985	3.88538	4.86911	3.47422	1.74655	3.57674	3.57563	3.63971	3.29761	3.57335	3.27881	3.39247	3.73649	2.8441	3.13644	2.77788	3.46921	3.00974	0.853064	0.886271	3.2472	2.84947	3.47868	3.38278	2.70364	3.75418	2.75676	2.38693	3.90039	3.3135	1.86256	1.71572	3.40074	3.15066	3.67856	4.20154	3.18306	3.05559	3.70864	3.48676	2.75103	3.43684	2.45485	3.2909
NT5DC3	3.30637	3.49027	3.39562	3.816	3.04239	0.890817	3.35104	1.61372	3.25792	2.75406	3.05968	1.80073	3.26108	4.21341	2.29976	2.20691	1.86446	2.32222	2.61684	1.51227	2.59421	2.54579	2.25597	3.58525	1.47571	3.69131	2.23971	1.93542	4.43249	1.87977	2.48111	3.48304	5.69042	3.51692	4.05372	4.8641	3.29078	3.35611	3.09928	3.05083	2.59737	3.14647	2.49297	3.39872	2.73462	2.58817	1.78007	1.281	3.68273
POLR3D	2.96718	4.39858	4.14821	4.36483	3.98731	2.80736	4.66916	3.33315	3.97165	3.6774	4.14282	3.26809	4.49222	4.91134	2.79256	3.32982	3.12617	3.26144	3.83639	3.22291	4.64861	3.93515	3.14941	4.36579	3.90752	4.9493	3.57233	3.81438	3.86198	3.37753	4.21064	3.4396	4.11172	3.48353	4.6711	4.70981	4.66651	3.45158	4.56826	4.55663	3.84722	3.70537	4.12269	4.12228	4.37968	3.20501	3.33537	3.2749	4.31086
PPP1R14B	3.19751	3.94306	4.75215	4.26659	3.96416	4.85777	4.69438	3.54502	4.4155	3.59142	4.76249	3.58169	4.38467	4.33559	3.42173	4.20955	3.5101	3.60504	4.46901	3.93071	4.21719	4.01934	3.48808	4.32811	5.1547	3.86158	3.94439	3.75989	4.6358	4.80158	3.4562	3.84052	5.68826	4.36721	5.06773	3.82705	4.66413	4.63904	4.59997	4.83099	4.9442	4.16342	4.41887	4.37637	3.82192	3.72128	3.42452	3.54496	5.12408
IGSF9	3.74751	3.43994	3.75	3.46257	3.62144	2.82285	2.9265	3.31109	3.2361	2.90152	4.05835	2.81452	4.63441	3.96522	1.95985	2.21446	3.5824	4.18811	3.40948	1.67767	4.12068	2.28406	2.86199	3.26888	3.14503	4.01619	3.19983	0.0395997	4.58032	3.68269	3.40526	2.78566	4.02698	4.59119	2.0607	4.56814	4.27539	4.09353	3.36243	4.3323	4.7459	4.44516	3.81542	4.19845	3.5392	2.93022	4.67954	2.06821	4.23477
DHFR	4.50115	4.19839	5.13046	5.16664	4.77837	4.36776	5.65381	5.45556	4.03995	3.08327	5.249	4.82388	4.27953	4.97724	4.59109	4.46413	4.1766	5.46167	3.47216	4.80717	4.87538	4.52995	4.45278	4.64374	2.09091	4.74036	4.60868	4.52047	5.0902	4.61127	4.33869	3.8714	3.51151	5.57147	5.78492	4.08951	4.24139	5.24188	4.78353	5.42225	5.15076	4.62127	4.5169	5.05902	5.51013	4.5569	4.93666	4.20629	4.57792
CCDC88C	2.42931	3.47371	4.278	4.26078	3.87918	0.935261	3.02056	3.30841	4.38557	3.09258	4.28432	1.21146	4.90406	3.8225	2.13822	3.34063	2.56216	2.58047	4.16098	3.06593	5.10503	3.57805	3.38946	3.85663	3.6328	4.88875	3.34986	-0.0310307	4.20029	1.76898	3.37344	0.643101	1.11454	3.4757	4.02503	5.12597	4.75944	4.02631	2.67529	4.51425	3.88685	3.75104	4.19059	3.99878	1.45264	3.86772	2.84936	4.49484	3.89693
ECT2	4.53139	4.30597	4.11266	4.91826	4.25708	4.17946	4.91733	5.32836	4.28943	3.11405	4.87983	4.23807	4.41711	4.39174	4.2005	4.29336	4.97939	4.62881	4.16839	4.55889	3.89129	4.64761	4.26132	1.49105	0.848594	4.41803	3.35296	4.16617	4.86337	4.11539	4.5255	4.21794	2.54333	4.3923	5.4595	3.02294	3.55513	4.4673	3.81802	4.85195	4.46588	4.74014	4.03773	4.5331	4.12103	4.37575	4.28253	3.05105	3.22419
CHEK2	2.44508	3.15202	3.21917	3.40556	3.43587	2.58539	3.28365	2.46924	2.73487	2.01846	2.87038	1.9464	2.87495	3.46943	2.44465	2.64495	2.87581	3.15145	2.66968	2.38626	3.03019	2.84207	2.3232	2.63383	1.66866	2.72257	2.90073	2.80157	3.6162	1.81817	2.9068	2.83302	3.2107	2.47013	3.01458	2.62455	2.1624	2.65312	3.1232	2.58028	3.31595	2.83097	2.3486	3.37498	3.42652	2.36102	3.00524	2.23725	4.01628
XYLB	2.03057	3.94964	3.2194	3.17498	2.15553	-1.36868	3.25996	1.76103	2.12214	0.726797	-0.590283	0.415217	5.08168	2.84456	1.46086	1.12343	3.14032	1.72887	1.62011	1.97935	1.5714	-2.31388	2.0952	2.64843	2.09244	2.08017	0.868194	1.77396	2.41493	0.798864	1.43912	1.61201	2.82834	1.37262	4.60834	3.14032	1.0461	2.41337	2.15159	1.3607	2.15893	2.24328	1.98473	2.23327	1.98412	1.16274	0.536976	1.42096	1.36882
LDHA	6.22496	4.88598	6.11761	6.3719	5.76851	5.9166	6.06365	5.25219	5.86703	5.54981	5.51462	6.13241	5.75138	5.84155	6.16637	5.43658	5.38228	5.17571	5.79458	5.97489	5.42917	5.91913	5.65161	5.63058	3.27877	5.48382	5.84704	5.72055	6.28753	5.575	5.2393	5.66234	3.46531	5.25653	6.66646	4.56836	5.90285	6.19902	6.11292	5.55712	5.79833	5.40393	5.49566	5.65492	5.63228	5.4951	4.94981	4.82657	6.24735
SAAL1	3.36398	3.99776	4.13191	4.37389	3.51838	3.55721	4.44357	3.83282	3.57276	3.05119	4.21745	3.1012	3.93874	4.36496	3.87302	3.20994	3.48273	2.78906	3.16701	3.26282	3.1681	3.90525	3.04966	3.41242	2.47115	3.51461	3.47433	3.28533	4.15767	3.36722	3.33429	2.89122	1.74171	3.14098	4.44755	3.50112	3.65194	3.8008	4.04379	3.70887	3.95845	3.66242	3.50969	3.82895	3.77421	3.21331	2.67646	3.03581	3.94763
CMBL	2.24863	4.99766	4.32074	4.15717	4.64457	2.84613	4.91253	3.18384	4.25122	4.25784	2.02007	2.01565	4.55614	5.68188	3.426	3.68415	3.28985	2.48887	3.89209	2.44496	4.52017	4.51883	4.318	4.83596	3.39858	4.44531	3.29022	3.63664	4.70996	3.53238	3.79259	3.67053	4.29571	3.51168	4.28185	5.33612	2.72147	4.07933	4.30345	4.2895	4.67488	4.378	3.24041	4.7067	4.39694	4.40625	2.9384	2.29349	4.66316
NEK2	4.5466	2.60196	3.79555	3.23439	2.63614	3.47127	4.23346	4.26306	3.18103	1.35613	3.86887	3.27482	2.59991	3.51343	3.88214	4.48372	3.95745	3.56227	2.65706	3.65347	2.03899	2.63039	2.32861	1.61909	1.85124	2.97726	2.72328	2.38146	3.58184	3.8476	2.84729	3.13858	0.84561	3.92601	3.88728	2.09149	2.48208	3.02224	2.53214	2.62553	3.16697	2.82868	2.56029	3.11974	3.11006	2.60287	3.19899	1.88484	2.7458
IMPDH2	4.97863	5.87319	5.51092	5.91348	5.72431	4.43274	6.55788	4.73317	5.33002	5.81277	5.66583	4.28879	5.32729	6.28597	4.74135	4.88412	4.62233	5.83687	5.05532	4.83867	5.89912	5.42299	4.42084	6.15349	5.41596	4.84231	4.37245	5.9928	5.44336	4.19298	5.42955	5.61178	5.6995	5.05269	5.7304	5.43324	6.07187	5.50014	6.24898	5.70378	5.57034	5.28331	4.77541	5.81735	5.96495	4.69045	3.98071	5.42757	6.36526
MRPL11	2.8722	3.64657	4.26901	4.11028	3.65624	3.8204	4.1693	3.60335	3.62325	3.13502	3.84796	3.5852	3.68474	4.17343	3.8858	3.61659	2.81462	2.99817	3.54968	3.19932	3.40935	3.54664	2.89211	3.72986	4.17321	3.73594	3.33397	2.71815	3.66362	4.04524	3.44538	2.94194	4.33782	3.17807	4.8353	3.83084	3.93388	3.18759	4.25433	3.74732	4.27695	3.60204	3.25937	3.56967	2.97271	3.04253	2.55111	3.82936	4.48247
PDK1	4.21732	3.56749	3.52584	4.08921	3.61823	2.98487	4.39419	3.83214	4.0954	3.80318	4.59528	4.04859	4.7717	4.83197	3.49894	2.95274	2.78992	1.98174	4.15896	4.12102	4.35934	3.42826	3.94606	4.28047	1.11247	4.46539	3.64577	4.17835	4.22004	2.95782	3.41504	3.97063	0.85507	4.00891	3.93405	3.23855	4.66307	4.74999	3.8951	3.51221	4.74484	4.04942	3.9049	4.14491	3.23059	3.82688	3.61647	3.79053	4.43156
LAYN	2.53882	4.88853	3.82999	3.36557	3.72918	2.65363	4.00044	3.28752	4.5043	2.93567	4.3912	1.85922	4.26403	3.52916	2.58571	3.35966	1.02286	1.26145	4.48282	2.04583	3.124	3.147	2.6527	3.92848	1.1053	0.474662	3.00229	2.92677	4.34926	2.51338	3.72848	3.09901	0.879711	3.5207	3.60149	1.05088	4.30947	5.04873	4.21629	4.20626	2.87216	3.4099	3.15726	3.49993	1.70027	2.69292	1.70807	2.89294	4.24542
RPL39	4.79219	5.55881	5.86493	5.38669	5.1598	5.12569	6.38466	4.85071	5.34924	5.41387	3.0459	5.5507	5.08403	5.39449	5.20988	4.73453	3.8244	4.75374	5.1829	4.11391	5.91585	5.58962	4.52711	6.13417	1.32158	5.38009	5.00691	4.88276	4.78066	5.09207	4.4731	4.92091	4.84111	4.30319	5.45799	5.58016	4.77095	5.15105	5.56537	5.63953	6.18602	5.17841	4.28639	5.84646	4.97622	4.54656	3.73105	4.9719	6.88145
GMDS	2.74569	2.99853	3.63254	3.24871	2.55091	2.63974	3.55571	2.04676	2.02597	2.65274	2.44349	1.94477	5.36905	2.49698	2.18915	2.24544	0.696142	1.29233	1.81851	1.43476	3.47009	2.91304	2.66748	3.85052	2.59472	1.46907	2.10022	3.09621	2.88099	2.58576	2.22177	2.95927	3.07682	0.788385	2.9467	3.8031	2.43867	2.77975	3.69048	3.32237	4.38774	1.9341	1.41114	3.87977	2.36245	3.45345	1.13925	2.92888	3.20471
UBE2T	4.14325	3.88381	5.2467	4.39301	3.75312	4.64882	4.62421	5.07226	4.33183	2.72265	4.191	4.313	4.57127	4.79455	3.84294	3.62734	3.83829	4.28191	4.29338	3.97413	3.73872	3.954	3.55216	3.77435	2.9921	3.97691	3.56007	4.26329	4.83453	4.35723	4.1965	4.19797	3.85902	4.72361	4.92291	3.00726	3.58969	3.99411	3.98945	4.64304	4.64978	4.21147	4.35436	3.88661	3.61158	3.61171	4.3323	2.71167	4.99229
CDC6	3.62823	3.81358	4.28068	4.36138	3.79575	3.01918	3.90679	4.96222	3.89759	2.01902	3.90082	3.72355	4.01983	4.24398	4.51368	3.85592	3.27897	3.74569	3.51901	3.83303	3.57691	3.92105	3.2259	2.84906	1.77007	3.35769	2.95198	3.08966	4.26212	3.35469	3.49896	3.52191	2.12395	4.20836	5.60603	2.46064	3.78943	3.23101	3.85062	4.25669	3.44371	3.60395	2.95725	3.61135	3.56755	3.49954	4.2995	2.74425	3.41437
LRR1	2.93689	3.12403	3.96948	3.54728	2.96013	3.79082	3.49899	3.8206	3.1554	2.0351	3.56419	3.16092	3.37561	3.971	3.07722	3.44127	2.6281	3.19224	2.69213	3.12865	2.78537	3.22461	2.92096	2.35248	2.79645	3.10576	2.93835	2.78175	3.42367	3.37097	2.59574	2.88504	1.95736	3.06444	4.17613	2.42335	2.97494	3.02596	3.33384	3.48422	3.75618	2.35181	3.07448	3.15069	3.36108	2.93995	2.99429	2.53447	3.36719
DGAT2	0.963638	2.07506	2.93086	1.18854	2.63575	1.29856	3.70169	0.862895	3.255	2.21187	3.24319	-0.125041	3.21493	4.20333	1.47362	1.87111	2.1003	4.24779	3.11458	1.32299	2.82986	3.42913	1.52036	2.69733	3.74481	3.0944	1.66812	2.69483	3.16711	1.6714	2.63161	2.0562	4.60061	2.32057	4.64533	4.46645	3.50175	2.55903	3.69331	3.53665	3.43692	2.84155	2.88458	2.21079	2.71527	2.18633	2.68382	1.71661	3.18129
SLC7A2	2.30057	3.53075	5.68209	4.38807	3.9122	0.580623	3.42397	-0.26705	3.74202	1.40886	4.1704	-0.0238851	0.69282	2.54813	1.49265	2.04062	-0.631235	2.25886	2.93496	1.33412	2.55835	3.39031	2.16682	7.45381	-4.09651	1.54775	2.34123	-1.25796	3.95001	-0.75403	4.22654	0.36302	-4.12466	4.35128	2.19606	3.71833	3.08482	4.44171	3.06559	3.49706	3.62682	2.89092	2.02993	4.90886	2.34598	1.2511	0.173248	2.43254	3.22062
NAT8L	3.05422	4.09381	4.88749	4.36944	3.16845	3.60929	3.94718	3.85306	3.72912	3.60283	3.07489	3.04375	4.6789	3.63301	2.86012	2.18552	3.44691	3.60489	3.37489	2.33863	3.96946	3.73899	3.53546	4.60241	4.96193	4.45757	2.96249	2.8829	3.89317	3.44433	4.0677	3.52484	5.03872	5.16793	4.26824	4.95752	4.05543	4.02316	3.9127	4.21409	4.47728	2.97405	4.39431	4.30108	3.24749	4.15408	3.52299	1.54382	4.57211
BTBD11	4.14933	2.79612	4.06966	3.82021	3.88252	3.28879	4.03062	2.66112	2.21471	3.33284	3.90595	0.703597	1.50411	3.70076	3.66637	4.39897	1.07671	0.226614	2.26717	2.18859	4.04975	1.77758	3.37906	5.78504	2.66215	4.22713	2.48656	-0.0975314	3.24119	2.39648	3.83255	2.32151	1.14025	3.82811	4.56256	5.45318	4.22864	3.46825	2.7157	3.89193	3.34142	1.75423	3.29924	3.07252	0.752504	3.54653	0.888509	3.42083	3.16058
PLD5	2.7874	4.65657	0.314028	3.43537	3.08412	2.67209	4.75145	2.54748	3.25367	1.36198	1.80032	0.995725	5.727	2.59795	-1.43633	2.20989	2.54293	-3.98367	2.8026	-0.0774415	3.22985	3.21019	3.83894	1.39696	1.09206	0.438169	1.48652	-1.87703	2.16081	2.86791	-1.91238	2.07378	-4.24278	1.67877	0.940781	3.35964	0.664513	2.7458	2.97249	3.63939	5.22566	2.86412	2.01285	6.45225	2.73006	5.56002	2.80146	1.30563	-0.923338
ETV1	3.31957	0.417405	0.74509	5.28851	3.94239	1.4397	4.16143	4.73792	3.34255	3.09979	3.60531	0.134664	6.17288	2.44508	3.26794	1.01186	4.28388	3.18592	3.10735	4.52745	5.93835	4.4046	6.39666	5.26684	1.34263	1.53295	2.41106	0.392222	1.99841	2.50505	0.868594	1.47498	-6.44273	1.29332	2.2242	4.23215	0.0768736	1.5738	2.97411	5.50436	7.8408	3.85614	1.18832	8.55603	2.81896	8.4113	3.43527	-0.0532877	1.13324
TMA16	2.65327	3.17274	2.81787	3.80907	2.76063	1.45373	3.96555	3.60916	3.46438	2.41353	3.70839	1.87842	3.48178	3.88372	2.52567	2.50262	1.55764	2.38024	3.18239	2.30969	2.91374	3.16145	2.42148	1.8489	-0.577927	3.22517	2.68598	2.64301	3.47871	1.82351	2.96891	3.01224	1.36216	2.75379	3.71127	2.87073	2.156	2.77178	2.33367	3.19234	3.47356	3.2657	2.47536	3.56389	3.22741	2.59157	1.74279	2.18834	3.33162
PCOLCE	4.34269	5.76119	5.38775	6.22798	5.74776	3.42583	5.28117	5.10553	5.22135	5.52994	5.28758	2.39483	4.90303	4.05864	3.24763	3.98632	3.76199	3.86532	5.33508	3.52755	5.53316	4.42038	5.06731	5.62822	5.11981	6.33305	4.18905	3.77627	6.07758	2.88452	5.11508	5.06921	5.49197	5.7537	4.7278	5.85955	4.61184	5.54719	6.1977	6.05322	5.60294	5.39365	4.39908	6.03856	4.66577	5.33726	5.36295	4.69716	4.67659
IPO4	3.41762	3.96673	3.50802	4.1599	4.03789	3.2848	4.49488	3.12975	3.91414	3.63946	4.26382	2.97263	4.45661	4.43136	2.92227	4.19861	3.53697	3.68239	3.72918	3.07914	4.03272	3.36217	2.87852	4.05739	5.33393	4.39581	3.41728	2.47646	4.00431	3.46658	3.15044	3.72156	5.37667	3.50031	4.25476	4.35365	4.59087	3.54527	4.41162	4.69204	4.16187	3.85864	3.68984	4.24007	4.70011	3.18039	3.55818	4.19903	4.05445
DSCAM	2.84525	0.105062	4.92573	3.0408	2.98028	5.09705	2.30965	2.03122	3.93539	0.982413	2.70108	0.184287	2.39968	3.29389	2.17044	1.68226	3.43154	-0.350857	4.25753	-0.575067	4.13026	2.56066	3.63571	4.16858	1.4553	3.74307	3.47818	-0.00164548	0.519008	0.0963672	3.40823	1.28289	2.03278	4.37842	2.40755	0.623929	4.56795	4.28318	1.39519	2.73726	2.81686	3.0228	3.01142	2.13947	-0.795567	3.47413	-0.245375	0.118867	4.06454
GTSE1	4.62168	4.33512	4.81265	4.58084	4.64387	4.2908	4.59132	4.6018	3.82596	2.6805	3.85328	3.98002	4.63675	4.38943	3.61199	3.94766	5.19468	5.15311	3.79587	4.50928	3.69301	3.76277	4.06242	3.79765	4.28919	4.1858	4.06242	3.95929	3.96259	4.32295	4.08945	4.46931	4.65172	4.80475	5.11989	3.5175	3.00387	4.44994	4.35076	4.75327	4.52673	4.82502	4.12229	4.32295	4.61427	4.20315	4.63635	3.66395	3.95931
UGT8	-0.121436	0.7459	3.14772	0.610829	0.204715	-0.0538753	4.23211	-0.469933	4.45406	0.384681	3.85767	-0.403902	0.586467	2.49619	-0.0830767	-0.53907	-0.308276	-0.38142	2.78141	0.159227	2.02728	1.47128	0.0524549	-0.391673	1.77493	-0.469933	0.106295	0.268385	1.97198	0.121439	2.75634	-1.45401	2.77393	3.13884	3.05905	-0.469933	2.60825	1.15217	-0.816349	-0.227812	3.2038	1.35885	2.62422	3.17286	-0.435033	-0.403902	0.289614	0.651604	2.20701
GSG2	2.22463	2.54768	3.52678	3.65917	2.91462	2.21289	3.33506	3.97613	2.48215	1.33695	1.99047	2.49763	3.06449	3.36527	2.32404	2.09564	2.95966	3.17007	2.41096	3.05183	2.53839	2.87407	2.12677	2.4017	2.86756	1.8988	2.47397	2.33127	2.35091	2.50872	2.52929	3.50859	3.53976	3.27876	3.71769	2.40945	2.00716	2.62966	2.86627	3.27339	2.69871	2.6114	2.25993	2.97946	2.78597	2.31461	3.07075	1.92723	2.00581
ADAMTS3	2.31589	2.55144	0.604121	8.29442	4.35232	-0.357214	3.12753	-0.0632342	5.04111	2.96857	1.83975	-0.374596	5.14062	1.77913	1.40617	1.96654	-0.778038	1.68847	3.22614	5.55517	4.02904	3.82307	2.22184	0.0242596	0.0652941	-0.6553	1.96178	-0.187071	2.12447	0.973338	1.50996	1.37573	1.14469	1.93877	3.2684	7.94034	0.247153	-4.083	2.06092	4.18419	8.74745	2.68234	1.35318	7.32592	1.98811	1.72799	1.71307	1.62586	4.2189
PEX5L	1.90859	0.392769	2.18369	4.30206	1.04948	2.23295	2.03496	4.77696	1.33267	2.84641	4.23043	2.58659	3.23757	4.48029	0.219163	1.96188	2.90586	1.25117	1.5672	2.32614	2.38784	1.02619	2.46657	3.18897	2.8766	0.516515	1.15802	1.65376	3.38032	1.60983	2.03958	2.50393	3.72349	3.10526	5.2133	3.74821	2.50108	2.6046	3.07898	1.38704	-0.214124	2.63189	2.82869	2.82722	6.55837	3.47447	2.47685	2.30635	1.62159
POLA2	3.8806	3.71956	4.35985	3.8783	3.60821	4.03388	3.85182	4.47949	3.02663	2.82601	3.78091	3.73465	4.03004	3.91373	3.92471	3.81836	3.32669	3.46152	3.20356	4.02719	3.29618	2.86553	3.14263	3.46863	4.27611	3.56802	3.35284	3.55142	4.33008	3.91619	3.71826	3.14065	4.39541	3.57744	4.38376	3.25689	3.3395	3.55945	4.5905	4.23309	3.48177	3.7622	3.8537	3.95031	4.15939	3.41065	3.87622	3.91063	4.20328
TENM4	3.12293	6.25972	4.06231	4.62656	4.84305	1.88719	4.13338	5.18249	3.25568	2.35982	4.1444	-0.290016	6.45575	4.47432	-0.00874997	3.61261	3.72779	3.32176	3.29616	4.28078	5.30489	3.96829	5.41605	5.02083	3.37848	2.53708	2.75336	1.29503	3.7372	1.9181	3.21102	2.85263	0.0506961	2.94981	4.0703	6.45575	4.01948	4.18723	3.35492	5.03259	6.7464	4.61024	2.72418	5.43842	3.8801	5.229	4.34429	0.874219	4.60139
TGIF2	1.76736	3.52398	3.00446	4.46631	3.55009	1.34128	3.35374	3.11798	4.39951	3.48717	4.0788	0.885556	3.59663	4.73543	1.92207	2.73832	2.70894	2.46955	3.66988	1.73292	2.31947	2.99397	2.20322	3.71048	3.29178	4.42872	2.82398	1.7859	3.93004	1.09272	3.52785	3.53001	2.83005	3.01144	4.38595	4.27964	3.91235	3.5063	3.58516	3.16426	3.71358	3.41045	2.84826	3.80619	3.37718	2.56425	1.95223	3.38572	3.30906
LOC646903	2.59444	3.11845	2.86589	3.57003	2.05559	3.248	4.08636	2.04286	2.56046	2.63917	3.22844	1.53701	2.97318	3.37102	1.49094	2.01612	2.13697	1.9915	1.95353	1.03588	2.53182	2.16049	2.49278	3.20172	1.67292	4.57284	1.724	2.87167	2.6275	2.05196	3.42015	1.67198	1.91174	1.84051	2.6046	3.24051	2.71999	2.64135	2.14428	2.68677	3.29276	2.30892	2.05648	3.51859	2.45663	2.70807	2.60354	-3.53054	3.1515
SLC5A7	0.13779	0.258627	7.10572	1.44511	7.56217	0.0265827	1.15227	3.03585	0.26537	1.25177	3.06832	-0.140551	-0.140551	5.76303	-0.0543141	0.142372	2.35668	0.201475	0.0937884	-0.140551	0.743446	1.21545	8.13262	6.30448	0.970488	6.89879	0.217465	1.11562	0.110953	-0.140551	2.294	5.91059	0.185685	4.67524	-0.0173255	-0.0661334	4.2122	5.20849	0.149853	0.71496	0.384717	0.205454	-1.51256	1.78639	0.252921	8.51262	3.00108	0.131324	-0.140551
HIST3H2A	2.97667	4.11802	4.06842	3.1106	3.448	4.57378	6.06513	3.16926	3.70263	3.98712	4.36689	3.3723	3.54041	4.06794	3.07778	3.70564	3.66861	3.8515	3.87607	2.86448	4.08406	3.41078	3.00233	4.54147	4.83461	4.30218	3.2581	3.73003	4.26083	4.85488	4.81745	3.16196	6.69767	3.63375	2.71327	4.01701	4.97495	3.43765	4.15984	3.90097	3.72942	4.09605	3.62193	3.86068	2.89754	3.75615	3.02044	3.866	4.84343
FABP6	3.40264	3.79753	4.81694	4.34385	3.64959	3.02816	4.2019	2.55792	4.19505	2.87657	3.83516	0.992792	2.01065	3.10232	1.57366	3.01691	3.36662	1.26215	3.99587	1.62189	3.55746	3.28598	3.61493	5.05295	1.76773	4.38118	3.14023	3.05885	3.24316	3.84379	3.55103	3.47939	2.57832	2.92395	4.73955	3.64329	4.47538	3.06539	3.72853	3.51743	3.90458	3.89282	3.7006	3.7956	3.75067	3.7764	2.7942	2.20909	3.09254
NETO2	4.30039	5.23022	5.3967	4.58865	4.34308	2.74803	5.22264	5.54446	4.86316	4.70699	4.75329	3.7579	4.63277	4.9152	3.39807	3.71799	2.71352	4.03961	4.81906	3.38984	4.53738	4.95882	4.31581	3.54996	1.43915	4.508	3.53136	4.71479	4.7555	3.82068	4.26232	3.79309	2.75839	4.54456	5.94586	5.04226	4.36606	4.24348	4.10095	5.23712	4.75211	4.01563	4.39692	4.49956	4.02648	4.34516	4.00596	2.81637	4.86785
NDNF	-2.94876	-1.00847	-0.76209	-0.757318	1.30833	-0.934153	1.83675	0.695152	-1.15474	3.25752	1.54894	-1.37538	-1.37538	3.03938	-1.01366	-2.51159	3.18899	1.8864	1.25986	-0.597205	2.02666	2.14754	0.377741	-1.14929	2.18432	5.44147	0.749265	-0.110353	1.29025	-1.22648	0.674886	1.35779	3.71052	0.207095	2.08371	1.41659	0.670845	0.631584	0.238081	2.02599	4.91383	-0.52031	-1.13872	4.49767	-3.62335	-0.931623	1.01166	1.5621	-0.0406652
VRK1	3.06087	3.26086	3.84288	3.87582	3.61929	3.62724	3.92855	4.10978	3.18062	2.75807	3.76356	3.65645	3.13089	4.24184	4.00918	3.77002	2.35381	3.2766	2.98969	3.14284	2.64227	3.64181	3.13304	2.37453	1.46774	3.58409	3.39171	4.37021	4.00188	3.36592	2.94454	2.92674	2.99818	3.43835	4.55822	2.67278	2.74261	3.7298	3.2605	4.01613	3.76007	3.4516	3.08076	3.83837	3.75923	3.13682	3.0214	2.6487	3.78408
NOB1	3.07994	4.22582	3.72141	3.97942	3.84787	3.21955	4.31594	2.62978	4.09572	3.55461	3.75883	2.8298	4.30253	4.87209	3.05712	3.29964	2.48024	3.00974	3.99247	2.72497	4.18577	3.19757	2.96529	3.64494	3.43499	4.31499	3.42056	3.62677	3.66188	3.18809	3.72817	3.47488	2.81702	3.13454	4.07762	4.74865	4.00612	2.92332	4.27968	3.10368	4.20474	3.83279	3.74662	3.97274	3.07309	2.82344	3.1311	3.92735	4.32269
CENPI	2.33452	2.53452	2.96152	2.67643	2.13895	1.61934	3.0192	5.30827	1.80764	0.161755	1.5051	3.31117	4.25295	2.72074	2.12764	2.19556	2.72715	2.23475	2.06928	3.24367	1.30568	2.36503	2.21812	1.58677	0.756279	1.80383	1.71384	2.82927	2.56846	2.51105	1.86892	3.01747	0.484379	2.37517	3.86683	1.40356	0.112909	2.12157	2.48147	2.51915	3.02512	2.60718	2.39546	2.38632	2.54695	2.30801	3.87951	1.62816	1.3803
CHODL	-0.812444	2.80565	2.10368	3.98827	2.94605	0.163459	2.84349	4.09916	3.33041	3.0133	2.98373	-0.109628	1.92056	4.09389	-0.246873	-1.26488	3.26	2.40711	3.50419	0.293571	3.13163	1.24211	4.77873	2.90453	-0.345531	4.0783	0.683859	-1.65018	2.8383	1.13671	1.55332	2.66557	1.31541	3.43417	1.98735	3.57947	1.17012	2.58889	3.04229	2.21427	1.51367	2.65124	3.03997	3.80266	3.03502	5.22676	1.41581	0.253186	0.86629
MCM5	4.60996	4.60702	4.95703	4.67348	4.91632	4.79491	5.02947	4.32827	4.46467	3.2813	4.7482	4.7766	4.77274	5.40382	4.36283	4.23934	4.7313	5.08898	4.51576	4.48966	4.42175	3.61394	3.44641	4.87401	5.47779	4.28221	4.18023	4.13033	5.31375	4.05714	4.56516	4.54823	6.46979	5.05267	5.26928	4.62629	4.82843	4.81728	5.08949	5.46074	4.54833	4.52736	4.82375	4.86726	4.92842	4.0275	5.69161	5.16136	5.23444
PRDX4	4.01082	4.35058	4.59749	4.86032	4.48087	4.61134	5.13035	3.7799	4.78647	4.18217	4.34447	4.06662	4.48769	4.96137	3.79516	4.18976	2.95702	4.08275	4.65643	3.67349	3.64672	4.8798	4.24878	4.71793	2.64563	4.62866	4.26656	4.46737	4.90309	4.2371	4.41969	4.27882	2.72915	3.81467	5.14431	4.29811	4.13157	4.12482	4.95286	5.09644	4.54386	4.07946	4.33069	4.30328	4.16703	4.12565	3.68537	3.61359	5.05622
NDC80	4.04047	3.65618	5.03899	3.7566	3.72533	4.2497	4.23579	4.81344	3.69814	1.99302	3.54383	3.95942	4.11538	4.07005	3.66803	3.64427	4.03503	4.8739	3.51611	3.90241	2.82699	4.01316	3.37407	1.86606	2.10725	3.44205	3.43109	4.02346	4.2812	3.6507	3.71262	3.53761	2.31945	4.10707	4.69255	2.66046	2.01658	3.62843	3.45357	4.07145	4.15699	3.83281	3.62392	3.86382	3.94865	3.39693	4.70121	2.96173	3.8969
FANCD2	3.53264	4.08952	3.69121	4.38783	3.92594	2.74426	3.74592	5.08386	3.77479	2.41004	4.35258	2.69247	4.21759	4.43032	3.79883	3.85894	3.85663	4.05967	3.66103	3.86144	3.356	3.84828	3.14582	3.25738	1.22186	3.04992	3.36101	3.80119	4.65353	2.53915	3.85827	3.74976	2.7099	4.21954	4.60838	3.36737	3.01036	3.88936	3.68402	4.22236	4.29923	3.84527	3.71424	4.27297	3.94386	3.3398	4.29353	3.13167	4.44141
BAZ1A	3.74857	4.23552	4.37193	4.9164	4.5522	2.69717	4.46396	4.10497	4.14383	4.03843	5.21073	2.95571	4.67821	5.07717	3.59265	4.3292	3.5059	4.03725	4.20425	3.53874	3.96295	4.23342	3.88153	2.96283	2.15303	4.78742	4.38046	4.1096	5.05289	3.56159	4.45559	4.12901	2.94723	4.26796	5.32869	4.16974	4.61535	4.48845	4.17245	4.54149	4.28094	3.96987	4.25991	4.24292	4.31006	3.51504	3.64221	3.75778	4.09385
ATF5	2.25962	4.70774	4.01737	2.9644	3.21888	3.44896	2.97721	2.55917	3.67072	3.59011	2.60637	2.33732	7.47473	4.82263	3.88477	3.16599	2.14891	3.00685	3.65485	2.78225	5.46683	2.95676	2.99642	3.58794	4.95988	4.96512	2.60728	3.15638	4.60847	2.49098	3.14943	4.16342	4.49323	2.634	6.01361	2.7292	2.80948	3.54669	4.35259	4.43048	3.48256	2.58664	3.61415	3.87161	3.64779	3.53577	2.95899	2.98207	5.9778
CDC25C	2.96539	2.94523	3.52319	2.5274	2.5631	3.85658	2.95681	3.75675	2.1441	1.12832	2.1875	2.83758	2.6113	3.44774	3.22151	2.58275	2.88753	3.4578	2.3148	2.64506	1.81677	2.37665	2.09883	2.13986	1.57561	2.46903	2.23566	2.98723	2.95744	3.23834	2.61241	2.52032	2.35027	3.83825	3.02955	2.23675	1.83294	2.8435	3.08114	2.9101	3.41108	2.84995	2.53106	2.84321	2.85313	2.04018	3.36355	2.01208	3.45807
NKAIN4	0.999224	2.51926	1.39726	2.40541	0.353263	1.69634	3.38169	5.77493	1.82775	1.54052	3.16629	-0.583418	1.01237	3.04105	-0.512796	0.502755	-0.514405	0.393078	1.47955	-0.4235	1.39133	0.38261	0.77794	4.41955	3.10151	1.42669	0.561124	-1.61483	1.04129	-0.530584	2.39166	3.43395	1.65013	1.9399	4.87691	-0.425027	3.13008	1.21132	1.32822	0.98448	4.42958	1.07017	3.06991	0.564488	1.61582	1.23159	-1.40231	1.42873	4.64974
BZW2	4.13735	5.12026	5.59666	5.39887	4.60815	4.85811	5.75615	4.02458	4.49296	4.29612	5.24731	4.14899	4.39356	5.66482	3.58451	3.93985	3.88439	4.60687	4.4371	4.53708	5.14905	4.8921	3.39203	5.53537	2.99758	5.38313	4.42078	5.20134	5.04617	4.41086	4.84939	5.09716	3.80375	5.00433	6.16079	4.86855	5.5464	4.68523	5.4024	5.41324	5.05836	4.96058	4.87443	5.29923	4.36896	3.72685	4.23787	4.27255	5.50999
SHMT2	3.7489	4.7941	5.21811	5.06644	4.39732	4.46628	4.48273	2.79656	4.22698	4.5728	5.23563	4.34695	5.55084	5.8647	5.09344	3.77246	4.35213	4.27867	4.45087	4.3461	5.58863	4.10114	3.47632	4.55807	4.60839	4.98893	4.65512	4.97956	4.56901	4.82538	4.03084	4.11733	5.34419	4.89408	6.73497	3.21597	5.37411	4.89853	5.65369	4.46654	5.41626	4.0054	5.42875	4.86885	4.21375	4.02815	3.30034	4.94015	5.6269
GULP1	1.60351	3.80723	0.293757	4.93359	3.1876	1.2681	3.24079	4.26049	3.06438	2.65482	3.16324	0.00497296	4.51576	4.43	2.68687	1.02477	5.28169	3.81309	2.88926	1.21915	3.42043	4.45597	4.06688	0.609756	0.358274	5.76871	1.4023	-0.304407	3.99852	0.708521	1.71294	2.40489	0.0427186	1.98224	1.91936	0.552194	2.55795	1.71634	3.48257	4.96983	1.44016	4.89134	2.58072	2.8064	0.609771	4.61766	1.4637	1.04635	0.200452
SLIT1	3.48759	5.20919	3.61351	4.93847	4.32866	4.07135	5.39224	4.93455	4.87419	4.93612	4.15764	2.42149	3.9851	5.41214	3.6166	3.55714	4.73789	5.21942	5.05979	5.26574	6.30694	4.61924	5.21623	4.15926	5.18535	5.25395	3.48532	2.49208	4.13078	4.10479	4.69203	3.03182	5.90655	4.63067	4.94553	5.98232	5.75295	5.41379	5.80812	6.2848	6.01146	6.24446	5.48259	5.7611	3.27137	5.2037	4.21163	2.77196	5.965
SUV39H2	3.80857	3.66955	3.64609	3.94029	3.34252	3.14173	4.34224	4.28566	3.20937	2.55488	3.14383	3.28653	3.7607	4.53142	3.83618	3.2718	2.82777	3.81183	3.11759	3.53664	3.17579	3.33638	2.99738	2.447	1.87189	2.57314	2.94145	3.22049	3.92507	2.68605	3.79483	2.94258	2.60953	3.75313	4.83209	3.59177	3.20189	4.19279	3.49608	4.06525	3.95454	3.47019	3.25967	3.73902	3.39444	3.02181	3.36609	2.76181	3.56838
PRLHR	2.26253	-0.482711	2.50455	1.74788	0.813683	-0.204068	2.0205	5.21262	-0.526033	1.71389	1.74608	1.24336	-0.219049	-9.28841	4.86444	0.441706	2.98086	0.721958	1.43376	4.02433	2.3275	0.928758	1.6368	5.13851	1.85636	0.192322	1.50655	0.929899	0.743483	2.02738	-0.0249934	-0.256319	3.36706	2.5681	-0.387916	2.70388	2.44277	1.49597	2.54949	3.68322	4.23063	1.78373	-0.285429	4.00624	0.0583295	3.91312	1.0706	2.21974	0.792825
PUS7	3.40799	4.08809	3.13004	4.8187	4.2641	1.78877	4.34998	3.09257	4.46611	3.44448	4.37597	2.66695	4.54058	4.4503	3.37218	3.45263	3.19523	3.29298	4.39967	2.82219	4.25372	3.54826	3.16225	3.78024	1.73575	4.95071	3.3038	2.99971	4.51013	2.67042	4.14982	4.11495	1.934	4.09824	4.9835	3.7976	4.03798	3.89253	3.92784	4.09946	4.41406	4.45971	3.76672	4.2119	3.52792	3.33612	3.7943	2.47422	4.05026
GUSBP5	1.32115	1.02212	2.27366	3.1358	1.98689	0.472991	1.6051	2.62503	3.05937	0.225971	1.09761	1.10929	5.50767	2.48628	-1.3622	1.51974	4.24455	1.8634	1.91948	1.25917	1.87497	1.86574	1.94182	-0.948818	-1.31378	1.39396	1.65178	-1.48437	1.87341	0.398983	1.16167	1.914	-2.19935	0.137372	0.0558223	4.39802	2.3156	1.66616	2.22034	2.26305	1.32248	-1.95574	-2.34186	2.59303	2.48455	2.15907	-1.21054	1.11199	0.398983
SOX2-OT	3.97644	-0.168484	-0.0393878	0.00674384	2.32653	1.44122	3.86087	12.3895	-1.088	1.80696	2.01608	-0.542727	1.31017	-2.02539	0.421515	-1.94859	5.83396	-2.00411	-1.91485	-0.823736	5.12919	4.23987	-1.33135	-1.08324	-1.50862	-0.984347	-1.68781	-1.09024	-1.51695	-0.487522	0.952164	-0.809694	-1.95424	0.980937	1.69346	-0.828254	4.2194	2.47817	2.0612	3.69183	-0.602866	-1.75131	-1.14177	0.927085	4.81923	0.314702	-3.20273	-2.01707	1.45557
OIP5	2.44928	2.57763	2.98467	3.05695	2.26753	2.81977	3.14047	3.474	2.66003	1.36641	2.59617	2.55796	3.03701	3.00048	2.49158	2.53855	2.98359	2.91006	2.4302	2.86712	1.80804	2.85616	2.19676	1.93909	1.06913	2.63995	2.1393	2.10509	3.05588	2.82301	2.48095	2.18966	2.33359	2.18342	3.68373	2.41304	1.88712	2.30614	3.00026	2.59721	2.62786	2.28946	1.78409	2.56477	2.71908	2.41415	3.06102	2.00445	3.03388
MCM6	5.41074	4.77791	5.47355	5.03515	5.03779	4.93523	5.47715	5.6896	4.77791	3.70532	5.11984	5.06487	4.98203	5.58605	5.11713	4.77708	4.88666	5.30258	4.81507	4.75006	4.34798	4.42252	4.38534	4.73659	2.53007	5.01355	4.94258	4.60449	5.43016	4.73569	4.97545	4.7648	3.38473	5.43019	6.11151	4.34958	5.05877	5.18168	4.83233	5.07874	4.90015	5.02477	5.07611	4.90645	5.2545	4.42467	5.36892	4.28957	5.10001
UNG	4.60078	4.5015	4.29338	4.48636	4.26328	3.48766	4.79104	4.4769	4.4267	3.16921	5.19251	4.12173	4.54986	5.70183	4.12831	3.48005	3.02177	3.95013	3.95013	4.07562	3.97149	3.91266	3.27517	4.475	4.47266	4.18487	3.63573	3.79673	4.99885	4.06809	4.14042	3.91659	4.50522	4.2462	4.89191	4.35482	3.94806	4.28817	4.63207	3.93939	4.97856	4.2078	4.33743	4.15661	4.72845	3.6094	3.51617	3.31112	5.02336
NUSAP1	4.45636	4.51038	4.6801	5.02989	4.46954	3.99954	4.8585	5.60781	4.24157	3.03571	3.60036	4.73707	4.63236	5.4714	4.4051	4.29376	4.75822	5.10294	4.19835	5.06125	3.24818	4.41386	4.31755	3.34186	2.60235	4.53145	3.85783	3.8368	5.07795	4.21148	4.08041	4.35806	3.40129	4.23792	5.65508	3.45251	3.39756	4.67236	4.19943	3.66796	4.94876	4.7257	3.81388	4.62593	4.71292	4.48381	4.94142	3.08969	4.76556
IQGAP3	3.22104	4.14571	4.41081	3.98321	3.78755	4.16931	3.19857	5.61981	3.4825	2.62378	3.80453	4.2545	4.80559	5.30491	2.96623	3.41566	4.88029	4.03052	3.3016	3.98825	4.63791	4.20528	3.05746	3.51833	5.73972	3.8555	2.99597	3.42437	3.58669	4.05978	3.46201	3.58937	7.19503	4.65293	3.85719	3.35939	2.92377	3.14532	4.01425	4.80821	4.01432	3.60649	3.8214	3.98909	4.20323	3.67869	4.71646	4.33454	3.80098
FBXO5	3.8311	3.92869	4.35586	4.02361	3.19444	3.26986	4.4879	4.74796	3.67103	2.38535	4.12361	3.86949	3.72588	4.34602	3.7063	3.74199	3.40895	4.25985	3.59527	4.37684	3.36256	3.72082	3.98415	2.14452	1.91231	3.77993	3.51604	2.94335	4.10674	3.63969	3.53698	2.9783	3.28727	3.83792	5.05573	2.81063	2.94744	3.72769	3.27595	4.59818	4.45484	4.09962	3.34549	4.1357	3.24869	3.78285	3.78912	2.28014	3.91384
HMMR	4.00631	2.73708	4.82387	3.86065	2.98598	3.51958	3.97635	4.40825	3.39792	1.77339	3.66864	3.01647	2.8961	3.94068	3.52709	3.50103	2.13919	3.97743	3.34218	3.584	2.31835	3.4731	3.31308	0.772217	0.881624	2.93544	2.91961	3.3241	3.88712	3.80107	3.42268	2.21724	1.6941	4.43332	4.69269	2.02856	2.49765	3.33283	3.38739	4.4589	3.35996	3.59448	3.56034	3.1198	3.88875	3.48513	4.28651	2.71928	1.99232
DLK1	4.79151	-0.139365	-0.717342	8.53033	5.01495	5.37061	5.71597	6.60997	2.53533	7.25379	3.73832	0.553548	2.29417	6.73523	-0.0244278	-0.651379	7.99977	6.34655	2.97027	7.4521	3.40794	3.02627	4.06768	-0.32762	4.30026	6.76879	0.646541	7.14253	3.24917	6.37185	2.13373	3.41325	2.16413	4.07013	3.62809	5.76783	2.65397	0.352338	8.59148	4.25261	3.61037	6.50098	5.23844	0.9043	6.82448	3.8504	7.09197	2.53067	0.58259
CENPW	2.93867	2.5832	3.86876	3.95005	2.73921	3.42861	3.83873	3.962	2.89578	2.2113	2.91047	3.35808	3.13196	3.28038	2.87904	2.8423	2.78993	3.91894	2.4954	3.38087	2.4466	3.09452	2.50756	2.42565	1.83672	2.35845	2.78948	3.19736	3.57459	2.87904	2.56946	3.21388	3.15249	3.31774	3.94638	2.31931	2.25533	3.26651	3.47169	3.72803	3.58609	3.12379	2.52924	3.20093	3.29066	2.28333	3.27883	2.33708	4.12105
CDC20	3.12019	2.62621	3.77857	3.29912	3.25696	3.69362	3.40454	3.46093	2.65694	1.3091	3.79817	3.20573	3.23627	3.38658	3.00338	3.40682	4.00526	4.03783	2.38979	3.71685	2.0024	1.85426	2.088	2.92796	4.34386	3.38697	2.81857	3.13945	3.61825	3.46714	2.34721	2.71041	5.18849	3.65258	4.39586	2.88287	2.47835	2.84604	3.27828	3.58007	2.9127	2.91234	2.66106	2.75256	3.52523	2.13308	4.18514	2.94622	3.03432
ENDOG	3.78204	3.73615	4.87629	4.08319	3.99283	4.96768	4.27685	4.15442	3.35653	2.71025	3.413	4.42513	4.10872	4.516	4.00467	3.75022	3.30652	3.82056	3.44165	4.12676	3.59969	3.2244	3.28246	3.42651	5.44466	3.32841	3.31472	4.0721	4.298	4.47964	3.71411	3.59117	6.24517	4.09276	5.19388	2.9629	3.84118	3.64003	4.43363	4.51985	4.09066	3.53489	3.6926	3.76886	3.93557	3.29507	3.0694	3.8925	5.70826
FANCI	4.09414	4.37999	4.57316	4.85433	4.60992	3.70398	4.29705	5.20002	4.32503	3.04324	4.58073	3.58203	4.83035	4.83716	4.42877	4.29916	4.61165	4.88537	4.55139	4.40593	4.17754	3.93611	3.80133	3.39109	1.75049	4.30639	4.04651	4.10463	4.93466	3.94873	4.10418	4.3207	3.07598	4.33749	5.67557	3.86838	3.62094	4.60658	4.20558	4.02915	4.9691	4.48685	3.51463	4.59398	4.72303	4.04776	4.75891	3.92804	4.90649
KIAA1524	3.65253	3.34869	3.812	3.88558	3.54656	2.773	4.24268	4.74432	3.11453	2.33562	3.71066	4.42326	3.27935	3.55354	3.73852	3.81843	4.33187	4.07584	3.14677	4.37755	3.55003	3.69749	3.39847	0.610906	1.54557	3.53365	2.73116	4.02367	4.02509	3.68615	3.51111	3.2939	3.10676	3.26077	4.62257	2.28159	2.6233	3.36723	3.37476	4.49428	3.78889	4.37986	3.31991	3.92877	4.07988	3.46073	3.62255	2.6623	3.61295
POLE2	2.47946	2.7988	2.15563	2.96243	2.4303	2.52539	2.86008	3.65559	2.58451	1.79548	2.73909	2.40801	3.09927	3.20771	2.19543	2.82697	2.12637	2.19771	2.46876	2.57516	1.61105	2.41942	2.32652	1.74664	0.473639	2.56953	2.37158	2.55009	3.1596	2.06325	2.68345	2.3351	1.49785	2.28125	3.02373	2.04956	1.86399	2.52368	2.85041	2.57329	3.14564	2.17823	2.41628	3.01778	2.84887	2.16487	2.69436	1.33542	2.77324
PKMYT1	4.02762	3.87598	3.36017	4.12561	4.02606	4.25222	3.87503	5.02859	3.93052	2.75164	3.30201	4.81032	3.90889	5.07334	3.18415	3.81101	4.00491	4.62815	3.95722	4.25977	3.81901	3.33425	3.35102	3.22948	4.28965	3.64721	3.58301	3.33123	4.18028	4.19267	3.02992	4.07055	6.17801	4.67522	4.45491	3.31097	4.32092	3.71831	4.03759	4.18066	4.72276	3.79131	3.42739	3.27113	4.51726	3.68558	4.75333	3.48027	3.94933
DDN	0.368722	2.00068	1.51713	3.19494	0.858914	1.31834	1.57801	0.213262	3.99854	1.15894	0.581995	1.14117	2.35013	3.09474	0.236373	0.966867	0.706531	-0.410805	2.48816	0.296317	1.4587	0.191956	1.77244	2.31088	2.78627	2.63722	1.80873	0.370836	1.0236	1.96697	0.416795	2.75968	4.42367	2.84759	3.74572	0.330234	3.98004	1.00048	1.73473	0.974267	2.2913	1.2271	0.416795	2.06935	-0.103773	0.37068	1.68902	1.62499	2.8813
SNRPF	3.65782	3.74645	4.4323	4.39305	3.78761	3.94441	4.59251	3.77048	3.83846	3.27047	4.17303	3.9345	3.81702	4.16949	3.7893	3.39477	2.4658	3.28695	3.89111	3.28788	3.73463	3.81501	3.19109	4.55675	2.74426	3.78303	3.59888	3.25296	5.0427	3.61039	3.5941	3.27217	2.91069	4.0056	5.32516	3.66361	3.84672	4.05011	4.16031	4.309	4.62189	3.97875	4.01002	3.99297	3.69394	3.26969	3.03195	3.27095	5.05151
SSR4	4.19	4.84662	5.08934	4.4889	4.47201	5.1991	5.47503	4.08278	4.44459	4.43104	4.43939	4.49614	4.63481	5.30117	4.80019	4.07184	3.50704	3.69796	4.46367	3.692	4.42812	4.48029	4.04238	5.38418	5.58126	4.63117	4.3277	4.64586	4.30306	4.81842	4.43692	4.40692	5.11013	3.89165	4.94416	4.60305	4.72602	4.33938	5.16021	4.57834	4.98704	4.59093	4.17962	4.74743	3.88033	4.11417	3.7436	4.52143	5.62203
ZNF485	2.05333	3.10135	2.01103	2.28876	2.10502	0.574672	3.55261	1.54414	2.70011	2.34575	3.03924	0.77	2.14403	3.21272	1.5477	2.30405	1.30221	1.78263	2.12662	1.18392	1.90489	2.44728	1.78864	1.63405	0.564216	1.57994	2.07077	1.36391	2.316	1.59287	2.74228	1.60051	0.133358	2.51425	2.42818	3.04676	2.00163	2.25614	2.17918	2.45952	2.2918	2.06701	2.39123	2.86285	2.74276	2.02478	1.85301	1.55378	2.99578
RPL29	5.57217	6.76727	6.65559	6.63	6.2157	5.80653	7.37329	5.42929	6.1642	6.42533	4.93765	5.92803	6.15103	7.78431	5.89707	5.93257	5.48259	6.00493	5.99683	5.74233	5.84445	5.77789	5.68261	7.02793	3.87038	6.02248	6.2187	6.74097	6.17963	5.86999	5.98385	6.39357	5.18409	5.4177	6.67731	6.85104	6.22542	5.92721	6.76401	5.74174	6.95345	6.31519	5.61731	6.44858	6.3496	5.68896	4.94634	6.05323	7.7933
RGS13	7.21783	0.763956	11.3031	0.631933	4.36266	6.49166	0.820558	1.65348	1.36237	0.347187	-1.99498	0.42659	0.320415	3.63337	14.2182	3.9919	0.188798	-0.912265	0.0929656	2.57945	-0.763163	5.16502	-0.722855	1.69029	-0.81862	0.188798	5.24038	1.41605	-0.693491	1.47543	2.85381	2.78221	-0.86637	0.978582	0.648642	2.94206	-1.99498	-0.142429	-0.820678	5.70185	1.55503	-0.902918	3.60419	1.07849	-0.727894	1.18745	3.84777	4.63512	0.547473
TRAP1	4.43884	5.58813	4.94743	6.01847	5.34675	4.66773	5.8486	4.531	5.29967	4.73858	5.38437	4.72595	5.81933	5.88577	4.15653	4.06059	3.84607	4.75367	5.52347	4.07833	5.86236	4.29307	4.47008	5.36201	5.42977	5.78615	4.30462	5.06168	5.93345	4.46317	5.30505	4.83771	5.13957	5.74712	5.51891	5.5228	5.88881	4.96686	6.14335	5.63636	5.4156	5.14268	5.2465	4.83471	4.76276	4.6949	4.79561	4.83353	5.25098
ZNF443	2.92477	4.36755	4.48289	2.98972	2.41578	2.9646	4.5211	3.85158	3.6837	1.92273	3.89498	3.08548	4.08857	3.11912	3.55006	2.56809	3.18191	2.88767	2.52829	2.6779	2.50219	2.61544	2.95527	2.75921	-3.44221	2.20333	2.64142	1.6928	3.01359	3.48931	3.09583	2.67847	-4.16733	3.17418	4.08276	3.90337	2.31537	2.7578	2.5465	2.72867	5.12308	2.75925	3.14551	4.19864	2.63136	3.52451	2.75192	1.20866	2.4451
AKAP5	5.95033	2.17157	5.33474	4.74994	5.38776	2.92863	3.72324	4.88136	2.44483	0.667606	3.60013	5.70489	4.20568	7.95596	10.0585	2.07482	4.41281	1.54746	1.52874	4.53374	1.52385	4.57497	1.76949	-2.32146	1.56908	2.69111	2.0103	1.55895	2.113	6.2891	3.23323	0.353808	1.62254	2.16446	2.42442	0.159781	3.18622	6.86584	5.97928	1.94773	2.13309	1.52639	2.61094	4.54837	6.83523	3.18658	2.37671	1.3409	0.65293
TOP2A	6.4924	5.59523	6.37195	6.11227	5.39463	5.12871	5.91572	7.0725	6.01351	3.92136	5.52147	5.4459	6.51408	5.47309	6.36254	6.07943	5.59617	6.23618	5.8585	6.19411	4.30255	4.87972	5.55699	3.14407	3.10376	5.52666	5.17787	4.95238	6.41402	5.45341	5.39278	5.37582	3.1619	6.21481	7.4946	4.01812	5.64667	5.49308	4.80942	4.75243	5.70046	5.97732	5.1916	5.85648	5.37234	5.32198	6.0823	4.47725	4.61075
QPRT	3.14052	2.66384	5.04009	3.59779	2.9756	2.99643	3.33087	2.7331	4.14492	2.47998	3.05711	1.78727	3.61645	2.41883	2.89923	2.08362	2.66465	2.13282	3.66595	1.93268	3.398	3.58063	2.64843	4.83998	3.70746	3.19432	3.33407	0.834309	3.29972	2.75683	3.94809	1.71808	3.87374	4.72274	3.58002	3.37393	5.12746	3.589	3.219	4.18162	3.86655	1.77051	2.85123	3.18296	2.64581	2.99213	3.6117	3.15934	3.5099
CPLX1	3.2006	3.44195	4.15009	4.39402	4.05508	4.65173	4.05263	3.74666	3.33648	4.10086	3.74866	1.10196	3.67833	3.85636	3.0767	1.17084	4.67259	3.28654	3.4124	3.32678	4.11149	2.38625	3.14547	3.55458	5.54207	4.50887	3.16815	2.77094	3.55729	-0.315358	3.18774	3.60852	5.0739	4.71828	4.29219	3.59157	5.03162	4.08608	4.60311	3.6095	3.90432	3.45855	3.92215	4.20335	3.92991	3.65588	3.38187	2.20387	4.12745
ALYREF	3.99645	4.36849	5.44789	5.88688	4.17358	5.24428	4.84516	5.02756	4.91417	3.86608	5.1163	5.66933	5.18852	5.30925	4.83074	4.25004	4.58496	4.99834	4.48097	5.18542	5.03254	4.64134	3.67569	5.03167	5.47989	4.10662	3.75929	3.93559	5.01666	5.24532	4.63048	4.60503	5.22937	4.49255	6.02581	3.26534	4.80597	4.36862	4.59132	4.80578	5.40548	4.41441	3.86846	4.63837	4.62711	4.14952	3.55642	4.50909	5.68279
FEV	3.34325	4.04116	1.27781	4.40689	3.44652	4.11132	3.53047	2.65066	3.32265	3.54438	2.98019	4.994	1.17747	3.91205	3.70944	3.54804	3.97305	-0.465519	3.38232	5.462	4.55237	3.5329	2.70513	4.834	5.58968	4.40284	3.52165	-1.80577	3.60735	3.6139	1.73766	2.95332	3.40892	3.13361	4.75104	4.27202	4.56873	3.10299	4.78674	4.38659	4.78543	3.70321	3.84902	4.75004	2.53746	2.59182	3.65123	2.30017	5.00414
ATIC	4.04706	4.58985	5.16674	4.97314	4.9965	3.96461	5.28248	4.28082	4.50264	4.3171	5.09514	3.76459	4.94907	5.64212	4.10631	4.21702	4.46245	4.1405	4.69518	4.14917	5.01815	4.1002	4.09796	5.19761	3.83231	5.55384	4.49768	4.39644	4.99552	4.13203	4.61347	4.98187	4.21567	4.44236	5.02801	5.05402	4.98317	4.61834	4.98988	4.78487	4.67616	4.73828	4.95917	4.88559	4.78307	4.3362	4.49551	4.48374	4.8452
ITPRIPL1	1.84607	2.65015	3.31536	3.48731	2.63321	1.22262	3.00325	2.84789	2.37009	2.4879	2.75886	2.23687	1.8085	3.42192	1.88306	1.93412	2.98444	2.22418	2.52857	2.3353	2.39935	2.31239	1.57998	2.95437	3.11308	3.13442	2.11087	1.37448	3.04185	2.4464	2.60822	2.11792	4.05131	3.10413	3.30584	3.35075	2.84276	2.59323	3.16226	2.89181	2.39434	2.27359	2.44046	2.86467	2.49654	2.23248	2.15544	2.91146	1.94057
HMGB2	6.23781	5.32496	6.07062	6.43543	5.30535	5.63296	6.20162	7.25304	5.47934	4.59002	5.43018	5.92464	5.65416	5.81245	5.92464	5.63696	5.92198	5.88049	5.24194	5.97859	4.72132	5.40254	5.19554	4.76189	2.98724	5.76461	5.46627	5.56229	6.02577	5.94763	5.19013	5.67861	4.0507	5.81853	6.60824	5.00527	4.74078	5.77124	4.93101	5.62976	6.29459	5.48172	5.35419	5.6462	5.54792	5.12408	5.23397	4.57744	6.33622
NPM1	5.35784	6.03553	6.83268	6.5306	5.66767	5.58117	6.80848	5.06627	6.02073	5.61381	4.57286	5.25909	6.06279	6.10422	5.325	4.77532	5.11967	5.40146	5.64472	4.96498	5.15924	5.97773	5.07898	5.98179	2.40145	6.45414	5.19705	5.50547	6.09681	5.81988	5.43082	5.82575	2.69389	5.82144	6.42372	5.91483	5.57473	5.81748	5.60864	5.74572	6.49237	5.65846	5.14236	6.15162	5.24696	5.27073	4.56611	5.02826	6.98185
CCDC169	0.89977	1.39652	1.71937	1.21418	0.928661	-0.659704	2.45976	-0.00478586	0.649182	-0.39968	0.434081	-0.541432	4.25973	1.65231	0.871528	0.0661777	-0.00478586	-0.615576	1.01236	-0.462229	2.03566	1.09557	0.527345	1.52211	0.535711	0.123916	-0.00071032	0.175709	1.37447	-0.659704	1.35022	0.364573	1.87069	2.47513	1.08522	4.475	0.417682	0.782822	0.886796	1.62065	1.87565	1.11514	0.520685	1.88592	0.765164	-0.221213	0.386447	0.61297	0.846804
GEN1	4.10093	3.59354	3.64172	5.04729	3.39402	2.09264	4.69155	6.99135	3.38566	1.39105	2.94562	4.41502	3.01254	4.33108	4.60625	3.55199	4.67587	4.22217	2.4539	4.51058	6.12274	3.19694	3.80496	-0.305935	-2.79648	3.47146	3.83391	1.69988	3.54227	3.79343	4.01323	3.85322	0.636838	4.55404	6.3835	1.18335	4.86908	3.72317	3.57581	4.05816	5.16082	3.73772	3.53354	4.17387	3.93237	3.58669	4.40968	1.27138	3.03814
GMPS	3.47755	4.05393	4.57271	4.55655	4.3984	3.98819	4.77978	4.29295	3.93229	3.81633	4.2691	3.51468	4.77799	4.90485	4.01037	3.57493	3.63215	3.76638	3.90074	3.79425	3.81501	3.99215	3.48856	3.60227	2.30001	4.37977	3.52248	3.80915	4.69301	3.8499	3.29779	3.53295	3.11894	3.36638	4.54755	4.14564	3.24636	4.40172	4.21492	4.34042	3.87026	4.00741	3.36076	4.05838	4.06266	3.51814	3.37078	3.83061	3.67524
CAMKV	4.59775	4.63825	3.8585	4.63206	4.63251	3.43194	4.51636	2.79718	4.4387	3.72467	4.78686	1.2056	4.48811	5.62241	4.95946	1.88738	4.14192	4.79449	4.64254	1.95954	4.50454	2.2777	3.06218	4.49782	4.56301	4.28182	3.57773	4.08348	5.50814	3.67141	4.18556	4.60749	4.92819	5.04098	5.15625	4.40871	6.37022	5.10243	4.58883	4.00392	4.69483	3.98223	4.48431	4.56051	3.35623	3.06531	3.83582	2.15023	5.16866
PIF1	2.96618	3.68748	3.00627	3.76682	3.43923	2.89316	2.86995	4.05228	3.15723	2.05416	3.45814	1.2184	3.88714	3.11	1.92556	3.1187	3.52512	3.28485	3.33838	2.14422	2.71354	2.37903	3.02838	2.69067	2.10477	3.10596	2.59892	2.92216	4.52361	2.11333	3.04178	3.2972	3.65892	4.02786	3.68748	3.23488	2.53319	4.01281	3.42419	3.02185	4.1936	3.61702	2.81818	3.72194	2.8839	3.07411	3.3703	1.69791	4.11416
PDZRN3	2.47824	2.82183	1.93254	4.69699	3.46945	2.66417	3.65772	2.10542	4.46608	5.21845	3.58969	-0.397766	4.98153	3.32673	1.47399	2.08379	4.97099	4.06567	3.90274	0.984296	1.7972	3.52447	4.39385	2.27176	1.3626	6.65927	2.9929	1.00876	2.62942	1.20925	3.37999	5.62229	-6.98064	3.06393	2.56941	2.38359	3.50511	3.23874	4.11285	3.49089	3.47152	4.19578	3.11782	1.67555	3.15771	4.73277	2.36137	0.516772	3.61057
DDR2	2.15343	4.36458	5.13022	3.92405	3.31194	1.27836	3.87435	3.91741	3.15796	2.57069	2.86287	1.7544	4.96752	3.71475	2.41517	1.82401	1.56607	2.15829	3.75779	2.34766	2.79529	3.12753	3.39652	2.28147	0.796591	3.56611	2.4687	1.9469	4.15395	2.30141	3.35817	3.6286	2.04846	2.91321	5.19924	4.04631	1.15454	3.76601	3.04391	2.56863	3.01539	3.68095	1.87058	2.70888	2.407	2.39332	1.93408	1.77041	2.34362
ADCY8	3.8131	-1.50575	8.65908	-2.30071	3.58955	10.1422	1.57268	-2.29848	-1.64909	-1.77286	6.5624	-0.449669	-1.46126	-3.26269	-0.0807394	2.76696	-2.76046	-3.12347	-2.98703	-2.58583	0.612812	-3.32418	-1.2171	9.1359	2.96806	-2.76046	3.15676	-0.691267	3.6296	-0.961731	5.01268	-1.44754	-2.44033	5.03432	0.14391	-2.76046	4.21491	5.08979	-3.19214	-3.26611	-2.47384	-3.21551	-2.44374	-2.5026	-3.16593	0.0544403	-0.169341	-2.88327	4.7662
NBAS	4.64675	3.43745	4.03993	3.50686	4.22886	2.81939	4.12095	3.52932	2.86799	2.71516	5.68665	3.27437	3.53749	4.89266	4.00303	1.73707	3.34874	4.03319	3.25553	3.68463	2.92521	2.03817	2.89169	6.77118	0.894821	7.89945	2.38632	2.02443	2.97686	3.79922	3.83916	3.43242	0.666596	4.27283	3.68258	5.91061	4.68894	3.65514	4.51488	4.5685	3.08718	9.68656	3.93236	10.2363	2.6132	2.6576	3.93562	3.46929	8.27916
NXN	3.16757	6.14414	4.14138	7.45759	3.58078	0.911913	6.25527	4.71914	5.65164	4.9627	4.86779	-0.295755	4.94989	4.09155	1.79581	2.96858	0.514534	3.68277	4.0911	0.865956	5.46191	4.71665	0.711064	3.23562	5.79066	5.1141	3.07658	4.91287	2.41401	1.28773	2.44932	4.93035	5.95518	1.27888	5.34453	5.45349	6.15503	4.18567	5.41315	3.54542	-0.0623804	4.83707	5.85288	6.67887	1.96332	1.4364	2.3605	3.47546	5.78107
BAMBI	2.99815	3.39029	3.04902	2.87525	3.45954	2.89662	3.18335	1.62029	3.021	2.88241	3.32483	0.856601	4.99095	2.69929	1.85343	2.01404	1.70202	1.02508	3.11931	0.91931	3.9397	3.83995	2.90184	3.35599	1.6051	0.70914	2.01964	1.41111	4.42546	1.26902	3.07167	2.31616	0.635634	2.97877	3.41349	1.35686	3.30857	3.62377	2.48849	4.55023	4.93754	2.14365	2.14147	4.9781	1.73738	3.36617	1.5754	1.28238	3.79875
TERT	0.831828	1.82341	1.51829	1.61269	1.50509	1.55841	1.34987	1.75977	1.56445	0.510231	0.643583	5.3632	1.70189	2.63309	0.475981	0.17687	1.65931	0.150811	2.20584	6.65072	2.10004	0.226117	0.917994	1.14924	0.976139	1.08977	2.54092	0.408083	2.37817	0.0738252	1.57636	1.71059	1.19182	1.97108	1.33682	2.3309	0.706821	1.68329	0.721642	1.06316	2.22691	1.19567	1.67148	2.32398	-0.233337	0.758991	0.891628	1.29803	2.46764
CHAC2	2.50242	1.76669	3.022	3.54144	1.9795	2.16982	3.03309	2.91892	2.54068	1.23447	2.65774	1.73118	1.70257	2.90847	1.96768	2.0264	2.42697	1.75369	2.1808	2.18111	1.64129	2.40584	1.94355	1.56759	1.23284	2.37626	2.139	2.12427	2.52044	1.98318	2.10735	1.91937	2.38752	2.187	4.91436	1.36374	2.32795	1.96753	2.20096	2.78706	2.6029	2.04268	2.0847	2.2319	2.1974	2.40847	2.36665	1.33775	2.71556
SNRPE	3.52277	4.04521	4.71801	4.12348	3.91095	4.17422	5.52164	4.08638	4.45843	3.68087	3.9889	3.96798	3.98059	4.50176	3.81135	3.94216	3.44052	4.02046	4.25691	3.13254	3.97731	3.94446	3.429	4.0502	2.35146	4.08138	4.14287	3.79771	4.78582	4.23011	4.25009	3.97577	3.43647	4.35337	4.29717	3.91533	3.94915	3.94861	4.00082	4.37423	4.53984	4.26558	3.93619	4.23263	4.21237	3.22301	3.75503	3.42324	4.48755
DBF4	3.86278	3.13455	4.52015	4.54943	3.26658	3.14232	4.12742	4.43595	3.60715	2.56172	4.31979	3.85125	3.37869	3.85506	3.92496	3.63315	4.39155	3.59021	3.24429	3.73984	3.20259	3.46465	3.4132	1.78213	1.4413	3.72723	3.53168	3.03509	3.63071	3.79952	3.71314	3.30562	2.0348	4.08564	5.44314	2.6649	3.18696	3.33278	3.05055	3.53419	4.35771	3.44303	3.41037	4.07521	3.60479	3.28723	3.92014	2.47207	3.82244
SMO	2.39821	4.4956	1.7144	3.73595	3.5436	2.13507	3.09115	3.46916	3.49774	3.81068	2.10093	0.32788	3.975	4.1409	1.55717	1.90056	1.54304	2.25645	3.63086	1.12688	2.92227	3.20786	3.14362	3.97328	3.53816	4.35616	3.05484	2.37116	3.77662	0.940359	3.52822	3.69074	4.22172	3.78263	4.68888	5.58742	3.06948	2.74352	3.56904	3.90551	4.1288	3.76515	2.52429	3.66312	1.76968	3.20816	1.54719	2.84073	3.59298
SCD	4.38344	4.99587	5.99713	5.59896	4.92588	4.23437	5.26679	5.14419	4.19864	4.82283	5.76453	5.22715	5.27601	4.84743	3.78668	4.4258	5.85112	6.18935	4.11549	5.88993	5.21931	5.9091	4.89118	4.82651	3.6334	5.16539	4.55423	5.7669	5.11234	4.31132	4.59546	5.06748	4.9897	5.70608	6.51229	5.73102	5.19338	5.29576	5.81774	5.12938	5.54265	4.73482	4.9376	5.19488	5.2432	5.43282	5.74911	4.27476	4.87251
MIS18A	2.34883	3.36483	3.57414	3.94967	3.70801	3.14028	3.73791	4.12419	3.36571	2.59823	3.68916	3.18907	3.71326	4.16706	3.02035	2.96632	3.35675	3.48116	3.45925	2.42533	3.66273	2.88551	2.61473	2.90848	2.13406	3.56327	3.23016	2.73495	4.06643	3.11992	3.4603	3.27885	2.88135	3.6322	4.43753	2.88065	3.02526	3.53869	3.15657	3.49676	3.97178	3.51119	3.31358	3.66403	3.09637	2.96161	3.29884	2.60853	3.71142
SLC29A2	1.62648	2.12488	3.07811	3.23443	1.65564	1.7653	2.11159	2.41221	3.2363	2.48897	2.4125	1.32233	3.00923	1.52575	2.31426	1.64962	2.14714	1.74355	2.16639	0.325166	2.80202	0.388051	0.993935	2.61111	3.48554	3.24584	2.00636	0.262159	2.00608	0.940084	2.50782	1.91456	5.17398	1.84637	2.13741	3.57856	3.1509	1.178	1.39219	0.691295	3.26386	0.797863	1.78401	3.29149	1.85866	2.86754	2.27279	2.11225	3.56223
WDR74	3.07996	4.08496	4.28303	4.45497	3.86303	4.43461	4.20002	3.28695	3.67957	3.72602	4.23879	3.43471	4.00321	4.72048	4.14661	3.83561	3.66412	3.10298	3.95785	3.43379	4.19379	3.3437	3.04788	3.97843	4.59531	4.30519	3.694	3.15789	4.05002	3.88128	3.96243	3.27032	4.44766	3.41304	4.04544	4.18896	4.161	3.64238	4.3777	4.3777	4.25719	3.79391	3.83743	3.92067	3.88378	3.15878	3.21131	4.02425	4.54112
SERPINF1	4.23102	6.29384	5.7547	6.76588	5.14563	3.51584	6.45235	3.45908	5.94544	6.10561	6.02206	2.53874	6.22114	4.66702	4.00938	4.00905	2.02132	4.70575	5.91834	3.53116	3.27432	6.29608	4.78743	5.02823	3.71235	2.29098	4.79741	1.84467	5.42804	2.71691	5.03735	5.51409	3.67385	5.57995	4.93575	6.41225	3.99268	5.76564	5.91939	5.28104	4.58238	3.94079	3.72594	6.34418	3.20921	4.99586	3.64934	5.34703	2.60635
FANCB	0.842086	1.11102	2.50723	1.58147	0.896144	0.499937	2.29974	2.58305	-0.028151	-0.369665	1.48059	2.01843	1.73344	1.13486	1.58835	0.755489	0.516188	1.53386	0.901943	1.60303	0.341362	0.931176	0.457908	-0.396579	-1.15025	0.75	0.593742	2.10579	1.60922	1.3449	1.08254	1.43234	-0.0632682	0.634273	3.47597	0.150291	-0.491556	1.39946	0.658978	1.01761	1.54681	1.52263	0.613543	0.974706	1.19757	0.641305	-0.491556	0.420285	0.905723
MYB	2.34351	2.69075	3.33021	3.1224	2.32709	1.91845	2.82097	3.38723	2.81791	0.720669	3.17645	2.33174	2.70392	3.13397	1.46681	2.39974	2.06536	2.58303	2.65282	2.63838	2.05943	2.39049	1.78235	1.52766	0.261927	1.49522	2.46015	1.7089	3.12942	2.34781	3.09698	2.05515	1.06044	3.31808	3.47971	2.55787	2.2035	2.91495	1.96671	3.4309	2.96358	3.131	2.51144	2.86092	1.92323	2.04006	2.81175	2.66968	3.40313
RPS21	3.88513	4.81749	5.90087	4.81455	4.2564	4.65056	5.62503	3.48238	5.35096	4.57397	3.08876	4.852	4.21332	5.92724	4.88435	4.83003	3.96558	4.09818	4.44583	4.33914	4.4586	4.51685	3.45737	5.3569	3.17868	4.40561	5.23026	4.69967	4.74802	4.83657	3.89463	4.57045	3.57011	3.95857	4.75732	5.09228	4.33202	4.39618	5.02278	4.60566	5.61308	4.57061	3.93425	4.19828	5.03263	3.09574	3.39809	4.3241	6.49393
SNRPD2	4.72462	5.31101	5.32163	5.54966	4.98058	5.00615	5.94126	5.0314	5.07373	4.91588	4.57701	5.35674	5.15194	5.92426	4.35598	4.66073	4.5552	4.7659	5.20948	4.49382	4.14973	4.97637	4.66846	5.65524	3.30907	5.26041	4.72099	4.85939	4.58222	5.19025	4.99349	5.09292	3.31507	4.50672	5.80106	5.38289	5.09169	4.72462	5.12273	5.23285	5.6708	5.15056	4.78917	5.09898	5.60824	4.45187	4.29048	4.78389	5.91092
MMP10	-4.2771	0.12959	-1.04333	-0.0680595	0.0730335	4.82453	0.334318	-1.09997	-1.06027	3.72073	-4.05274	-1.30844	0.152688	2.16042	0.506226	1.16055	-1.06592	-4.29655	0.417345	-0.746473	3.59575	0.535252	0.918565	-0.661284	-4.2656	-0.307264	0.0890632	1.46183	0.441081	-0.778736	-0.0365342	1.65171	0.73244	-0.751838	2.14762	-1.09428	-0.203098	2.33431	2.48903	1.66976	-0.860166	1.02132	1.46183	-0.650721	-0.410495	-0.262602	0.497548	0.699935	-0.36734
SLC25A6	5.45749	6.42338	6.77225	6.77225	6.18981	6.76573	7.05517	5.54896	5.9381	6.09517	5.84143	6.38246	6.78993	6.96083	5.04259	5.60146	5.85634	6.32783	6.24094	5.99758	6.09647	5.24568	5.62832	7.61379	6.41827	6.09331	6.26447	6.44092	6.89274	6.20579	6.00281	6.1481	6.6756	6.22159	6.92766	7.15477	6.3313	6.66988	7.4081	7.11721	6.68944	6.54389	6.26276	6.57314	6.38151	5.63994	5.40797	6.90435	7.27579
PLCH1	1.8098	-0.711161	-0.436903	-0.552033	1.82482	4.44129	0.481816	-0.904886	2.6963	1.10577	0.933274	-0.631448	4.23354	2.00264	1.92267	-4.07615	0.159091	-3.6303	1.85136	-1.55612	1.53972	1.68528	2.89106	3.43763	0.825049	-1.22612	-3.44827	0.984758	3.19007	-0.951686	0.0896014	0.236077	-3.98731	-0.732932	2.06717	-0.705253	1.61308	1.8294	-2.47646	2.35703	2.07164	0.7486	0.111258	4.31548	1.67304	5.7587	-1.05258	1.02267	0.559951
RPS5	5.72478	6.52433	6.23592	6.24137	5.7609	6.10193	7.13919	5.75483	6.10115	6.16268	4.66219	6.29904	5.9649	7.12539	5.21597	5.75555	5.71828	5.63601	5.78638	5.64909	4.74035	5.45805	5.42496	7.03537	5.92768	6.39646	5.60928	6.29101	6.08719	6.12764	5.7615	6.04946	5.32144	5.36331	6.25228	6.61479	6.11805	5.34378	6.64248	5.78365	6.28735	6.09615	5.32229	6.35125	6.25512	5.4611	4.59156	6.36251	7.19696
LSM4	4.70433	4.31927	4.88098	5.05029	4.3282	5.26734	5.18996	4.81614	4.40547	4.04842	4.66323	4.70585	4.28882	5.16122	4.52669	4.2006	4.52407	4.85297	4.54723	4.72684	4.70881	4.25012	4.30516	5.02395	4.75604	4.34101	4.06755	4.35257	4.92937	5.12055	4.09762	4.18908	4.97642	4.64636	5.67425	4.47434	4.76244	4.25672	5.27429	4.95781	5.02483	4.56551	4.35143	4.50663	5.18743	4.48219	3.77589	4.66824	5.20931
SNTG1	-1.83606	-0.968394	-0.863801	2.09536	-1.84975	-1.72174	-0.320484	-1.72174	3.23095	-1.72174	-3.71076	-1.72174	5.86678	3.08719	-1.72174	-2.58503	-1.72174	3.38918	3.08496	1.02447	3.6608	-2.78076	-2.01035	-1.49399	-2.51943	-1.61701	-2.35145	-1.23324	-1.42795	-1.72174	-0.258518	0.305805	-2.59027	-1.54491	2.88975	2.47246	-2.87951	3.57268	-2.62876	2.71161	4.09978	2.09783	0.136908	-0.561779	-2.79363	-1.52958	-1.14678	-2.00802	10.8573
FERMT1	1.10754	1.46564	0.159005	3.86662	1.57285	1.42177	2.18203	-1.06006	0.822048	1.32001	2.05258	-1.10128	6.38126	2.31558	-1.03965	-5.12547	-0.80213	0.112475	1.14658	-1.16722	1.18063	1.23748	1.00914	3.13809	0.154539	-0.430422	-0.152796	-1.43865	1.51332	0.545887	0.500093	3.19124	0.900603	-0.483259	8.28152	6.31528	1.49138	0.951953	0.893675	1.32245	0.858201	0.976794	-0.286668	1.44508	0.129644	0.234652	-1.54463	0.500848	0.758136
TREM1	1.72229	-0.589066	-0.631146	2.16821	2.65933	-0.0293611	-0.579762	-1.0364	0.3294	6.08233	-3.65584	0.906903	-1.0364	2.51163	5.41955	2.33062	1.80756	1.33364	-0.794277	1.65048	1.76231	3.02829	0.659828	-0.561203	1.6317	-0.437659	1.94672	-1.87779	2.41774	2.91863	0.172661	4.37364	1.29051	0.0204992	-0.593725	-0.851783	-1.2138	2.1404	3.73466	1.99279	-0.173321	2.7997	0.832829	-0.692544	3.48107	-0.697298	0.238808	-3.67662	-1.0364
ZNF581	3.07549	4.2224	3.90581	4.22441	3.57554	3.54662	4.56727	3.52311	3.6883	3.8137	4.28279	3.38225	3.93461	4.50066	2.03395	3.11711	3.37738	3.23292	3.40472	3.20434	3.75433	3.25352	2.69399	4.30845	5.13034	3.98425	2.60593	3.06233	3.40487	3.53385	2.54964	3.39515	5.4188	2.98547	3.18788	4.58036	4.9446	3.27632	4.37393	4.48058	4.03896	3.61421	3.51021	4.18845	3.56585	3.18107	2.45689	3.96374	4.71224
RAD51AP1	4.04117	3.76565	3.24027	3.87808	3.35707	3.26632	3.87379	4.66083	3.44436	2.14183	4.09739	4.22143	3.61977	4.07923	3.99534	3.53271	3.29339	3.70654	3.06265	4.07405	2.23685	3.1592	3.2946	1.70014	0.989568	3.87918	3.89114	3.6196	4.03878	3.30076	3.28575	3.43779	0.845874	3.24759	4.40768	2.33467	2.41973	3.5279	3.22838	3.3817	3.67286	3.64066	3.52781	3.9651	3.60789	3.23615	2.87614	2.29876	3.68354
ATAD2	4.3654	4.49256	4.89524	4.67134	3.75141	3.88037	4.91446	5.34215	4.11386	2.91662	4.80635	4.8547	4.61277	4.83386	4.91553	4.52732	3.95001	4.33143	3.82773	5.12493	3.10705	4.24188	4.035	1.37688	1.91402	4.57766	4.09422	3.92692	4.69014	4.52763	4.69623	3.39924	2.17279	4.03137	6.54284	2.96412	3.43455	4.41157	3.55312	4.27657	4.66495	4.31784	3.68266	4.34172	4.12026	3.95951	4.47131	2.42501	4.16785
PPAT	3.76777	3.84765	4.10144	4.62854	3.75808	2.67896	4.3944	3.67556	3.93302	3.48349	4.68622	2.77791	4.25303	4.89758	3.58029	3.2397	3.41626	3.31039	3.92373	3.22965	4.08846	3.22884	3.55169	2.86263	2.00009	4.41283	3.52571	3.21049	4.33899	3.40776	4.3088	3.0743	2.79521	4.14772	4.55656	3.52613	4.17339	3.78638	3.52946	4.09051	3.9215	4.04075	2.69893	4.26365	3.73142	3.58604	3.29682	2.87798	3.73951
PCNA	5.22424	4.51435	5.42961	5.36489	4.81184	5.26699	5.33884	5.71032	4.81794	3.57889	5.19032	5.27776	4.69013	5.22424	4.90563	4.82907	4.69995	5.12124	4.59401	5.41163	3.83483	4.37781	4.77357	4.49919	3.31823	4.57766	5.04085	4.73239	5.27524	4.76965	4.50079	4.57177	3.90357	4.72854	5.70763	3.91376	4.31375	5.10969	4.64364	4.87537	5.23466	4.65043	4.53846	4.69905	5.25333	4.65796	5.14823	3.91046	5.28944
ZNF536	3.06885	4.37764	-0.541487	5.31976	3.43584	3.26577	4.98122	6.733	5.31205	3.71486	2.63933	-1.69831	3.00489	4.53593	3.29513	3.1431	5.23528	3.93336	4.60472	5.14326	4.46062	3.72454	4.4883	0.24236	3.54465	6.5244	-4.93968	2.91601	3.03809	-0.272446	0.00621982	3.46283	3.2868	2.51019	2.80533	6.34969	2.54639	2.2729	3.75471	4.18742	5.47737	4.68969	3.5968	3.69618	-5.06572	5.54029	2.61019	-3.02666	5.26213
HIST1H2AE	1.1674	1.27665	2.81582	1.78468	1.60547	2.60064	2.83584	0.805867	0.876403	1.59338	2.23844	2.03843	0.918124	2.60908	1.81935	1.59965	1.39726	1.58133	1.46391	0.945913	2.66949	1.24179	1.22869	1.54681	2.5951	2.12021	1.26528	0.940637	1.62447	4.24733	2.97895	0.422401	3.74594	2.0729	1.74675	1.11853	2.66792	2.14556	1.80348	1.29166	1.82792	2.09473	1.66812	1.74675	0.72414	0.969437	1.56486	1.26716	3.66726
CEP128	2.77431	2.84455	3.15737	3.52639	2.34503	2.92591	3.06876	3.84852	2.45687	1.58454	3.62119	3.28297	2.61896	3.71383	2.91593	3.49129	2.32272	2.74917	2.78325	3.03369	2.41089	2.64644	2.82133	1.28212	1.16534	2.49342	3.00781	3.09181	2.77295	3.05777	3.13871	2.62024	2.50484	2.73514	3.78809	2.00622	2.57802	2.64728	2.32388	3.29592	2.41583	3.2476	2.56854	2.85646	2.86869	2.82479	2.86226	2.05372	2.48953
MAB21L2	5.34534	0.53662	5.73474	6.20081	5.70673	7.03035	5.8464	7.03298	5.5107	4.94513	6.0897	6.22614	3.84846	6.6975	7.12045	6.46072	5.42445	6.54468	5.10697	5.94413	3.4683	4.95747	5.31181	7.02423	5.26937	4.84527	4.3897	5.96709	6.62458	5.28079	5.46245	6.26904	6.73731	6.19907	6.04713	0.934383	4.3678	7.25228	5.0313	4.33413	4.76717	5.62742	5.64193	5.69899	6.16991	6.14667	5.87762	4.72112	4.48729
CBS	2.95798	5.34242	4.62769	5.48415	4.61115	4.10256	5.08955	3.24291	5.02373	4.32406	4.76206	2.76832	5.4146	5.71922	3.19097	3.47702	4.41691	3.73743	5.01415	3.20912	5.06575	4.28429	4.71178	4.51958	3.71141	5.06642	4.51607	3.45107	5.3211	3.29751	4.99176	5.13038	4.01119	5.20971	4.79536	4.94193	5.56311	4.92454	4.76276	4.7707	5.92414	4.36837	4.15578	5.58314	4.40521	4.97571	4.75619	2.951	5.7277
CRISP2	0.276506	0.571152	3.28256	0.148525	-0.0481372	-0.484439	3.78855	-0.347772	1.28319	-0.169818	-2.2287	-0.484439	-0.484439	0.264135	-0.484439	-0.0653308	-0.484439	0.547489	0.830275	-0.484439	1.94072	0.890075	0.397975	-0.484439	0.906904	-0.484439	-0.280166	-2.2287	0.842654	-0.484439	1.69403	1.35522	2.08423	1.22245	2.87901	0.926083	2.77606	0.483137	-0.159223	0.845803	2.58326	0.684437	0.704662	2.32991	0.252414	-0.484439	0.087802	0.836226	2.50407
ESPL1	4.73861	3.90166	4.17699	4.23221	3.9274	4.18311	3.39985	4.98397	3.58369	2.36037	3.7989	4.05006	4.18925	4.2077	3.17347	3.81038	4.30416	4.73104	3.48057	4.45269	2.70147	2.27132	3.33264	3.49381	3.83937	3.87202	4.15109	3.57356	4.57898	3.76585	3.20909	4.11797	4.63367	4.75149	4.60681	3.47915	2.99779	4.2972	4.11736	3.80928	4.20154	4.13465	3.94776	3.97931	3.93326	3.4162	4.35346	3.37229	4.10779
SLC25A5	4.82776	5.0504	5.38136	5.62725	5.14628	5.32587	5.78021	4.56492	5.06586	4.8983	4.82307	5.14813	5.2859	5.07954	5.06262	5.19998	4.41455	4.5716	5.01262	4.35646	4.48622	5.39889	5.06016	5.41729	3.57281	5.10577	5.61088	5.54555	4.87509	5.06424	4.38027	4.97837	3.62017	4.82112	5.79821	5.22311	4.80381	5.17791	5.32724	5.13596	5.10821	5.11087	5.10865	4.93975	5.15464	4.87067	4.06127	5.00153	5.36178
WDR62	3.26553	2.79471	2.90265	3.55466	3.13231	3.58541	2.51565	4.32081	3.38464	1.86005	2.70151	3.02835	3.9279	3.29915	2.67117	3.05336	3.966	3.46558	3.24242	3.10273	3.16641	2.26766	2.72535	2.90265	5.01081	3.47481	2.29829	2.84113	4.07967	3.10186	2.40848	4.08133	5.6554	3.7828	3.69809	2.47105	3.37777	3.13432	3.30159	4.45431	3.68399	3.3828	2.89422	3.64437	3.2799	3.35931	2.55411	2.75785	3.75192
RAB33A	3.08579	3.69471	4.48132	3.31617	2.94382	3.91016	4.19928	3.06277	2.79245	3.32878	4.15702	3.15924	3.32204	3.96251	3.10257	2.80901	2.75762	2.6575	2.84933	2.2385	3.48354	3.2999	2.77572	3.84069	2.60932	3.79307	2.63816	3.45778	3.52975	3.71283	3.18208	2.51982	3.23443	3.09755	3.23283	3.37948	4.03932	3.62976	3.68083	3.87609	3.42196	3.24608	3.67084	3.52578	3.3998	2.93656	1.91806	3.19073	3.86584
TIMM8A	2.24595	2.82491	3.06812	3.4664	2.25897	1.4782	3.30128	2.36236	2.25938	2.42209	0.121777	1.97538	2.92407	3.50046	1.98355	2.21355	1.76103	1.74957	2.35157	1.63026	2.63909	3.14989	2.03855	2.89132	1.53418	3.08123	2.55473	2.14563	2.60596	2.05025	2.28664	1.79865	2.18917	2.19005	3.38204	2.9131	0.0732214	2.09844	2.84451	3.39664	2.73552	2.25051	2.21715	2.65365	2.95414	2.25938	1.93744	2.35746	2.49923
PYCR1	3.78752	4.45599	4.85638	5.54205	4.04423	4.37183	4.7081	3.71149	4.71413	4.43366	3.85708	4.47576	5.04456	4.94896	4.67623	3.59388	3.92853	3.811	4.62387	3.73443	4.891	3.94525	4.25549	4.51273	4.70131	4.26116	3.86631	4.14152	4.71213	5.16383	4.61618	4.41157	5.17797	4.33578	5.48835	4.40875	5.2555	4.30086	4.52316	4.84581	5.08777	4.05986	4.30818	4.69088	3.7446	4.28261	4.27102	3.65025	4.95561
DNAH11	1.17778	2.36549	2.81945	1.4389	1.47796	0.657909	2.51491	2.44498	2.78062	1.64987	-0.992534	2.11048	2.70997	1.94824	0.658525	0.760217	-0.319428	1.56296	1.85709	0.437745	1.26513	1.2949	1.02594	3.19698	0.308451	0.102596	1.30755	1.86865	1.95935	0.643059	1.76276	2.06986	0.512098	1.48918	3.37379	2.6278	0.373175	0.856398	0.488878	1.32521	1.83833	1.52717	0.0445531	1.66472	2.0921	0.506892	1.17458	1.52214	3.02992
SORCS3	1.64022	3.22531	2.79965	1.77959	2.9269	0.975998	3.57905	-0.586875	2.07278	1.57445	3.54504	-0.920978	-0.865085	1.28566	-0.238592	2.87821	0.602134	-1.25573	1.99782	1.92985	2.47065	1.82224	2.02193	3.81728	1.23505	-1.09514	1.50896	-1.09322	1.52532	1.75558	1.91628	0.510796	-5.97372	2.55989	-0.086871	3.44933	2.42216	3.01443	1.41643	3.16397	3.65605	2.79778	0.72039	4.56872	2.51458	2.20006	0.826607	-0.109861	1.88884
CLEC4F	1.0496	4.60303	2.31136	3.35013	-0.072154	3.88381	1.70239	2.88414	-0.480456	2.59661	1.08564	-0.826584	6.70558	0.747967	-0.0804691	1.06872	-0.938037	0.499632	1.59514	-0.739049	1.8697	0.928535	0.678866	0.257065	2.3216	-0.163806	0.604406	0.71041	2.08452	0.341162	1.10242	0.879308	3.02921	-0.384595	0.308836	1.27481	1.04128	-1.37609	2.64382	-4.18399	5.27947	1.83452	3.4115	4.3852	0.797966	-0.217713	0.840945	2.81186	5.5883
FAM60A	4.64801	5.08976	4.96538	5.5417	4.77916	4.28919	5.58172	4.95303	5.04131	4.81932	5.24017	4.49103	5.29034	5.16365	3.69864	4.06278	3.18463	4.78453	5.32799	4.3674	5.53516	4.7156	4.16602	5.11921	2.45341	5.71996	4.06442	5.28003	5.98758	4.07946	5.10558	4.69469	4.14802	4.94165	5.71424	5.15721	5.25621	4.98205	4.97265	4.93632	5.24278	5.10778	4.88648	4.93595	4.99486	4.86388	3.77179	4.13439	5.14391
APEX1	5.49823	5.93668	5.2948	5.99068	5.5782	5.50767	6.49804	4.99378	5.70423	5.38079	5.4279	5.05532	5.63203	6.5207	4.84049	5.1656	4.40086	5.06256	5.67456	4.8301	5.46176	4.7344	5.02616	5.54419	5.45074	5.52419	4.5947	5.42348	5.70363	4.92794	5.56289	5.18825	4.46737	4.94439	5.4112	5.92187	5.68078	5.61807	5.77863	5.23804	5.77647	5.67708	5.32739	5.73992	5.34501	5.08306	4.75202	5.18966	6.12224
CKAP2L	4.04066	3.24436	3.90831	3.61031	3.04308	2.95775	4.16883	4.91851	2.87084	1.42194	3.86845	3.43825	3.80132	3.21212	3.18702	3.65702	4.55025	4.39669	3.28498	4.24102	2.73364	2.20727	3.29084	1.1718	1.24391	3.17115	3.24545	3.53612	4.01343	3.56216	3.24177	3.82484	2.16138	3.73888	4.64241	1.84955	2.72668	3.41974	2.92077	2.98705	3.24541	3.57439	2.60464	3.4133	3.59403	3.36452	3.57235	2.31459	2.5029
ELK1	3.46916	3.82399	4.09674	4.20561	3.4134	3.79625	4.12325	3.91526	3.61957	3.73294	3.84012	3.56173	3.87161	3.95644	3.88347	3.13818	3.06322	3.26323	3.25098	2.88923	3.84429	3.47374	3.07738	4.23614	5.29725	4.28933	2.71539	3.03772	3.77012	3.79365	2.43067	3.43004	5.30646	3.0957	3.83856	4.48377	3.86556	3.457	4.02483	3.83025	3.5933	3.4675	2.69375	3.84249	3.69652	3.54853	2.74553	3.43296	3.66436
ZDHHC22	0.648986	3.12361	3.30206	2.94382	2.75034	3.87374	3.41333	0.0896413	4.70488	1.36387	3.49399	-0.700351	1.08798	3.35936	1.02466	1.54558	-0.598128	0.667327	4.45398	0.688629	4.96156	1.47913	1.52234	3.86202	3.93555	0.719147	0.416368	1.58714	3.6186	0.945183	2.63236	0.26174	2.09154	3.72864	2.67626	4.63247	4.65754	3.12209	0.996635	3.32972	3.38647	1.3504	2.87868	3.45185	0.336103	1.715	0.425457	-0.675636	3.04015
TMEM100	-0.599908	5.13449	1.09303	3.26208	2.73094	0.328022	3.84906	2.26956	2.80679	2.18193	0.143039	0.0950627	2.91091	4.90831	2.70599	1.45196	1.3077	2.73615	3.06234	0.591117	3.18086	3.49854	2.10178	1.95278	0.398536	3.70926	1.30198	-1.84846	1.16982	0.853773	1.04114	1.70491	0.910489	0.431116	2.33094	4.48532	0.179954	0.150983	1.14586	2.51718	3.69527	3.05788	1.13748	4.93323	-0.610184	1.60652	0.735901	0.223857	1.87313
TMEM74B	3.69846	3.23531	3.64239	2.2772	1.2853	4.1331	2.22558	1.93837	3.66398	3.12524	2.40682	0.534735	3.02509	0.75686	1.72096	0.908602	1.82779	0.68187	3.40637	0.604248	4.11504	2.5776	3.54978	2.73852	2.84905	1.14457	1.87166	1.5569	2.65189	1.56644	1.64109	2.22597	3.03483	1.15675	1.56046	1.21706	4.14497	3.7091	3.20044	2.98034	4.35725	2.22849	0.277018	3.99015	1.14042	4.19713	1.77296	1.86816	4.22871
MMP1	0.765275	0.535115	1.41894	0.434341	0.585621	0.337458	0.568738	0.400241	0.982083	5.37282	-1.04585	2.23059	-0.0494387	2.58116	2.31236	3.01803	3.90309	1.48466	1.5225	3.33907	2.46016	2.23547	0.0681189	0.07814	-0.419219	1.81204	1.14466	1.79591	3.33169	3.75262	0.916078	3.06898	0.226423	0.234126	1.24549	0.150805	1.05883	1.40361	4.20462	0.877167	0.247088	1.53409	2.37591	0.49603	3.43644	0.152735	1.50571	1.48897	1.95058
F12	2.82585	2.83564	4.62346	3.87999	2.80732	4.47512	3.68087	2.0678	3.47889	2.57945	3.60765	2.13826	4.63003	3.61658	2.75767	2.84982	3.06966	0.743882	3.51773	2.185	3.84123	2.43088	2.56309	3.38768	4.42696	4.0056	3.05635	1.40028	3.01589	3.9963	3.00527	2.23674	2.43759	3.94459	2.5608	3.54788	4.79087	2.6919	3.59834	4.21097	4.21812	2.39299	3.47202	3.34807	1.69559	2.6237	3.20449	1.33764	4.26473
NTHL1	2.72019	3.44935	3.22751	4.18952	3.33345	3.3223	4.07227	2.8797	3.30148	3.08851	3.31356	3.10633	3.8029	4.0941	3.03228	2.73173	2.38511	2.88157	3.20997	2.84349	3.49151	3.21206	2.63149	3.49489	4.37689	3.65308	2.98199	2.73397	3.38428	3.35312	3.27442	2.91367	4.43484	3.60085	3.55877	3.80757	3.74865	2.73963	4.1184	4.18293	4.1225	2.98437	3.15265	2.6981	3.20856	2.65634	3.26	3.55905	3.32145
SMC4	5.73952	4.77952	5.53246	5.57259	4.55598	5.20903	5.49981	6.13034	5.01362	3.80511	5.45361	4.93182	4.91137	5.40443	5.23511	5.225	5.59218	5.65607	4.77926	5.62298	3.74185	4.75858	5.21403	2.3629	1.88228	4.79808	4.70876	5.02528	5.61344	4.93368	4.72119	5.31421	3.11104	4.81571	6.4775	3.47464	3.94857	5.36009	4.37116	5.21853	5.42148	5.46417	4.91685	5.35995	5.19776	5.09827	5.35172	4.14326	4.96249
DIAPH3	2.50644	2.7027	2.97051	3.77047	3.00661	2.50263	2.62518	3.87229	2.93066	1.56322	2.60517	3.10714	3.34084	3.88117	3.04287	2.89369	3.1398	3.55907	2.85949	3.2339	2.09451	2.97588	2.62162	0.922956	1.41273	2.88498	2.16813	3.06855	3.44217	2.35558	2.40506	3.02218	2.51426	3.20619	3.93597	1.92343	1.79308	2.58881	2.07671	2.85416	3.10714	3.12752	2.63011	3.06009	3.74748	2.66705	3.60725	1.8708	2.56776
SIVA1	2.89434	3.37416	3.87958	4.03533	3.39404	4.56749	3.89168	3.90845	3.69313	3.18949	3.89103	4.02128	3.73573	4.33515	4.24705	3.43605	2.95372	3.33047	3.53643	3.31396	3.09362	3.6538	2.95059	3.3422	4.7712	3.41159	3.10824	3.1384	3.68563	3.90939	3.11402	3.15881	5.24359	3.26572	4.9012	3.44737	3.4385	3.03173	3.95361	4.21348	4.27337	3.3219	3.28216	3.38879	3.23855	3.03257	3.17195	3.70527	4.60439
WDR76	2.75327	3.51002	3.81962	3.6831	3.36757	2.99919	3.93048	4.66814	3.11756	1.95263	3.35047	4.14043	3.57734	4.02752	3.41483	3.28799	3.47641	2.94934	2.92493	3.6921	3.10868	3.11014	2.82107	2.38592	2.76746	3.58748	2.97308	3.18037	3.52079	3.3556	3.42028	3.68465	3.97762	3.12643	4.2463	2.26075	2.41799	3.29473	3.43525	2.93276	3.39025	3.53134	2.41048	3.44281	3.76992	3.04342	3.37878	2.72664	3.37345
TROAP	4.64649	3.60123	3.8974	4.02528	3.70375	4.2727	3.41051	5.07087	3.65272	2.42476	3.29706	3.36845	4.13585	4.16941	2.71333	4.07228	3.88444	4.20707	3.86597	4.00489	2.7661	2.62618	3.55662	3.05323	3.60612	4.14236	4.06953	3.50666	4.24343	3.54886	3.21874	3.93173	4.82373	4.69147	4.53416	3.35661	3.5484	4.02259	3.2538	3.83177	4.42946	4.20707	4.08042	3.97521	3.4572	3.69144	3.80761	2.51608	4.14236
ORC1	2.22617	2.10227	2.07419	2.42563	3.08318	1.97679	2.71278	2.8868	1.46907	0.601545	3.02481	2.97742	1.98346	3.86973	2.87005	2.7992	3.43381	2.85261	1.99971	2.47545	1.57887	1.70644	2.07637	1.65721	2.23469	2.37266	2.66899	2.80642	2.64433	2.2032	1.60005	2.18614	2.25553	2.65049	4.15951	2.66331	2.2443	2.47058	2.43582	2.81303	2.27847	2.57532	3.15819	1.78871	2.96432	1.81407	3.36864	1.94391	2.17709
SLC18A3	3.6594	2.67949	3.77926	3.30076	3.17441	4.63645	2.12539	3.33784	5.433	1.66816	2.35836	2.72368	1.84809	2.76514	2.7343	3.69605	2.73779	1.87063	5.16238	4.23412	5.54091	3.35551	3.08641	3.55201	5.09962	1.64457	2.45859	-0.512679	2.22416	2.87092	4.11472	0.7397	2.44332	4.05633	1.29689	4.17788	4.2613	4.08278	3.60539	5.36684	4.35967	1.51942	3.34991	3.2836	0.326279	3.68515	3.96661	-0.346291	3.15018
MRPL23	3.17873	4.08148	4.68377	4.4466	3.76746	4.81452	4.52642	3.65481	3.75832	3.51289	4.37812	3.23108	3.94599	4.60275	3.68106	3.17714	3.42468	3.25794	3.60015	3.73961	3.26484	3.98227	3.55728	4.0214	4.21668	3.626	4.18458	3.95055	3.88754	3.9717	4.04236	3.56333	5.52779	3.84264	4.73341	3.94089	4.05127	3.63555	4.50665	4.09277	4.56982	3.95231	4.1702	4.18732	3.8812	3.418	3.12766	3.87577	5.16528
CECR2	1.39754	4.5203	1.98542	4.11288	1.63964	1.80259	1.76446	3.83483	2.74997	3.56618	4.0539	0.248	2.02129	1.09922	2.62635	1.60952	-0.0776008	1.01815	2.3985	0.0606093	2.83998	0.0413747	2.04744	3.59935	3.19517	4.61772	1.31823	2.49209	1.63964	0.0238419	0.432259	2.78306	5.48352	-0.0163257	2.60546	5.41229	-1.21393	1.44752	-1.30148	0.541849	0.344546	2.33985	2.55768	3.40471	1.21415	2.38417	0.238155	2.97356	2.99961
XRCC2	3.18709	4.27865	2.99171	3.81938	3.42348	1.08003	4.0079	4.38013	3.58875	1.70385	0.826085	3.72501	3.65444	2.99611	3.05479	3.89732	3.82978	3.62307	3.74761	3.40936	2.95052	1.96988	2.82432	2.24026	1.08629	3.76931	2.80866	2.41299	3.96898	3.69016	3.59722	3.40308	1.79392	4.07447	4.6203	3.16118	1.84045	3.42533	2.57778	2.20342	3.60753	4.01632	4.61508	3.74954	3.62453	2.2515	4.26945	1.90138	2.70784
ST6GALNAC3	3.14488	2.46774	3.78083	3.68353	3.83118	3.26039	4.17692	3.02526	4.30989	2.11557	4.61144	1.43802	3.45478	3.22695	2.64355	2.78827	2.71962	2.5514	4.06593	2.1341	2.82687	3.44851	3.7716	4.79947	1.29208	4.13424	2.53847	2.42855	3.98082	2.13828	3.65574	2.68801	1.88252	3.91608	4.13709	3.89636	4.12715	5.01179	3.35992	4.08686	3.16155	2.50859	2.96325	2.57502	2.80091	4.2348	3.41335	2.04036	2.42613
HRH3	-0.504483	3.02925	4.32483	3.2054	1.23047	3.23672	3.48193	2.87599	2.65634	1.65653	3.42006	-0.38035	2.96164	1.57099	0.104233	0.899225	1.27904	1.17232	0.477775	1.40726	1.73986	-0.101091	2.54329	2.59074	4.04424	3.65502	1.58692	0.0941805	0.463054	1.74593	0.25323	2.44885	4.94804	2.86604	4.1804	3.6849	3.65668	1.56515	1.12202	0.945671	3.53675	1.45123	1.82213	3.2192	0.468897	2.72386	2.6611	0.785935	3.68396
SNRPD1	3.26222	3.90743	4.79687	4.69616	3.83025	3.91033	4.67907	4.10979	3.90343	3.60718	3.96939	3.96944	4.04051	4.57772	3.81015	3.5988	3.60325	3.9286	3.93346	3.33491	3.95307	3.89702	3.1847	4.09299	2.79831	4.62177	3.70422	3.68651	4.7857	4.45336	4.31081	3.69292	2.87713	4.07116	4.93618	3.78272	3.78943	4.24995	4.00425	4.29876	4.49437	3.9582	3.83212	4.09693	4.29078	3.64509	3.6834	3.24369	5.07485
TOP1MT	1.93381	3.6127	2.36899	4.49059	3.51725	2.28116	3.08616	2.59856	2.74102	3.48343	3.49586	1.14293	4.4111	4.01881	2.08905	2.67966	1.86291	2.52353	2.64128	0.818874	3.39881	3.14261	1.93091	3.11097	3.16178	4.12773	3.0316	2.32848	2.95906	1.09136	1.51474	2.48084	2.50185	1.91382	4.0366	4.39206	3.68145	1.79372	2.27323	3.26903	4.21902	2.90587	2.73765	3.59075	2.50243	2.3029	1.89929	3.65831	3.19521
SNRPB	4.96008	4.4192	5.42455	5.51024	4.92432	5.12871	5.27284	5.284	4.78074	4.40722	4.73676	5.20587	4.90033	6.40535	4.62337	5.03353	4.13559	4.49471	5.1182	4.87992	3.34671	3.75181	4.71471	5.4143	4.86658	4.94393	5.11938	4.46802	5.14426	4.69647	4.43535	4.63478	5.2491	4.31318	5.8814	4.37677	4.69065	4.7657	5.44707	4.62402	5.16497	4.98804	4.80316	4.86972	5.23468	4.55866	4.82283	4.58882	5.45714
DDX39A	4.68048	4.96718	4.95607	5.3675	4.70624	5.43878	5.03822	4.88337	4.98173	4.18069	4.62578	4.58303	5.05022	5.7839	4.30518	4.69043	4.93981	4.84571	5.14506	4.24501	4.51593	4.38788	4.64546	5.03822	4.28225	4.67422	4.5736	4.34448	5.3876	4.68786	4.57858	4.59055	4.3714	4.60859	5.58834	4.30942	4.7781	4.66413	4.78887	5.10759	5.34346	4.83468	4.47901	5.15645	4.5685	4.62818	4.52315	4.51699	5.95162
GMNN	4.01148	3.49474	4.33613	4.34372	3.64633	3.88862	4.49018	4.33996	3.41778	2.65741	3.91459	4.01414	3.55819	4.26769	3.76829	3.63666	3.71258	4.37916	3.50319	4.3295	3.02376	3.74199	3.25129	2.89649	1.82535	3.34847	3.86498	4.01512	4.21223	3.72552	3.51142	3.78401	2.98795	4.07241	4.96251	2.54515	3.18976	4.12704	3.93049	4.49742	4.75594	3.91162	3.47303	3.62646	3.92208	3.39859	4.44396	3.01406	4.33518
MTFR2	2.14085	2.01098	3.02653	3.13941	1.70151	1.75796	2.34008	3.13398	2.09716	1.14532	2.21965	1.97738	2.39622	2.90155	2.31137	2.5762	1.86086	2.70862	2.03422	2.49611	1.81255	2.16701	1.76449	1.47883	0.861421	1.6839	2.27454	1.44127	2.91263	2.0452	2.10808	1.48146	1.33461	2.51462	3.47171	1.03486	1.39608	2.21029	2.42094	2.62458	2.46388	2.34644	2.31128	1.88607	2.50542	1.66991	2.91812	1.48534	2.64685
RFC4	4.2501	4.17223	4.30271	4.33298	3.9832	4.70833	4.40525	4.76049	3.92027	3.33479	3.93932	4.18097	4.05474	4.41035	3.93959	4.01479	3.92224	3.94421	3.98413	3.55861	3.66078	3.54893	3.58807	3.80948	1.88173	4.17223	3.5008	4.08264	4.67011	4.18776	4.01758	3.85798	2.95871	3.95412	4.51589	3.27734	3.71007	4.00966	3.95398	4.26867	4.37008	4.19054	3.66278	4.34566	4.21347	3.67225	4.3795	3.48463	4.669
GRB14	0.417327	-0.335663	1.33692	3.88516	1.27919	1.89417	3.4558	2.79635	6.00346	1.11003	1.81782	-0.540316	0.626121	2.38413	0.919536	-0.081494	0.829209	0.361034	3.79259	1.87929	1.80932	1.21839	0.962204	0.984768	-0.0749226	4.45478	0.810646	0.931247	2.48042	1.71531	0.690066	2.02417	0.598022	4.1799	1.34109	3.45198	2.46637	1.29277	1.83447	2.31746	1.94874	2.39648	3.90927	1.71886	-0.651047	0.465165	1.3059	-0.13501	5.37674
HELLS	3.36311	3.76636	3.07455	4.24053	3.49852	2.67061	3.22579	4.34065	3.75732	2.43372	3.60001	3.14459	3.42031	3.90798	3.63228	3.21153	3.26603	3.66983	3.57803	3.38754	2.64266	2.99032	3.06505	1.74307	0.966742	2.82549	2.67795	2.95723	3.67549	3.10268	3.42034	2.87824	1.29846	2.86749	4.0986	3.2888	1.92191	3.63837	3.39235	3.24382	4.34168	3.29004	2.78663	4.19826	3.05183	3.00571	2.5915	2.17827	3.6111
GPR27	3.23566	2.52329	3.97169	3.21064	3.04942	3.48214	4.32559	2.46636	3.07369	3.09995	4.09531	-1.47544	3.50223	3.50847	-1.61268	1.79954	3.45937	3.4302	2.85904	2.36801	3.28768	2.26832	3.25009	3.82204	2.51571	3.72981	1.34615	3.13378	3.69916	4.29525	2.72123	3.04896	3.52553	3.13688	2.87775	4.96237	3.69162	3.7698	3.81556	2.85332	3.1593	2.96352	2.73384	3.75279	3.7057	3.99618	3.58769	-1.97189	2.77028
PAM16	2.51181	3.14014	2.85921	3.50115	2.59584	3.20966	3.86073	2.5229	2.96051	2.69269	2.66044	3.05942	3.52651	4.50004	2.84714	2.35845	2.29359	2.58908	3.04054	2.39616	2.85211	2.41926	2.6142	3.46399	3.01367	3.27536	2.44065	3.19325	3.27757	3.08164	3.05274	2.46404	3.99445	3.21796	3.4009	3.31545	3.42066	2.49884	3.54404	2.94301	3.73395	2.84613	2.83557	2.42298	2.58813	2.46163	2.62697	2.22757	3.49103
CNNM1	2.04209	3.20171	2.68136	3.69251	2.41526	0.962285	3.29449	1.28974	2.08371	3.49684	2.06268	-0.165026	2.07101	2.81927	-1.2776	0.228138	-1.52223	-3.57442	2.20942	-1.50415	2.58019	1.39228	2.15119	2.45246	-0.179461	3.77182	1.77552	1.7798	2.33257	1.87755	1.95679	2.98339	2.12521	2.69353	3.36141	4.3265	3.88318	3.08448	2.83432	3.13325	3.35453	2.526	1.25711	3.9563	2.67364	1.95388	-0.58194	1.54099	3.50592
GPR19	3.91558	3.22139	4.16866	3.4738	2.81417	4.39667	3.47861	2.80235	2.8526	2.61429	3.14438	2.65012	2.67906	3.92596	2.7804	2.00596	1.91997	2.88024	2.46077	2.37197	2.60687	2.85665	3.43294	3.39048	2.16283	3.22708	2.89194	2.76624	3.30759	2.78314	2.87588	2.99571	1.89869	3.145	4.08548	2.69612	3.18233	3.51464	2.95977	3.01083	3.06922	2.77144	3.14045	2.83893	2.74242	3.58948	2.29633	1.17631	3.71556
PTGIS	3.99977	5.20456	3.55003	3.64109	4.61104	3.48582	3.73802	3.05367	3.46655	5.12375	3.34025	2.19925	0.79306	3.24341	3.56102	2.60692	-0.322855	3.29129	2.7147	2.4619	3.15327	5.27672	4.46727	4.14349	4.1923	3.66136	4.36481	2.1719	3.34631	2.12876	3.78303	4.40229	2.39033	3.70474	3.23601	4.34775	4.02825	3.98477	3.02527	4.37068	2.62351	2.49208	3.25774	4.46054	3.79541	5.0696	1.66846	1.58258	3.40985
POLQ	3.28054	3.5472	3.48154	3.50255	3.03577	2.79007	3.29874	4.13784	2.75472	1.76129	3.15645	3.62183	3.38297	3.55444	3.75051	3.67123	3.35427	3.99491	2.92558	3.68607	2.21319	2.10831	2.96813	1.61208	0.0892733	3.19324	3.55781	2.87821	3.89606	3.45183	3.4102	2.96266	1.90497	3.2632	4.1173	1.81679	2.03196	3.23919	2.48842	3.14271	3.77171	3.84821	2.83055	3.30828	3.17586	2.28692	3.52802	1.9295	3.16996
IL20RA	1.55927	-1.04902	-2.40976	1.8868	-2.75173	0.9334	-0.866629	-2.24425	-1.90435	1.73158	-4.17292	-2.40976	7.10388	-2.97417	-2.40976	-2.65687	-2.40976	-3.28839	-1.80143	-2.31251	-2.89906	2.76152	2.18777	-1.74722	-3.05453	-2.115	1.46212	-4.17292	-2.61771	-2.1725	0.281419	0.876247	-2.50667	-2.25329	-0.531127	-2.40976	-3.54593	1.56361	3.20959	1.85092	-2.21272	-3.2861	0.0989756	6.59698	-3.18933	-0.434644	-2.18113	-2.40228	-2.20376
CMSS1	3.30818	3.52443	3.99282	4.5044	3.89379	3.62515	4.55628	3.68022	3.6793	3.15877	3.78363	3.68022	3.81795	4.3662	3.52083	3.37573	3.45271	3.44707	3.80471	3.3127	3.82418	3.86427	3.07914	4.10907	1.91236	3.09639	2.9028	4.13705	4.15817	3.38925	4.08515	4.09649	2.74623	3.67658	4.39808	3.5145	3.66709	3.73009	3.76015	4.17261	4.22111	4.01825	3.72905	4.12189	3.70703	3.37233	3.53852	3.17094	4.45076
RPS3	4.56902	6.55961	6.89529	6.60777	6.55546	5.51569	7.20705	5.26359	5.97048	6.31266	5.14265	5.63182	6.05191	7.66559	5.13924	5.16913	5.35093	5.83155	5.77037	5.34784	6.06949	5.67366	5.31854	6.62486	4.64198	6.45242	5.51236	6.58806	6.3601	5.59697	5.79697	6.15667	5.16913	5.25199	6.68391	6.77016	5.99697	6.23706	7.66559	5.64678	6.71033	6.72974	5.73881	6.52077	6.3601	5.57529	4.87098	6.2212	7.49248
RPL35	4.28359	5.32767	5.85322	5.51491	5.0818	5.52247	6.15515	4.36593	5.01755	4.98526	3.95513	5.37822	4.8091	6.05845	4.9845	4.60495	3.82783	4.97651	4.82558	4.57614	4.29259	5.26835	4.16353	5.56555	4.44991	5.41143	4.55649	5.18262	4.76531	5.2764	4.74638	4.94358	4.82558	4.49726	5.60185	5.32239	4.93741	4.15508	5.83307	4.90907	5.91386	5.08947	4.57408	5.24324	5.00404	4.28381	4.00487	5.25968	7.02693
WNT5B	2.72112	0.937561	2.85011	3.65479	4.04675	3.38439	2.20803	2.59371	1.77934	1.96591	2.8519	0.686734	1.43797	1.91073	0.435344	1.45867	2.21828	1.9085	2.06229	1.56602	2.37011	0.795853	2.05833	5.70908	3.34938	3.17129	2.13141	0.808515	2.02852	1.39292	2.36921	1.61562	2.88387	3.01863	1.38725	2.59371	2.82218	4.00165	2.99683	3.88429	1.53577	2.48818	2.77513	3.02283	2.7984	2.34316	2.9363	2.2818	1.83871
CASC5	3.47965	3.81541	4.15201	3.16851	3.23185	3.20773	4.33017	4.64346	2.92838	1.41911	2.52158	4.35125	4.64039	2.8616	4.0563	3.67351	4.17893	3.8998	3.19935	5.25147	2.75683	2.79032	3.21749	1.55064	0.49451	2.66733	2.86605	3.75896	3.77701	4.12107	2.73954	2.9524	1.21842	2.87004	5.77848	2.86728	1.25797	3.33976	2.66364	2.94741	3.40636	3.99	1.89947	3.31449	3.5377	2.97171	3.19931	2.6377	2.47903
EFS	1.31074	2.82453	1.13126	4.56233	3.83511	2.82019	2.40569	4.40223	4.13702	4.26536	4.38896	0.751094	2.45124	4.5669	2.65473	4.88478	0.752467	2.26532	4.12732	0.341729	2.56328	3.25921	1.52261	4.0816	3.22243	4.17429	2.89223	2.48231	5.17443	0.169948	3.29022	4.93204	4.89179	3.35505	4.92506	4.81561	2.87447	5.16158	3.58486	3.4367	4.69711	4.20484	3.93406	4.47447	1.20584	1.64498	3.53158	1.23646	4.28633
H1FX	5.98673	5.01595	5.728	5.89315	5.59707	7.08191	6.22262	6.30528	5.02097	5.38584	5.96277	5.77633	5.74612	5.98673	5.19179	5.25549	5.25612	6.1051	5.00974	5.79848	5.644	4.71139	5.02898	5.94754	6.72787	5.72196	4.53991	5.33389	5.83079	6.00698	5.07137	5.5418	7.68644	5.94049	5.59512	5.35466	6.21201	5.7689	6.21209	6.31058	5.92135	5.53434	5.22734	5.61324	5.8071	5.31545	5.79632	5.94186	6.21053
POLR3K	2.97472	3.21959	3.27215	3.88585	2.79563	3.33444	3.73316	3.43442	3.49381	2.54449	3.13124	3.72783	3.64045	4.10036	3.23166	2.79947	2.61375	2.78047	3.37064	3.1809	3.02492	3.24356	2.39407	3.24536	3.0578	3.07058	3.18537	3.10435	3.78884	3.71015	3.03144	3.10817	3.03232	3.49118	3.6828	2.73628	2.74693	2.69843	3.75073	3.56692	3.47018	2.88083	2.80505	2.55834	2.95571	2.36579	3.2847	3.38978	3.25655
NOA1	3.62115	4.74097	3.98447	4.53457	4.13021	3.72125	5.03925	3.48133	3.95842	4.24389	4.56453	3.35327	4.29811	5.10945	3.85709	3.69664	3.60727	3.88591	3.89143	3.56908	4.28779	4.05733	3.71285	4.42845	3.50863	4.36324	3.70008	4.23369	3.97082	4.03479	3.99043	3.93732	3.84939	4.00243	3.9073	4.89864	4.45255	4.18771	4.23526	4.32382	4.20596	4.28119	4.52766	4.43389	3.84176	3.7909	3.6516	4.14692	4.52641
MRPL3	3.94396	4.27701	4.75133	4.8553	4.10209	4.69037	5.26232	4.43017	4.46808	3.9127	4.49955	4.16391	4.62092	4.87199	4.21288	4.1753	3.7376	4.22142	4.40732	4.02402	4.4035	4.64687	4.10569	4.53825	2.17283	4.49745	4.11811	4.44398	4.6666	4.45384	4.28902	4.20727	2.50907	3.86505	5.41707	4.3346	4.48852	4.26629	4.46649	4.65768	4.65802	4.29921	4.2324	4.61618	4.33695	4.04466	4.16253	4.13727	4.83145
MAGEA6	0.224063	-0.257535	-0.176788	4.74417	1.65894	-0.175072	-0.257535	6.11473	4.66298	-0.195773	-1.86111	0.110028	-0.257535	-0.692932	6.25151	0.456178	5.03893	0.356721	4.50201	6.00753	2.00419	3.76754	-0.336013	0.46315	4.39165	4.37004	3.56075	0.644461	1.76609	-0.257535	1.44784	-0.434791	4.59191	6.01725	0.675751	6.41548	4.30759	-0.818955	0.89258	-0.159363	-0.181946	2.27781	2.56157	-0.0316719	0.685482	-0.137725	5.36151	0.545021	-0.257535
CNIH4	2.95999	3.52413	4.51582	4.07883	3.4298	3.6995	4.6782	4.17026	3.67946	3.26028	3.36201	3.24515	3.02265	4.24451	3.4674	3.30282	3.16942	3.41152	3.77366	3.05145	3.02948	3.76935	2.83055	3.47095	2.07652	3.72422	3.25388	3.28504	4.3742	4.16373	3.82731	3.60722	3.09362	3.47278	4.4798	3.03392	3.06842	3.38938	4.19965	4.10228	3.64026	3.87542	3.48068	2.9537	3.06153	2.8645	3.67179	3.26207	3.67024
ALKBH2	2.9418	4.09114	3.84671	3.94064	3.55573	3.20378	4.19966	3.04898	3.65206	3.34738	3.75778	2.77808	4.04784	4.44736	3.33557	3.16397	2.64716	2.89513	3.98015	2.6175	3.54778	2.68685	3.06803	3.82349	2.9846	3.52428	3.36864	3.52202	4.16068	3.36677	3.80983	3.51584	3.42774	3.19541	3.65376	3.9484	3.89157	3.46519	3.69935	3.11698	3.91306	3.5947	3.74634	3.5838	3.82082	3.1145	2.81924	3.1457	4.10675
SAC3D1	3.17008	3.46237	4.41522	4.11127	3.54527	4.94764	3.99607	3.1258	3.3249	3.16188	4.21224	4.15962	3.93817	4.22769	4.60738	3.46007	3.57926	3.19052	3.19381	4.07778	4.02708	3.39547	3.23426	3.22652	5.38892	3.6064	3.34834	3.06074	3.31044	4.81329	2.38267	2.96055	5.78997	3.31445	4.14778	3.52803	4.0059	3.46834	4.01787	4.3332	4.24268	3.13389	3.62934	3.63264	3.69008	3.589	3.40541	3.22345	4.59842
EBPL	1.98399	4.52356	4.06562	4.4818	3.88132	3.50934	4.88808	3.05329	3.97181	4.30179	3.49195	2.65435	4.20021	4.37591	2.83115	2.63125	2.57547	3.24685	3.76828	2.77667	3.92991	4.2394	3.58233	3.78273	2.98502	4.56809	2.80703	4.30222	4.03325	2.98205	3.77894	4.1395	3.61661	3.45287	4.28763	4.53335	3.90085	3.54145	4.1465	4.4038	4.82983	3.91826	3.64941	4.37969	3.40057	3.63651	2.60663	3.068	4.63049
SVIP	2.79106	1.24996	4.03904	4.14416	2.33156	1.7758	3.42662	4.57535	3.24838	1.55464	2.86582	1.58499	1.57616	3.64372	0.786192	1.59799	2.16391	0.815139	2.51222	2.97233	2.59775	3.56127	2.86128	0.930133	-1.80333	2.62004	3.14529	2.22394	2.72698	3.11701	2.41905	2.21716	1.60041	2.75196	3.93867	1.84474	2.66232	2.99139	2.47433	3.71593	2.77139	2.35461	2.66381	3.16684	3.08709	2.93995	2.57426	1.89311	2.13454
HOXD13	0.976763	-0.672138	-0.672138	4.97966	0.837178	-0.672138	0.734006	7.07	4.14742	-0.118201	-0.557973	-0.672138	5.49284	0.486877	-0.672138	-0.185019	5.61204	-0.133401	2.00496	-0.602015	0.693512	1.55497	2.58389	1.42157	2.6732	-0.550576	0.677881	-2.38276	-2.95584	-0.672138	1.23807	0.401537	2.56596	-0.566962	4.09913	1.71928	1.97355	0.718292	2.11964	1.08729	4.37137	2.21834	-1.26074	-0.175681	0.601725	5.93753	-0.995747	-4.31896	2.0177
FAM162B	0.0733515	0.87445	2.11351	4.06229	2.93057	0.77595	2.52522	4.88162	3.11983	4.38793	4.13077	1.00101	0.621234	5.18541	1.75408	1.77646	3.1329	4.67378	3.04146	0.951781	0.0622922	2.82635	2.3954	3.35352	0.41697	5.62668	1.65435	3.26992	3.86564	1.42978	3.29864	3.19696	4.09282	3.68712	1.13446	2.81697	0.873713	2.34269	4.71996	2.83289	1.55437	3.39514	2.8913	2.29399	4.85711	2.61458	1.3786	1.07869	1.01243
HAUS8	2.50744	2.4796	2.98293	2.92778	2.40844	2.88021	2.78455	3.70038	2.54299	1.59936	2.12702	3.09172	2.77419	3.15181	2.66053	2.83569	2.70944	2.94242	2.73661	2.6772	2.48076	2.39573	2.37875	2.01389	2.7463	2.4105	2.53299	2.47454	3.15661	2.36586	2.49434	2.24878	2.98971	2.32981	3.66721	1.42771	2.14313	1.87187	2.76982	3.12622	3.33869	2.95708	2.4265	2.33377	2.72981	2.27374	2.58995	2.44745	3.07779
THEM6	2.58982	3.04701	4.34695	3.70381	3.81054	3.8581	4.38563	2.2206	3.64222	3.1464	3.39776	0.919954	3.40621	3.85199	3.00836	2.35403	2.78269	3.24164	3.34053	2.14504	3.71549	3.08981	2.90418	3.79313	5.59335	4.71926	2.45912	2.63118	3.35956	3.60616	3.20018	2.70523	6.14754	4.21397	1.91119	4.4845	4.56011	3.62218	3.76308	4.80809	4.6837	2.85205	3.71294	4.13578	3.45266	3.63905	3.58541	3.59169	4.58674
LRBA	4.2365	2.88805	4.47148	4.99066	4.25093	4.76345	4.95829	7.03918	4.63346	3.88935	5.71543	4.9529	4.27149	5.45067	6.08692	4.36286	4.2287	4.71908	4.5937	5.11028	2.61229	3.8536	5.61621	5.22462	2.34704	4.30447	4.80572	4.79519	6.35394	4.49561	5.21244	4.99514	3.71499	5.62413	5.64851	3.66671	3.43943	5.90138	4.81667	4.64186	4.51888	4.04066	4.52462	4.63614	5.08467	5.46619	4.76916	3.94118	3.58485
POLD1	4.32128	3.94225	3.83805	4.24402	4.23818	4.02374	4.04024	4.72252	3.96331	3.29613	4.29233	4.07783	4.19532	4.28324	2.95975	4.38328	4.13929	4.1071	4.25051	3.48777	2.92103	3.23999	3.69196	3.97703	4.14037	4.09525	3.8395	3.21067	4.32324	3.71947	3.50403	4.24247	6.26364	4.1999	4.88442	3.90475	4.24296	3.87645	3.6611	4.14097	4.66985	4.0233	3.88813	4.38019	4.07213	3.79788	4.44148	3.55243	4.65045
RTKN2	3.34737	3.90928	2.72693	3.43313	3.13704	2.53645	4.05728	4.66915	3.2421	2.12783	3.42185	3.1165	3.96145	3.92658	3.09196	3.27018	3.47036	4.1738	2.97236	3.42072	2.8704	3.08472	2.97284	0.606535	-0.21983	1.83442	2.65998	3.31602	3.68809	3.2829	3.07781	3.10852	5.03144	3.40833	4.68775	2.01301	1.40635	3.77611	2.56314	3.85293	4.01274	3.67847	3.57309	4.08735	3.37945	2.93159	3.23146	2.05116	2.8485
NRGN	1.81012	1.60212	3.72389	4.03046	2.16969	2.24423	0.673912	1.97592	4.11968	2.95989	1.37537	1.65331	2.794	1.86004	1.6735	1.98433	1.1541	2.16264	3.53952	1.20543	2.72354	2.85072	1.86887	1.2155	4.60556	0.620486	1.80311	1.28953	2.05169	0.822759	-0.697777	1.55164	3.65315	1.12131	4.75592	1.39808	2.96151	0.841384	3.69586	1.13494	2.03126	2.24311	1.69472	2.68616	2.05275	2.23633	2.03409	1.54948	3.59758
NUDT1	3.26805	2.64355	4.18926	3.58317	3.11937	3.6835	3.66535	3.69709	3.22799	2.11061	3.66834	3.38204	2.57305	4.3236	3.24662	3.42801	3.05234	3.12647	3.06511	3.10418	2.18635	2.92231	2.41624	3.84235	3.21762	2.85075	3.19729	3.32634	3.5233	3.88152	2.77036	2.4564	4.58761	3.83508	5.50697	2.78078	3.15952	2.64952	3.78039	3.39353	3.79504	3.02351	3.64372	2.86462	3.50543	2.55863	3.85164	3.30043	4.13963
HHIP	0.182914	3.77737	0.426904	5.41379	1.87211	0.842791	3.25113	2.48316	1.38057	1.01838	1.4385	-0.01124	1.62603	1.07498	-0.0819932	0.254133	0.712038	1.05427	2.01492	1.48347	4.05323	1.73611	1.34623	0.150197	0.890258	1.79545	0.456877	-0.620835	1.48858	-0.165794	0.5261	2.58179	1.57324	0.598527	2.59338	1.30249	1.88938	1.74081	1.24206	1.69312	1.44481	2.2244	0.93305	1.9589	0.964433	1.5711	0.920653	0.979295	3.7919
TMPRSS15	-2.41485	-1.05637	-1.282	0.0524495	0.0769027	-1.50482	0.0700884	-0.983445	-1.20309	-1.0707	-2.61929	-1.50482	-0.768888	2.66375	-1.50482	0.918945	-0.696649	-2.59363	-2.58232	-1.50482	1.51593	-3.19307	1.65353	-0.593666	-1.42047	0.0443952	-2.52977	-0.0294113	0.800933	-1.36318	0.466262	-0.136106	-2.33222	-1.35257	8.4783	-0.939666	-1.44358	2.05526	1.28615	-3.24716	-1.0731	1.04235	-1.68666	3.16866	-3.21927	-0.935097	-1.22874	0.359239	-0.300044
CCDC86	2.70764	3.03332	3.64788	4.20634	3.53404	3.70453	3.71171	2.81875	3.20373	3.07184	3.42517	2.99406	3.64071	3.81734	4.23008	3.46753	2.80583	2.6948	3.40267	2.78342	3.41016	2.74458	3.12597	3.45468	3.87005	3.57884	3.23796	1.82943	3.54781	3.85327	2.90407	2.30124	3.84506	2.89926	4.29852	3.45468	3.67443	3.21722	3.73628	3.71608	3.27172	3.27464	3.09282	3.16402	2.8136	2.76108	3.09742	3.14908	3.20192
RPS16	5.57618	5.9631	6.03987	5.82167	5.52734	5.83446	6.76372	5.0683	5.85852	5.80588	4.03006	6.12496	5.48446	6.76329	5.64883	5.61387	5.40049	5.11906	5.61387	5.34804	5.37798	5.43544	4.92359	6.39703	5.27615	5.92021	5.43544	5.79067	5.69944	5.83822	5.27495	5.68014	5.61387	5.19086	6.26133	6.31334	5.37625	5.11475	6.57966	5.21347	6.39401	5.85516	5.12015	6.38194	5.81681	5.35553	4.51926	6.2083	6.83318
FAM155B	2.51178	2.14143	5.41777	2.89945	2.37031	3.46099	3.17803	2.25244	2.61143	2.19217	3.15889	0.983397	2.59145	3.57635	1.48539	1.96499	2.09635	1.50059	2.35689	1.27716	2.75395	1.7895	2.15957	3.54166	3.57994	2.18108	2.62137	1.56739	3.4657	3.11904	2.95049	2.11243	4.11454	3.28147	3.32498	3.47593	3.77121	4.56045	2.78148	3.70169	2.66413	2.13143	2.90378	2.76112	2.99553	2.34107	2.77703	1.30799	2.73608
KIF2C	4.2338	3.36719	3.98596	3.79564	3.99089	4.1735	3.59569	4.29176	3.06433	1.98846	4.3973	3.96458	3.77614	3.98666	4.01005	4.05849	4.9741	4.66334	3.20019	4.41654	2.46273	2.62281	3.17555	3.15096	2.44358	3.87382	3.6247	3.83938	3.89244	3.88626	2.79122	3.20842	3.3298	4.22275	5.14897	3.72739	2.67133	3.63772	3.62857	3.48651	3.78766	3.87453	3.3556	3.32952	4.26247	3.08505	5.36485	3.15779	3.4496
THAP9	2.79285	3.08806	1.87705	3.49728	2.14779	1.0917	4.99404	5.05649	2.65558	2.01287	3.64036	1.38774	2.24941	3.50501	4.86183	1.86053	1.87007	2.84003	1.6975	2.64115	2.08619	2.80845	2.49096	-2.81432	-2.8912	1.30991	2.28056	3.01919	2.80103	2.73545	2.43625	0.595459	-2.96749	1.62381	3.24856	2.15474	1.94909	2.61757	2.3649	2.52279	4.23724	2.31047	2.81837	3.99542	2.66587	2.56352	1.13061	1.22729	3.24108
LIMD1	1.37646	3.68372	3.89238	3.49332	3.42554	-1.64039	3.28023	2.2107	4.32164	5.02833	2.63091	-2.29668	3.39568	3.51665	2.34238	3.65258	3.40589	5.36402	3.4322	1.34757	4.1198	4.16488	-0.339675	3.67852	3.51188	1.34512	3.27136	0.937067	3.92748	1.24329	3.15729	3.57892	0.167876	1.98382	4.13783	5.34912	2.09089	3.14376	4.47881	4.3238	3.64243	4.21286	4.12773	3.16495	-1.00981	1.62483	3.22209	4.05482	1.49222
SFXN4	2.65402	3.45564	3.66978	3.75075	3.35137	2.86697	4.00906	2.77911	2.35646	2.97401	3.19351	1.82474	3.21962	3.54921	3.34547	2.43658	2.701	3.23118	2.67993	2.63993	4.33261	3.24952	2.91051	2.75914	3.53741	3.37492	2.49811	3.33737	2.91413	2.96639	2.44853	2.94811	3.77055	3.16129	3.92831	4.06507	3.88419	3.47526	4.26883	3.36465	4.16132	2.95257	3.2464	3.78335	2.99143	3.12107	2.26949	3.46767	4.14615
UXT	3.30083	3.9549	4.34426	3.76124	3.80141	4.05012	4.75098	3.89016	3.66474	3.76382	3.64296	4.09185	3.41007	4.33028	4.2453	3.31144	2.81003	3.63925	3.71923	3.32319	3.51002	3.86463	3.22501	4.41802	4.00373	3.55	3.3877	4.37071	3.60426	3.67411	3.36775	3.61233	3.56967	2.98096	3.67233	3.97649	3.76004	3.66874	4.1524	3.70166	4.13009	3.89575	3.70355	3.83158	3.61959	3.34231	3.26014	4.34446	4.61022
XRCC3	2.49239	3.07535	2.7295	3.28579	2.29706	3.16979	2.71285	3.99989	3.54291	2.85515	2.74351	2.20367	2.84601	2.76825	2.32023	1.95895	2.654	2.2988	2.55194	2.41622	3.1165	1.8486	2.3855	2.77485	3.60735	3.42954	2.2655	3.21328	2.24581	1.88284	2.923	3.00356	4.86294	3.54905	3.52454	2.49581	3.29328	2.41117	1.87034	2.38737	4.3277	2.73858	3.30617	3.67647	2.72908	2.53342	3.18318	3.4105	3.88885
CCDC138	2.39027	2.50195	3.83511	3.82528	2.29937	1.43402	4.00786	2.81549	2.11745	1.64507	2.92409	2.35082	3.16482	3.16804	2.98735	1.86904	3.16255	2.77618	1.99675	2.14537	2.13792	2.37695	1.95043	1.22207	0.928229	2.75239	2.12079	2.76398	2.69417	2.26336	2.20473	2.6825	1.76214	2.53339	4.1845	2.3477	2.78632	2.41398	2.38127	2.5314	2.27851	2.63662	3.04677	2.39735	2.53116	1.51302	2.09939	1.65528	1.89498
PKHD1L1	-0.462057	1.39281	3.96645	3.81694	0.17529	-0.154024	-0.54768	3.79473	1.43674	-0.116942	-1.10916	0.516946	-0.722632	3.59649	2.97963	4.69293	1.12208	-0.38259	-0.537113	2.04471	-0.505198	4.75059	-0.570722	1.18525	-0.360021	0.555003	5.01592	0.576658	-0.305895	5.01667	-1.10916	2.41397	4.02842	0.452758	0.223642	1.35628	0.50183	-0.0700525	-0.196575	5.06434	-0.263409	-0.54447	2.7408	-0.630102	0.213138	-0.438861	3.43046	4.28693	1.5908
TAC3	3.02658	0.946605	1.17903	3.23114	2.00424	0.474002	2.53992	4.1601	1.69878	1.91242	1.01274	2.22401	2.52351	2.41216	1.54596	0.285028	1.82549	0.26105	1.94012	1.72837	1.76638	2.30667	3.93382	3.29841	1.88788	3.85246	2.40242	0.106576	1.53082	3.11066	1.41397	0.688738	1.13811	2.18943	2.30669	2.32682	3.10161	4.59434	4.2353	2.46248	2.23198	1.26246	1.66634	1.88267	3.13399	4.01795	1.98604	2.35208	1.38204
NPM3	2.22799	3.26915	3.61231	3.75424	3.39461	2.85867	4.29929	2.59395	2.55784	2.8157	3.99188	2.66665	2.99259	3.34932	3.23303	2.74376	2.45857	2.87134	2.62825	2.5118	3.9625	2.44604	2.48142	3.32914	3.40965	3.21102	2.63442	2.82601	3.11192	3.34335	2.37406	2.87832	3.60432	2.73367	4.70279	3.90869	3.38921	3.12141	3.60119	3.24963	3.94222	3.19275	2.15721	3.36721	2.76108	2.27658	1.92623	3.44873	4.16864
RAG2	-0.862065	-0.375782	-0.693425	2.82177	0.843947	5.86952	0.950954	-0.445217	0.78472	0.185705	-0.500574	3.5972	-0.496737	-0.728064	2.38282	-0.318168	-0.00330661	-0.734422	-0.620808	-0.155253	-0.82494	-0.262512	3.89081	-0.445217	-0.831917	0.669596	4.44637	3.05383	3.95478	-0.181756	0.661726	3.53754	0.470569	-0.923402	5.94443	4.7409	-1.88531	3.47498	-0.818194	4.79639	0.982861	-0.774249	0.115969	2.27663	-0.695177	2.85631	-2.03251	-0.768264	-0.271094
FAM201A	-0.446247	-0.0185286	0.803008	3.25802	1.79948	0.13251	2.13783	-0.267259	3.0231	1.357	2.4235	-0.25709	2.06031	2.17956	-0.292193	0.640015	-0.648401	-0.196068	2.39743	0.893603	2.08898	0.292018	1.65594	1.95166	2.54122	1.42075	0.534618	1.31184	1.98136	0.947358	1.93051	-0.236537	4.51853	1.33604	1.23704	2.4692	1.23138	1.16906	2.09147	1.10699	2.55949	1.48945	1.08391	3.5561	0.264888	2.17651	-0.656954	2.60607	2.2347
RPL18	5.71266	6.51279	6.4574	6.3139	5.77827	6.00136	7.14983	5.17886	6.15174	6.15876	4.69028	6.27179	5.81603	7.31452	5.32394	5.7497	5.2929	5.70313	5.90453	5.57798	4.88431	5.3988	5.48947	6.88119	6.03616	6.20475	5.6111	6.41747	6.06544	6.05589	5.98887	6.06449	5.55589	5.29135	6.32637	6.66964	6.00927	5.43709	6.56659	5.59371	6.69851	6.21403	5.3981	6.3794	5.84276	5.54067	4.9128	5.61952	7.36544
MARCO	1.628	1.67459	1.67459	1.04647	3.53386	-0.0943357	0.0509955	0.00497043	0.322622	1.39368	-0.958449	1.79799	-0.0943357	1.75906	1.65446	3.08357	1.97768	2.69138	-0.279034	3.15777	1.34901	3.32798	-0.15651	0.385076	1.8506	-0.0269497	3.17874	0.284344	2.29178	2.20033	-0.13971	4.44586	1.10643	0.884924	0.22508	0.535944	1.69447	2.27052	2.37634	3.02975	0.0546317	2.78032	3.73475	0.919244	3.34004	-0.0231676	2.17576	2.85914	-0.00811085
RPS15	4.53775	5.74053	5.94477	5.81254	5.66755	5.26064	5.85338	4.80696	5.43072	5.46328	3.89074	5.60034	5.13809	6.7909	5.21854	4.77881	4.72557	5.22104	4.98362	4.86276	4.9682	4.75488	4.62862	6.36663	4.489	5.70194	4.68872	5.6751	5.2396	5.30645	4.94533	5.61945	5.29569	4.87599	5.83481	5.81996	5.17549	4.91075	5.70593	5.31421	6.19912	5.85594	4.77756	5.95591	5.32053	4.88334	4.162	4.83895	6.11058
NUP93	4.02522	4.00322	4.463	3.83114	3.33381	3.23469	4.03384	4.19326	3.33192	3.06704	3.86029	3.13281	4.64307	4.27252	3.73265	3.23059	3.18075	4.2998	3.48747	3.60502	3.54816	3.27461	3.19695	4.05629	3.75277	3.55851	3.46872	3.63971	4.18678	3.36912	3.50114	3.26852	3.35494	3.97163	4.61319	3.6475	3.90059	3.71127	4.73138	3.57176	3.76408	3.53638	3.54092	3.71539	3.70021	3.81995	3.60557	4.01444	3.82912
BCL11A	3.62512	0.723127	4.80687	4.1899	4.41999	0.501855	4.04314	3.2258	3.3047	2.7726	5.14426	3.26067	3.29461	5.02474	3.10976	3.10475	1.15684	0.00620633	3.10031	1.97299	1.99711	2.93633	2.19756	4.82128	4.30613	3.46261	2.62155	4.2853	4.28372	4.15482	3.96582	3.52192	5.86015	4.43062	4.93956	3.95535	4.90086	4.85624	4.04908	4.12126	2.5499	2.87491	4.06728	2.76907	4.34405	2.91152	3.43241	3.78981	3.12248
MRPL12	3.47409	3.96658	4.86212	5.07496	4.1339	4.9454	4.35678	3.80858	4.53151	3.74177	4.56834	4.7744	4.34778	4.23665	4.38019	3.82139	4.05339	3.89072	4.48255	4.13493	4.8633	3.50248	3.58451	4.35139	4.86445	3.78629	3.66183	3.80514	4.02306	4.46571	3.7572	3.78779	5.15986	4.11699	5.1076	3.54287	4.87197	4.02655	4.50562	5.02265	4.49546	4.05836	3.86877	4.3325	4.00238	3.58365	3.52961	4.14155	5.13753
PROM1	0.55586	-1.17987	-1.68889	-0.290493	2.58132	-1.68461	-1.47986	-1.15703	10.8712	-1.53327	-1.76959	-1.51265	-1.36299	-3.64885	-1.40294	1.36836	-0.651529	0.587013	3.50353	-1.38692	1.93006	1.66917	-3.04747	0.410255	-0.194912	-0.949321	0.243503	-1.59146	1.68008	-1.49623	1.20011	-1.65984	1.57919	-0.041458	-0.350246	1.28839	0.31311	-3.19257	-2.73908	-2.0966	-0.803185	1.93468	-2.044	-1.19134	0.744078	-0.967477	-1.62535	1.51986	-0.838387
KDELC1	2.62877	3.34943	3.6702	4.01666	3.11508	2.61592	3.6186	4.10748	3.31716	3.1044	3.48111	0.453473	4.21176	3.9366	2.04685	2.75801	3.03497	3.03337	2.93824	2.77792	2.72907	3.93472	3.29995	2.77792	1.81214	3.35719	3.20313	2.98316	3.49827	3.51363	3.13059	3.4445	1.65546	2.80253	4.28488	3.78382	2.64614	3.26835	3.3655	4.02094	3.3514	3.0314	3.03201	3.26837	3.00461	3.34745	3.16683	1.74609	2.96509
RAD54L	2.82543	2.61333	2.66461	3.10494	3.39727	2.5936	2.2108	3.20035	2.32665	1.13979	2.72897	2.5566	2.84116	3.16215	2.69954	2.9596	3.61446	3.16932	2.74135	3.06574	2.41831	2.2057	1.84524	1.5731	2.58772	3.61806	2.36677	2.93757	3.29765	2.60518	2.13451	2.70805	3.03277	3.49821	3.98011	2.99933	2.77929	2.76184	2.45944	2.84023	3.39702	3.00357	2.6483	2.69142	3.03466	1.85927	3.89242	2.10348	3.28654
BRCA1	4.35444	4.23749	4.8171	4.27269	4.02154	3.08229	4.09693	5.15306	4.18844	2.3431	4.46603	3.78407	3.99637	4.25215	4.72934	4.63776	3.40655	4.34191	4.25739	4.03694	3.77545	3.52129	3.04966	2.69845	1.29606	3.39209	3.45764	3.06318	4.87859	4.34501	3.77597	3.62916	2.03917	4.08678	4.97229	2.66429	3.3844	3.49674	3.43829	4.41095	4.45367	4.29233	4.41271	4.24214	3.85737	2.77846	4.85458	2.99854	3.36398
PDGFRA	4.16932	6.59882	2.2346	4.42897	4.83681	2.12949	5.45628	3.79702	5.25484	4.82394	3.74398	1.26215	3.96891	3.84171	3.33727	4.64971	3.73396	3.65017	4.52787	2.44212	4.07946	5.48681	4.21678	3.13334	1.23177	1.53421	4.35246	-0.00717234	5.41792	1.50894	5.27336	5.06093	-1.37671	3.31779	4.03527	6.62822	4.35396	5.36712	2.84293	5.0982	5.43914	4.92753	2.75616	6.26353	2.99225	4.25469	2.07436	3.09228	5.39179
CNTN6	0.307727	0.405954	-0.76268	-1.10347	2.65397	-0.615557	0.0714128	-1.5034	-1.25733	3.96385	-1.4299	-1.5034	-1.15669	1.64775	-1.32845	-3.86707	4.99989	0.300931	-0.293231	0.693691	2.06941	1.87359	0.855022	0.408589	0.352207	2.99268	-3.59793	0.72633	-2.49523	-0.97699	1.66561	1.53075	1.31613	-0.947775	0.831674	-0.825832	1.54697	1.04942	0.309151	1.516	0.958338	1.74383	-3.64632	2.29961	1.27146	-0.399322	-2.96317	0.437836	-0.295244
RNF150	4.15646	5.00089	4.06897	4.40024	3.62619	2.52345	4.99068	3.25382	3.17748	2.52345	4.1755	4.49191	5.46569	2.68782	4.83775	3.71882	3.95244	3.74931	3.91686	4.68054	4.40028	3.13786	4.84841	3.12919	1.09211	3.7271	2.84573	1.68447	3.23266	4.99224	3.40276	1.66919	7.26299	2.59535	3.96853	5.442	4.04089	3.88445	3.61559	3.77147	3.86384	4.1621	2.9934	3.34473	3.6221	2.81658	2.22579	2.18404	3.45551
ANKRD30BP2	0.866461	2.90966	-0.668555	1.00221	1.05351	-0.66349	0.427294	1.75507	3.67071	-0.358481	-3.30476	-0.906876	5.65863	1.49285	-0.906876	-3.87495	-0.781211	-3.20298	1.69051	-0.329866	1.66378	1.05024	2.29931	-0.770871	1.51999	1.70327	0.417609	1.07178	-2.96339	-0.906876	1.17154	1.77225	1.46932	1.80956	0.957527	0.297744	1.38142	2.22596	0.644601	-4.12072	1.38497	2.10701	0.678537	5.65085	-1.48655	-0.179785	-1.38507	-1.04567	4.35078
MPV17L	1.76614	3.37633	1.89036	3.59567	1.8902	0.522422	3.48362	1.99958	2.81383	2.84637	0.949969	-0.201308	4.0923	2.76999	1.68453	0.910439	1.34433	1.58651	2.23819	-0.269169	2.35926	2.11042	2.31997	2.29904	1.85221	4.01889	2.00764	1.45608	2.28886	1.59562	2.24427	1.8757	2.88959	2.48545	2.11551	3.22382	2.62268	1.81222	2.41435	1.86904	3.13148	2.0643	0.513923	3.61026	1.73593	3.45455	0.880937	1.96119	2.7119
DCAF4	1.51623	3.33647	2.43566	3.86292	3.3975	2.0541	3.58652	2.03348	3.04068	2.89653	3.77941	2.15752	3.67293	4.17172	2.31367	2.54665	1.59538	1.48177	2.98792	2.08967	3.15464	2.664	2.58728	3.20198	2.1075	4.49432	1.96122	2.57125	3.25096	2.0969	2.78661	2.83998	1.54554	2.15276	3.35244	3.75959	3.47929	3.29506	3.44951	3.49453	3.64856	3.21872	2.92927	3.12204	2.39529	2.74796	2.13507	2.33936	3.75415
GFRA2	5.02375	5.62191	6.02418	3.6786	5.39786	5.1387	4.74991	3.78012	4.25822	2.09166	4.86946	5.16291	5.58504	2.24765	4.4266	2.46008	4.17993	3.74152	4.59543	2.12064	5.33763	3.89761	4.63931	6.13586	4.84403	3.25628	2.78486	3.85973	5.1465	3.14635	4.91974	2.45469	4.94926	4.40609	3.78189	2.59601	5.29778	5.59518	4.30471	5.06727	3.99967	4.00394	4.82082	5.14228	4.26397	5.00241	3.46086	4.57091	5.54279
CABP7	0.562467	1.80395	2.44978	2.04287	2.98051	4.11558	3.06544	0.433936	2.37791	4.15374	1.05029	1.31946	1.75821	1.80886	3.64082	0.762437	5.07614	2.49377	3.90667	1.45378	5.24112	4.57261	0.607088	2.68746	2.76917	5.42769	1.76206	2.89934	3.91119	2.36645	2.58651	-0.968805	5.94198	2.33265	3.0829	1.36147	1.98032	1.31671	3.84568	2.16646	3.81235	1.99757	3.06827	1.28396	1.59253	2.0758	2.13325	2.14566	4.60312
P2RX5	1.96025	3.88301	4.33665	4.7631	3.82129	2.34666	3.41313	1.74715	3.96276	3.07435	2.56834	1.83962	3.69616	3.41777	2.7126	2.75954	0.361935	1.95686	3.93523	2.86978	3.51699	2.86429	3.1495	3.49208	3.43906	3.49208	3.63199	1.18762	2.65453	2.90478	2.8063	2.40903	3.17422	2.59172	3.23598	3.6867	3.93284	3.06852	4.24547	3.52677	4.01315	3.63604	4.14615	4.37515	1.54372	3.42331	3.57853	4.69681	4.32322
TMEM158	1.18729	2.08829	3.43144	3.23274	1.56985	2.47893	3.52011	0.579375	2.0053	1.90749	2.67138	0.109721	3.60521	-1.1038	1.62268	2.23726	0.1112	1.20312	2.0791	0.405044	1.88779	0.618077	3.26498	3.41432	3.0128	0.093366	1.60691	-0.0940086	-0.578487	1.13501	0.0801707	1.60649	3.39409	0.833428	2.36426	2.20366	2.27692	0.495721	1.45247	1.32585	3.30508	0.973748	2.17171	3.45203	1.35775	1.15243	0.748945	2.22007	3.25599
ZWINT	4.63393	4.4053	3.93339	4.36623	4.03816	4.34444	4.13705	4.97708	4.00536	2.36059	4.05099	3.9298	4.06034	4.52605	3.79801	4.17046	4.28546	4.74647	3.90167	4.60561	3.38512	3.90621	3.7444	2.93297	2.66728	2.70003	4.14822	3.87484	4.67015	4.20213	4.02427	3.23248	3.26922	4.45803	4.78925	3.13021	2.94408	4.31477	4.05955	4.15692	4.83502	3.89804	3.84587	4.36077	4.05367	3.7989	4.07422	3.03105	4.42893
DNA2	4.08597	3.64905	3.45896	3.65013	3.42736	3.02794	4.01013	4.87581	3.80605	2.05113	4.14394	3.31881	3.69064	4.2582	3.4122	3.20352	3.5943	3.79993	3.31539	3.28412	2.35657	3.33209	3.08517	1.92681	1.09279	2.57555	3.04858	3.46452	3.27679	3.69284	4.19285	3.38116	1.92617	3.12666	4.02785	2.70476	2.81641	3.70552	3.42035	3.55885	3.86658	3.79033	3.22577	4.18413	3.58278	3.12122	3.28869	1.82787	3.14066
BYSL	3.04488	3.26566	3.88781	4.16856	3.43744	3.61996	3.98185	3.41486	3.39296	3.00215	3.27877	3.37798	3.99098	4.47094	3.28551	2.86337	3.51676	3.48418	3.59215	3.22402	3.92994	3.0926	3	3.89587	4.04785	3.7526	2.95563	3.11965	3.60661	3.06707	3.37392	3.79736	4.14715	3.60991	4.34471	3.88781	3.93389	3.46427	3.88071	4.00195	3.81916	3.68852	3.35689	3.41286	3.44628	3.28155	3.76994	3.21066	3.88071
DRP2	2.28253	3.9	2.70716	2.55853	1.40135	0.296617	3.08387	0.985534	3.39967	2.5244	1.90924	1.91876	1.53287	2.83434	0.720446	1.91532	0.724863	1.79994	2.65376	0.321385	2.82867	1.80041	2.36519	4.54389	3.17273	0.920205	1.42735	1.52073	3.15497	0.478349	3.52445	3.19216	4.28702	3.61957	2.05094	3.0761	4.84508	2.99711	1.58823	2.24468	3.78228	2.62784	3.21942	4.06557	1.90508	3.48297	-1.26515	2.93029	3.63729
SPATA22	0.845831	-0.471137	-0.23941	1.68913	2.03707	1.35665	-0.098919	-0.114616	2.9313	-0.652315	1.73303	-0.652315	-0.481551	1.50038	-0.652315	-0.0557542	-0.44351	0.489639	2.19922	-0.652315	0.0450862	0.810684	0.402907	5.47511	0.545535	-0.527023	-0.150779	-1.58154	0.550256	-0.537596	1.97286	-0.651643	1.53713	-0.027562	-0.534068	0.519579	2.8788	-5.1324	0.811852	2.24023	4.084	1.23793	2.7619	0.46086	-0.189695	-0.409265	-1.78163	0.482427	0.647088
SLC35G1	0.498694	1.58082	0.625297	1.90516	1.05079	-0.359578	1.48971	1.29394	3.11558	0.643364	0.791107	-0.547698	2.2749	1.23965	1.33791	0.224882	0.673316	0.071643	1.02439	-0.139496	0.820456	0.943245	1.15834	0.840318	-0.106619	0.834562	0.549732	0.0876412	0.554677	0.345151	1.30631	0.159156	0.96041	0.345151	2.16501	2.57366	1.63464	0.675383	0.613808	1.11694	1.21265	0.6496	1.08384	1.23903	0.661958	2.53443	-0.27279	0.151284	0.484301
THG1L	2.50716	3.15856	3.80576	3.66106	2.92943	2.29703	3.72284	1.75502	2.71235	2.55475	3.29008	2.19338	2.70055	3.75206	2.57032	2.72586	2.65406	2.95137	2.84018	2.11327	2.84183	2.8125	2.0348	3.55359	2.24556	2.72835	2.42053	2.11043	3.10815	3.63705	3.09215	2.41541	2.0222	2.39901	3.0689	4.14618	3.01323	2.8844	3.60598	3.42699	3.08214	3.13292	2.69789	3.08117	3.02097	2.50476	2.38471	2.74962	2.98184
LIN28B	3.3489	3.29994	4.5764	4.64739	3.44959	4.28719	4.06374	2.55232	3.34507	2.67948	3.8896	4.75768	3.37725	3.33311	5.77167	3.15278	3.79058	4.49359	3.71992	3.62347	3.79229	3.30153	2.99665	2.06526	1.6805	4.27382	3.98651	3.77475	4.42776	5.87954	7.15912	3.76865	2.09476	4.24095	3.86171	2.72834	6.41209	3.88881	3.17116	3.38565	3.5265	3.3476	3.18453	3.63911	4.15825	3.09506	4.12882	2.156	2.65044
ACTL6A	3.7917	3.37884	3.75788	4.05925	3.59468	4.02032	4.26409	4.2529	3.79934	3.11052	4.50365	3.803	4.37903	4.68619	3.60928	3.5456	3.45779	3.83168	3.84208	3.68165	3.64037	3.69282	3.66696	4.11782	1.25438	3.67244	3.22117	3.13556	4.18659	3.58548	3.8404	3.14932	2.43732	3.623	4.86035	3.5398	3.54664	3.75843	3.72726	4.01962	4.02769	3.61279	3.47104	3.8473	3.86063	3.76252	3.46227	3.51676	3.73126
EN1	0.447882	3.4756	1.15383	4.8886	3.15361	-0.523476	-0.918108	7.26488	4.4962	-1.57654	3.85796	-0.842951	0.508763	2.26389	2.37406	1.95806	-1.08574	1.58434	2.52349	0.201041	0.754353	2.1799	0.73647	0.223552	2.11615	-1.46963	1.96306	-0.087328	1.06423	0.180666	5.66073	1.97104	2.26719	1.70009	4.33419	-1.35201	0.711736	0.0669898	-3.65561	-3.87163	1.5388	-0.338505	-3.284	4.12836	0.969035	0.578867	0.136327	2.25666	1.60321
TAF1D	3.04316	4.74997	4.53797	4.78883	4.03677	2.23449	5.34289	3.13612	3.83553	4.84371	4.11665	2.39626	4.10217	4.71897	3.49568	2.94561	3.28543	3.15879	3.55735	3.164	4.37514	3.9322	3.52784	2.2976	1.09774	3.53459	3.26169	4.46099	3.87231	2.50947	4.02925	3.63226	1.75952	2.91719	3.68085	3.96327	2.62049	4.51291	3.42524	3.6287	4.46148	4.52732	4.15993	4.6842	3.53336	3.32307	3.14621	3.23212	4.46644
CENPV	4.42027	5.08734	5.3834	5.75158	4.9201	5.26083	6.03155	5.80845	4.89711	4.38782	4.54856	4.18977	5.03071	5.08694	3.19435	3.70499	4.19762	4.86304	4.87471	4.47121	4.71661	4.35908	4.76891	5.22226	4.89306	5.39134	4.687	4.73799	4.26268	4.50506	4.75489	5.11088	5.62736	5.65265	5.7584	5.30395	4.96225	4.94168	5.28538	4.58089	6.0099	4.55775	5.24666	5.22	4.76873	4.57386	5.26176	4.13581	5.70609
ELOVL6	2.81905	3.12541	4.09043	4.17026	3.21201	2.18819	3.9173	3.44128	2.99493	2.76275	3.13935	2.55077	3.5006	3.34253	2.87045	3.02392	3.0235	2.76618	2.98355	3.20157	3.59995	3.25119	2.64773	2.56785	3.5769	3.54191	2.6295	3.74662	3.88695	2.95226	2.90064	1.99946	4.07304	3.7537	3.70777	3.06969	3.61105	3.75692	3.55029	4.03127	3.42932	2.91404	3.21522	3.34461	3.433	3.01594	3.18209	2.18831	2.7586
GINS4	0.0837471	2.60053	2.03188	2.78099	3.69153	0.444275	1.66965	3.99183	2.07216	0.795737	1.48136	0.640525	3.46289	2.76645	1.84203	1.30392	1.32407	2.41883	1.76273	2.00878	1.53128	1.37101	1.56611	1.41903	1.1417	1.82525	1.4996	0.205298	2.18418	1.3024	1.79121	1.65114	3.36196	1.89363	3.82255	2.23177	1.584	1.33441	2.32662	2.78936	2.61325	2.07418	1.44338	2.42814	2.03839	1.53251	3.20079	1.72297	1.9675
PTCD2	2.20603	3.71927	3.55392	3.90894	1.48755	1.86968	4.32184	2.12983	1.92286	2.07789	3.04607	0.451064	4.46406	2.9669	4.29379	2.02162	0.309033	1.94645	1.66966	2.97453	1.76085	2.81174	2.2198	2.02748	-3.25382	3.59808	1.77272	0.60662	2.40586	2.0095	2.9463	1.47878	-3.26296	1.32421	5.04927	3.3675	2.61813	2.32962	2.47125	1.88759	2.20364	2.14522	2.08182	3.60867	2.25412	2.82525	1.74091	1.42035	2.07057
PENK	0.317158	-0.120362	0.597482	0.900819	2.06229	-0.261263	-0.274485	-0.40696	-0.40696	1.69588	-0.922379	-0.287804	2.9264	1.52378	-0.331784	-2.84933	4.33768	0.777255	-0.467502	-0.40696	1.61163	2.16543	2.01022	-0.40696	3.60333	10.797	1.00334	0.349764	-1.34856	-0.40696	2.4863	3.32632	1.33914	-0.40696	-0.40696	0.0426086	-1.97099	0.421063	0.545469	0.748538	0.00037964	4.76264	1.53682	-0.233485	-2.82804	1.36469	-2.35879	0.717001	-0.207726
CCDC58	1.92937	2.4691	2.97857	3.03156	1.6974	2.17625	3.26787	2.20232	2.74288	2.36528	2.8669	2.17415	1.78195	2.79506	2.81723	1.86586	1.89955	1.93504	2.34377	1.59043	2.54813	2.23545	1.49859	2.66332	0.710847	2.82917	1.75836	1.84401	2.58431	1.57161	2.62949	1.66459	1.88116	1.61663	3.28525	1.75967	2.67253	1.71836	1.6151	2.58494	3.62913	2.85484	2.17937	2.57411	1.9514	1.86149	0.900084	1.24499	3.79645
ARSG	0.991667	2.10227	1.8321	3.44772	1.06825	1.31839	1.90712	0.768965	1.99745	2.36511	1.67371	0.0126312	3.67572	2.2067	0.820391	0.972061	-0.136975	0.491587	1.90312	0.625166	2.49554	1.63152	1.93757	1.6319	2.67505	2.69249	1.00567	1.10272	1.4144	0.0102448	0.418702	1.80862	3.52563	0.67075	1.59729	3.38383	1.79633	-0.729415	2.25832	0.638598	2.46012	1.63619	1.60946	2.53644	0.596713	2.75975	1.41287	2.44029	2.36887
DLEU1	1.19659	2.14394	3.55964	3.23288	2.70649	2.1626	3.06961	1.0275	2.6475	1.5898	3.2423	1.99853	2.6747	2.93433	1.49525	1.59903	2.26472	1.96539	2.35619	1.67407	1.50809	2.6163	1.49455	2.30126	1.10796	2.26472	1.66014	1.68894	2.43528	2.58906	1.97202	1.78538	1.75255	2.43514	2.61689	1.90397	1.67717	2.3224	2.41211	2.90876	1.93988	2.25651	2.41837	2.26106	2.08389	1.47581	2.07493	2.18699	2.63552
NHP2	4.28043	4.28246	5.34649	4.81851	4.30655	4.98072	5.045	4.0242	4.29306	3.96127	4.47195	4.07063	4.31949	5.59785	4.08732	3.70368	3.85569	3.89519	4.20795	3.89406	4.02664	3.98328	4.19297	5.12809	4.2744	4.37419	4.33421	4.07206	4.43764	4.34421	3.98501	3.953	4.44231	4.50241	5.07448	4.56976	4.75916	4.02067	4.90874	4.58165	4.74466	4.58235	4.46403	4.56443	4.59816	3.95253	4.6568	4.10093	5.60578
NFXL1	3.07137	5.77364	2.96089	4.45751	3.31585	2.63219	4.88637	3.02414	4.49756	3.11641	3.87876	2.85542	6.00221	3.72434	3.97535	3.06113	2.78584	2.73373	3.62469	2.89919	3.07919	3.08963	3.76452	2.64307	0.518807	2.75036	2.97063	3.50062	3.35629	3.12748	3.41315	3.2818	-4.06689	3.06402	3.77919	4.01929	3.14386	3.42811	2.99094	3.19982	5.59488	3.78606	3.12892	4.74261	3.03972	4.95696	2.44017	2.16833	3.86655
KCNA4	2.75261	-1.81175	3.88184	-0.413734	1.58195	4.64113	-0.153336	-0.294467	-1.84448	-2.02475	1.1413	-1.03771	-2.02475	2.68783	-2.02475	-3.04176	-2.02475	-2.73114	-3.14964	2.68824	3.02436	2.6655	-1.41551	3.431	1.97522	-2.02475	2.69726	-2.37366	2.23759	-2.02475	1.06708	-1.1505	-2.87181	0.0580231	-1.71105	-2.02475	3.64761	3.95821	-3.19165	-2.93471	-2.02475	-3.09505	-3.21753	0.507237	-2.88698	-0.936676	-3.42665	-2.87852	-1.27584
SLC39A3	2.48421	3.1754	3.69645	3.77891	3.10798	4.09847	3.94437	3.68015	3.7626	3.38373	3.61047	3.36761	4.01751	3.79159	2.91831	2.82383	3.82668	2.97276	3.64461	3.01634	3.95183	3.39781	3.18286	4.16867	4.5504	3.47613	2.83553	2.58394	3.39699	3.43849	3.05656	3.43069	5.12958	3.12652	4.78215	3.48361	4.16575	2.88358	4.10978	4.24508	3.56987	3.1215	3.45372	3.54181	3.43637	3.64876	2.8902	3.6012	3.02589
LOC440173	0.0881011	0.694538	1.67325	0.163312	0.649264	0.0654946	0.766656	6.10839	0.775169	3.76043	2.11734	0.0654946	2.24809	0.932335	0.368862	1.20484	0.254504	0.231978	1.25939	0.311801	3.06836	2.09691	1.26288	5.89553	1.45657	0.127246	1.00312	-0.41711	2.37931	0.156497	2.9294	1.28617	2.40446	5.00398	4.7748	2.65913	0.58946	0.756415	-0.236653	2.13094	3.75293	1.06216	1.03617	4.33034	0.423824	0.841872	0.42307	1.87857	6.04297
LDHB	5.89418	6.25351	6.89417	6.89417	5.8756	5.93397	7.18622	5.53402	6.16761	5.78133	5.26245	5.23517	6.36753	6.20858	4.74987	5.08924	4.49206	5.56359	5.89418	5.78133	5.93307	5.77063	5.70534	6.3981	3.7262	6.35348	5.39569	6.20082	6.73714	5.35942	5.97868	6.08577	3.48395	6.29647	7.09437	6.29069	6.22168	6.26291	6.40431	5.97834	6.40141	6.05919	5.75577	6.38405	6.07775	5.72608	5.12838	5.53803	6.82387
NR2C2AP	2.38681	3.47587	3.27744	3.69632	3.1138	3.118	3.75659	3.27137	3.37074	2.823	2.86233	2.72844	3.22189	4.2879	3.00625	3.07758	2.42439	2.641	3.54886	2.89516	3.48904	3.11985	2.58896	3.29049	3.75154	3.25313	2.53733	2.59057	3.61429	2.68397	2.69063	2.88799	3.73458	2.89429	3.72465	3.45659	3.48699	2.7313	3.62959	3.89913	3.89438	3.50213	2.75274	3.31319	2.74847	2.77052	2.96811	3.0662	4.08919
GSTO2	1.84862	0.366118	0.286369	0.109892	1.62292	0.814767	3.17825	0.418419	2.31591	3.60296	1.869	0.241307	-0.203882	2.49116	1.0249	1.77157	1.66852	-1.2992	2.08601	1.66092	2.62153	0.709381	1.72382	1.31777	1.93321	0.868989	1.33084	-0.816344	0.62989	1.04448	0.94998	0.274368	0.671734	0.394782	1.05906	4.88619	3.32072	1.99158	1.11362	1.91956	2.65164	0.313209	1.148	4.56335	1.7915	1.76978	-1.93378	0.938989	0.302854
ALG3	2.6694	2.99603	3.54737	4.04587	3.0237	3.85565	3.68377	2.91111	3.466	3.02404	3.32114	2.82201	3.2473	3.42938	3.14992	3.18689	2.85071	2.43314	3.65724	2.65176	2.84139	2.65037	2.90986	3.60973	3.3347	3.9225	3.13555	2.13206	3.54032	3.15557	3.50767	3.11701	4.47049	2.78313	3.49181	3.66455	4.10143	2.84525	3.93286	3.13414	3.25581	2.94736	3.05712	3.45265	3.135	2.8322	3.3113	3.03744	3.7397
ASF1B	3.20418	2.6938	3.25618	3.27261	2.8613	3.78942	2.65483	3.91578	2.82346	1.63309	1.95346	3.59486	2.79456	3.46336	3.26438	2.55172	2.95682	3.32499	2.55253	3.6275	2.4989	2.35035	2.51954	2.09836	3.6629	2.47429	2.36094	2.26417	2.41068	2.85568	1.58026	2.14383	4.84156	2.47978	3.60407	2.26069	2.34668	1.32128	3.01867	3.267	3.53145	2.50743	2.07947	2.68109	3.44057	3.05357	3.05737	2.87282	3.37679
RCOR2	2.87897	3.63641	4.80624	4.113	2.58114	4.17723	4.34134	3.64784	4.73996	3.23777	4.61379	3.90257	4.54296	1.0096	4.27122	3.71154	3.36346	3.10508	3.61318	3.49687	3.9763	3.06439	4.55855	3.89517	4.40086	4.44541	3.19801	2.92337	2.06463	4.26544	3.746	3.7493	4.24204	4.28854	4.52641	4.27863	4.9232	2.52499	3.31161	2.60303	4.61576	3.13036	3.97643	4.32649	2.94484	2.81629	2.92337	3.69156	4.4545
RPS7	4.89081	4.71655	5.36108	5.68684	4.9191	4.86973	6.55974	4.37919	4.83802	4.88671	3.33891	5.05304	4.6108	5.2082	4.6519	4.59197	4.06648	5.01801	4.53701	4.27017	4.0928	4.68162	3.76967	5.51597	0.854863	5.02565	4.57781	4.80191	4.70506	5.28895	4.4441	4.64446	2.04886	4.26509	5.37968	4.95317	4.57713	4.50989	4.62803	4.92874	5.51002	4.81116	4.40119	5.24882	4.49021	3.72708	3.89337	4.38922	6.01589
ALAS2	-0.215363	-0.112356	0.00191309	-0.0473652	1.96723	0.51821	0.50882	3.12734	0.698256	5.97831	-0.510096	3.36256	-0.261258	2.3103	3.42745	2.7248	0.803358	3.94478	0.735638	-0.452715	0.056229	3.00698	1.05651	0.98061	1.98757	-0.397954	1.39793	0.281592	1.59954	0.810439	-0.495895	3.46829	2.0391	-0.386811	-0.247404	2.20337	-0.132722	1.24759	0.108351	-1.19215	0.740552	2.31001	-0.790577	-0.247404	3.38334	1.69424	0.88256	0.811228	-0.275209
HIST1H2AL	1.12564	0.483978	-0.0167997	1.76868	1.39275	1.99575	0.101496	1.59417	0.378661	-0.23411	1.11837	0.431487	0.446519	1.9159	0.109322	1.15744	0.991264	1.81398	1.01086	-0.23411	1.16668	1.39863	-0.0148537	1.0473	2.35704	0.0465026	0.731725	0.464385	1.74591	0.948986	2.14684	1.48675	3.71769	-0.23411	2.72181	0.302601	-0.544559	1.62107	1.7954	1.93244	1.39583	1.70029	-0.522661	0.558388	1.42146	0.0622525	-0.486205	1.06389	1.1926
SYT6	1.1951	-0.232075	0.00332806	3.67426	3.24925	0.906952	2.47827	4.3695	3.75519	1.9633	2.47823	-0.584333	-0.584333	3.90067	1.72897	0.298393	2.39558	3.60695	3.18982	-0.23374	2.41447	1.58834	0.290568	3.5971	2.04998	4.56011	1.09016	2.43672	2.77937	-0.444422	0.295227	-3.29668	3.36424	5.52886	5.32022	3.47116	4.75489	2.50504	2.58812	2.17471	-0.369922	1.59829	-0.123471	1.40409	-5.67217	-0.12982	2.12111	1.77845	-0.299814
ALDH18A1	4.53437	4.81493	4.50453	5.02456	4.84235	3.43167	5.07958	4.44147	4.18971	4.40255	4.7148	3.68826	4.05312	4.85163	3.73497	4.06473	3.32353	4.29948	4.05624	3.73773	4.38978	4.32072	4.33213	4.64289	3.41293	4.44797	3.92589	3.58408	4.4433	4.2193	4.65123	3.94881	3.34509	3.90852	5.35412	4.8559	4.35241	4.84847	5.1015	4.34084	4.89967	4.94984	4.48493	5.05627	4.58001	4.41182	3.38193	3.76503	5.0255
GADD45GIP1	3.06271	3.84395	4.42726	4.28941	3.59509	4.51029	4.34702	3.24151	3.92613	3.49937	4.44341	3.80829	4.2984	5.33578	3.72192	3.17011	3.50378	3.3988	4.04936	3.47905	4.06422	3.69368	3.26796	4.39209	3.6763	4.05321	3.09995	3.73801	4.07177	3.92073	3.29116	3.58119	4.78979	3.3838	4.56811	3.53206	3.97302	3.22259	4.13783	3.79837	4.1788	3.53252	2.74751	3.79226	3.32625	3.42784	2.13229	3.7207	3.87966
ZNF257	1.4865	2.68047	2.87334	0.402615	1.72617	1.28172	3.39314	2.20412	1.71374	0.849133	1.90666	0.56777	1.96786	1.23457	2.73937	2.17954	2.35215	1.6455	1.83574	2.64003	1.52506	1.64698	2.01283	0.22166	0.139836	1.0138	1.36754	1.1492	2.18597	2.45004	2.61002	1.14299	1.71597	2.53691	2.29433	0.868129	1.59522	2.02178	1.07319	-0.151988	1.27947	2.43567	1.82783	1.43602	1.07825	2.27007	1.80912	1.19825	2.41348
ZMAT4	3.37684	1.95738	1.5931	4.14697	1.79025	3.61422	4.17492	4.42672	3.90315	2.39343	2.70113	1.17711	2.07825	4.14938	1.3435	1.0643	3.35886	1.13377	3.52544	5.25551	3.48337	3.63784	3.64388	0.859635	2.54883	1.00469	1.65555	4.15852	2.85879	2.82443	2.31462	2.73435	2.77378	3.49793	3.31728	4.55565	3.40716	1.43415	3.65621	3.58557	4.93046	3.53478	4.43215	2.48496	3.51138	4.17394	2.64347	0.612537	4.62739
ZNF93	2.86833	3.59349	3.41183	2.99362	2.58488	2.97577	4.31236	3.40996	2.64224	2.3293	2.92522	2.72979	3.4817	3.55521	3.2021	3.20415	2.97488	3.04362	2.55217	2.86231	2.48898	3.26133	2.81241	1.82919	1.75678	2.44152	2.41471	2.08449	3.49045	3.17949	3.30121	3.13883	1.71401	3.21848	4.17831	1.97836	2.37937	3.25315	2.39829	3.56172	3.5103	3.29843	3.16617	3.11457	2.75359	2.83146	2.87268	1.8756	3.10008
THOC6	2.66306	3.12751	2.7149	4.08789	2.82202	3.0177	3.24844	3.74781	3.18091	2.72545	3.84723	3.20446	3.29257	4.30128	2.79892	2.25049	2.22653	3.08152	2.77088	2.53693	2.87652	2.7843	2.76185	2.83472	4.16422	3.29574	2.3774	3.01737	3.37771	2.56698	3.02581	3.11959	5.56422	3.09332	4.40963	3.19268	2.95903	2.66841	3.46992	2.88409	3.63445	2.4429	1.80773	2.06761	3.57372	3.16273	2.5499	3.22461	2.88422
TTF2	3.20331	3.54011	3.99237	4.10585	3.04264	1.78962	3.66614	4.79629	3.12384	2.1948	4.5541	3.10464	5.19228	3.73303	2.82391	3.09403	3.35286	3.11704	2.93324	3.57446	2.87911	2.65678	3.03567	3.2019	2.1556	3.63976	3.05138	3.15205	3.10177	2.61594	3.44747	2.64063	1.88265	2.92682	4.42216	3.90337	1.73784	2.89455	3.20719	3.31832	3.25627	3.55327	3.15397	3.62827	2.90523	3.18603	4.29006	2.40569	2.99307
MBLAC2	3.72341	2.34315	3.18023	3.27593	3.6432	0.89434	4.95114	0.704327	2.0844	1.8723	3.78869	0.653963	1.25239	5.24806	2.63045	3.38763	2.22431	2.4181	4.54012	0.268425	3.84834	4.7029	4.25213	-1.99514	0.892117	3.2574	0.266603	3.40261	4.38843	3.1186	2.71818	2.6749	4.5965	2.77445	1.68817	2.05403	2.12192	4.09572	4.47008	4.38323	1.60975	1.29451	1.88537	3.99492	0.638524	4.25956	1.53977	0.359926	1.76945
GABRA2	-3.80077	-1.98977	-0.498927	3.32493	-3.75757	-1.33188	2.85339	1.36548	4.42922	-0.72103	1.73152	-1.98977	-1.56168	2.3609	-1.98977	-3.45194	6.48628	-3.98136	2.88766	-1.85875	2.48771	2.4942	-3.27488	-0.413745	-3.41847	-1.46989	-3.08378	-0.0074752	2.09765	-1.80696	1.99225	0.293487	1.56276	3.09768	-0.506116	3.80236	2.21237	3.30323	-2.23962	-2.61372	4.00527	2.43892	3.4014	2.97712	-2.203	-1.98977	-0.518957	0.817392	2.65047
RRM1	5.1982	5.05315	5.97847	5.35921	5.00459	5.47024	5.55745	5.44178	4.68941	4.18998	5.70737	5.42068	5.17495	5.51678	5.11175	4.85098	4.82454	4.62362	4.7005	5.29776	4.73394	4.92955	4.62878	4.65932	3.04313	4.93971	5.07854	5.07933	5.38985	5.34729	4.73696	4.66777	3.2946	4.68304	5.97295	4.29798	4.98665	4.98834	4.68535	5.325	5.19969	5.07926	5.08305	5.11999	5.14996	4.74052	4.55059	4.34047	5.02936
RPL39L	3.17683	2.72376	3.59897	3.17509	3.19941	4.74768	4.06352	3.93445	3.48866	2.50181	2.94939	3.24004	2.84086	4.06547	4.05526	3.08565	1.48633	3.49216	3.09272	2.71861	2.73298	2.79253	3.21811	3.72537	0.233127	2.62303	0.696588	2.95302	3.37466	3.23744	3.38964	3.28759	4.86301	3.46544	4.62909	2.54399	2.22536	3.46826	3.09795	3.18071	2.41662	3.07644	2.8364	2.60299	3.50016	3.15927	3.27117	2.24763	3.40476
WDR34	3.709	3.47412	4.72071	4.42949	4.1597	5.04541	3.91215	3.74637	4.52043	2.7502	3.55566	4.45379	4.11696	4.38066	4.19495	3.60852	3.65928	4.66123	4.62149	4.04712	4.3182	3.36755	3.87113	3.61401	5.32644	3.65305	3.27602	3.13652	4.56878	4.42858	3.43049	3.10362	5.86895	4.01757	4.2452	3.87644	4.1919	3.49585	4.37842	4.70095	4.89968	3.90542	3.75843	4.25149	4.07501	3.92643	4.69372	3.8281	5.33556
DSG2	1.41514	1.76453	3.1283	-0.171441	-1.35235	-0.495965	-1.25545	-1.12291	5.96892	1.23525	1.76459	-1.16102	1.67268	-0.832846	-0.0622825	2.01071	2.14251	2.6192	2.96689	0.0295839	2.35476	2.50792	-3.00712	-0.370854	3.06113	-2.11357	2.08561	-0.149985	2.06997	1.3345	1.06586	2.71606	3.49224	-0.486389	-0.220364	-0.788683	-0.375735	-2.14851	2.23381	2.38934	-1.89901	-3.08472	1.31974	0.842858	1.70019	-1.01156	-1.07367	2.74341	0.337983
PGAM5	3.00946	2.23957	4.49073	4.40462	2.75685	2.941	4.02462	3.40494	3.43157	2.35677	3.54477	3.18977	3.67947	4.11441	3.88937	2.97932	2.86838	2.9312	3.06134	3.54075	3.30028	3.40013	2.27036	3.30658	4.9084	3.37967	3.03902	2.65263	4.13921	4.83442	3.42704	3.06145	4.66454	3.73425	5.97423	3.14207	3.4189	2.98099	4.19357	3.9329	3.10759	2.74484	2.72547	3.19245	3.63984	2.59224	3.19147	3.44705	3.26143
TLX3	0.912106	0.159673	-0.633727	2.31096	1.28951	1.93205	1.22559	4.39444	1.163	1.93492	0.893172	-0.836642	-0.389577	1.71093	-0.697681	0.637454	5.08055	2.59464	-1.34959	-0.708368	1.64344	-0.713611	0.886878	0.499146	3.01414	4.91807	1.32605	-1.28169	1.06312	2.76773	1.83427	0.183098	3.19775	0.818369	3.34189	-0.862979	1.81198	0.314846	0.804141	2.0471	-0.337631	1.68205	2.64739	1.00104	1.98162	1.6218	1.57071	-2.2413	3.51029
SNRPA	4.30183	4.7566	4.75566	4.86269	4.58338	4.57285	4.98298	4.53633	4.59159	4.08915	4.97337	4.15247	4.57285	6.01859	3.75416	4.26673	4.09194	4.617	4.53288	4.05659	4.49255	3.95103	4.00343	4.78288	4.79785	4.73222	4.01364	4.15295	4.48871	3.98037	4.28772	4.15295	5.58787	4.47458	5.02248	4.75004	4.94391	4.39402	4.57492	4.78658	5.07233	4.84988	4.57397	4.83733	4.52151	4.00916	4.57809	4.0709	4.82419
SAP30	3.30225	3.29833	3.60391	4.17214	3.73191	3.02168	3.99891	3.80094	3.25356	2.89519	3.8475	2.75141	3.91542	3.69647	2.91089	3.1585	3.5483	3.59829	3.152	3.473	2.7272	3.56513	3.00627	2.9683	2.04434	3.55106	3.07521	3.67279	3.56454	3.25899	2.76468	2.98818	3.1718	3.24291	3.73473	3.6898	2.88425	3.32936	3.6674	4.06042	3.83409	3.87309	3.41105	3.51109	2.85858	3.09293	2.90423	1.72828	3.4305
HES6	2.44478	2.01363	3.26219	4.131	2.83369	3.78101	3.80139	3.36652	4.4534	2.61926	4.54802	2.50372	2.79059	3.9816	3.01286	2.60249	3.98785	3.73544	4.18742	3.86445	3.54112	2.31327	2.73937	3.90724	5.20714	3.57623	2.56848	2.45453	4.02266	3.42081	1.20251	2.79231	4.77763	4.68233	4.17198	3.47624	3.76434	3.612	3.64291	4.33194	4.55644	3.02674	4.11206	2.84275	3.29977	3.02972	3.73277	2.10456	4.06549
VWCE	2.19063	4.8703	2.55523	3.74887	4.01056	2.73081	2.64611	1.69403	3.44288	3.17658	3.85692	-0.0194933	3.40452	3.28614	1.24134	2.57355	3.09658	1.76376	3.87393	0.465759	3.22756	2.02069	2.67479	2.883	2.82401	4.24274	2.58408	2.46621	3.97359	1.74239	3.1867	3.13696	3.03287	3.48475	2.27207	2.88548	3.91839	3.57956	3.35918	3.59849	4.41421	3.55556	3.23851	3.49439	2.33042	2.88386	0.6568	0.531784	4.68769
IDH2	4.4589	4.73104	4.99954	5.63997	5.1269	4.88382	5.51878	5.27461	4.70692	4.32888	4.58926	3.41959	4.93313	5.07596	4.11793	4.50332	4.25684	4.89063	4.76041	4.6818	4.61986	4.57297	4.66492	4.96634	5.35969	4.78428	4.22164	4.70381	5.22616	4.1489	4.78158	4.7444	5.3254	4.98244	6.12328	4.70391	5.31358	5.04446	5.93053	5.48644	5.15566	4.70367	4.50368	4.96231	5.01045	4.8597	5.01427	5.17102	4.89188
RSL1D1	4.37935	5.64351	4.71452	5.80094	5.50501	4.14095	6.41135	4.54847	5.42848	5.48616	4.68049	4.95293	4.99583	6.34507	4.60484	4.95906	4.02549	4.92642	5.01919	4.41701	5.17982	4.86396	5.03849	5.22201	3.05694	5.93534	5.19432	5.25417	5.38028	4.81801	5.36263	4.77314	3.43914	4.89121	5.73796	5.69283	4.91013	4.96791	4.75753	4.68484	5.39598	5.3013	5.09691	5.48406	4.99688	4.71661	4.42826	4.45891	6.01096
ALDH1B1	3.00559	3.68342	3.09682	4.26056	3.49113	2.82327	4.23204	3.27041	3.67836	2.95082	3.7523	3.13564	3.74302	4.48109	3.70261	2.55255	2.85878	2.97084	3.13455	3.22745	3.83221	3.47007	3.35591	4.11604	4.04225	2.8914	2.43812	2.95577	3.50372	3.1875	3.81115	2.73111	4.04268	3.33145	4.31558	4.25749	3.4478	3.35698	3.97985	3.69563	3.62188	3.2948	2.40717	3.86441	3.38898	3.66526	2.44538	2.22694	3.83606
CDK4	5.04524	4.6866	4.89895	5.23509	5.07938	4.89727	5.1438	4.6218	4.81633	4.41676	4.72805	4.78515	5.08381	6.10856	4.3983	4.84426	4.17126	4.9362	5.00707	4.79357	4.20709	4.73825	4.54262	5.19282	4.93314	5.1041	5.10226	4.45403	5.05738	5.05087	4.84403	4.93283	5.31009	4.90655	6.15976	4.98164	4.59618	4.79089	5.70152	5.02116	5.15648	4.80679	5.05803	4.60918	5.31082	4.54612	4.5982	4.19941	5.07875
TCF3	3.92686	4.52869	4.57299	5.15229	4.78133	3.96791	3.85601	5.10103	5.43206	4.64816	5.09006	3.59183	5.45338	4.75012	3.2315	4.16286	4.23923	4.1824	5.4252	3.99087	4.55245	3.34522	4.54544	4.95797	3.8205	5.12908	4.34579	4.2418	5.8004	4.28628	4.33896	4.60705	5.07337	4.81408	5.57354	4.93092	4.63005	4.86425	4.09475	4.86319	4.8836	4.97783	4.61037	5.01402	4.50332	4.66552	4.48943	4.11573	3.55948
MCM3	4.84974	4.87645	5.26491	5.59175	5.07431	4.45754	4.97014	5.68383	5.0878	3.95768	5.22331	5.0744	5.12607	5.22876	4.65395	4.71032	4.88601	5.22626	4.96589	5.08301	4.40774	4.52667	4.24259	4.34328	3.21563	5.0744	4.5085	4.37545	5.58187	4.35281	4.38833	4.90616	3.43894	5.34058	5.85083	4.59576	4.54713	4.89298	4.91146	5.00897	5.17298	4.88671	4.51522	5.04857	5.20916	4.47563	5.54433	4.51929	5.17298
TBC1D30	3.98199	4.0287	4.77406	4.71927	3.63298	2.65459	5.11788	3.18515	4.31885	4.56795	5.11281	3.21362	3.29913	4.69658	-1.70662	2.81506	1.40109	3.31284	3.46157	2.92629	3.40283	3.40921	3.73647	4.86763	2.78063	5.72189	3.68173	4.44068	4.44883	3.92957	4.14404	4.22854	1.96121	4.84502	5.24885	5.28284	5.25489	4.0458	4.35857	3.70293	4.13439	3.95893	4.76415	4.5953	4.06247	3.89762	3.11141	-1.6792	4.20814
RUVBL2	4.27464	4.70165	5.03961	5.2066	4.67593	4.8123	5.01212	4.39884	4.48928	4.45723	4.77871	4.62892	5.13446	5.16441	3.67343	4.65498	4.73001	4.82074	4.69188	4.43272	4.30126	3.97788	4.36419	5.41943	6.07939	4.97516	4.32488	4.1473	4.80154	4.3461	4.1449	4.21848	5.62283	4.36211	5.23982	4.73379	5.3371	4.12154	5.27585	5.23597	4.89843	4.48534	4.15149	4.96378	5.02327	4.53359	4.30101	5.06873	5.1933
DUS3L	2.84094	3.32846	3.08039	3.35053	2.99746	2.812	3.35053	3.70622	3.70216	3.21109	2.70759	3.05544	3.98736	4.23894	3.33748	2.91124	3.23916	2.7514	3.50187	2.47039	3.59931	2.75362	3.1052	3.68895	3.93238	4.07737	2.90915	3.14163	3.56622	2.46172	3.8909	3.05762	4.70283	3.16713	4.54612	3.37767	3.64139	3.07482	7.80997	3.9561	4.30926	3.4833	3.72373	3.40583	3.18454	3.34045	3.25633	3.74308	3.14719
C8orf31	0.781806	3.48119	2.55134	2.01665	1.6388	1.52883	1.63618	0.618156	2.31424	0.605308	1.40631	0.247404	4.00059	1.61038	2.11308	0.00977129	-0.0356097	-0.168435	2.43825	-0.070011	2.28115	1.15823	1.73894	2.59585	0.830295	1.59161	0.850018	0.379905	1.75789	0.418311	2.68365	0.239571	2.73908	1.89748	1.71839	0.643579	3.26769	2.12782	-0.823932	0.900718	3.34516	1.57916	1.72222	1.43469	0.106723	2.01755	0.816414	1.31072	2.71308
RPS25	3.928	5.33385	5.05062	5.47429	5.20463	4.76333	6.35509	4.47838	5.45825	5.26675	4.41569	4.66965	4.88367	5.7695	4.67644	4.59531	4.29924	4.44276	5.13933	4.41307	4.63999	5.16637	4.4253	5.44222	2.86344	4.46413	5.09428	4.96318	5.18561	4.82915	4.89314	4.80001	3.5165	4.4401	5.553	5.5553	4.76463	5.00816	5.63673	4.77942	5.62719	4.95027	4.47323	5.32393	5.66682	4.53328	3.91825	5.40761	6.35354
PRMT1	4.66232	4.98294	4.83138	5.68613	4.88027	5.37861	5.42724	4.74384	4.87158	4.72635	4.79026	4.93342	5.19355	5.83922	4.01597	4.21781	4.59983	5.11588	5.04151	4.60086	4.41156	4.20874	4.68693	5.66229	5.61004	5.20801	4.28323	4.36688	5.51439	4.65536	4.90571	4.51766	5.2276	4.67284	5.65919	4.97261	5.63589	4.74716	5.76048	5.3803	5.49866	5.22961	4.41319	5.32275	4.88696	4.94064	4.18983	5.0266	5.71411
VARS	4.11389	4.36183	5.18222	5.24657	5.09558	4.17525	4.96159	4.34525	4.98929	4.45023	5.43952	3.68305	5.39306	5.05583	3.07096	4.40203	5.01811	4.7974	4.92513	4.25249	5.38563	3.6909	4.17735	5.25322	5.86902	5.02366	4.0104	3.69729	5.23855	3.8667	4.35833	4.91446	6.06232	5.57961	5.3076	4.8098	5.57044	4.8959	5.17762	5.76355	5.37308	5.10554	4.77188	5.3087	4.80193	4.48449	5.27594	4.70631	4.77216
TOMM22	3.9067	4.3999	4.79036	4.60923	4.08958	4.57066	5.21242	3.26049	4.13625	3.91194	4.72992	4.24335	4.2237	5.137	4.10977	4.06041	4.57955	4.14561	4.07289	3.78802	4.30512	4.43596	3.57123	5.26417	3.9437	4.465	4.17832	3.91693	4.28828	4.44528	3.94694	3.35926	3.83913	4.31124	5.01458	4.54004	4.64516	4.20528	5.05962	4.34745	4.64878	4.12616	4.03626	4.31616	4.64585	3.69262	4.18718	4.52028	5.0881
GRWD1	3.11282	3.27609	4.08312	4.28449	3.434	2.58514	3.97693	3.32048	3.6734	3.12798	3.42146	2.64134	4.12105	4.16879	3.08085	2.84295	3.48299	2.91003	3.25634	3.33184	3.07777	3.43828	2.71259	4.26551	4.54271	3.47682	2.83607	3.05059	3.58195	3.20296	3.08703	3.22167	4.88122	3.25037	4.71471	3.87414	4.12209	2.9953	3.80461	3.76637	3.5786	2.92631	3.42523	3.62548	3.48575	3.07673	2.96074	3.52414	3.56091
WDYHV1	2.90099	3.32379	3.67795	3.87591	3.17782	3.81382	4.39953	3.56504	2.8718	3.19777	3.51662	2.73883	3.64769	4.63106	3.62443	2.86762	2.70045	3.43973	2.64486	3.30785	2.92485	3.3956	2.79897	3.40059	2.53233	3.0492	2.85095	3.23797	3.44679	3.36661	3.35016	3.31189	2.6511	2.73785	4.0372	4.15111	3.47658	3.90636	3.77125	3.9034	3.83926	3.81019	3.25069	3.68305	3.32224	2.89408	3.3975	2.75173	3.8545
RANBP1	3.96735	4.10406	4.95443	4.69867	4.07149	4.60269	4.96482	4.42435	4.20371	3.70822	4.18558	4.83727	3.96575	4.25944	4.01857	3.98267	4.1851	4.11313	4.18851	4.00652	3.51562	3.81888	3.60573	4.29055	3.06408	4.26905	4.17902	4.18832	5.11225	4.20281	4.15973	3.98339	3.63427	4.77784	5.14184	3.56062	4.35892	4.92673	4.44949	3.90719	4.7835	4.27882	3.8718	4.51906	3.9539	3.77448	4.0195	3.60429	5.55314
MRAP	-2.4859	0.00554806	0.470405	1.84819	2.94887	0.61831	-0.247674	0.309511	2.46944	2.07897	-0.843934	-1.86298	2.93817	1.90228	-0.670446	-2.45234	1.85766	4.22906	0.53759	-2.91768	-2.39058	4.2207	1.37959	0.816381	2.35726	2.64455	2.0338	1.21501	-2.75685	-1.62384	1.25371	-0.689422	2.74421	1.17447	1.48003	3.15433	-1.06551	-0.566035	0.715014	1.966	2.40537	1.62858	0.523132	1.96088	-3.18298	0.831882	0.477355	0.628961	1.96088
TRIM28	5.95282	5.85452	6.09391	5.8311	6.01159	5.99203	6.56681	6.86761	6.06232	5.77204	5.77875	5.71807	5.92989	6.07347	4.42934	5.11662	6.1204	6.23025	6.2766	5.77815	5.61697	4.76575	5.19351	6.62288	7.41827	6.08372	5.19835	5.38518	6.13068	5.75269	5.46087	5.94741	7.7409	5.71705	6.61473	6.16217	6.56648	5.76276	6.25286	6.06033	6.15096	6.1158	5.83739	6.26509	6.10834	5.49311	5.83326	5.74236	6.20395
ANLN	4.57216	3.70359	4.28131	4.67414	3.61616	3.32111	4.27939	5.29776	3.79822	2.20785	4.38701	4.20187	4.36563	4.58097	3.49815	4.17185	4.39535	4.45452	3.61649	4.74741	2.86135	3.94147	3.74794	1.83817	1.52129	4.0396	3.95484	3.55158	4.49769	4.30333	3.71752	3.90285	2.12554	4.14359	6.15676	2.53644	2.27057	3.76381	3.54464	3.83129	3.78497	4.18726	3.4852	3.82096	4.22173	3.66676	4.36862	1.83673	3.19158
CCKBR	-1.72277	-1.76147	6.61646	-1.76147	-2.37423	3.10794	-1.76147	-1.76147	-1.76147	-1.1717	-3.3451	-1.76147	-0.613413	2.67427	0.487671	-2.43828	-1.52701	-1.99805	-2.23748	-1.76147	2.81909	-2.50784	4.4472	-1.76147	3.17311	-1.76147	-1.72563	-3.93293	-2.16792	-1.47256	-2.06496	1.07702	2.40845	0.441231	-1.1205	-1.76147	1.80097	-2.30161	-1.70838	3.18944	2.73687	-1.11077	-4.03545	-1.76147	-1.85124	11.1669	-4.38369	-1.63241	-0.104529
CHCHD6	2.9962	3.47316	4.35331	4.11827	3.32524	4.62153	4.4264	3.10145	2.91109	3.29722	4.05687	3.28394	3.60369	4.27052	3.70508	2.38285	3.00078	3.18871	2.9962	3.17793	3.90309	3.21613	3.16256	4.54725	3.7002	3.82665	2.64514	3.65063	3.30841	3.47856	3.35826	3.46063	3.90987	3.52047	3.79964	3.8691	4.64546	3.73626	4.01583	4.10085	3.77888	3.58365	3.31933	3.7744	3.34934	3.3948	3.43789	3.33952	4.05016
FAM13A	2.30464	3.91451	2.40753	5.09514	4.31942	2.17461	3.66306	1.94232	3.97051	4.22393	3.65819	0.842821	5.14153	4.57835	1.69395	2.85343	2.22322	3.11136	4.17157	2.32772	4.56461	4.1704	4.81637	3.29933	0.607131	4.83459	3.07612	4.34437	3.95922	1.28044	3.68002	4.07122	1.14051	3.53333	4.00963	3.49784	3.17663	3.61417	4.34344	3.08759	4.53647	4.75168	3.30824	4.49693	2.37487	5.11887	1.65319	2.89277	4.30696
HTR6	1.37363	1.84122	1.39685	1.71621	-2.8136	3.34727	-0.269949	1.60737	0.328821	0.692592	-1.28902	1.44262	2.46165	-3.36736	1.38301	-1.5416	-2.04905	-2.42463	1.0925	-1.85365	1.5713	-3.22936	-2.63764	-0.351547	2.4703	2.94033	-1.9819	-3.35667	1.27434	1.91162	-0.195919	-0.464465	3.05318	-0.75813	-0.49238	2.72424	1.59611	-0.244078	1.70165	1.18037	0.714676	1.24506	0.312848	2.04217	1.30995	1.72749	-2.70075	1.93775	0.46443
POLR2H	3.40805	4.19794	3.77265	4.33402	4.02932	4.5694	4.28337	3.38105	4.02207	3.74635	4.13006	3.76178	3.79348	4.08606	3.74002	4.02318	3.49205	3.23285	4.11053	3.08148	3.99324	4.0722	3.31682	4.00472	3.21434	3.62252	3.34463	3.53866	3.68766	3.57471	3.49065	3.77108	3.79722	3.25551	4.02393	3.65318	3.88992	3.7726	4.23409	4.0115	4.44464	3.56111	3.75256	3.92718	4.0349	3.43198	3.63012	3.40887	4.88203
FUNDC2	4.08254	3.94702	4.48011	4.25819	4.02318	4.63476	5.17297	4.2555	4.16796	3.88895	4.50557	4.1806	3.47341	4.49787	4.01692	3.74148	3.34128	4.02013	4.18481	3.10391	3.83192	4.30336	3.73512	4.36312	3.00872	3.35262	3.97601	4.33033	4.14408	4.15087	4.14294	3.90507	3.26211	3.97301	4.1869	4.10766	4.07152	4.07214	4.74893	4.30753	4.42658	4.48128	4.25774	3.87466	4.39266	3.65768	3.63763	3.92722	4.86302
MDK	5.13461	5.29936	5.35319	6.1758	4.63641	6.77241	6.0187	6.43899	5.52227	4.8127	4.61963	5.60543	5.82478	6.08009	5.99031	4.20358	5.14457	4.59244	5.46501	6.10103	4.58408	4.21746	4.79572	5.35602	6.31357	5.19742	5.43691	4.18953	5.02103	5.70941	4.89347	4.77334	6.147	5.20119	6.06791	5.71603	5.02795	5.23452	5.13308	5.22967	6.39638	4.92755	5.34975	5.58181	5.33194	5.08796	5.37754	4.31219	6.03006
LYPD8	-0.277674	1.97367	0.0565892	0.0565892	0.127771	0.229376	0.0565892	0.0565892	0.320032	0.271844	2.39642	0.0565892	0.23546	5.13516	0.726704	2.27522	0.0565892	0.741429	-0.55713	0.468295	4.44016	-0.304526	-0.304088	0.0565892	5.88292	0.0565892	-0.349511	-0.589241	-0.181579	0.0565892	0.411361	-0.210279	-0.208949	0.397563	0.0565892	0.991167	2.49577	5.50324	4.97276	4.79066	0.0565892	-0.299602	-1.08646	0.289958	-0.175593	0.0565892	0.467617	-0.315364	0.754774
TIMELESS	4.83006	4.38741	4.37365	4.94823	4.2316	4.02318	4.32598	5.37818	4.46631	3.18378	4.74691	4.13101	4.59855	4.63328	3.56374	4.347	3.83991	4.295	4.55748	4.54434	3.9068	4.20929	4.06431	4.5572	3.49403	4.13556	4.63441	3.7861	5.22264	4.06795	4.14987	3.87409	2.94216	4.91966	5.65455	3.94744	4.55666	4.8621	4.43723	4.83808	4.5664	4.65456	5.02627	4.48191	4.68541	4.06337	4.4915	3.44808	4.04692
ROR2	1.76803	1.99383	0.923845	4.57442	3.0313	1.2787	2.55883	4.39113	4.31955	1.99122	3.00823	0.88805	5.25782	2.56578	2.19346	2.53314	0.975586	3.79978	4.62211	1.05785	1.89368	3.55946	3.69943	2.8125	5.11269	1.74662	1.57372	0.0708899	2.86176	0.74418	2.43105	3.50702	2.64197	2.36157	3.99969	5.71439	1.66499	3.81898	4.13719	2.90075	1.73448	3.96252	0.420286	2.76147	1.1678	4.12717	3.14432	1.3876	4.14398
LSM7	3.2469	4.36559	4.53554	4.90368	4.17888	4.84716	5.02974	4.5279	4.58666	3.93374	4.40445	4.68816	4.47176	5.13727	4.07316	3.93635	4.01682	4.17438	4.55	4.03866	4.45582	4.37179	3.99778	5.09758	3.99134	4.27918	3.68096	4.62571	4.49291	4.52193	4.20002	4.47021	5.21754	4.34949	5.35652	4.4488	4.88757	4.03733	4.64614	4.9291	4.96712	4.00562	3.88985	4.3987	4.28852	4.07316	3.89291	4.18179	4.89427
PPA1	4.36596	4.91137	4.4311	5.16112	4.77347	4.53808	5.95321	3.92085	4.90222	4.58798	4.4797	3.81204	4.84383	5.24488	4.02109	4.43638	3.31646	4.27275	4.44705	3.89317	4.34539	4.45055	4.72901	4.03722	2.28928	4.3009	4.25687	4.95805	4.03785	4.25488	4.71146	4.63221	2.361	4.0713	5.40061	4.29999	4.48357	4.80635	4.60496	4.71694	5.33448	4.87001	4.46224	5.26563	4.41536	4.38313	3.25173	3.48286	5.28765
STOML2	4.07894	4.35643	4.1665	4.95554	4.35981	4.84702	4.828	4.12783	4.33844	4.21275	4.00371	4.31953	4.64267	5.13707	4.54968	4.23357	3.36872	4.34368	4.37834	3.97525	4.21389	4.18461	3.93079	4.56959	5.44162	3.79778	4.12714	4.43047	4.66137	4.29779	4.36482	4.03848	4.02228	3.93576	5.07369	4.50227	4.36834	3.7376	5.53615	4.71217	4.64456	4.23903	4.11757	4.46151	4.74879	3.9903	4.06225	4.76194	4.91555
STC2	1.82141	0.990457	1.17718	3.71498	2.95962	0.128631	1.42084	1.11547	4.16537	4.86073	3.25012	0.773916	5.61934	3.37744	2.29004	2.07288	1.98014	2.07642	3.3309	0.985575	3.77834	1.59669	1.00872	0.354193	1.86112	4.38427	1.09002	0.35135	3.61128	1.03764	0.602926	-0.0374432	1.30732	0.889967	5.53696	4.05641	2.7251	2.71204	3.96007	2.2717	3.38711	3.30567	2.65933	3.84808	2.15032	1.54205	1.58845	1.55872	3.69329
EGR4	1.52715	0.408157	0.0810756	6.81161	1.10663	-0.410809	-0.0119239	-1.24374	5.21964	-0.00857059	1.72716	-1.30518	-1.23938	1.05512	2.36219	-0.286181	-1.35404	-4.29184	2.66901	-1.54538	1.39276	2.49537	-3.64336	-0.407159	3.01079	1.49582	0.476582	-1.54179	1.22281	-0.245757	-2.6129	1.16146	2.14364	-1.29195	-1.39439	-0.724139	3.22991	1.85954	2.15738	1.70246	-0.165356	0.719305	-0.0662634	0.86106	0.5484	-1.37641	-2.17508	0.436447	-1.34066
GSTO1	3.63175	3.99652	4.08216	4.20381	4.15426	4.00458	4.52238	3.30699	3.65491	4.05181	3.24768	3.30348	3.09735	3.77475	4.54948	4.14956	2.80869	3.56541	3.62716	3.57331	2.93827	4.57958	3.64164	3.48502	2.89879	3.06843	4.18432	3.70941	3.62852	3.58994	3.29354	4.09691	2.50552	3.3849	3.63995	3.82694	3.52765	3.81082	4.57441	4.23752	4.00721	3.99843	3.85652	3.95649	3.64164	3.519	2.12032	3.31707	4.50342
ZNF620	2.36932	2.91394	3.22126	3.02787	2.32139	-0.366455	3.21966	3.03098	2.08239	1.80661	2.11131	0.743658	2.49101	2.93564	1.8218	2.19713	3.05521	2.32952	1.49401	1.89398	2.20216	2.32884	2.06626	3.52303	-4.87029	1.12474	2.08336	2.62802	2.65935	2.18197	2.50479	2.10796	-3.13986	1.99887	3.31022	2.53523	2.21759	2.93264	2.25064	2.31634	1.95696	2.47822	2.12166	3.55724	2.78188	3.03098	2.62802	0.542832	1.19392
FAM132B	0.477551	0.17171	0.961435	2.15458	1.80817	0.322283	0.71484	3.03306	3.69903	1.95285	0.806827	0.134504	0.894981	2.29245	1.07843	2.10887	2.24816	1.79912	2.53244	0.979493	1.03333	1.46486	1.05514	1.46929	2.33998	2.29878	0.823822	1.11879	1.72727	0.84133	1.47406	2.08131	3.24947	1.32055	1.97208	1.25983	2.03534	1.21313	2.00847	1.31216	2.44447	1.79541	1.10684	1.85335	2.06328	1.60927	2.06572	0.499183	2.33976
RPS9	4.90318	6.12387	6.17845	5.96111	5.51304	5.89112	6.85224	4.70711	5.85477	5.92202	5.01795	5.88658	5.34107	4.50352	5.15356	4.88591	5.05944	5.55337	5.53175	5.29667	6.12051	5.79165	4.54943	6.82035	6.27333	5.70489	4.4746	6.25028	5.11423	5.65677	5.55373	5.73575	7.42203	5.08296	5.93111	6.30948	5.73944	5.20079	5.80972	5.83363	6.39321	5.24756	5.28943	5.90475	5.65617	4.93104	4.48954	5.99928	6.78937
SHISA2	2.54592	-0.625176	0.7123	1.89555	-3.63762	-0.190024	0.405357	6.61136	3.73027	0.497147	-0.0879265	-0.778589	8.77649	3.99096	0.628736	0.507149	4.27141	1.81773	2.65985	0.768615	4.71928	4.20996	3.85084	-0.347067	3.24774	4.51556	1.67978	-4.11126	1.23676	1.76882	-0.0166644	0.607397	-3.44367	-0.526803	0.653577	-0.725143	0.290772	0.667304	1.54702	4.56574	11.8213	1.73294	0.71124	0.216443	-3.85689	6.95044	0.784991	1.08403	2.79601
RBM3	4.50767	5.684	3.01936	6.21044	5.14314	5.47764	5.73475	5.12607	5.30012	6.18673	5.76157	5.47258	5.79736	5.10929	5.10918	4.75497	4.6348	5.17639	4.73054	5.05344	4.55518	5.34451	5.22352	6.89164	4.19639	5.80074	4.94445	5.5604	5.17506	1.89956	5.5272	5.35918	3.94916	4.81366	4.11238	6.17318	5.18293	5.14763	5.03719	4.88578	6.13423	4.97264	4.94921	5.28829	5.36439	5.85828	4.11156	4.75656	5.58757
RRS1	2.46055	3.071	3.60274	3.94178	3.16609	2.84307	3.73442	3.20264	3.08902	2.72217	2.83186	2.56956	3.64595	3.46927	3.03755	3.60148	2.90982	2.81746	3.0957	3.18193	3.59037	3.31032	2.45878	3.00337	3.64714	3.42176	3.36373	2.78851	3.46798	2.48914	3.01136	2.84546	3.21499	2.99916	4.5152	3.62387	2.79013	2.6569	3.16875	3.46007	3.4778	3.00244	3.25405	2.94809	3.69544	2.47777	3.41783	3.35116	3.58421
RPS15A	4.74724	5.36456	5.28058	5.52971	5.31921	5.16121	6.50506	4.42731	5.02769	5.31084	3.04455	5.63362	5.02543	4.58502	4.8666	5.01452	3.85095	5.53495	4.72032	4.61689	5.0703	5.4098	4.72314	5.72397	2.12053	5.2254	4.99669	5.30666	4.60056	5.31991	4.64968	5.17259	4.67151	4.46902	5.40241	5.5661	4.65083	5.02627	4.63177	4.56454	5.45543	4.88284	4.25695	5.4615	5.29055	4.52124	4.02976	5.13121	6.41735
SCFD2	3.31655	3.64015	3.7156	4.18377	3.62418	2.77856	3.93605	3.1246	3.32501	3.41512	3.75755	2.49904	4.25422	4.21467	3.08954	3.23915	2.9299	3.30753	3.6489	3.04101	3.83175	3.19301	3.44108	3.89271	2.80199	3.72083	3.11808	3.30383	3.83099	3.11095	3.5063	3.44063	2.58014	3.34319	4.07346	3.74285	3.997	3.29439	4.43667	3.63563	3.5876	4.01747	3.40597	3.83092	3.24641	3.53172	2.64726	3.51332	3.66644
RPUSD4	2.57066	4.4237	3.3562	4.52216	3.76914	2.42156	4.64328	3.24458	3.90028	3.70996	4.39019	2.58755	4.3312	4.72311	2.58482	2.92886	3.57407	3.09542	3.73815	2.88127	4.40915	3.8016	3.2562	4.32636	3.07651	3.21813	2.91539	4.14695	3.5941	2.55663	3.68936	3.59946	2.92794	3.46727	4.09347	5.055	4.16562	3.64898	4.46515	3.59205	4.46268	4.05602	4.0233	4.18453	3.51171	3.65626	3.13034	3.47076	4.55048
SLIRP	2.93491	3.6742	4.30752	4.43298	3.84181	4.65652	4.51201	3.88058	3.8313	3.36718	4.19622	4.0803	3.90691	4.30555	4.15153	4.18474	2.87628	3.58038	3.98556	3.436	3.75751	3.98883	3.68721	4.03065	2.19994	3.95889	3.99866	4.16482	4.11419	4.03406	3.65505	3.22166	3.37601	3.60194	4.73423	3.29719	3.60113	3.53996	4.40704	4.10834	4.3862	3.57558	3.42659	3.81435	4.21256	3.49581	2.90927	3.05489	4.88563
HILPDA	3.49808	3.47392	2.81446	3.70195	3.41763	2.55479	3.69691	3.81825	2.96806	3.55804	3.35343	3.21177	3.76862	4.12348	2.83947	2.95946	3.37421	3.31361	2.87123	3.3653	3.64333	3.34241	2.67811	3.75548	3.56333	3.23248	2.67547	2.72027	3.68253	3.35633	3.35415	2.9	3.99785	3.66769	4.44499	3.68378	3.44474	2.9144	3.80683	4.06113	3.40305	3.96166	3.63483	2.97297	3.28855	2.86254	4.22139	2.46367	3.09677
STXBP6	0.215642	0.592499	1.91282	0.484662	1.55218	-0.394301	0.832273	-0.16211	2.14885	0.207679	0.525248	0.0497376	2.22942	0.46704	0.367715	1.22387	-0.394301	1.17679	1.62698	0.379293	1.19037	1.6913	-0.0595782	0.222798	0.957026	1.16568	1.31771	-1.20893	0.485934	1.1796	3.28029	1.08885	2.71905	-0.199223	1.43657	3.41871	3.56017	-0.658822	-0.272929	1.59126	-0.00769598	-0.0192419	0.343105	0.00514612	0.273164	-0.394301	0.0393393	1.40125	0.837369
FAM110C	3.08912	1.00191	-0.365929	0.505497	3.88171	2.52518	-1.43073	-1.2621	2.46825	-1.43073	-0.332066	-1.2575	-0.864711	3.18765	-0.0875531	-1.03944	-1.43073	-3.2501	3.00629	-0.976184	-3.06144	3.43361	2.35718	-1.22542	2.8913	-1.26671	1.80503	0.0462701	1.44201	-1.43073	1.49981	-3.3961	-2.91067	-0.793196	-0.102	0.263574	-1.09893	2.47253	0.834088	4.18436	1.10435	1.80724	0.467129	0.656161	1.54844	0.172188	0.426822	-2.85455	1.69203
ACBD6	3.35496	4.32127	4.60819	4.38773	4.08981	4.28539	4.71369	4.71189	3.93045	4.04373	4.07516	3.43105	4.88531	4.98724	3.48563	3.10411	4.15636	3.73759	3.94412	3.6463	4.19024	3.97708	3.99707	4.36077	3.38579	3.98483	3.32401	4.10229	4.69555	3.83434	4.12576	4.54211	3.55244	4.19665	4.12147	4.10449	4.39738	4.04184	4.15695	3.99767	4.48123	4.55833	4.31695	4.16709	4.20197	4.03478	3.77693	3.62024	4.44434
TIMM9	2.94658	3.81611	3.93762	4.03749	3.66817	4.01181	4.44484	3.13266	3.86365	3.75993	4.13524	3.50342	3.51819	4.18586	3.65054	3.43962	2.49086	3.04755	3.69051	3.2026	3.77841	3.7971	3.21381	3.45488	2.82445	3.80207	3.04962	3.54616	3.63109	3.62004	3.77376	3.81866	2.91629	3.14712	3.78982	3.67064	4.26404	3.5113	3.62968	4.15032	4.0021	3.17406	3.58871	3.73719	3.2249	3.25831	2.97609	3.29829	4.49491
IGFBP2	4.27567	3.67877	3.00804	5.30707	4.12039	3.0949	5.42785	3.59151	5.68118	4.67995	5.55068	2.6261	5.195	5.2381	2.27311	3.19155	3.4969	2.95058	5.37302	2.42002	4.55035	3.50052	3.59185	5.79643	4.64451	4.72287	3.33817	3.07791	5.52442	4.83069	3.59665	4.97499	5.21886	4.25955	6.6904	5.44223	5.07783	4.33725	5.2253	5.02733	5.23522	4.06516	4.58697	4.59229	4.81028	3.79257	4.54823	3.95542	4.03318
RPP40	2.15309	2.38234	3.19294	2.75449	2.5219	2.37479	2.67558	2.13096	2.53795	1.75601	2.65559	1.7493	3.01674	3.40251	3.13838	1.97889	1.43752	2.39422	2.21046	1.68113	2.28657	3.09314	1.96224	2.34173	0.868842	2.30902	2.12128	2.34076	2.42624	2.03141	1.98358	2.45339	1.78541	1.43181	3.1625	2.85547	2.4395	2.00637	2.30461	2.94602	2.92972	2.11167	1.59665	2.61081	2.54414	1.9771	2.80085	2.11966	2.44247
TMEM74	1.37119	-0.708676	3.51095	1.88397	0.234771	-0.147733	2.77958	1.13711	0.927592	0.784107	2.95892	-1.21718	0.750138	2.45599	0.587211	1.3076	-0.452767	-3.91542	1.35399	2.75429	1.04502	1.38808	1.01231	0.781992	1.08829	0.741603	0.700657	0.19005	1.35718	1.60695	1.65378	0.626285	-4.90004	0.884429	5.8753	2.80208	0.677865	1.49711	1.71715	0.459304	0.974371	0.915456	0.220911	0.424744	1.26769	-0.581718	2.32554	-3.48465	0.112343
DHX37	2.42979	3.00874	3.38034	4.11254	3.44646	2.14162	3.42438	2.65078	3.26988	2.83727	3.93245	1.79251	3.94958	4.55901	3.68104	2.81975	2.44063	2.75137	3.36702	2.82013	3.35094	2.29654	2.37924	3.65826	4.55938	3.85811	2.79562	2.77209	3.77789	2.41336	2.46696	3.24463	4.589	3.50045	4.69446	4.34214	3.15049	2.93296	3.6311	4.04129	2.91756	3.30243	3.0862	3.52445	2.77744	2.29134	2.64064	3.36803	2.97042
SKP2	3.49292	3.83779	3.75471	5.00951	4.26141	2.97187	4.00922	4.52608	3.66715	3.36845	4.44606	3.85673	4.60467	4.77017	2.94343	3.78919	4.10227	3.79141	3.39821	3.57414	3.77189	4.23977	3.45518	4.26035	2.41827	4.92665	3.63721	3.80705	4.78112	3.50852	3.94397	3.66307	3.31001	4.27846	5.78816	3.31816	3.78971	4.27128	4.03407	4.74117	4.53278	4.15252	4.01414	4.45043	3.84434	3.53947	3.82994	3.00597	3.99305
NUDT5	3.56839	3.47256	3.58515	4.21543	3.70561	3.60053	4.1423	3.93651	3.67046	3.16813	3.16635	3.16523	4.20272	4.55218	3.66179	3.88958	3.02686	3.575	3.88628	3.33677	3.2513	3.83888	3.47331	3.21884	2.93021	2.84806	3.71996	3.22638	4.05354	3.08942	3.5448	3.49863	2.84706	3.76848	4.95952	3.16523	2.88573	3.41537	3.9905	3.79466	3.74828	3.3951	3.31301	3.31412	3.5894	3.04554	3.27792	3.57779	3.83693
PTRHD1	3.35075	3.68347	3.95803	4.36415	3.84863	3.76682	4.74844	3.30743	3.29523	3.00406	3.26822	3.69151	3.22467	4.31584	3.26989	2.6243	3.04944	3.39909	3.21697	3.32238	3.4874	3.63731	3.21697	4.11977	3.28872	2.85557	2.95081	3.75384	3.13349	3.71122	3.70326	2.98436	4.0505	3.17687	4.52071	3.63262	3.62429	2.97979	4.51732	3.96632	3.87756	3.3985	2.84575	3.23776	3.60697	3.39254	3.04095	3.76072	3.95442
CLNS1A	3.52675	4.59482	4.69045	5.043	4.35458	3.72566	5.04118	4.36955	4.3532	4.21018	4.8114	3.17788	4.79075	4.91939	3.33509	3.4838	3.8178	3.671	4.20708	3.46764	4.49896	4.2233	4.1769	4.38857	2.01188	4.82362	3.65613	3.92775	4.77882	3.02696	4.27395	3.79049	3.55038	3.85274	4.67404	4.5466	4.79268	4.3334	4.61951	4.59391	4.81083	4.37236	4.11803	4.65491	4.74559	4.21381	3.39225	4.06268	5.35192
FKBP4	4.75459	4.69258	5.82255	6.10004	5.05461	5.33976	6.04831	4.29244	4.74008	4.52744	5.01803	4.75987	4.94703	5.94916	4.29442	4.43498	3.75615	4.96267	5.01376	4.66587	5.11059	5.01407	4.34925	5.46088	5.45498	5.11355	4.76323	5.26408	5.81872	5.96674	4.65163	5.14453	5.32459	5.08778	6.80591	5.06795	5.47362	5.09195	5.36699	5.15886	4.90641	5.06609	5.59609	4.77769	4.93693	4.65994	4.86328	4.53911	5.40825
FJX1	2.45782	4.38264	4.38643	4.40247	4.43641	3.74712	4.80127	3.28675	4.71488	4.06434	5.04304	0.652334	3.66795	4.58271	1.46623	2.70812	3.36412	3.31568	4.67704	3.25825	4.51564	3.40306	3.68166	4.61059	4.41216	4.31561	3.00116	3.71231	4.24794	2.82848	3.26937	3.36292	5.42914	4.01554	4.51592	4.50928	4.5051	4.04232	4.23686	3.86351	4.51119	3.69731	4.17088	4.195	4.46017	3.7956	2.84881	2.48279	3.99301
RPS19	5.5571	5.94792	6.40734	5.94792	5.73977	6.03536	6.64148	4.89964	5.49331	5.77316	4.48279	6.19677	5.50834	6.54931	5.76563	5.62066	5.31231	5.44234	5.02355	5.56924	4.88309	5.24833	5.10009	6.46774	4.86909	6.14999	5.60676	6.1325	4.72934	6.21789	5.49343	5.92348	4.85051	5.06344	6.27373	5.98787	5.61774	5.15315	6.6585	5.28312	6.43074	5.97747	5.13897	6.13566	5.54272	5.47001	4.53283	5.34283	6.75709
BANF1	4.39873	4.3365	5.02968	5.1642	4.19062	5.31267	5.16813	4.69558	4.54608	4.11011	3.51827	4.59491	4.52947	5.60244	4.59295	4.512	4.29758	4.09	4.54417	4.65255	4.28176	3.92811	4.29205	4.74252	4.88703	4.52657	4.364	4.71055	4.75231	5.28808	4.3888	4.33951	5.15526	4.1334	5.3904	4.36668	4.61935	4.67546	5.11187	3.83969	5.09054	4.54561	4.44244	4.51874	4.83981	4.32287	4.40067	4.38498	5.48887
CSRP2	2.61083	2.23474	3.06677	4.2147	2.71381	2.43693	3.77439	4.04279	4.02334	3.15724	3.22717	2.74687	1.91854	3.31328	3.04212	3.345	2.18661	2.62667	3.79705	3.27117	2.7499	4.18503	3.82436	2.56294	1.60737	2.52032	3.32	1.47826	3.79789	3.73261	2.88152	3.02152	1.84756	2.8553	4.84212	2.93558	2.15614	2.54463	3.48295	3.95686	4.24942	3.50665	3.75045	3.10983	2.62587	3.90459	2.86065	3.44151	4.3154
CD320	2.93898	3.6533	3.86472	4.15279	3.36799	3.42495	4.00162	2.94149	3.45764	3.01277	4.20389	3.38779	3.65878	4.12975	2.73519	2.96037	3.18569	3.18349	3.18462	3.12464	3.85682	3.30455	3.12645	4.33765	4.10167	3.66701	2.67563	3.48397	3.7285	3.46578	3.14592	3.75942	5.3843	3.23158	4.15922	3.62867	4.5008	3.02364	4.07386	4.13479	4.15369	3.49878	3.62782	3.75477	3.28709	3.57582	3.03896	4.01659	3.52212
C2orf80	2.37656	1.5636	2.50343	0.703647	1.76851	5.74661	2.23451	-0.521713	1.53845	-0.304107	1.67285	-0.921853	-0.272577	2.4094	-0.223216	0.310749	1.26479	0.147569	1.61194	-0.378775	2.66039	1.6923	2.03364	4.48406	-4.25089	0.252087	2.1187	-2.7447	2.82263	2.05198	0.615237	0.117596	-3.8971	4.24178	1.57612	0.12561	4.74554	2.61781	1.61582	2.57429	1.91971	1.62698	2.18915	2.49257	1.50879	2.05061	-1.19033	-0.352568	0.751134
GAR1	3.03444	2.9608	3.45828	3.79938	3.08984	2.67959	3.39037	3.13812	2.97762	2.86062	3.07991	2.58651	3.33647	3.32404	2.75261	3.0324	2.63503	2.69328	2.87842	2.58162	3.04662	2.7053	2.57512	2.85095	2.41601	3.29545	3.31182	1.80734	3.07362	2.5174	2.92403	2.38854	2.19504	2.70362	3.91136	2.91844	3.24969	3.05776	2.90587	3.27338	3.34741	2.73741	2.91958	2.97762	3.65675	2.69846	2.32552	2.8172	3.32279
CHML	4.25993	4.46477	5.2963	4.44847	4.12986	3.91474	6.32176	5.73024	5.46663	3.48257	5.03354	4.5233	4.21971	4.27659	3.38298	3.91586	4.67029	3.6704	5.15376	3.57674	4.91416	3.91	5.22209	1.92533	1.17544	4.57227	4.13584	4.24332	4.89983	4.76265	5.29909	4.79881	1.48678	4.63087	4.60878	4.67125	5.03504	4.6006	3.26153	5.18219	4.38139	4.68912	4.91572	4.81656	4.38071	5.18029	4.63567	3.41775	3.74494
RPL35A	5.41454	6.04109	6.11958	6.14441	5.80466	6.42894	7.08371	5.03078	5.76178	5.98984	5.30539	6.04589	5.47326	5.82683	5.59548	5.40863	5.19962	5.696	5.72385	5.34954	6.0623	5.84209	4.84862	6.67196	2.11779	6.12519	4.62563	6.16514	5.54234	5.98664	5.53572	5.75517	4.0721	5.03078	5.9162	6.2614	5.90971	5.38517	5.88166	5.91399	6.35037	5.55479	5.62683	5.87778	5.44354	5.17571	5.06505	5.76015	7.09254
POLR1E	3.05954	4.06868	3.5226	3.85634	3.88522	2.94101	4.4652	2.89113	3.02863	3.51987	2.96279	3.16253	4.28934	4.57868	2.65939	3.22476	2.52628	3.95014	3.09039	2.98296	3.99642	3.21693	3.17855	4.18724	3.04806	2.87508	2.91055	4.13469	3.52104	3.28623	3.75118	3.81127	2.10792	3.44238	4.37304	4.29029	4.28347	3.63942	4.12161	3.23788	3.59845	3.97321	3.65845	3.77354	4.16225	3.02231	2.78546	3.05871	4.23084
CDK2	3.33107	3.01184	3.25599	3.66696	2.76425	2.74367	2.98702	4.0918	3.5612	2.94027	3.71017	3.34466	3.74032	4.24755	3.22585	2.92299	2.70927	2.99463	2.74677	3.35673	2.55363	3.1772	2.40488	2.84914	2.95812	2.86096	2.78418	2.47339	3.91954	3.19776	2.89103	3.17912	3.29482	3.47599	5.07802	2.78004	2.32792	3.08047	3.46819	3.1129	3.51556	3.32611	2.93439	3.02683	3.37188	2.74656	3.2245	2.99222	3.32853
PHKA1	2.97359	4.76676	3.1683	4.46943	2.9496	0.752582	2.97862	1.2775	4.13377	3.54867	3.2236	3.14124	5.42772	3.74773	1.813	2.19905	0.514248	0.414005	3.26444	-1.32052	2.87294	2.78995	2.81663	2.19693	0.778737	5.10167	2.42419	2.63784	3.32905	-1.24731	3.87239	2.9982	-2.67639	2.44149	2.80507	4.05459	3.7626	2.23047	3.70754	3.09916	3.79018	3.00593	2.90021	4.21891	3.13547	3.41378	-0.181862	0.532795	3.70746
SOCS4	4.01864	4.3169	5.01354	5.47528	3.7542	4.07057	5.90117	5.20019	4.32743	3.60062	4.2078	4.87284	4.23997	4.84018	5.01883	4.05005	3.34073	3.76786	3.54521	4.57439	3.2181	4.23663	4.08701	0.785467	2.20178	4.44642	3.71209	4.5385	4.30843	4.49198	4.28343	3.94495	1.89287	3.64577	5.76322	2.79818	3.25219	4.36219	3.45384	4.04729	4.60769	3.8023	4.0768	4.79202	3.92446	4.49198	3.55104	1.96858	2.97855
C19orf53	3.73149	4.03052	4.31076	4.58536	3.75694	4.55275	4.65784	3.80653	4.39551	3.89827	3.99356	4.25313	3.81011	4.71064	4.35942	3.88582	4.01353	3.56234	4.45192	3.58584	3.93515	3.9562	3.61352	4.63971	4.29622	4.02696	3.90082	3.70599	4.1383	4.44064	4.15975	3.52775	4.70358	3.61941	4.64424	4.01891	4.50812	3.46903	4.80403	4.07625	4.10402	4.04265	3.97389	3.9188	4.36597	3.69642	3.71289	4.59272	4.65693
MACROD1	2.35605	3.24752	3.01869	3.64754	3.11181	3.88506	3.97191	2.60675	1.9284	3.08601	1.71784	1.76247	3.94519	3.82956	3.23635	2.64477	1.76496	2.87086	2.47604	3.10272	3.17382	2.8333	2.76624	2.80275	5.17042	3.84982	2.59444	2.71853	2.43597	2.32918	1.77649	1.40022	5.20689	3.1175	2.37393	3.14709	4.18335	2.37689	4.01807	2.66505	3.80223	2.61082	2.79086	2.9379	3.54477	2.7809	2.75716	2.86113	4.15009
CCDC85B	2.15947	3.48086	4.2494	3.8031	3.64954	3.84696	3.99024	2.22484	4.04963	4.18495	3.3618	2.4066	3.75932	3.93285	3.32578	3.43396	2.53615	2.74962	3.88202	3.04716	3.76648	3.17812	3.18014	3.21449	4.6156	3.75455	3.3297	3.09192	3.39075	3.04716	3.26063	2.88111	5.00724	3.4225	4.50707	3.39993	4.46677	2.94501	4.195	4.15961	4.0065	2.97806	3.56241	3.47049	3.18435	2.82625	2.81131	4.41548	4.5235
MRPL52	2.86819	3.34239	3.53657	3.52573	3.31151	3.70262	3.52573	3.00842	3.37676	2.90701	3.79369	3.11738	3.31112	3.99537	3.30515	3.40406	2.23873	2.7355	3.30506	2.8215	3.43526	3.593	2.81862	3.31209	3.75211	3.13479	3.0435	2.87878	3.21987	3.15523	2.76869	2.57956	3.61735	2.84143	4.13127	3.38268	3.45137	2.85376	3.47173	3.81125	3.80061	3.14914	2.60417	3.27485	3.59884	3.07489	2.53568	3.23777	4.12313
FEZ1	3.30862	4.66489	4.22842	4.83114	4.40565	4.3002	5.26079	4.04667	5.18815	3.93956	4.07036	1.24731	5.93985	5.84855	2.34859	3.28745	3.57115	2.07379	5.16991	3.66492	4.95219	4.48436	4.92624	4.58909	3.8172	3.59234	3.66192	2.54013	4.64371	1.51254	4.10669	2.81795	1.47446	4.56204	5.44619	3.86295	5.53238	5.61571	4.06519	4.27728	5.10559	4.41799	4.80354	4.83929	2.7082	4.97598	2.2625	2.55923	5.39072
MGC39584	0.413349	-0.752897	-0.883861	-1.26584	-3.04689	1.68233	-0.538088	-0.558731	-0.982206	-1.10107	-1.90592	-1.26584	8.49415	-0.0436737	-0.180833	-1.89143	-1.06878	0.974677	-2.56082	-1.26584	2.53584	4.32003	-3.09105	-0.817936	2.11138	-1.26584	-3.20145	-2.61893	1.68043	-1.02302	0.903074	1.34527	6.1669	7.18229	-0.977692	-1.26584	1.80796	1.25305	2.3341	1.99841	-0.671751	0.0481288	1.65867	-0.468554	-3.80869	-1.26584	0.76159	2.19978	6.43533
C12orf45	2.07401	2.27198	2.95508	2.95955	2.43084	2.24403	3.04512	2.03919	2.44726	2.13561	2.58164	2.50328	2.8596	3.08494	2.78746	1.89412	1.4431	2.02618	2.35131	2.18656	2.60753	2.74471	1.65661	2.64302	1.80105	2.15806	1.89412	2.28891	2.74291	2.4413	2.37242	2.33741	1.53915	2.08251	3.34621	2.15806	3.25672	2.26084	2.39237	2.68767	2.64667	2.28035	2.133	2.50499	2.24092	1.88633	1.41569	2.07226	3.18118
DCAF4L1	0.689454	1.42226	1.57921	2.8279	0.436222	0.170907	1.80484	1.50412	3.2604	1.8521	0.032265	0.146531	-0.141982	1.62179	1.51116	0.542088	4.57179	0.466436	0.498382	0.388687	0.594841	2.60488	0.701908	1.42765	1.29895	3.08363	0.46439	-0.961105	0.93151	2.69915	1.58551	2.11141	0.617849	2.98618	0.873467	1.10488	1.20242	0.763178	0.577273	5.12889	1.23852	0.504778	1.27801	0.873467	0.667178	0.71027	1.97384	0.420752	1.02455
GAPDH	7.09418	6.91451	7.12761	7.37466	6.37823	7.37814	7.49821	6.6006	6.78841	6.67276	5.51422	7.30246	6.75363	6.96595	6.62755	6.60045	6.11736	6.43291	6.48746	7.20415	6.41394	6.12668	6.53958	7.5565	7.21228	6.86755	6.69315	7.19082	7.36713	7.21111	6.62205	7.27766	6.97951	7.15979	8.08906	6.72233	6.71327	6.63114	7.22576	6.98604	7.0154	6.70094	6.2408	6.86581	6.83214	6.53279	6.06532	6.22111	7.68441
EIF3M	4.88833	5.11224	5.68522	5.53413	4.86966	5.33136	5.97381	4.32186	5.1067	5.06329	5.18904	5.00606	5.2481	5.28195	5.27955	4.9738	4.6164	4.47149	4.78052	5.04852	4.89554	5.11725	4.70162	4.89904	2.72299	4.95992	4.98258	5.0235	4.93487	4.77097	5.11279	4.45224	2.40329	4.33377	5.16213	5.19818	5.10515	4.93297	4.95101	5.09208	5.22314	5.0353	4.71578	5.22406	5.17512	4.66973	3.97643	4.90008	5.688
RPS6KA6	3.79276	2.86345	3.86779	4.81716	2.90452	2.29525	4.41366	5.1215	2.38457	3.35803	4.44064	4.07932	2.55212	3.96038	3.59153	3.64834	5.72653	3.16834	2.82311	3.46549	3.75846	3.25483	4.48762	1.8166	2.34347	4.23235	2.72168	4.18073	3.6273	4.0041	3.78251	3.79332	3.25558	3.50785	2.74886	4.29273	3.91276	4.03606	4.50673	4.20944	3.68461	3.7123	3.7058	4.56269	3.83207	5.43367	3.65793	1.074	2.97172
RPL32	5.0633	6.10053	6.03171	6.07136	5.58707	5.31368	6.80101	4.83477	5.73573	5.91804	3.77172	5.40528	5.47085	6.4803	5.51782	5.47908	4.99484	5.25728	5.58707	5.18943	5.71323	5.79897	5.05013	6.5731	3.78223	5.1649	5.22188	5.9104	5.30264	5.23554	5.01868	5.90023	4.48547	4.85032	5.81416	6.14618	5.35421	5.57813	5.66383	5.64403	6.48841	5.8898	4.91333	6.00852	5.39566	5.12477	4.60875	5.41193	7.25869
DPF1	3.3111	2.74164	4.42066	3.55363	2.88425	5.47101	3.79887	4.5683	2.79525	1.83705	3.14211	4.12248	2.80655	4.02569	2.93411	2.47452	3.16179	2.92658	2.67682	2.92657	3.02914	2.33728	2.62993	3.79626	4.83913	2.76916	2.52294	2.57223	3.6281	4.86695	3.29375	2.92175	4.7451	3.87186	3.60206	2.09607	4.55619	3.68215	3.35927	3.97351	4.08131	3.02278	3.37282	4.04526	3.02914	2.62857	2.41171	2.093	3.99255
ZNF718	2.18966	2.38692	0.772663	2.17661	1.93532	1.439	2.7713	4.45185	3.21277	2.39819	1.7794	2.69827	4.30699	2.55603	2.24505	2.37838	3.01183	2.50009	2.28575	3.56744	2.32379	3.07419	2.3349	1.40304	0.715908	0.623269	2.65108	0.77859	2.33833	3.04432	1.93724	1.12105	2.26172	3.34284	4.23542	3.59138	-1.38723	2.60031	1.87735	3.12858	2.01215	2.47219	2.42087	2.33278	2.32107	1.33535	0.679788	1.82519	2.96251
RRP1B	3.98434	4.65735	5.18943	5.52577	4.88257	3.98785	5.25061	4.61191	4.71731	4.56166	5.62056	4.76474	5.1535	5.83778	4.01182	4.31503	4.8393	4.59692	4.65593	3.84799	4.80006	4.31667	4.31974	5.00213	3.55525	5.59389	5.22435	4.06442	4.91733	4.90808	4.61483	4.8708	3.4659	5.27491	5.65425	5.06324	5.32216	5.00667	4.79757	4.67098	4.85867	4.34436	4.92118	4.98369	4.89111	4.35227	4.596	4.15103	4.39179
C10orf2	2.98861	3.70656	2.9739	3.98038	3.81971	2.44662	3.94771	3.38143	2.59456	3.49374	3.94068	2.37499	2.983	3.49254	3.19916	3.44616	2.94327	3.21172	2.64343	3.07993	3.82839	3.07722	2.66452	3.15815	3.01782	3.08899	3.04516	2.67847	2.99356	2.91707	2.80482	3.05759	2.41727	2.85594	4.04212	4.16951	3.71205	3.50059	3.59687	3.95869	3.04275	3.00808	3.4238	3.4357	4.47773	3.0609	2.53621	3.04676	3.81529
DEPDC1	3.46632	2.5933	3.41619	4.10223	3.49866	2.54444	3.40396	3.90749	3.38726	1.27414	3.90269	3.21187	2.75901	3.59663	3.79313	3.36378	4.32699	4.16932	3.09957	3.79051	2.10018	2.21457	3.15026	1.03401	0.0135431	3.56946	2.7379	3.20235	2.97522	3.40924	1.92747	3.11158	1.16071	3.26577	4.75527	2.18581	1.95495	3.35594	2.70583	3.10969	3.61635	2.97421	3.48401	2.71019	3.74657	3.59956	4.81794	1.93373	2.00078
CCDC150	1.70247	2.3812	1.55379	3.52861	2.21287	1.23278	2.17926	4.18727	2.13555	0.890918	0.648832	1.66417	3.30241	2.5865	1.73446	2.07286	2.6945	2.45365	2.26694	1.55266	1.35017	1.62673	1.88952	0.212114	-0.882402	2.24985	1.47743	2.44531	2.79314	0.988292	2.13988	2.81477	0.0625781	3.58671	2.24538	0.882334	1.55865	2.41037	2.02991	2.29095	3.83497	2.80057	2.48477	2.94193	2.3774	1.83292	1.73486	0.733896	3.10976
TTLL12	3.26448	4.46755	4.46014	4.88268	4.72566	3.70324	4.79711	3.0694	4.31938	4.19553	4.05454	2.86368	4.89757	4.53106	3.02347	3.51546	3.97881	3.69652	4.35721	3.04149	5.04287	3.67204	3.70398	4.38973	4.74701	5.08009	3.49581	3.42887	4.54915	3.31007	3.71996	3.90849	5.0024	4.13827	5.02884	4.83803	5.00346	4.38046	5.10483	4.84176	4.19829	4.07443	4.08045	4.69395	4.41249	3.97419	4.05065	3.69627	4.36567
ZNF850	2.37744	3.92598	2.69547	3.63842	2.10983	1.55634	2.98303	2.38841	2.02379	1.71126	2.85155	1.65987	3.50049	2.20218	2.23061	2.30014	3.12037	2.36363	1.69432	2.84787	2.06357	2.44242	2.44894	2.13062	0.952497	3.07251	2.05644	1.18042	2.0568	1.96215	2.37411	1.8635	-4.49677	2.58529	4.12147	2.54897	1.74378	2.29033	1.62834	1.58814	3.46499	2.02617	2.03464	3.29498	2.23686	2.5693	1.95014	0.868011	2.7973
ZNF787	2.79073	3.54462	3.90954	3.79781	3.32434	4.02033	3.90134	4.09585	3.5926	3.2835	3.41694	3.62769	3.89074	3.63719	2.83647	2.85386	3.57152	3.15942	3.46905	3.16162	3.38549	3.06429	2.79887	3.86601	4.83152	3.8225	2.82527	2.80504	3.50844	3.9072	3.29402	3.56075	5.3031	2.96061	3.92602	3.44188	3.65955	3.00188	3.8229	3.62858	3.81662	3.20158	3.18207	3.38356	3.7149	3.11767	2.64092	3.92765	3.98968
ZNF582	1.9461	2.61684	3.14145	1.3116	1.78674	1.72819	5.84703	5.06141	1.49047	0.978864	-0.496409	0.800096	3.84654	2.963	2.23441	-1.86279	3.89102	2.04288	1.52176	2.2417	2.12867	2.21287	2.40693	3.02279	-3.23661	0.574512	1.76871	1.79019	2.40926	3.30496	1.66382	1.91096	-3.14904	-0.099495	5.30993	3.21303	1.80369	2.03765	2.23791	2.43944	3.15488	1.94232	0.146978	2.74919	2.45161	3.34268	-0.181872	1.37164	0.931929
MAZ	5.59204	5.27789	6.06436	5.53138	5.58623	6.23429	6.10735	5.4731	5.40155	4.7562	5.36034	5.21966	5.70216	5.29743	4.61242	4.98965	4.92251	5.96513	5.32478	5.66636	5.9208	5.12746	5.00528	5.8597	6.71829	5.65409	4.94899	5.47281	5.6618	5.80752	4.89206	4.95594	7.39501	6.27934	5.75228	5.50377	6.2643	5.63487	6.11206	5.9849	5.93951	5.24468	5.69755	5.99579	6.00987	5.3852	5.57615	5.36574	6.21381
POLE3	4.23776	4.36249	4.83597	4.86819	4.87336	4.43703	4.81855	4.13067	3.93237	4.06421	5.18648	4.44744	4.11857	5.58204	4.38068	4.78899	3.94269	4.34192	4.04008	4.26377	4.28422	4.03693	4.09348	4.25945	3.39652	4.59154	4.48495	3.85864	4.60192	3.9186	4.3983	3.61956	3.43958	4.1799	4.85688	4.32784	4.54575	4.16016	4.97179	4.5303	4.56635	4.63189	3.83482	4.21793	4.32419	3.85325	3.81478	4.4163	5.21101
C11orf1	2.52885	3.28988	3.0529	3.95165	3.18032	3.24469	3.98261	2.52205	2.79937	3.48573	3.58955	2.46382	2.301	3.48561	2.96159	1.97273	2.58649	2.44008	2.60889	2.25604	3.94794	2.97333	3.01969	3.45554	2.40229	2.70743	2.54081	2.45971	2.84044	2.87886	3.566	2.30013	2.72627	3.04221	3.3598	3.46376	3.95196	2.92003	3.46237	3.49056	3.35613	2.97778	3.14325	3.54626	3.63303	3.0939	2.63197	2.60412	4.48447
MTHFD1	3.70253	4.12349	3.96796	4.85881	4.35921	3.1851	4.54279	4.16065	4.07437	3.61402	4.3896	3.77076	4.73016	4.94231	3.67901	4.59885	3.1393	4.00811	4.21706	4.09753	3.74795	3.59336	3.76297	4.13187	2.71117	4.00681	3.76697	3.57933	4.56699	3.39184	3.90769	3.75089	2.52413	3.79835	4.63922	4.04194	3.45554	4.05425	4.35476	4.58226	4.16805	3.86561	3.85676	4.14576	4.33181	3.82775	4.10102	3.73393	3.91623
NOP14	2.75581	3.82665	3.52825	4.30441	3.74493	2.46466	3.88793	3.28927	3.90967	3.29705	3.78754	2.58085	3.97399	4.08658	3.0808	2.7761	2.65058	2.95285	3.65321	2.95094	3.8058	3.36277	2.84456	3.48603	3.45746	4.29545	3.01189	3.14209	3.98663	2.08445	3.34522	3.07793	4.641	3.66	3.99478	3.6915	4.01004	3.4191	3.83966	3.50212	3.42328	3.73667	3.81517	3.81482	3.62214	3.13133	2.75575	3.84889	3.44485
ODAM	-0.620998	-0.113009	-0.350797	0.52191	0.898494	-0.341078	-0.770637	-0.770637	-0.770637	-0.770637	-2.79217	-0.770637	5.89963	-2.80708	-0.463856	0.716697	-0.770637	-1.27653	0.416411	-0.770637	3.76792	1.56293	2.20952	-0.543949	-4.20396	3.9162	0.346941	1.23359	-2.53839	-0.770637	0.18191	-1.33629	3.05988	-0.770637	-0.770637	-0.579373	-2.5352	-0.304304	0.159856	2.30857	0.430323	2.33553	-2.79217	-0.414404	-4.37616	1.66505	-0.944055	-2.85728	-0.770637
DSCAML1	0.726871	2.01028	-0.636465	2.40284	1.75836	-0.686564	2.06403	1.02658	0.973385	3.27976	-0.152216	-0.477482	0.811763	3.54065	0.433985	2.81543	3.55583	1.4193	1.59558	3.19619	2.39249	1.90124	3.00024	-0.07269	4.36174	1.31243	0.948682	-1.50348	1.95425	0.691784	1.69461	1.91831	-0.216831	1.69694	1.72668	4.32892	2.28161	1.33181	3.13186	2.60923	4.38821	2.91549	2.83194	4.20836	2.02551	3.48008	1.80741	-0.0671382	3.39908
NCAPD2	4.6924	4.68867	5.12367	5.00114	4.63965	3.92632	4.91749	5.3819	4.62903	3.6058	3.99628	4.29749	4.91749	5.04232	3.78612	4.80133	4.31435	5.50565	5.37009	4.89957	4.57793	3.80566	4.57793	4.35798	3.99212	4.61711	4.359	4.27047	5.84285	4.23108	4.65859	4.58569	3.94508	5.06688	5.76722	4.56346	4.58723	4.46307	5.07662	4.82178	4.68867	5.42503	4.75445	4.75729	4.87497	4.18749	4.52991	4.45427	4.44332
MAP2K2	3.75444	4.37009	4.64463	4.5467	4.30805	5.22745	4.8564	3.89907	4.34568	4.29913	4.57007	4.72817	4.32796	4.42119	3.69349	3.75377	4.359	4.29294	4.12455	4.11977	4.78994	4.25354	3.70929	5.23192	5.51433	4.4156	3.37717	4.18233	4.31236	4.78278	3.46726	4.74699	5.85636	4.13968	4.85528	4.45446	5.40905	3.90889	4.98672	5.29134	4.83185	4.42245	4.49124	4.74821	4.49098	4.37676	3.51685	4.76621	4.0778
LHX9	-3.61004	-1.21716	-2.0464	-0.109023	-0.700927	-2.0464	-0.621576	0.63583	5.39542	-1.92091	-3.9255	-1.91387	-2.0464	-3.18477	-2.0464	-2.96392	-1.89632	-3.24321	3.12385	4.86298	-2.53158	2.54227	1.81435	-1.47338	-3.29565	1.37804	0.219206	1.46575	-2.53607	-2.0464	1.71029	1.52674	1.99506	-0.128472	9.94799	4.55541	-3.36242	1.19503	2.78839	2.21225	-2.0464	1.07783	2.19951	-0.641447	-3.25998	1.59466	0.574491	-0.501184	-2.0464
RPS17	5.09037	6.31365	6.55216	6.37326	5.95492	5.77548	7.36324	5.31662	5.8134	5.92423	4.26625	5.98897	5.69148	5.1336	5.60084	5.9843	5.14919	5.81	5.75539	5.44419	5.88216	6.62738	5.03139	6.50594	2.07466	6.298	5.30019	6.04613	5.62798	6.0567	5.45832	6.10669	3.92279	4.93472	6.91092	6.28161	5.65275	5.62798	5.79586	4.83473	6.3904	5.62798	5.0023	6.18254	6.4742	5.36852	4.83631	5.61531	7.08778
HSPD1	5.47144	5.62347	6.68053	6.85836	5.52596	5.66687	6.68507	5.31902	5.67411	5.62438	5.45795	4.9908	5.75641	5.46725	5.17647	4.9676	5.25405	5.0458	5.44627	5.01242	5.29556	5.11134	5.32574	5.90029	2.82728	6.87469	5.26603	5.80967	5.82649	5.48158	5.74795	6.12027	2.95655	5.56652	6.78214	5.80436	6.14254	6.0247	5.31355	5.84339	6.1339	5.49505	5.74297	5.94826	5.35975	5.35604	4.98502	4.48596	6.40848
RAI14	3.14771	3.59958	3.96058	4.76795	4.62938	1.89964	3.48939	4.54768	4.43637	4.13497	4.47631	2.15342	4.05963	4.7436	3.89499	4.38797	3.09958	3.66823	4.30016	3.07356	4.34318	4.45492	3.20103	2.98189	1.72793	2.93755	4.20953	2.56472	4.94803	2.76207	3.43996	4.56583	1.88847	4.73329	5.21486	1.62944	3.41133	4.36521	3.1534	3.8675	4.06152	4.24761	4.50596	4.31756	3.63311	3.58168	3.2656	3.47363	3.36076
PDSS1	2.64457	2.47698	2.49623	2.94566	2.80291	2.89036	3.40381	2.58211	2.82877	1.93133	2.80147	2.31774	2.77143	3.23388	2.67021	2.84802	1.9331	2.44709	2.59626	2.00917	2.05301	2.05623	2.63218	2.07213	0.947821	1.89642	2.87269	2.47781	3.01375	1.89325	2.75758	2.60764	1.2782	3.26105	3.45862	2.00917	2.04539	2.84263	2.85145	2.49062	2.8943	2.34816	2.51544	2.44589	2.9206	2.29272	2.2147	1.96211	3.0776
HSD17B6	1.89984	2.36231	1.5161	1.99675	1.4425	0.901783	0.890968	0.90986	3.93478	1.87701	1.0474	0.139975	2.2689	2.70415	1.85849	0.671308	0.041731	0.066096	3.46536	0.41322	1.73577	2.7955	2.11911	1.06063	-0.924829	1.26151	1.43826	1.21988	1.67064	0.257544	1.09974	1.08732	0.305342	0.321099	1.24765	1.83535	1.13986	0.767228	1.1971	4.84042	2.37151	2.09974	2.10494	1.67797	2.46711	1.95725	0.95138	-0.177124	1.82908
NOP16	3.05058	3.43593	4.35657	4.18068	3.54742	3.14461	3.6818	2.64209	3.06625	3.23032	3.42547	2.9386	3.27584	3.69718	3.17712	3.39063	2.83228	2.8424	3.24835	2.69915	3.39511	3.42093	2.55363	3.1545	2.54587	3.79203	3.38665	2.62633	3.40706	3.67477	2.93429	2.93171	2.29873	3.15642	4.18785	3.31649	3.56316	3.07814	3.68129	3.75257	3.52186	3.17881	3.02483	2.97842	3.64872	2.63834	3.08852	3.26886	4.0046
RFC3	4.23196	3.66233	3.90228	4.40815	3.32788	3.54712	4.1299	4.73941	3.66418	2.61313	4.19473	4.45293	3.81659	5.02545	3.85339	3.57461	4.47348	4.47811	3.32498	3.99374	3.0104	3.10963	3.56772	2.92674	2.69372	3.93088	3.76024	3.77486	4.01413	3.70723	3.46788	3.63419	3.30193	3.84976	4.76101	2.97736	3.06618	3.87474	3.81513	3.54904	3.56904	3.9458	4.03088	4.10949	4.35583	3.49794	3.82332	3.18141	3.26768
TIMM13	3.47857	4.47115	4.35549	5.0337	4.23974	4.59178	5.02502	3.85535	4.56016	4.51037	4.52321	4.13337	4.49123	5.06724	3.72216	3.44488	4.26291	4.0628	4.07835	3.84494	4.49438	4.16131	3.99076	4.923	3.74832	4.60231	3.64268	4.42238	4.33614	4.17619	4.29231	4.17115	4.38596	3.79296	5.15316	4.86628	4.69737	3.84453	4.84813	4.93747	4.98941	4.42738	4.23356	4.53526	4.72438	4.20574	3.86126	3.69861	4.73948
SLC16A10	2.0181	1.54125	4.17068	3.58226	3.16778	1.67868	2.97573	0.180306	1.66003	1.80864	3.20036	2.60192	0.405451	2.69963	5.49574	2.05014	0.510915	1.95417	1.74401	2.39251	1.86976	2.77086	1.32711	0.836281	-4.04283	1.21819	1.73658	2.81223	2.47652	2.92478	2.79456	2.97615	1.74648	3.00887	3.00007	3.03186	2.78362	2.70849	2.69749	2.64808	1.97433	2.51113	2.46973	1.30433	2.30567	0.799405	2.55879	1.25183	3.02148
CDCA8	3.87163	2.91341	4.06287	3.56129	2.78306	4.11301	3.5461	3.9695	2.65678	1.62647	3.35572	4.1777	3.2271	3.6788	3.64693	3.94305	4.8525	4.30983	2.79347	4.39075	2.54383	2.6221	2.44068	2.98003	3.66428	2.77082	3.40537	3.52489	3.59736	3.85718	2.92478	3.07081	4.29535	4.0725	5.31913	2.65766	2.79976	3.15237	3.36211	3.72017	3.00131	3.33854	3.01834	3.04313	4.16363	2.64578	4.50577	3.19313	3.35588
LYAR	2.23621	3.03242	3.39146	3.84696	2.86205	2.26352	3.44379	2.74767	2.80221	2.44485	3.07316	2.76465	3.44569	3.62364	3.36905	2.93699	2.16112	2.45366	2.62961	2.4362	2.72152	3.34628	2.28816	2.04695	2.21937	3.37645	3.24489	2.13958	3.38651	2.22007	2.58119	2.67112	1.62948	2.85412	4.11586	2.5662	3.1101	2.97199	2.62279	2.85382	3.17531	2.9335	3.29653	2.94787	3.15066	2.22753	2.60725	2.12871	3.45603
PRMT5	3.89213	4.16366	4.09405	4.34994	4.11907	4.11052	4.22782	3.7002	4.11968	3.84662	4.47552	3.71019	4.37658	4.65051	4.03277	3.84985	3.30463	3.50318	4.00567	3.55611	3.95271	3.7461	3.55935	4.22782	4.66546	4.13432	3.19149	3.74285	4.58397	3.81565	4.25094	3.8574	3.3137	3.61679	4.48605	4.54776	4.09782	4.03874	4.52685	3.95413	4.23148	3.91317	3.77651	4.19847	3.80341	3.90313	3.77964	3.8308	4.17007
NOS1	0.764462	-0.553836	2.58742	3.25193	0.821088	-0.21957	-0.229988	-0.43276	0.622835	1.03353	-0.834816	0.391429	2.6555	-1.51697	1.67016	0.47532	1.89968	0.870707	1.24505	-0.731766	1.76217	-0.543775	1.14238	-0.213352	2.81059	6.73451	0.691328	0.883119	1.06523	-0.258468	-0.668835	1.33985	4.42556	2.7888	-0.622076	-0.236273	4.50322	0.291696	0.327416	-0.267369	5.00004	1.30152	0.781051	5.16951	0.824289	0.158863	-0.834816	2.18435	2.37611
LAPTM4B	4.83376	5.27891	5.74838	5.57548	5.25669	5.39187	6.09005	3.83988	5.69858	5.17236	5.56463	4.27412	5.92505	6.11008	3.8843	4.24966	3.91986	4.74987	5.68998	4.94597	5.57488	5.14787	5.51596	5.90239	3.11823	5.90693	4.85309	5.34484	5.8289	4.82707	5.32751	4.86201	3.7676	5.29788	7.41988	5.6497	5.848	5.56338	5.69679	5.48168	5.62254	5.25252	5.36036	5.61168	5.45398	5.43346	4.99616	4.29905	5.77555
PLA2G2A	1.02115	1.79204	5.00685	7.17333	2.58325	3.4849	-0.385761	-0.502748	-0.289146	-0.502748	-2.49352	-0.399441	-0.502748	0.346464	3.67751	0.855242	-0.502748	3.96136	0.569955	1.20389	1.01508	3.8945	-0.616984	-0.502748	2.0682	-0.364008	2.45657	1.08836	0.717445	1.30107	1.73782	4.99392	2.99355	-0.502748	-0.369431	4.40457	0.0970482	1.60201	0.732426	3.41307	-0.502748	-3.30623	1.67517	0.00889209	0.628784	-0.399441	2.25956	1.44981	-0.502748
DDX10	2.77769	3.24929	3.2372	4.4838	3.77649	1.94518	4.36047	3.63809	3.93839	3.36819	4.17913	2.37744	4.006	4.40406	3.38872	2.41309	3.00898	2.74657	3.78613	2.53816	3.5044	3.55777	2.94583	3.27893	1.27554	3.13561	2.76742	2.81308	3.89645	2.79369	3.71959	3.49612	1.51306	3.21505	4.51948	3.59385	3.91489	3.78613	3.34354	3.68529	4.09098	3.83196	3.69545	4.02603	3.19454	3.00797	3.01757	2.6706	3.89081
ATP5I	3.7778	4.19295	4.66939	4.76201	4.35431	4.83504	4.95895	4.49318	4.37722	4.03158	4.10845	4.65909	4.18107	4.53472	4.41897	4.05271	3.95917	4.75441	4.4575	4.01975	3.89767	4.7469	4.21709	4.6728	3.04559	4.30407	4.44193	4.2271	4.11245	4.15315	4.12382	4.24115	3.52839	4.59316	5.04517	3.97429	4.4441	4.47288	4.52262	4.77608	4.92193	4.21923	4.44267	4.24551	4.71407	4.08132	4.07568	4.00294	5.50716
ZNF229	3.14173	3.69134	3.25416	1.99137	2.85508	0.37195	4.35742	2.52828	2.4827	3.49231	2.61907	-0.0231054	3.95845	3.92022	0.0976295	2.52688	4.12325	3.07739	2.51469	3.50275	3.04343	3.00458	3.39895	3.93024	2.126	3.79068	2.46001	3.04927	3.04068	1.75801	3.43274	2.96316	1.11647	2.46275	3.74506	3.48412	3.17231	3.04979	3.33347	3.22581	4.17521	2.73884	3.28051	3.43891	3.47621	4.09731	2.09175	1.45315	2.90524
CEP72	3.13879	3.3926	2.97392	3.34322	3.30622	2.8605	3.23274	3.71755	2.45437	2.26028	2.88837	2.85469	3.34524	4.05681	1.61068	2.42998	3.1159	2.18463	2.64704	2.51566	2.80353	2.48267	2.82073	3.06015	2.34164	3.1178	1.81224	2.44686	3.52331	2.60521	2.5868	2.57352	2.78308	2.67494	3.32916	3.31812	2.6739	3.36198	2.97489	3.24799	3.50585	3.71841	3.2985	3.74206	2.91722	2.78807	3.24575	1.90058	3.60537
HIST1H2BH	1.70351	3.29755	0.713718	2.02031	1.38856	0.777014	2.32874	2.17412	1.16473	0.604091	2.34356	1.52241	1.5291	1.98103	0.643456	1.82245	2.4706	2.52594	1.51785	1.6579	1.98789	1.53477	1.3098	3.128	1.69006	2.052	1.36358	0.788699	2.32624	1.78641	2.23977	1.73549	3.6908	2.48244	2.50924	1.1258	2.33508	2.69633	1.56524	2.27409	3.26029	2.585	0.986795	1.82405	1.08923	1.59097	1.62669	1.84603	1.40476
EBP	3.89506	3.66203	4.73648	4.09047	3.50268	4.44324	4.23021	3.51934	3.46623	3.35267	4.00761	4.45642	3.54504	4.39858	3.33902	3.24254	3.48245	3.53109	3.46335	3.2778	3.63692	3.48155	3.50321	4.22936	4.34117	3.41233	3.56773	3.9326	4.03345	4.14542	3.5044	3.4188	4.03622	3.81149	4.34757	3.26929	3.66072	4.01046	4.10003	4.45796	4.1463	3.63415	3.63717	3.84006	3.83547	3.58713	3.79207	3.74733	4.58396
RPS4X	5.77332	6.55369	6.54474	6.95233	6.40108	5.97723	7.04269	5.9221	6.11959	6.39253	4.67829	6.25156	5.80814	5.98144	6.09871	5.73729	5.44726	4.95807	6.0792	6.0048	6.80652	6.34943	6.41911	7.37809	4.5706	6.39477	6.69263	6.43881	5.83335	5.98319	5.83372	6.53096	4.47417	5.81037	6.9247	6.71118	6.16998	6.00933	6.95868	5.66835	6.71192	7.14037	5.66593	6.98668	6.03695	6.38283	5.33549	6.03695	7.26976
NDUFB11	4.53695	4.67628	5.2358	4.85103	4.39702	5.59814	5.29555	4.38018	4.23961	4.21101	4.81358	5.01386	4.49236	5.81906	4.87726	4.06005	3.95708	3.90467	4.12744	4.24307	4.08366	4.2128	4.43181	5.49954	5.80416	4.71293	4.46647	4.87103	4.5829	4.95343	4.13439	4.72819	5.6952	4.43928	5.21035	4.52284	5.13263	4.43507	5.0324	4.72224	4.90265	4.36889	4.48863	4.48887	4.18284	4.31852	4.42232	4.33535	5.40454
SLC19A3	-0.165414	2.10383	0.52583	0.973787	1.27878	-0.862963	1.96407	0.331966	-0.365174	2.20273	0.964117	-1.52965	0.377384	2.58425	-0.235793	0.353017	1.91079	3.80158	-2.47196	-0.344502	1.6614	3.97689	0.111173	-0.113064	1.68358	-1.94763	1.39969	0.466438	-0.00328491	-0.595527	1.1264	0.545852	2.05997	1.21308	2.14884	1.03465	1.88635	0.77187	1.62736	2.09598	0.991292	-1.0887	1.08519	-0.00825987	1.44574	0.0220372	0.42523	0.710467	2.27014
RAN	5.41011	4.9446	5.94508	5.94713	4.97591	5.50071	6.07908	5.22138	5.07071	4.34664	4.88032	5.27435	5.23157	4.89152	5.56706	4.69928	4.50742	4.72615	4.91134	5.2774	4.57925	5.33676	4.85208	5.67324	3.23484	5.35588	5.27366	5.31994	6.01876	6.03202	5.23641	5.16104	3.55136	5.62116	6.86793	4.95883	4.95688	5.32189	5.82067	5.53714	5.47827	4.75315	5.18695	5.15314	4.80434	4.89582	4.99983	4.32581	5.80605
PTX3	1.34614	4.67246	1.13297	3.20775	4.94513	1.45265	3.3879	1.07037	1.77047	3.66587	1.29743	0.275999	3.88833	2.84474	4.04416	3.69123	1.43665	4.51453	1.55286	1.762	3.46864	4.39731	1.97393	0.839182	0.774369	0.140834	1.81577	0.50036	2.7683	1.48922	1.15816	3.68816	1.13312	1.10583	1.43089	4.20217	0.253993	1.6801	1.09946	2.84474	4.80027	2.61442	1.47745	3.80089	1.55878	2.33116	1.48341	1.02204	0.680087
C17orf53	2.29298	2.97488	2.66575	3.22429	2.60974	2.11844	2.3244	3.76958	2.6251	1.87988	2.03739	2.41929	2.8114	3.37545	2.91461	2.65957	3.01732	2.93666	2.62899	2.06893	2.89977	1.77756	2.01754	2.55733	3.57646	2.0342	2.25175	2.12671	3.24095	2.95143	1.66709	2.29717	4.23693	3.21973	3.08347	1.83442	2.86205	2.46873	2.55368	3.13654	3.40899	2.80939	2.15715	3.01732	2.75564	2.21095	3.15724	2.13558	2.53772
NPTX1	2.82692	-0.986786	0.285849	-0.388362	1.13124	1.24017	0.499322	4.57865	6.65551	1.84786	3.37373	-0.609873	-0.849382	4.08971	4.8238	1.22621	-0.581509	-4.7741	4.18521	2.44387	1.28866	0.9346	2.38625	9.11244	4.48754	2.01784	1.68409	-1.68365	2.94694	-0.210796	2.10084	2.35048	-4.29552	4.79721	4.84429	-0.764395	0.300982	1.08831	2.70627	-1.12425	0.206532	1.33583	-0.0395985	-1.00347	1.17831	1.4833	2.44229	1.21363	-0.87705
JAGN1	3.72811	3.94187	3.98351	4.51889	3.57471	3.43277	4.5539	3.56873	3.80493	3.94014	4.37889	3.1324	3.64314	4.68797	4.12561	3.5166	3.33129	3.47798	3.67998	3.47798	4.10106	3.2802	3.49205	4.40594	3.31779	3.48322	3.71333	3.81049	3.71581	3.34771	4.11444	3.69892	4.04415	3.46664	4.29146	4.16745	4.47155	3.54491	4.26481	3.98401	4.38268	3.70575	3.56322	4.05986	3.77354	3.58713	3.35186	3.81633	4.53327
MRPS2	3.26994	4.31099	4.21589	4.66445	4.1192	4.30465	4.28017	3.42942	3.84068	4.02073	3.99969	3.70431	4.20414	4.81673	3.73117	3.33754	3.04073	3.54911	4.12547	3.41873	4.37769	3.36608	3.66544	3.9243	4.82285	4.30465	3.26019	3.53146	3.85119	3.88561	3.44444	3.54785	4.69738	3.42409	4.48797	4.31823	4.73554	3.43268	4.42782	4.15147	4.35542	3.90779	3.9331	4.16614	3.56513	3.73385	3.40242	3.31066	5.03677
STIL	3.45308	2.21174	2.88101	2.39388	3.41887	2.29988	2.3167	4.9734	2.37686	0.299583	3.44018	3.92801	3.0214	3.63123	3.34078	3.3472	5.889	3.73999	2.56394	3.77646	1.6128	2.88067	2.6053	0.318001	1.96991	3.75882	3.16573	2.28758	3.21596	3.67246	2.56584	3.22392	-2.4457	3.99713	5.62313	1.92502	0.430124	2.99169	2.94626	2.7049	2.25274	3.13795	2.22624	1.93221	3.54539	1.99339	4.7306	0.447479	1.72248
PRIM1	3.67401	3.69577	4.45621	3.90997	3.36518	3.68382	4.35756	3.90197	3.16382	2.87351	3.70384	3.11119	3.48611	4.35478	3.52178	3.35195	2.39321	3.83082	3.24514	3.68981	2.92474	3.06229	2.96234	3.26448	2.02979	3.11119	3.50732	3.40532	3.92005	3.17555	3.46694	2.97225	2.18776	3.60621	4.32304	3.41206	3.25555	3.25411	3.72571	3.79537	3.45056	3.8733	4.1004	3.64598	3.47579	2.73875	3.76568	2.85263	3.8097
DPP7	3.29828	4.62573	4.07373	4.78652	4.53912	4.65586	4.81852	2.84162	4.44507	4.54449	3.65115	1.54596	4.55727	4.53156	3.3543	3.42939	4.04921	4.25498	4.39392	2.23591	4.69103	3.93837	3.83019	3.86961	6.23133	5.45784	3.66012	4.57275	4.0359	1.94938	3.96498	4.71146	6.26005	3.94757	4.41589	4.83223	4.72357	3.28896	5.36022	5.03107	5.32211	4.0885	4.06574	4.45783	4.30733	4.15825	2.79239	4.75102	6.08506
ARMC6	3.26601	3.65627	4.11068	4.14032	3.64859	4.25995	4.13171	3.4858	3.60128	3.28202	3.94063	3.57664	4.29349	4.3321	3.20403	2.95115	3.67623	3.59502	3.33042	3.5312	4.19973	3.16797	3.1012	4.75655	5.04951	4.0543	2.79199	3.24199	3.49593	3.21244	3.08381	3.48792	5.4235	3.35458	4.10111	3.9846	4.13745	3.29424	4.28316	4.25935	4.09253	3.31998	2.90914	4.02374	3.53512	3.69046	2.95935	4.20967	4.42295
COL25A1	-1.37763	8.8185	3.03915	-0.82146	-0.987891	4.09184	-0.0372783	-1.54118	6.39838	0.766172	4.48809	2.91128	3.91401	-4.11745	-1.19838	0.127497	-1.60217	1.1013	3.27212	-1.05654	1.16733	1.76485	0.298899	-0.584132	1.07265	-0.371297	1.47031	-0.528722	3.48807	-1.38221	-0.593376	1.50709	1.39604	0.654757	8.67176	-1.46516	2.64589	3.22216	-2.16147	-4.12931	0.192704	0.878937	0.233944	-0.0117358	-3.37979	-0.843481	0.605667	1.89919	-0.309055
ACP6	1.25305	3.04368	2.98879	3.72251	1.86304	0.975809	0.708215	2.27011	0.99562	2.96368	0.711088	0.22677	4.67009	1.81284	2.34629	1.86521	-0.313965	1.32229	1.16657	0.616822	1.81974	1.88705	1.69279	2.0975	2.47984	-0.340024	1.28971	0.178664	0.955414	0.325182	0.943287	1.11509	1.62745	0.830939	0.947355	3.54773	0.63638	-0.359291	2.53645	2.02314	2.87033	1.44524	1.2052	2.52598	0.704168	2.02486	1.14152	2.12847	2.5921
CLSPN	2.76244	1.97038	3.7987	2.91859	2.85784	2.69142	2.56926	4.16106	1.85352	0.145597	0.857256	4.27727	2.83562	3.12595	3.42692	3.13698	4.51037	3.14199	2.77198	4.30775	3.1437	2.79828	1.99443	1.1846	1.36345	1.98848	3.02127	2.82291	3.34005	3.89627	2.10425	3.28853	2.22769	3.48816	4.1182	0.634161	-0.228286	2.91082	2.52785	2.84049	2.60239	2.93407	1.50122	2.02864	3.23713	1.64629	2.73538	2.74063	2.39635
ERBB4	0.3913	-0.21193	-0.284061	1.91752	3.4967	-0.145594	2.34832	5.43029	1.63545	1.76556	4.76984	-0.411416	0.167258	3.98537	-0.291455	-0.949605	4.29638	-1.38704	2.15134	3.40495	5.71933	3.70956	0.311317	0.665918	0.676903	7.5103	-0.588069	-1.36312	3.3072	-0.179804	-0.901092	3.02709	1.91916	0.0299842	2.27064	2.05432	0.915627	0.0393819	0.604617	3.65239	4.80618	4.04871	1.56883	3.87039	0.196963	0.125459	1.17506	0.429864	1.64351
WDHD1	3.21978	3.08922	3.62848	3.70318	3.10759	2.69207	4.09564	4.10805	3.19144	2.45968	4.39721	3.56246	3.14308	3.57374	3.44396	3.79451	2.78153	2.91157	3.27095	3.25669	2.93065	3.32973	2.67963	1.99197	1.25229	3.69652	2.83184	3.30308	3.8872	3.36892	4.01819	3.33191	2.36986	3.5361	4.44503	2.49113	1.83267	3.18005	3.28096	3.95155	3.20636	3.0218	2.79961	3.56339	3.56971	2.72217	3.15481	2.56832	2.90172
TEX10	3.93609	4.2987	3.79404	4.22144	4.13827	3.41479	4.53286	4.0206	3.76738	3.72452	3.68148	3.57739	4.26656	4.63582	4.65682	3.41097	2.71321	3.65247	4.09859	3.30135	3.88023	3.60287	3.70965	3.74682	2.02386	4.2171	3.39876	3.9427	4.28882	3.48022	4.10935	3.58163	2.74559	3.1489	4.05171	4.28308	4.10643	3.58317	3.78504	4.08884	4.00851	4.2705	3.77013	4.14516	4.08256	3.73994	3.16909	3.35643	4.0206
ANP32B	4.81301	4.93231	5.29848	5.53314	5.41354	4.80312	5.67514	5.17571	5.17315	4.7228	4.63821	5.18344	5.16972	4.87312	4.64512	5.15819	4.05303	5.40662	5.25089	5.14484	5.32283	4.5082	4.58128	4.64255	4.92862	5.38525	4.73945	5.47868	5.39692	4.86727	4.73284	4.93205	4.80007	4.64768	5.56067	5.37407	4.92995	4.58512	5.30336	4.74659	5.42995	5.56443	4.88378	5.08823	5.64704	4.47041	4.33433	5.46702	5.45917
KIAA1257	1.68864	0.102092	0.787909	0.96066	1.03952	1.54227	0.273702	-0.0546585	0.500256	0.285805	-0.656797	-0.546447	1.17227	1.71302	4.63773	1.52559	-0.392036	-3.58634	0.946902	-0.546447	1.67238	1.84069	1.33069	0.315973	1.32628	-0.669639	1.46816	0.160975	1.64346	1.40897	2.75273	0.430267	1.25376	0.17614	-0.392036	-0.0419923	-0.183963	1.15412	1.64224	1.87083	0.916473	0.433735	1.19527	0.742649	1.57489	-0.131126	0.194378	1.95269	2.08047
MCM4	4.21819	4.75511	5.23072	4.74462	5.29221	4.45978	4.94406	5.4383	4.68837	3.79945	5.54951	4.81522	4.74558	5.26532	4.55973	4.89348	4.17177	4.88567	4.97502	5.0625	4.19716	3.89005	4.59052	4.6188	4.38051	5.07491	4.27542	4.74435	5.23083	4.55688	4.84481	4.67312	4.45494	4.90492	6.08309	4.27815	4.04794	4.55632	5.40623	4.54429	4.60832	4.89487	4.77756	4.79422	5.03751	4.38081	5.3172	4.10629	4.81902
HSPE1	3.7275	3.65103	5.20927	5.40324	3.84946	4.93382	5.09192	3.6898	4.07138	3.82057	4.80925	3.69639	4.15186	4.07449	3.85952	3.49172	3.79778	3.78287	3.77459	3.54553	3.55731	4.47086	3.57993	4.46393	2.11315	5.11244	3.71924	4.03801	4.69572	4.31528	4.07324	4.40465	2.36756	4.02639	5.32678	3.70591	4.0374	4.44358	4.15012	4.23436	4.32011	3.83423	4.33976	3.72198	3.86701	3.52767	3.74034	3.19726	4.92894
POP1	2.43022	2.57064	2.91925	2.95148	2.69905	1.97587	3.16968	2.71718	1.98859	1.66874	3.0373	2.69401	2.9974	2.97813	1.93278	2.44021	2.99627	2.38528	2.42264	3.41009	2.30028	2.72909	2.41177	3.6156	2.25322	3.62578	2.32975	2.5001	2.64271	3.4796	2.58531	2.31469	2.65511	3.16835	6.04285	2.53549	2.64989	2.95666	2.77949	2.80813	3.04478	2.50827	4.30828	2.33651	2.45274	2.53793	2.32775	2.69597	1.70836
SNRPG	2.8933	2.8232	3.90349	3.33778	3.28379	3.77749	3.95229	3.14199	3.29101	2.73755	3.09639	3.02399	3.0464	3.78418	3.55249	3.0986	2.99183	3.48149	3.13047	2.74336	2.78132	3.66583	3.02243	3.46371	1.95486	2.83591	3.29401	3.30872	3.39041	3.45048	2.96916	3.3629	3.09816	3.04174	4.38809	2.62844	2.96497	3.16986	3.51007	3.53659	3.48321	3.12419	3.16154	3.08287	3.30044	2.94922	2.96486	2.87144	4.11197
PRC1	5.24335	5.09318	4.5973	5.43522	4.941	4.89726	5.3761	6.01197	4.57832	3.86002	4.82884	4.0962	5.40375	5.62568	4.49875	4.73875	5.30366	5.82069	4.47312	5.4047	4.16617	4.49369	4.85881	3.89291	2.81778	4.96095	4.06287	5.25975	5.33716	4.6722	4.4548	5.22874	4.02815	4.8165	6.28359	3.96343	4.46023	5.3349	5.22512	4.30242	5.41042	5.00974	4.35669	4.97617	5.34929	5.0123	5.61667	3.92291	5.10936
LSM3	3.53923	3.80672	4.38779	4.23739	3.6398	3.71977	4.67107	4.20937	3.70178	3.25994	3.57252	3.38392	3.34526	4.35727	4.15856	3.68304	3.3873	4.02912	3.50696	3.57699	3.36622	3.92518	3.60138	4.10085	2.04958	2.60529	3.47755	4.20283	4.02482	3.56933	3.64278	3.74739	3.17	3.46921	4.39045	2.82043	3.33381	3.93987	3.62485	4.30465	4.50264	3.81968	3.50476	3.86019	3.90718	3.58976	3.5079	3.58329	4.68706
ALK	4.76583	5.5987	4.11201	5.69959	5.40089	2.73257	5.25469	6.15442	3.56316	3.49315	4.21481	5.17893	8.68735	3.99104	3.37426	4.97772	6.06822	5.04631	3.99083	4.20185	4.94545	4.50651	5.10473	4.69092	6.16106	5.23436	4.38576	1.78084	3.91111	4.37812	4.11726	3.13131	4.30886	4.64027	4.54087	5.99317	3.65441	4.34241	5.10781	4.89921	4.74067	7.45191	4.58167	3.30724	5.03063	5.3952	5.26765	2.76048	3.90241
PCDH8	2.41021	0.48092	5.29988	2.93949	1.27301	0.952206	1.37077	0.786718	4.61699	1.09356	4.17412	4.9414	6.28724	3.09367	3.25018	-7.01655	2.50992	-0.357132	3.80621	-0.429449	-0.336391	1.14348	2.02597	3.6859	4.11413	1.59572	1.65208	3.2258	3.05716	0.992378	5.49808	0.911525	2.24604	4.49261	0.652015	1.08184	3.40243	2.37372	0.554206	2.21773	3.01081	2.07198	1.54909	2.10322	3.21198	1.86745	0.154307	-1.16724	0.467782
C14orf166	3.90215	4.25705	4.91263	5.00581	4.40267	4.75234	5.12758	4.35601	4.54053	4.21158	4.36073	4.44643	4.29728	4.64293	4.52029	4.19065	3.34191	3.87645	4.39362	4.1915	4.28598	4.9457	4.05326	4.47629	3.31217	4.35862	3.87106	4.35918	4.34904	4.47193	4.21003	4.45365	2.82908	3.9592	5.05822	4.24217	4.2888	4.57951	4.48097	4.95147	5.01823	3.72284	4.32019	4.51502	4.18658	4.15398	3.81666	4.32223	5.44755
RNF113A	2.78531	3.62184	3.98622	3.53916	3.31957	3.96753	3.91816	3.192	3.24527	3.17675	3.49711	2.78209	3.16063	3.82494	3.29764	2.78223	2.52568	2.13247	3.14534	2.52045	2.92412	3.42714	2.80512	3.74553	2.7167	3.17765	2.9296	2.96235	3.20335	3.26419	2.76052	2.82396	2.36201	2.72113	3.30305	2.98383	3.26075	3.07986	3.69233	3.06936	3.3248	2.96678	3.28399	3.29587	3.1528	3.15787	2.86551	3.28139	4.1866
LRRN2	3.96248	3.08679	3.97997	3.46107	2.39437	4.8435	3.43188	3.17881	2.93677	2.11802	2.65724	1.43732	4.88546	3.61704	2.74586	1.70453	3.59247	2.05918	2.83827	1.8891	3.50984	2.79089	2.51985	4.29971	4.64682	2.72099	2.07786	2.11206	3.46938	4.39705	2.72088	3.60514	3.52154	3.69135	1.31841	4.34327	4.20608	3.086	3.97642	3.55041	4.2173	2.8087	2.69193	3.48838	2.94878	2.68196	3.4795	1.70105	3.46744
GDAP1L1	4.43447	5.06794	5.90084	4.53986	4.77307	5.63836	5.898	3.24549	3.99356	4.66416	5.96373	4.55963	4.16405	5.69462	3.40006	3.63447	4.83195	4.36852	4.26053	4.27478	5.28384	3.70643	4.05665	5.92454	5.21021	4.72352	3.90349	5.25839	4.22653	5.03865	4.15967	4.5299	5.77851	4.27196	4.42603	4.93291	5.95989	4.95126	5.26488	5.00975	5.18794	4.69017	4.53441	5.0736	4.49831	4.411	3.47763	3.6869	5.42345
MRPL33	4.26957	3.28598	3.6748	4.80288	3.96193	4.48918	4.78253	4.00672	3.74927	3.51058	3.69993	4.02937	2.84601	4.13907	4.09394	3.45278	3.96044	3.85245	3.39652	3.44753	3.12033	4.11639	3.2268	4.02667	3.11771	3.70264	3.56806	3.22806	3.54825	4.47078	3.95268	3.3572	3.28102	3.54351	4.73723	3.19658	4.02538	3.92727	4.53797	4.46019	3.9496	3.64952	3.65279	3.52481	3.70879	3.17222	3.93418	3.13558	4.59506
H2AFZ	5.68486	5.16182	5.50172	5.89223	4.87106	5.92853	5.81456	5.55228	5.28708	4.45972	4.85647	5.39309	4.95202	5.42384	5.43603	5.06198	4.85313	5.10259	4.85978	5.20385	3.93452	5.08195	4.83776	4.88078	2.88296	4.77112	5.23954	5.28016	5.73429	5.45119	5.03263	4.77988	3.61252	5.55901	6.23868	4.52223	4.7613	5.46436	5.28395	5.37828	5.74114	4.90913	5.0233	5.30474	5.05167	4.90005	4.64101	4.50809	5.56323
MAGEA12	-0.0640871	-0.839795	-0.747926	4.13021	1.88165	-0.839795	-0.839795	5.98289	5.65468	-0.713062	-1.95933	-0.421601	-0.839795	0.510841	6.34643	0.674296	7.30482	-0.0738864	4.17687	6.4644	-0.219314	3.7345	0.693729	0.190069	3.96482	5.31098	3.35812	-1.72847	0.849835	-0.839795	0.615904	1.12075	1.53377	6.0988	-0.227581	6.14437	4.70026	-6.7982	-0.584347	-1.45241	-0.789359	2.61274	1.59125	-0.732358	0.613985	-0.703481	5.67291	0.356753	-0.839795
ARC	2.46951	4.40624	0.971385	5.53803	3.60954	2.78555	2.58604	2.47851	3.88481	3.47896	2.37005	1.74876	4.21159	4.22242	6.2232	2.5298	2.63721	2.26365	3.92127	3.21595	4.22383	3.64739	0.747494	2.09925	4.8647	5.19285	2.16294	0.804328	4.02044	3.03171	1.94844	3.967	4.06961	2.25489	4.00371	3.09625	4.26223	2.53826	3.145	3.64785	5.47013	2.77809	3.3844	4.17216	2.64873	1.11492	1.92105	1.5533	2.9395
KNSTRN	3.98734	3.61864	4.41287	4.03835	3.44195	3.80709	4.26529	4.2131	3.31607	2.66371	3.04007	3.75089	3.96327	3.73032	3.39318	3.57731	3.78961	4.1484	3.30215	3.82184	3.15556	3.66136	3.39422	3.2681	1.80081	3.79973	3.20675	3.44469	4.12347	3.33327	3.69658	3.26706	2.76822	3.67188	4.54112	3.29068	3.26263	3.9369	3.68123	3.20384	3.87632	3.59156	3.10693	3.82834	4.2211	3.74813	4.35847	3.01747	4.45495
SSR3	4.05693	4.19096	4.63793	4.66946	4.43051	4.71576	5.18082	4.08818	4.75617	4.47067	4.2475	4.36065	4.88934	4.52603	4.29783	4.63696	3.98259	4.04324	4.46678	4.18802	4.1375	5.6449	3.76277	4.1273	4.5319	4.0784	4.50678	3.81692	4.65797	4.45987	4.27924	4.9197	4.40174	3.95036	5.00388	4.19389	4.2275	4.10712	4.32498	4.26919	4.45788	4.27439	3.99859	4.33315	4.36094	4.03633	4.38153	3.75862	4.3577
URB2	3.28369	3.0678	3.66583	3.53179	2.98083	2.21124	4.13874	4.16313	3.26306	2.4396	3.32206	2.85603	3.3098	3.55804	3.21216	3.30298	3.38902	2.8032	3.75729	3.22148	3.23722	2.37722	2.81129	3.41719	3.03946	3.38645	2.8593	2.52339	4.13139	3.17323	3.51479	3.38416	2.26088	3.69252	3.90768	3.67099	3.5987	3.13632	2.88079	2.63685	3.00728	3.3769	2.79772	2.64178	3.63585	2.7713	2.8189	2.19406	2.62292
PRTFDC1	4.09012	3.87559	3.0765	4.35863	3.72221	4.08104	4.70462	4.59258	2.93685	3.7441	4.19059	3.0197	2.61692	4.67276	3.67811	3.82474	2.09514	3.25755	3.1328	3.90504	3.5307	3.23334	4.23779	3.56813	1.74175	3.4857	3.42029	3.8568	3.88118	2.21569	4.07161	2.82299	1.99361	3.52222	4.78203	4.37114	3.70542	4.69899	3.75466	3.86845	3.84622	4.06023	3.69323	4.32024	4.28592	4.15647	2.04251	2.0568	4.63022
H2AFY2	4.83468	4.67497	4.76678	4.62068	4.72939	5.48253	5.62751	5.06605	4.58886	4.11551	4.26637	3.06395	4.50933	5.59033	3.70694	3.89311	3.83665	5.20009	4.65947	4.54862	4.91764	3.8178	4.56247	4.78272	4.27005	3.96665	3.99617	5.07866	4.30168	4.97874	4.55539	4.4828	5.14197	4.55142	5.45147	4.61038	4.80232	5.57424	5.01959	4.3434	4.98437	4.41798	4.54392	4.95153	5.13569	4.89617	4.05721	2.72642	4.97405
TMLHE	2.11966	2.45789	2.75988	3.72129	2.67276	2.42391	2.9157	3.2776	1.7652	2.39112	2.29683	1.61892	3.36585	3.0495	2.87775	2.07094	1.83064	1.91475	2.07231	0.921113	2.48007	3.37876	2.57216	2.93445	1.51023	2.95035	2.1585	2.66509	2.65781	2.61034	2.5693	2.81785	1.61134	2.04794	2.80199	2.54925	2.48576	2.7443	3.24937	2.93159	2.28293	2.62575	2.56204	2.7616	2.48218	2.59658	2.08061	2.6144	1.70514
GNPNAT1	2.68721	3.92562	3.80216	4.47889	4.02916	2.98323	4.32122	4.08951	3.89614	3.58302	3.89714	3.35436	4.23877	4.52347	3.82778	3.76161	2.79077	3.33922	3.60441	2.97035	4.0734	4.12735	3.24698	3.11663	2.3082	4.13633	3.19094	2.87776	4.15029	3.08802	3.82545	3.71464	3.16765	3.27418	4.13349	4.13349	3.42746	3.5214	3.86062	4.59667	3.85152	3.12229	3.07532	3.94271	3.67627	3.80596	2.78909	3.26712	3.77659
CLEC2D	3.70574	4.71184	5.3167	4.73282	4.17982	2.90878	5.09079	2.99864	4.18514	3.86483	2.92583	2.99864	3.91813	4.7385	4.12648	3.30103	2.718	3.89764	4.08982	3.31676	3.69409	3.96759	3.71539	3.39168	1.03416	4.68698	3.65162	3.17682	4.5501	3.83885	3.681	3.48907	1.25601	3.56892	4.43057	3.71156	2.46561	4.42338	3.41323	3.343	4.06523	4.45651	3.8465	3.73625	3.53203	2.85108	3.90794	3.97969	4.82844
RPS29	3.45112	4.51166	4.9138	4.91674	4.30718	5.08225	5.65946	3.7215	4.66041	4.62317	3.28457	4.91674	4.0492	4.53462	4.41512	4.56707	3.15471	4.09362	4.30718	3.89805	4.11262	4.91613	3.51006	4.83795	3.8489	4.29382	4.04993	4.83636	4.23703	4.66702	4.26287	4.57111	4.44745	3.7451	4.69774	4.56408	4.19543	4.25749	4.69956	4.66225	4.97946	3.64381	3.83985	4.95288	4.203	4.12036	3.18558	5.02881	5.87305
PALM2	-0.776471	2.7374	4.36693	1.31678	3.6744	3.34295	4.51583	-3.37278	3.79453	0.528438	3.44579	-3.28424	1.67715	4.10181	-0.504082	-2.40239	-2.44937	1.34831	3.43555	-0.552216	3.56081	2.83425	3.90531	0.477854	-2.30791	0.132639	0.804216	-0.30441	3.05093	-0.0642303	-3.33616	-4.18345	-2.74925	2.40115	3.59344	3.13319	4.03093	3.90745	2.04793	3.17913	1.1732	-0.904897	3.51617	2.6444	-2.70596	4.79184	-1.59639	-2.76774	2.82348
ZNF219	2.94488	3.69616	3.22762	3.82577	3.55324	4.11593	3.42139	3.78096	3.73809	3.47601	3.51631	2.95282	4.56774	3.47285	2.5504	2.94158	2.93092	3.19378	3.50213	2.678	3.24528	3.26886	3.01957	3.24052	4.89123	3.75954	2.85986	2.54009	3.82132	3.15869	3.17438	3.32077	5.20609	3.6487	4.24366	4.06061	3.74599	3.57274	3.66684	3.92886	4.24178	3.55258	3.01577	3.51773	3.51083	3.56969	3.37388	2.67047	3.72971
TIGD4	2.95732	0.995711	-0.678975	0.419883	-1.97721	-0.705224	0.379139	1.54061	-0.195177	-0.864961	1.59408	0.758097	0.0515643	3.22601	3.84027	1.94195	-0.762459	-0.600074	-1.78354	1.25434	-1.48926	2.94696	2.26132	-1.87809	-1.95265	0.205962	2.63578	-3.94841	2.01764	1.64865	2.3216	-1.83383	-2.06075	0.623466	0.0398366	0.016318	1.35664	2.21862	1.58811	-1.51773	1.68224	2.03764	1.38223	0.782599	-2.08662	0.341879	1.41385	-2.08527	-0.878449
PKM	5.74988	4.8814	5.6412	5.89957	5.53421	5.30416	5.87045	5.55873	5.62664	5.37446	4.70524	6.10464	5.75035	6.00678	5.28841	5.15992	5.4484	5.2845	5.53221	6.11678	5.49018	5.0246	5.114	5.94203	5.69788	5.40355	4.80789	5.67293	6.07651	5.62301	5.09457	5.88373	5.53421	5.07516	7.51715	4.94558	5.82358	5.51559	6.4787	4.92425	5.39628	5.43954	5.49392	5.47265	5.9537	5.63392	5.93663	5.43652	5.73943
E2F7	2.46129	2.68134	2.35045	3.14472	2.59441	1.76796	2.20817	4.18976	2.25636	1.54788	3.15274	2.35484	2.98976	2.79776	1.97498	2.40287	3.3458	3.44715	2.28568	3.47787	2.46497	2.83102	2.5645	1.55101	1.44428	2.53854	2.23297	2.07737	3.59228	2.24675	2.14366	1.84741	1.51336	2.05395	3.39228	2.41023	1.22539	2.50607	2.58246	3.16508	3.0846	2.97689	2.61948	3.04568	2.96638	2.77215	2.85359	1.24711	2.14471
CPSF3	4.9772	4.01252	4.91731	4.94821	4.70189	3.91464	5.4362	4.94165	3.92019	3.59757	4.78502	3.87315	4.06707	4.80656	4.40763	4.05216	4.21344	4.52528	3.81909	3.99312	3.97873	3.99015	3.97137	4.05874	2.90594	3.93309	4.43386	3.73581	4.40209	4.68542	4.60134	3.84046	2.33374	4.46069	4.76295	3.76364	4.45673	4.12413	4.48158	4.42979	4.16615	4.30072	4.32972	4.86395	4.72792	3.73974	4.87979	3.32955	4.40669
SIGMAR1	4.27603	3.90774	4.20558	4.89601	4.4767	4.48538	4.89988	3.75269	4.10903	4.05174	4.20476	4.16446	4.30608	5.09054	3.67488	3.72076	3.61231	4.1407	4.11634	4.06796	3.99261	3.28208	3.87499	4.70926	4.86907	3.72706	4.04192	4.07441	4.46831	3.75936	4.12265	3.42246	5.03718	4.55163	4.33961	3.82305	5.18994	4.37141	5.02655	4.1716	4.51609	3.57275	4.2079	4.2764	4.48466	3.92777	4.33369	3.60292	5.01361
SHCBP1	2.89137	2.95435	3.55201	3.56135	2.68328	1.63633	2.77529	4.4213	2.91665	1.04061	2.3551	2.57923	4.12846	3.30794	1.62205	3.02606	2.79013	3.2805	2.76656	3.64074	2.11118	2.69326	2.81952	1.34555	0.790569	2.90865	2.88603	1.8495	3.35628	2.60843	2.09337	2.68589	-6.21401	3.28658	4.86811	1.36596	1.96871	2.42896	2.97616	2.60869	3.29825	2.92408	2.74799	2.43147	2.66812	2.82878	3.50162	1.66468	2.57377
NRTN	-2.12594	-0.82187	0.174048	-1.02394	3.06882	5.72235	-1.35224	-1.13916	6.82969	-0.978449	-1.76392	2.93664	1.526	2.73412	5.07109	1.30074	-1.35224	1.50646	3.77236	-1.35224	1.64662	1.8824	-2.01461	-0.690794	3.10593	-1.05828	-1.94639	-1.22254	2.084	-1.16247	-1.56725	-1.76392	3.10272	-1.02394	5.69214	-1.13335	-1.76392	0.837218	-2.2486	3.09858	-0.894067	-2.28588	-1.76392	-0.944556	-0.580062	-1.13335	-1.76392	1.57025	0.877071
LRRC7	-3.93543	-3.1224	4.4556	5.3306	3.43256	-1.14675	2.13568	3.4221	4.51169	-0.745008	5.15606	-2.97956	-2.79407	3.58071	-1.80804	-1.59566	6.4443	-3.86789	3.11446	2.16872	1.71116	1.80907	3.79514	3.08115	-3.79783	6.27585	1.09702	2.55976	3.43719	-0.330049	2.15862	0.911978	-1.58722	4.46293	3.29279	-1.17552	3.47662	3.84506	2.54778	2.64411	-0.504264	3.58039	4.40763	-0.591151	-3.84854	6.64122	2.42377	-3.51159	2.66186
MTHFD1L	3.21103	2.92386	3.65885	4.65588	3.54436	2.87473	3.79231	2.42733	3.76581	3.83929	3.79919	1.35432	3.8212	4.07035	4.03861	2.95702	2.40219	3.32859	3.47686	3.21155	3.404	3.12533	3.63369	3.39567	2.47192	4.29468	3.3436	3.66625	3.51945	2.52855	3.41803	3.97109	2.16776	4.02528	4.51775	3.66362	3.49458	3.73646	3.51039	3.27222	3.85492	3.5193	3.72264	4.05313	3.33349	3.53421	3.44222	2.79599	3.68044
RAD18	3.16886	3.4285	3.36774	4.04237	3.61963	2.08584	3.46722	4.05918	3.26296	3.13774	2.47389	2.68627	3.56923	4.30363	3.44177	2.92947	3.53818	3.50558	3.3552	3.41082	3.60075	3.98673	3.70516	2.20957	0.934652	2.52401	2.95598	3.95324	3.89098	1.92363	3.00394	3.64223	2.21154	3.0501	4.40569	2.3949	3.14295	3.71735	3.69445	4.5419	3.78512	3.60116	3.65309	3.62812	3.55773	3.27839	3.65984	2.62281	4.07041
CA12	1.77471	3.51534	-0.0904584	2.12752	3.19956	0.130344	0.460091	0.0702727	3.1072	4.54895	0.947688	-0.396347	1.5553	2.8367	0.631762	2.04138	0.61043	1.52291	2.20368	0.844717	1.39492	3.15844	0.568533	1.44134	1.33675	1.59435	0.766473	0.764782	2.59888	-0.231916	1.7216	3.51614	0.144567	1.03482	5.13318	2.1583	1.43137	2.36361	2.41884	2.75438	0.159898	3.30038	1.73016	1.47027	2.79912	0.402984	-1.70426	-4.56917	-0.365715
HNRNPAB	6.114	5.33672	6.59312	5.96582	5.85798	5.79846	5.9893	5.88213	5.4722	5.08841	5.48639	5.35505	5.52722	5.12427	4.70952	4.84075	4.81304	5.73528	5.45047	5.11383	5.45669	2.92806	5.23329	6.06588	5.26832	5.30209	5.11646	5.3089	6.18533	5.54149	5.08211	5.09384	5.37862	5.98726	6.12204	4.99487	5.58833	5.68217	5.8952	4.22453	5.68728	5.54283	5.28579	5.60571	5.76021	5.35403	5.15329	4.40894	5.8658
MFSD3	1.96972	2.32822	2.22975	3.08839	2.93241	3.78575	3.32707	2.19823	2.74141	2.66491	2.52643	1.08785	3.57243	3.38616	3.02485	2.04428	2.37929	2.19248	2.62276	2.24789	3.70594	2.13329	2.88377	3.31637	3.98397	3.72334	2.64492	2.87388	2.77981	2.48088	2.98891	1.46521	4.6574	2.71014	2.91135	3.79903	3.84045	2.73025	3.18719	3.3482	4.50069	2.18518	2.3651	3.19916	3.09048	3.37458	3.16752	2.70598	3.50428
C17orf89	2.74304	3.33115	4.35195	4.34231	3.08595	4.30894	3.38336	3.00124	4.00356	3.13568	3.38836	4.05047	3.90476	2.99217	3.34878	3.02917	3.52899	3.00066	3.78756	3.31859	3.49463	3.78064	2.68127	3.34044	2.84269	3.14737	2.88854	2.60287	3.46419	4.33439	3.3252	2.93593	2.73242	3.36821	4.50676	2.83169	3.58684	3.17222	3.64513	3.90551	4.24063	3.03561	3.86792	3.4163	3.12724	3.04723	3.71045	3.30283	4.64622
C14orf2	3.39877	4.31452	4.91123	4.77083	4.29928	5.33854	5.26917	4.09886	4.29155	4.22523	4.36755	4.98716	4.06167	4.85241	4.41854	4.47708	3.33769	4.28864	4.26428	3.97978	4.67463	4.54608	4.39703	5.01997	3.76865	4.21501	4.17732	4.93519	4.15772	5.09172	4.50417	3.6769	4.41743	3.96884	5.00961	3.95195	4.28056	4.10822	4.85967	4.85016	4.89486	4.3181	4.02504	4.42366	4.22913	4.10563	3.40702	3.97055	5.47831
GEMIN6	2.97607	2.77937	3.49068	3.70661	3.17713	2.71342	3.61159	3.29746	2.80892	2.25588	2.77052	2.35538	2.65679	3.58437	3.14179	2.68375	2.90365	2.80442	2.92892	2.33855	2.89244	3.45503	2.33425	2.7124	1.93219	2.76014	2.87167	2.26814	2.74881	3.44121	3.39778	2.56199	1.78741	2.57696	3.83879	2.69683	2.71091	2.22452	3.75616	3.83737	2.55904	4.10481	2.87747	2.98212	3.31846	2.36769	3.48954	2.58126	3.33881
KNTC1	4.65323	4.12999	4.21278	4.24909	4.17522	3.56369	4.0538	4.70851	3.89705	2.89223	4.03361	4.22208	4.00089	4.5005	4.75813	4.04219	3.44053	4.08247	4.04388	4.48225	3.16839	3.28446	3.53067	2.88143	1.15334	4.0863	3.93453	3.9875	5.22252	4.29846	4.52976	4.01895	1.38306	4.24257	5.18308	3.34611	2.90604	4.02726	3.83772	3.90952	4.50185	4.61247	4.62797	4.01016	3.53305	3.07702	4.35044	3.1516	4.66172
PRSS3	3.25782	3.41404	1.61426	5.08474	3.5566	3.38328	3.63713	2.50607	3.03486	3.47213	1.13076	3.00739	3.40404	2.44537	2.88503	2.38235	3.43855	4.18563	3.04519	4.00112	3.89909	3.3473	4.4406	4.60517	4.9313	3.79224	1.86234	2.45488	2.27347	1.63577	3.19096	2.72328	2.79223	2.40149	1.05587	4.35624	2.43598	2.56489	4.90125	4.28236	3.93166	4.01783	2.81327	4.00017	4.08353	4.88751	3.07754	1.50456	3.19962
KIF22	4.163	4.04594	4.46104	4.40482	4.30224	4.3758	4.18501	4.88826	3.84578	3.35992	4.52923	4.05808	4.35707	4.62674	3.82624	3.91045	3.85227	4.66379	3.95832	4.18314	4.23741	3.72432	3.58069	3.95371	4.82336	4.14392	3.38869	4.02917	4.79556	3.75287	3.64856	3.71087	5.58328	4.33648	4.65145	3.896	4.20657	3.94705	4.40709	4.82024	4.50229	3.72476	3.70899	4.32246	4.50724	3.98816	4.56199	4.20794	4.68337
NXT2	2.94824	2.50885	2.54318	2.35675	2.40671	2.812	3.08412	4.28508	2.29958	1.7114	2.21725	2.32805	3.70562	2.87662	4.12585	3.55425	2.68957	1.92685	1.9259	1.37362	1.30611	3.19855	1.83471	1.07622	1.45339	1.26863	3.18658	1.59325	2.09381	2.31513	3.15497	1.75501	0.138012	1.32776	2.54223	2.01317	1.28993	2.04232	2.134	2.71233	1.97397	1.86847	2.27429	2.01661	2.04232	1.84016	1.87212	2.26716	2.73653
SYT14	2.71256	3.01525	3.94457	2.57783	2.33901	2.07983	4.83431	3.77793	2.73916	2.15513	2.97911	3.57522	2.38374	2.81894	4.39698	2.05126	2.38878	2.09219	2.38213	3.54878	2.45042	2.11432	2.99554	1.43126	1.33579	3.48338	1.93005	2.54323	2.97727	3.97667	3.32629	2.37474	0.725119	2.21721	3.16528	3.01419	2.46991	2.91722	2.3796	2.72541	2.42231	3.0547	2.48246	2.86537	2.39317	3.25896	2.02769	0.182658	2.14053
VTCN1	1.91453	1.44056	2.56924	-0.833218	0.652635	-0.613195	0.897608	0.975705	-0.474778	-0.136664	0.370583	-1.11428	0.183529	2.01519	-0.351024	-3.65271	-0.251054	0.619001	0.591753	-1.18112	2.31122	0.478125	1.40781	3.80281	-1.24474	0.476251	0.859095	1.55924	0.183829	-0.947491	0.595774	-2.69326	-4.41644	-0.0609328	-0.319756	1.66464	1.62121	1.39542	1.51459	1.73222	1.57772	0.954295	-3.12211	1.53929	2.18239	1.61582	0.117193	-4.07857	-0.316295
IFRD2	2.98003	3.39065	3.3626	4.28732	3.73595	2.98486	3.94679	3.99294	4.04206	3.47192	2.78352	2.55258	4.48413	4.25979	3.32596	3.39795	3.78721	3.45697	3.9263	3.29317	3.76731	3.53468	3.1563	4.03318	4.22505	3.31629	2.87626	2.79059	3.75765	2.84632	2.82317	3.15069	4.82785	3.22198	4.48017	4.1552	3.52957	3.27371	4.03987	4.20872	4.22713	3.41769	3.2899	3.76963	3.38607	3.53786	3.8754	3.63685	4.35551
TRMT112	4.06988	4.57989	4.53518	5.01967	4.22496	5.1814	5.2675	4.62803	4.68045	4.39621	4.44603	4.53349	4.6331	4.943	4.94659	4.4929	4.547	3.60072	4.2095	4.46353	4.07436	4.23756	3.80279	4.74731	4.64542	4.75916	4.5111	4.75082	4.50195	5.12944	4.47695	4.04287	4.45852	4.01378	4.8965	4.55879	4.23045	4.15817	4.77471	4.31966	4.85833	4.10111	4.08519	4.34748	5.03224	4.02461	3.85414	4.13334	5.28455
PRELID1	3.99302	3.99768	5.11479	4.35206	4.24919	4.66234	4.66751	3.79789	4.32544	3.83774	4.33513	4.07359	4.20792	4.40948	4.19165	4.36092	3.76824	3.97291	4.37995	3.94654	4.09366	4.19912	3.63514	4.72804	4.56272	4.20018	4.39399	3.58799	4.36263	4.7436	3.9705	3.76585	4.6367	4.26791	4.95934	4.22589	4.23749	3.84786	4.83086	4.63212	4.32285	4.11949	4.24811	4.05995	4.68772	3.61455	3.96081	4.87917	4.6943
MRPL4	2.88729	3.34571	3.80827	4.21187	3.30891	3.67391	3.70093	3.69347	3.34756	3.43253	3.17035	3.39001	4.56148	4.44386	3.47604	3.06653	3.15808	2.64833	3.5122	2.93192	3.50312	2.9426	3.30851	3.89246	4.15301	3.94397	3.13527	3.19689	3.45648	3.15441	3.29287	3.2708	4.78528	3.13707	4.19585	3.66551	4.42211	2.91517	4.09153	3.90717	3.93835	3.29728	3.18862	3.79705	2.99527	3.3937	3.56472	3.62003	3.47789
RNASEH2C	3.45179	4.42142	4.95272	4.28293	4.27838	4.93075	4.45059	4.68313	4.09855	3.99565	4.62335	3.85779	4.13492	4.83652	4.2101	4.27292	4.35823	3.82832	4.38758	3.80711	3.90821	4.76065	4.15909	4.32663	4.55792	4.22831	4.20045	4.1362	4.4477	4.11674	4.32379	4.61308	5.20013	3.46997	5.52286	4.34	4.35739	3.89925	4.80263	4.61351	5.23754	3.97466	4.45127	4.55159	3.97506	4.19919	4.22611	4.49324	5.41873
ARL2	3.2364	3.50432	4.13034	4.35321	3.47197	3.95684	4.07428	3.3567	4.18269	3.22894	2.71603	3.31281	3.33476	4.34113	3.92334	3.37205	2.69158	3.06549	4.07492	3.31559	3.86163	3.61417	3.38329	3.50523	4.5761	3.84062	3.50678	3.23867	3.43887	4.18269	3.57042	3.26929	4.64316	3.30002	4.1911	3.61021	4.87492	3.38679	4.34965	3.96773	3.67298	3.44439	3.10716	3.65913	3.60443	3.64157	3.14776	3.87493	4.23135
RPLP0	5.93382	6.16996	6.49703	6.36556	5.83469	6.07636	6.8652	4.98812	5.69626	5.99863	4.34316	6.00617	5.67517	5.59458	5.79424	5.66259	5.16592	5.57328	5.60617	5.62696	5.33034	5.28679	5.45988	6.65575	3.95088	6.21375	6.11655	6.27171	5.94949	6.57789	5.61151	6.19369	2.84485	5.61566	6.97563	6.21828	5.76558	5.83469	6.24176	4.96809	6.38218	6.31009	5.4047	6.08767	5.59458	5.2786	4.78562	5.15534	6.78655
HIST1H2BD	2.96148	2.74189	4.82902	2.59541	3.64749	2.28408	4.50516	2.42513	2.26728	3.27035	3.78055	2.15062	1.844	2.92236	3.6743	2.95726	4.0145	4.21103	3.58744	3.06991	3.57783	3.5988	2.89788	3.02807	3.81144	3.19524	2.96273	1.85396	3.67414	3.46169	4.11335	2.21104	5.30276	3.66613	3.35018	3.56053	4.03059	3.40417	3.71511	3.62384	2.90261	3.73268	3.10793	3.13551	3.49667	3.34842	3.27921	3.09086	2.59297
MRPL15	3.58491	3.99428	4.90457	4.27208	3.91418	4.03017	4.93173	3.89235	3.8017	3.58303	4.25964	3.68212	4.17128	4.74101	3.58937	3.50967	3.05616	3.83719	4.04775	3.84562	3.76364	3.9717	3.89756	4.5488	1.8201	4.29802	3.62013	4.06873	4.40215	3.19852	4.17702	3.89756	2.50407	3.62389	5.14652	4.06332	4.08574	4.10076	4.57057	4.14305	4.06794	4.01823	4.26594	4.01916	3.88179	3.788	3.97805	3.45491	4.58047
PTRH2	2.86771	3.85417	4.15014	4.32314	3.3984	3.36394	3.54561	3.40919	3.74212	3.19864	3.38841	3.61096	3.65869	3.79019	3.53168	3.47567	3.18855	2.67473	3.65283	3.11385	3.71256	3.75376	2.90157	3.45921	1.95494	2.97892	3.31915	2.54697	3.8724	3.6512	3.97234	3.18827	1.38793	3.13295	4.04545	2.75662	3.60799	3.29533	3.02318	3.83038	4.11017	3.19338	3.39203	3.55586	3.29295	3.25899	2.82632	2.94692	4.7701
ZNF233	2.31337	3.40157	2.60133	-0.126392	2.16632	-0.448002	3.66122	1.79315	0.519151	2.30133	0.581792	-2.62667	2.85006	2.79183	-0.710892	1.96555	4.15518	2.3187	1.20996	3.29319	2.36859	2.54579	2.72191	2.68441	1.05748	2.39614	1.76706	2.14752	1.30573	0.918079	2.43596	1.06362	-0.718609	0.311519	0.0758553	3.31322	1.81403	2.00195	2.43464	2.95085	2.92784	1.77221	0.0659064	3.20955	3.11294	3.14445	1.454	0.803424	2.52048
GJC1	4.83285	5.39191	5.15794	5.59736	4.76407	3.89781	4.52392	6.04699	5.9082	5.10042	5.24689	4.09491	4.94099	4.74	4.19596	4.2202	5.28789	5.29268	5.64839	4.34045	5.29446	4.65447	4.31023	5.0003	3.29275	4.28519	3.89608	3.70735	5.39558	4.34322	4.66764	4.56147	4.44653	5.32689	5.1533	4.63382	4.72319	5.0705	4.73168	4.11385	5.58712	5.45331	4.99906	5.14774	4.55046	4.51193	4.84272	2.81473	4.47041
SUV39H1	2.92056	2.4997	3.80651	3.14174	2.70745	3.80118	3.22489	3.78526	2.36749	2.10177	2.77146	3.70133	2.69465	3.46154	3.22696	2.56065	3.1438	3.03966	2.49535	2.83697	2.92944	2.40747	2.21364	3.13139	4.34302	2.5928	2.5583	2.75601	3.32532	3.44261	2.47563	2.92602	4.97636	2.86459	3.70659	2.57382	2.59737	2.91039	3.44643	3.5479	3.25618	2.77255	2.83623	2.56466	3.29195	2.68858	3.25572	3.2483	2.63811
POLA1	3.79498	3.46296	4.37149	4.15032	3.65916	3.59282	3.97338	4.22297	3.58519	3.02296	4.35745	3.9541	3.83463	4.25309	4.70366	3.64849	3.20382	3.1966	3.60642	3.17643	3.41664	3.51161	3.42576	3.50875	2.17709	3.75292	3.8651	3.4869	3.90274	3.99173	3.6281	3.58249	2.82309	3.37634	5.02933	3.26626	3.3949	3.88512	3.47397	3.9952	3.71642	3.7734	3.60414	3.83751	4.076	3.52304	3.89853	3.13294	3.41154
CKS1B	3.814	3.47939	4.17782	4.27801	3.57808	3.87321	4.04756	4.74526	3.39945	2.92477	4.11808	3.84485	4.35228	4.0058	3.33749	3.34342	3.7172	4.43438	3.22607	3.9663	2.60483	3.51399	3.24237	3.85683	2.03549	3.50733	3.49103	4.39803	4.36318	3.80966	3.34092	3.6613	3.19861	4.64819	4.57248	3.11583	2.98375	3.51518	4.09106	4.31593	4.08747	3.8667	3.79542	3.36257	4.26093	3.44575	4.33041	3.30638	4.37763
NPTX2	2.55581	2.01548	1.89033	3.83788	2.52888	2.98133	2.63765	3.90927	5.34531	3.57182	2.78971	2.51854	4.08702	5.44822	3.56299	3.16428	-0.920299	3.07354	4.33021	-0.997282	2.8839	2.67241	3.09986	1.50932	4.08119	-0.587188	2.03347	2.64751	3.34129	4.31857	-0.0304212	4.03018	4.31084	-0.194691	6.23457	4.58519	2.51025	2.73816	2.9259	-0.0520024	3.79343	2.94613	-0.573801	1.6534	2.05312	3.15986	3.58593	2.10103	2.9103
LINC00493	2.80272	3.86537	4.36932	3.76003	3.35887	4.28831	4.63331	3.24197	3.52173	3.76003	3.66704	3.36401	3.57185	4.45524	3.86439	3.24579	2.98584	3.36057	3.51125	3.15518	3.59185	3.70817	3.48557	4.04649	3.54618	3.67429	3.77646	3.46107	3.24217	3.63627	3.59531	3.48609	3.94813	2.72429	3.70379	3.84713	3.31631	3.38043	3.86713	3.91957	4.33711	3.32203	3.47355	3.63345	3.22349	3.19204	3.17981	2.95857	4.83178
CDC42EP3	5.14349	5.76472	3.83383	5.56597	4.63004	3.47857	5.22063	5.5387	4.56453	4.31178	4.22581	4.01382	5.85442	5.42978	4.90518	4.54032	4.57515	3.90582	4.42917	4.50368	5.12614	5.46857	4.8179	4.11651	3.87388	4.14053	3.46705	3.35164	4.61022	3.66966	3.61321	3.64693	2.92099	3.80707	5.54552	4.79861	3.39398	4.55816	3.99603	6.09543	5.19343	7.88805	4.31162	4.52589	3.9497	5.17011	4.07022	3.39813	4.93428
MMP12	3.09482	-0.400591	3.48124	1.17009	0.396459	1.07506	2.31549	2.07058	2.22794	6.91698	1.07554	3.93587	-0.268556	3.43684	4.44375	5.32809	4.69716	1.26028	2.50134	5.27036	2.53562	1.66029	0.829437	0.813622	0.915067	-0.374376	4.47436	4.98882	4.41267	5.18473	2.45712	5.20968	0.255264	1.56779	3.91842	-0.360132	0.0939582	2.2108	4.46665	1.0065	-0.776803	2.53918	4.51898	0.014836	5.78633	0.356543	4.38339	2.42902	0.471729
PGK1	5.46461	4.8498	5.6885	5.52292	5.06213	5.58287	5.83516	5.96855	5.17603	5.46396	5.35147	5.64567	5.51436	5.84773	5.4012	5.16928	4.54047	4.67356	5.12105	5.76373	5.23287	5.31965	5.52235	5.71135	3.52987	5.1504	5.21266	5.29368	5.8727	5.33467	4.90673	5.20425	3.31647	4.62078	6.04862	4.70495	5.49789	5.21511	5.84245	5.68425	5.31661	4.97564	5.27404	5.1504	5.53273	5.58	5.21123	5.29024	5.27481
CYP27B1	1.1716	1.36615	0.499564	2.59533	1.50143	0.572297	1.06724	1.464	2.76315	1.34483	0.954665	0.730562	1.64972	1.69118	1.33048	1.15448	1.16297	0.651722	2.15953	0.748227	1.27047	0.696584	1.16494	1.57192	1.74145	1.73713	0.992662	1.56218	1.9914	0.490862	1.99946	1.57655	2.10125	1.92871	1.06375	1.57192	0.73747	1.48955	1.17907	0.75664	2.23262	2.05701	1.73704	1.94994	1.20336	1.06375	0.974032	1.28534	1.31782
SNAPC1	2.36468	3.20537	2.44153	3.90706	2.84621	2.34553	3.27956	2.39813	3.32929	3.15314	3.15271	2.84075	4.34633	3.46755	3.94184	3.18509	2.2126	2.0791	2.92497	2.58559	2.76307	4.15472	2.50067	1.31981	0.63849	3.94075	2.58272	2.17371	2.91171	2.83578	2.61654	2.67374	-0.47147	1.9237	3.22512	3.33216	2.39045	2.69546	2.75928	3.55303	3.21817	2.95719	2.25029	3.10703	2.40262	2.42021	2.00814	1.50893	3.45195
PHB2	5.4002	5.47381	5.6391	6.02841	4.99423	5.70851	6.19408	4.98581	5.11811	5.49094	5.18546	5.50121	5.37968	6.65323	4.64594	5.24745	4.68168	4.96857	4.87685	5.31211	4.81227	4.55014	4.89494	6.03184	5.19766	5.43445	5.85355	5.40903	5.57612	5.31467	5.01644	5.07994	4.56003	5.0831	5.82852	5.80366	5.74655	5.26018	5.58467	5.25246	5.71022	5.27834	5.5668	5.56457	5.63905	4.84768	4.64981	4.6222	6.12454
RIPPLY2	1.90615	2.96152	3.14967	2.83684	1.86068	3.59347	3.85012	1.78865	2.13842	2.33133	2.0967	1.52555	3.54498	3.19734	2.38045	2.63247	2.27936	1.50688	1.65985	1.70237	1.98061	2.41949	2.57833	2.46301	2.12255	2.73749	1.94932	2.13351	1.91001	2.45189	2.4083	2.26498	3.12509	1.73588	3.42336	3.25733	1.80953	2.2544	2.21417	3.01867	3.54867	2.2068	2.33037	3.01966	1.95673	2.20323	2.41307	-0.870816	2.82648
COX7B	4.01189	4.05723	5.08541	4.40694	4.10759	5.2319	5.23991	4.56024	4.14382	4.02092	4.14659	4.34838	4.09441	5.03261	4.39646	3.90573	3.39617	4.18266	4.20555	4.38419	3.8971	4.33901	4.27627	4.88534	1.5223	4.03902	4.19852	4.53469	4.08279	4.57341	3.99829	4.13643	3.95351	4.13083	4.90124	3.45419	3.93708	4.16877	4.83087	4.84816	4.51728	3.92188	4.17746	4.1499	4.07195	4.23768	3.82427	3.94789	5.2017
DHPS	4.06505	4.63329	4.11243	5.09661	4.38831	5.29995	5.4688	4.927	4.35989	4.97543	4.01859	4.3484	4.66665	5.52059	3.90222	4.00119	5.05044	4.65972	4.3642	4.56199	4.90325	4.11763	4.2286	4.92815	4.86009	4.60224	3.51586	4.9726	4.95325	3.89308	4.43578	4.22246	5.17195	4.14102	4.1639	4.87397	4.62261	4.5838	5.09006	5.29297	5.01466	4.78979	4.43412	4.90624	4.78484	4.48156	4.45409	4.35496	4.33692
KLF16	2.35762	2.10125	3.36285	4.30166	2.70049	3.32296	3.00094	2.91234	2.9696	3.22409	3.06566	2.71249	3.88126	1.1371	4.51274	3.19935	1.83404	2.73231	3.66852	3.0269	3.50114	2.48176	4.1165	3.12811	4.24963	3.93538	2.84505	2.50849	1.14917	3.2735	2.56109	3.44607	4.26513	3.01732	3.20766	4.15943	3.35178	2.10681	3.29858	2.87325	3.8105	2.67939	3.46471	2.74912	2.56467	2.62858	3.29529	3.54986	2.35098
TMEM27	1.25926	1.88462	0.19801	2.38263	0.915378	0.349049	1.58537	2.37429	0.835868	0.821914	2.00171	0.490634	1.08022	2.0899	3.40575	0.391944	0.325576	1.30272	0.754045	0.684978	1.98916	1.67143	1.7167	1.46197	1.56722	0.831888	1.21173	-1.31908	1.31197	0.501767	1.69125	1.1431	1.80903	1.22693	0.75933	1.40327	1.63311	1.85355	1.69413	2.60302	2.42161	1.61909	0.333599	2.96847	1.76201	1.84649	1.06551	0.511694	0.835868
TRNT1	3.30603	3.56307	3.60944	4.09969	3.0586	1.55429	4.05596	3.84925	3.65041	3.36946	3.37025	1.97658	3.95858	3.96015	3.677	2.95497	3.21751	2.46301	3.66789	3.06764	3.31734	3.66212	3.3627	2.36841	0.912852	2.69898	3.17089	2.94858	3.65668	1.97154	3.91206	3.30864	1.02328	2.88563	4.41943	3.0061	3.77822	3.4267	3.02263	3.03495	3.94857	3.44881	3.17228	4.00891	3.15725	3.20992	2.94377	2.74248	3.72582
ZNF124	3.15857	3.78739	2.76242	2.8502	2.27363	1.90043	2.58497	3.55874	4.33407	2.08737	2.11769	2.05587	2.51362	2.47094	0.810724	2.05795	1.94808	2.61555	3.24729	0.872684	1.90213	2.2344	2.00434	3.429	-1.58942	3.211	2.54835	3.00448	3.99458	1.87836	3.9055	2.3822	-0.538967	3.06763	2.08819	2.20514	4.22262	3.43319	2.34831	2.45718	3.93571	3.08696	3.07509	3.34329	2.18468	2.36686	2.07797	1.25902	4.32853
ECSIT	3.52744	4.30564	4.3841	4.70428	4.0484	4.19095	4.76621	3.44418	4.1481	3.92316	3.85121	3.67057	4.19281	4.72637	3.34888	3.47129	4.01042	4.03801	4.0811	3.30588	4.41566	3.66749	3.49981	4.7343	4.31317	4.29259	3.21212	4.2912	3.86389	4.12576	3.96975	3.69794	5.49881	3.73891	4.16672	4.64241	4.89386	3.59649	4.48539	4.16438	4.34768	3.97542	3.90698	4.42242	3.88718	3.78236	3.50292	3.72281	4.07271
STIP1	4.9438	4.34375	6.06604	5.53755	4.7864	5.47854	5.60817	4.89132	4.59525	4.44848	4.82321	4.89972	5.02166	5.10947	5.06584	4.27806	4.42753	4.53844	4.70054	4.93755	4.99423	4.22781	4.47027	5.00589	5.35984	5.02166	4.46319	4.72112	5.14989	6.0407	4.82784	4.61355	4.55787	4.27363	6.2297	4.60469	4.91021	5.49032	4.92538	4.94217	4.73482	4.42496	4.56149	4.70438	4.87592	4.72642	4.33941	4.44838	4.83143
RPL38	5.81518	6.18295	6.50482	6.51902	5.34019	6.18295	6.67745	5.31743	6.15459	5.91066	4.51104	6.901	5.71094	5.2103	6.02476	5.52526	5.1074	5.27972	6.00916	5.59256	6.26985	5.865	4.91277	6.46373	4.65769	5.58958	5.14099	5.71201	5.56678	6.23371	5.53178	5.91486	4.78209	5.32411	5.93601	5.68488	5.61635	5.71764	4.79976	5.95143	6.58553	5.75055	5.20182	5.95913	5.4977	5.19492	4.71166	5.73421	7.58861
PSMG1	1.89808	3.05556	3.69676	3.90539	3.32994	3.26591	3.61479	3.28307	3.01396	2.67354	3.63961	3.08942	3.78742	3.673	3.38272	2.99022	2.62721	2.39861	3.10746	2.74424	3.34504	3.44912	2.73607	3.15636	2.37622	3.61848	3.21732	2.93803	3.75569	2.95119	3.05178	3.13284	2.31008	3.20838	4.04453	3.43183	3.08432	3.04188	3.99456	3.71714	3.57533	3.17184	3.32859	3.69126	3.30256	3.00063	3.12852	3.08075	3.73651
SMIM4	1.16384	2.42685	2.37524	2.9263	2.37948	2.41429	2.37432	1.85207	2.34848	1.98144	2.00046	1.31604	2.59176	2.26311	2.07527	1.53156	2.25295	2.02467	1.90634	1.55316	2.36332	2.97326	1.60493	2.64593	2.5952	1.85974	1.43807	1.7503	2.00165	1.41769	1.93297	2.03846	2.68499	2.01611	2.29913	1.97811	2.03435	1.56387	2.77415	3.03562	2.73138	1.74478	1.992	2.24418	2.07433	1.83784	2.03672	2.0079	3.9072
TIMM10	2.55213	3.45382	3.78636	3.79256	3.41258	3.77227	3.97055	3.0365	3.60715	3.23732	3.8601	3.14246	3.7027	4.79634	3.622	3.34726	2.9154	3.02021	3.4215	3.40436	3.62052	3.41609	2.89543	3.85706	3.11553	3.53467	3.26272	3.1519	3.36155	2.81141	3.43911	3.84526	3.32051	2.74366	3.91729	3.31377	3.39745	3.4936	4.14573	3.56798	3.78989	3.59608	3.42479	3.32745	3.5901	3.07627	2.83667	3.12735	4.4207
ZNF844	2.2887	4.34134	4.17111	3.66152	2.10707	1.28229	5.04482	-1.03785	1.74314	3.29156	2.80351	1.30406	3.47863	7.03857	4.98962	2.31109	2.99565	2.59794	2.23745	3.75619	2.23727	2.42447	2.21671	4.39391	2.74183	2.69808	2.21536	3.52728	2.21043	4.06644	3.1447	4.04909	2.6453	1.81039	3.1248	4.29415	1.91761	-1.24147	3.00804	3.08112	3.36015	2.51701	3.36909	4.1097	2.25689	3.67576	2.0245	2.46316	0.90165
ZNHIT2	1.79023	1.39081	3.0579	2.39607	1.53168	3.36168	2.2598	2.05448	1.7148	2.15324	2.26533	1.65902	2.20862	2.6394	4.03729	2.13125	2.69761	1.65032	1.888	2.4262	2.62784	1.58913	1.34864	1.37497	4.12854	2.1432	1.69234	2.09016	2.21532	3.63018	1.80644	0.476345	4.46145	1.90364	2.68123	1.99194	2.62863	1.30539	2.58856	2.53837	2.26899	1.35301	2.33573	2.0489	2.26662	1.68267	1.93977	2.987	2.43893
CNTN4	-2.53273	1.33262	0.935086	2.71772	2.44569	-1.69165	2.35222	0.0240165	4.26088	1.72359	2.57184	-2.04854	-1.24626	3.04087	0.30711	0.0877151	4.67454	2.01579	3.06019	3.56024	2.43818	3.3554	2.84494	1.5235	-3.56613	0.416256	1.96271	-0.664924	1.55788	-0.287767	2.53222	1.70049	0.656991	1.33884	3.90961	3.71009	4.55741	2.1635	2.89979	2.7207	1.80913	3.59885	1.84393	2.16544	3.38256	2.87574	-0.217731	-2.53173	1.37366
PNMA6A	2.49058	3.02469	2.57006	2.67869	2.70857	4.37561	3.6649	2.63385	3.18559	3.02069	3.02117	1.12379	2.82188	3.62298	2.31896	1.82999	1.41867	2.60795	3.10495	-0.172339	3.71506	2.02729	2.5946	3.25551	4.26934	3.90339	1.95769	2.95475	2.32891	1.71768	2.23698	3.5517	4.32544	2.3595	2.27393	3.59879	3.31571	3.07467	3.33497	3.30716	3.55435	2.79554	3.22795	3.72096	3.11199	3.13111	2.44717	1.56246	3.61319
ZFP30	3.59361	4.25293	3.85792	3.37123	4.05023	3.3073	6.18038	4.35277	3.09033	2.42887	4.72917	4.15976	4.38819	3.987	5.17864	3.4914	4.46225	3.52152	3.27442	3.17323	2.45017	3.95926	3.96189	3.04233	-1.17575	3.00094	0.276059	2.33273	3.82466	4.98472	3.45063	1.0917	-1.26139	2.90223	4.48801	2.84806	3.05012	4.14568	3.91565	3.72358	4.20157	4.08157	2.26233	4.55557	2.88857	4.86854	1.07044	-2.91939	1.52008
VCAN	5.15714	5.3322	4.33786	5.30456	6.99985	4.01581	5.5691	2.90706	6.31168	5.05234	5.62399	2.5017	7.09828	4.31836	5.47135	5.75167	3.30731	4.46014	6.23733	4.48331	6.03446	6.10179	6.22407	4.5291	2.94931	4.13516	5.37078	2.85886	6.72294	4.77393	5.95747	5.93328	3.25849	5.84135	5.68257	4.73722	5.50405	5.84523	5.07833	5.46598	5.04315	5.59025	4.82017	5.64198	5.28516	6.47075	3.18559	4.15992	3.49996
FAM104B	2.09912	2.21585	2.96568	2.97952	2.45184	3.14335	3.04965	2.07424	2.15742	1.89189	2.11238	2.72953	1.30039	3.07899	3.21911	2.3745	2.39515	2.45295	2.62265	2.38289	2.34388	3.58928	2.09609	1.77893	2.11037	2.44309	2.41938	1.62103	2.80305	3.03588	2.80072	3.10625	2.27065	2.00618	3.29739	2	2.01262	2.5762	3.23532	3.21519	2.93817	2.63217	3.01559	3.36075	2.52988	2.74755	2.44126	2.66007	2.99781
RPL24	4.80674	5.36912	5.37061	5.29677	4.83158	5.2215	6.32841	4.35867	5.02543	5.29225	3.95891	5.10648	4.63753	4.68775	4.59662	4.63544	4.36386	5.0206	5.0206	4.46745	4.93145	5.10325	4.49401	5.84746	1.33195	4.5305	4.47704	5.34133	4.96405	5.21322	4.61835	5.25175	3.64892	4.355	5.23731	5.27946	4.75828	5.13888	4.75631	5.09731	5.55475	5.03774	4.38197	5.09222	4.96405	4.21864	4.05225	4.5391	6.22284
WDR43	3.61143	3.77957	4.01071	4.98712	4.39874	2.98653	4.72386	4.15705	3.75152	3.58003	4.78399	3.55299	4.26479	4.51715	4.64749	3.16679	3.62549	3.85033	3.31413	3.63597	4.2401	3.83484	3.24962	3.23741	2.35496	4.16233	3.18601	3.14112	4.44321	3.92888	4.47814	3.57868	2.17626	3.7051	5.12252	3.62022	4.31652	3.4879	4.01962	4.22892	3.68758	6.71544	3.54317	3.94998	3.9245	3.47535	3.62731	3.55764	3.53554
ADAMTS17	2.23334	5.14912	1.89047	3.22681	1.39944	1.42335	2.80558	0.915183	4.38007	1.74954	3.72944	-0.157887	3.55873	2.54228	0.824037	2.35178	2.13144	2.0657	2.89274	1.10534	3.37024	1.81473	2.12934	2.81615	3.88605	2.43744	1.34451	1.34876	2.7224	0.811184	2.56055	-0.395317	4.46726	2.21721	3.23271	4.38409	3.60339	1.24927	1.76233	2.01289	3.80714	1.98397	1.85442	3.58846	1.85491	3.65095	1.25713	3.09471	2.94062
POLD2	3.81292	3.80387	4.66173	4.36836	4.12521	4.56638	4.51301	3.92374	3.98613	3.55652	4.23283	4.0344	4.33794	4.80742	3.67016	3.96572	4.75623	4.49196	4.03321	3.83313	4.20236	3.50423	3.53626	4.95022	5.16628	4.34839	3.47332	4.19575	4.76964	4.63789	3.89492	4.11762	5.16602	4.62073	5.37266	4.53113	4.73408	3.99104	4.92291	4.42742	4.6913	4.01813	4.32215	4.5988	4.02578	3.70123	4.8712	4.13328	4.71041
EME1	3.33733	3.28092	3.83527	4.31128	2.5729	3.70829	3.06165	4.04614	3.88048	2.58858	3.11428	3.66332	3.18805	3.5282	3.70366	3.91409	2.91917	3.49708	3.72199	3.49505	3.3765	2.60668	2.90981	2.86075	2.98988	2.79291	3.15469	2.35574	3.47135	3.47409	3.11648	3.07093	3.17391	3.72571	4.08976	2.11931	2.46297	2.84852	3.20969	2.60668	3.68352	3.29542	3.28048	3.25293	3.18657	2.93163	3.95379	2.83061	4.23203
ALKBH7	2.89474	4.1751	3.85838	3.88104	3.5602	4.77748	4.84154	3.5882	3.46264	4.25241	4.153	4.01498	3.72795	4.83551	4.23653	2.97871	3.65649	3.74336	3.5982	3.57355	3.92932	3.87413	3.4981	4.6885	4.52246	3.73769	3.07652	3.66721	3.36771	4.16519	3.65362	3.29957	5.72384	3.33379	3.23156	4.51187	4.28672	3.35683	4.2127	4.40429	4.0673	3.79828	3.47861	3.7113	3.45571	3.71227	3.11153	4.23017	3.91545
MRPS12	2.25227	3.10709	3.49213	3.96518	2.98321	3.66358	3.26612	2.8213	3.07045	2.7882	3.28229	2.98994	3.23941	3.63994	3.46801	2.74031	2.71421	2.59732	3.02273	2.85907	2.93989	3.41329	2.47688	3.47194	3.71549	2.89795	2.82861	2.18894	2.99442	3.1156	2.87188	2.83101	4.01447	2.71326	4.16795	3.01141	3.36249	2.24511	3.41945	3.40631	3.38923	2.69153	2.56807	2.74072	2.83366	2.71879	2.33236	3.28063	3.24989
YDJC	2.30989	2.99949	3.46979	3.34051	2.78522	3.32257	3.40171	2.43719	3.17729	2.94113	3.38909	3.38476	3.01054	4.15995	3.10262	2.59599	2.86189	2.20787	3.15237	2.7948	3.25123	2.72205	2.7271	3.03753	4.17856	3.55789	2.67573	2.42159	3.08377	2.80221	2.79947	2.76321	4.67479	3.26155	3.34238	3.5446	3.76132	2.44486	3.49087	3.54695	3.53514	2.49943	3.42962	2.98924	3.06594	2.80584	3.37891	3.04462	3.88503
TOMM40	2.83988	3.36761	4.09956	4.33217	3.54075	3.75252	3.94886	3.94455	3.54458	3.65349	3.21685	3.65518	3.75082	4.08405	2.84242	3.16532	3.42422	3.38319	3.62186	3.40053	3.45048	2.78926	3.22813	3.99703	4.34926	3.78332	2.92583	2.92863	3.44287	3.45382	2.97161	3.76824	4.42523	3.3246	4.55446	3.59303	4.06627	3.36661	4.01378	3.72961	3.95488	3.76499	3.39169	3.94372	3.54298	3.51995	3.45958	3.386	4.01509
TMEM258	4.39018	4.66605	4.94047	4.80965	4.04161	5.0943	5.21689	4.26097	4.45354	4.50204	4.45026	4.6252	4.10788	4.91866	4.76349	4.29484	3.80983	3.70794	4.20833	4.37226	4.22098	4.68174	4.05857	4.75129	4.63764	4.34978	4.49871	4.11609	4.11067	4.814	4.23297	4.19436	4.6682	3.81491	4.82359	4.79744	4.71746	4.33937	4.69555	4.55551	5.24844	4.48441	4.54995	4.35413	4.76889	3.88809	3.94451	4.30644	5.80222
SQLE	4.33696	3.89412	5.47124	4.23693	3.60016	4.8514	4.41877	3.90091	3.90672	4.06723	5.0816	4.76491	4.92908	4.45275	4.19203	4.20809	4.52942	4.72652	3.79023	5.06196	4.04419	4.7704	4.26911	4.80028	2.95904	5.06492	3.82119	4.94304	4.58688	3.58902	4.12253	3.40838	3.41369	4.36788	5.48704	4.44518	4.11075	4.81229	4.3623	5.10705	3.9884	3.75321	4.15853	4.55786	3.83855	4.44714	4.87973	3.09008	3.7835
PES1	3.20226	4.10392	4.33364	4.69464	3.9745	4.03173	4.42572	2.93045	4.0327	3.77681	4.12523	3.35526	4.14787	4.4783	3.96645	3.30744	4.09808	3.93965	3.68204	3.43522	4.47227	3.22521	3.17018	4.45415	5.09487	4.30625	3.36932	3.73617	4.01072	3.58686	3.66744	3.87335	4.48063	3.73605	4.5964	4.65141	4.56916	3.85814	4.88382	4.36761	4.31504	3.72763	4.14326	4.228	3.82471	3.47864	4.27648	3.98934	4.68286
RPL37	4.71855	6.12117	6.07133	5.97011	5.7181	5.48345	6.75984	5.06968	5.39888	5.65976	4.58073	5.83159	5.5215	5.99458	5.19815	5.62741	5.03489	5.74162	5.2731	5.14859	5.58067	6.06499	5.16458	6.45244	3.60083	6.03472	5.54184	5.64621	5.3247	5.61624	5.26094	5.57446	4.97738	5.14936	6.06042	6.15156	5.46128	5.51631	5.58067	5.82739	6.07288	5.68071	4.91898	5.94909	5.83404	5.0086	4.39629	5.58067	6.8137
POLR2I	3.3033	3.9628	4.22138	4.16113	3.87669	4.30885	4.57135	3.44527	3.62207	3.37395	3.97472	3.65298	3.68732	4.58514	3.80792	3.07565	3.71226	3.96059	3.67341	3.38329	3.84097	3.55347	3.66113	4.62859	4.42924	4.03923	3.34841	3.33648	3.78593	3.96369	3.51172	3.66132	4.91326	3.71053	4.34824	3.93679	4.54295	3.4263	4.34351	3.78041	4.4421	3.76428	3.44465	4.23011	3.74068	3.7088	3.49532	3.55175	4.86342
GUF1	3.43889	4.08405	4.30991	4.60996	3.38083	2.5966	4.76344	4.12431	3.32942	4.01585	4.57499	2.98558	4.03168	3.91091	3.56692	3.46427	3.74241	3.91822	3.58776	3.90148	4.51205	3.92696	3.46524	2.56948	2.40758	3.96591	3.24917	3.77786	3.91129	3.38595	3.54862	3.28776	2.33151	3.72667	4.10113	3.22727	4.25695	3.9145	3.91834	3.94576	4.2989	3.86845	4.37478	4.69099	3.82167	3.64431	3.55078	2.81338	3.49326
RPL12	3.26728	4.44641	4.51849	4.22362	4.11457	3.98028	5.09929	3.21976	4.04843	4.56742	3.13909	4.17122	3.75359	4.12985	4.05128	3.55161	2.83315	4.07495	3.85742	3.33564	4.20245	4.3944	2.9592	4.82007	2.37616	4.44495	3.65153	4.47494	3.55161	4.0527	3.69207	4.29031	2.56419	3.13283	3.72784	4.29283	3.89019	3.45167	3.86413	4.10671	4.54987	3.87738	3.70394	4.21648	4.15369	3.49808	3.03716	4.12217	5.69466
PPBP	0.470595	-0.701163	1.32958	-0.701163	2.02274	-0.143686	0.0924081	1.69371	-0.701163	4.42775	-0.899898	5.1253	-0.701163	1.75751	4.60828	2.99875	-0.199193	2.60046	-0.306725	-0.182045	2.72391	2.85548	0.38066	-0.0262626	1.40693	-0.537163	1.38042	-2.91215	2.06043	1.32958	0.535283	5.34367	1.58423	-0.701163	-0.701163	1.19968	1.08271	-0.167045	2.95138	1.64274	1.36074	2.69907	-0.294935	-0.701163	2.58636	-0.383026	0.463683	0.503433	-0.169225
DNAAF2	3.24784	3.68897	3.70352	4.03198	3.39968	3.61002	4.22373	3.77025	3.40949	3.10061	4.136	2.76439	3.68065	3.93633	3.3909	3.74705	2.47221	2.51316	3.1908	2.9196	3.12356	3.43158	3.36319	3.10061	2.21771	3.80153	3.1233	3.37978	3.68963	3.35189	3.39637	3.23832	2.10101	3.24835	4.18364	3.78482	2.77676	3.65017	3.10582	4.02774	3.35599	2.78539	3.06589	3.73582	3.63825	3.35599	2.61374	2.06938	3.00638
ZNF649	3.32081	3.49298	2.34156	3.13211	2.92372	2.20385	4.80529	1.13949	2.5362	2.44476	2.77387	2.10192	3.60665	3.6778	2.05532	2.46008	2.73681	2.93739	2.30578	3.45044	2.76988	3.36376	3.15296	4.53595	1.78212	1.93961	1.80528	2.35912	3.07802	2.75213	3.46761	2.68965	0.585284	2.66107	3.908	3.20081	2.1651	2.85949	3.10284	4.02861	3.10679	2.86506	1.5256	3.65224	3.29094	3.64078	2.20354	1.21101	2.43245
ZMYND19	3.18535	3.31115	4.58119	3.80802	3.69122	4.29321	4.07371	3.81787	3.40413	3.22329	4.16419	3.55576	3.73651	3.66512	3.36243	2.90041	2.9682	3.63672	3.33196	3.09538	3.95009	2.84696	3.05672	3.60746	4.79275	4.02143	2.74803	3.47973	4.04351	3.71593	3.27137	3.14992	5.14763	3.65043	4.2922	3.58017	4.046	3.55522	4.2142	3.93314	4.07764	3.41306	3.32127	3.82473	3.89163	3.34209	3.31974	3.69876	5.08135
NR2F1	1.85575	3.44131	3.03752	3.83725	2.90694	2.62258	3.59	6.82426	4.64385	2.14052	4.87387	0.524176	6.62225	2.19566	2.00428	3.6308	2.88443	1.55543	4.34056	4.50242	5.86004	2.99101	2.78158	5.42834	4.3565	2.16789	3.36625	-1.20722	5.57627	2.41741	2.76518	3.18363	3.85447	4.48359	3.92004	4.80707	4.98137	6.42684	2.25531	2.88071	4.04032	4.77443	2.89907	6.67013	2.72198	2.99174	4.74153	4.18411	3.82877
ZNF703	2.41692	1.4787	2.76579	3.27262	2.07045	5.79867	3.69227	4.06483	3.56073	3.15188	3.25249	0.92514	1.53795	1.79275	5.91661	2.40426	0.786871	1.87304	2.23384	3.27953	2.71091	1.06228	2.38426	4.15194	3.4261	0.234205	2.05428	-0.319715	2.64122	1.43742	2.70269	2.61401	4.65283	3.34179	4.90374	3.46094	3.90067	2.60011	2.354	3.08981	2.76694	2.39236	2.65035	3.11631	1.48977	4.0707	2.82407	1.68448	0.979454
SCML1	7.31439	3.82135	3.29667	3.94446	3.21349	2.86497	3.40787	3.26105	3.18179	3.59469	3.97339	2.94495	3.31024	3.70944	3.18703	3.24586	2.64869	2.88488	2.97227	2.59339	2.73349	3.53571	3.14564	2.3704	1.8927	3.0439	3.09681	3.94105	3.32158	2.9192	3.074	3.54753	3.1334	3.11431	2.72252	2.10853	2.57528	3.59361	2.6687	3.64284	3.73816	3.63389	3.48454	3.94339	2.56722	3.19322	2.76264	3.15822	3.26627
CABLES1	2.55779	3.06223	3.61101	3.62369	3.04599	2.65442	3.217	3.03033	4.17671	3.16267	3.02793	1.28724	3.79351	3.46465	2.0995	2.47069	3.11818	3.65197	4.12981	2.53181	3.78404	4.16573	2.71693	2.68557	3.78651	4.3995	2.86768	2.1318	3.92675	3.52777	3.26072	2.93617	2.81597	4.02633	3.34232	4.15835	3.46165	2.98474	3.9147	3.75389	4.1712	3.41123	3.48987	3.62369	2.74161	3.14306	3.73718	2.45438	2.88656
CCDC34	3.56158	2.58868	3.77686	3.87539	3.35631	2.95479	3.1661	2.88765	2.87449	1.97388	3.48859	3.19495	3.27793	3.53444	3.97341	2.74995	3.16887	3.44229	2.72327	3.39512	2.79041	3.38431	2.68959	1.91343	2.36896	3.07828	2.86498	2.84472	3.35069	3.44348	2.43743	2.54253	1.94702	2.57424	3.2563	2.67044	2.89736	3.12835	3.56703	3.7563	3.88845	3.34328	3.03852	3.2563	3.03708	2.64883	3.34051	2.39902	3.81586
PRR7	2.23145	2.99632	4.18424	3.23073	2.39327	3.97713	2.95176	0.787341	2.92996	2.33592	3.18328	1.45078	3.62128	0.635859	2.79902	2.99394	2.07612	2.47854	2.5078	2.23699	2.96248	2.44165	3.51868	2.38075	3.14852	3.60959	2.36518	2.34234	1.12924	3.18862	1.40264	1.41692	3.49059	2.97547	2.18281	3.05038	3.84048	1.92408	1.62211	2.46813	3.8803	2.16648	2.32884	3.395	2.37481	2.16834	2.07751	2.87027	3.5941
VMA21	4.06716	4.20275	5.10225	3.68948	4.45712	4.28506	4.76206	4.82706	4.245	4.3374	4.59931	4.18497	4.16719	4.82354	4.02629	4.70843	4.31626	4.2349	3.79258	3.22474	3.98446	5.48152	3.7227	3.64885	4.87682	4.24724	4.48675	4.65987	4.64597	4.00522	4.28509	4.08575	4.38882	3.84048	3.98201	3.88467	4.50185	4.1822	4.81943	4.8969	4.55052	4.13309	4.67387	4.25834	4.46688	3.86036	3.91743	4.66397	4.62433
RPL14	5.38752	5.93446	5.91048	6.01201	5.64923	4.74066	6.55548	4.90798	5.47694	5.62772	4.6656	5.08037	5.28646	5.25629	5.07719	5.10661	4.71612	5.29709	5.06751	5.14955	5.70721	5.88851	4.83483	6.43534	3.77742	5.06288	4.77056	5.85383	5.46173	4.85562	5.24662	5.65559	4.30299	4.99454	5.64049	6.0592	5.57254	5.60769	4.50215	5.37663	6.25602	5.29709	5.01496	6.216	5.60769	5.22117	4.69476	5.20698	7.00989
METTL1	1.59067	2.5746	2.28632	2.82935	2.87166	1.82367	2.57009	2.25379	2.57911	2.10633	2.5954	1.39008	2.89682	3.66326	2.49533	2.09858	1.73478	2.08115	2.5928	2.17555	2.86992	2.49938	1.6982	2.57911	2.89265	2.84579	1.97942	1.98506	2.7238	1.57445	1.60893	2.12247	2.95808	2.2827	3.06792	3.21253	2.55954	1.94768	3.37789	3.00343	3.20199	2.64488	2.49433	2.54817	2.3394	1.93301	2.57588	2.18272	2.99234
SRPRB	3.42701	3.86914	4.37276	4.65417	4.05207	4.12921	4.46139	2.92526	3.80206	3.62184	3.94728	3.55888	4.46043	4.82464	3.90833	3.73577	3.485	3.63394	3.91424	3.62926	4.32038	4.19047	3.62736	4.45005	2.37249	4.28517	3.57449	3.71926	4.01422	4.36991	3.8601	4.02462	1.70537	3.20222	5.05831	3.97935	4.27054	3.54518	4.76125	3.82338	3.93448	3.83039	3.77074	3.85607	3.88628	3.79738	3.65455	4.02436	4.19212
GABRG3	-2.01305	-1.92961	-0.211787	-0.0570985	-2.47254	-1.95053	-0.899382	-2.20234	-0.728756	-1.70966	-1.25881	-2.20234	5.96411	2.61585	-1.97152	-2.45859	-1.21583	-2.57898	-2.64393	-2.20234	2.41708	-2.54281	-2.4155	-1.09784	3.08484	-1.41191	-2.67241	-2.80577	-1.77706	-0.335597	-2.93362	-2.68739	2.4571	-1.26189	-0.674416	7.57685	0.358181	-2.5171	2.81366	-2.4008	0.23283	-2.25329	-3.22485	-0.792126	-2.58593	-1.22961	-2.93362	-1.75017	-1.67966
MRPL54	2.17242	3.3496	3.70604	3.99392	3.16329	4.08928	4.20109	3.29082	3.42597	3.1217	3.45791	3.70256	3.41378	4.46024	3.6691	2.75198	2.95022	3.65313	3.15557	3.41033	3.30776	3.43682	3.18883	3.97607	3.57698	3.20053	2.85676	3.88865	3.27813	3.31162	3.18839	3.01794	4.60887	2.70723	4.15721	3.12345	3.26641	2.85455	3.96245	3.76458	3.81994	3.13752	3.04889	3.44255	3.21906	3.26153	2.66682	3.90339	3.45209
SNRNP25	3.67459	3.52369	4.20128	3.91184	3.60012	4.16071	4.60151	4.42042	3.04537	3.11074	3.80105	4.62291	3.63945	4.24229	3.52731	3.1785	3.4219	3.34136	2.90079	3.63311	3.356	4.09793	3.56282	3.98143	4.53072	3.31084	3.77903	3.83876	3.97422	4.81494	3.38043	3.29697	4.02432	3.71843	3.899	3.18341	3.6978	3.24171	4.55041	4.47795	4.22526	3.06329	3.67161	2.72622	4.10889	3.57789	4.04234	3.8295	3.35821
NAT10	3.44541	4.06961	4.17691	4.2978	3.9301	3.52578	3.85454	3.92239	3.76319	3.96663	4.05947	3.60034	4.64592	4.18287	3.96867	3.32626	3.73138	3.16093	3.94333	3.95735	4.50581	3.35864	3.31213	3.89768	4.24859	4.30502	3.44917	3.32873	4.14796	3.36578	3.60285	3.71819	3.98809	3.31292	4.49655	4.43233	4.17834	3.71645	4.01427	3.9575	4.33089	4.07678	4.07683	4.2771	3.6427	3.47071	3.37774	4.27299	4.537
TRIAP1	3.43823	3.44343	4.09797	4.16878	3.28683	3.64177	3.76596	3.39896	3.63074	3.13873	3.48489	3.45773	3.20982	3.81499	4.51711	3.39897	2.59651	3.23819	3.76577	3.69786	3.5645	3.46192	3.57868	3.3981	2.50256	3.46355	3.67982	2.99183	4.05744	4.32474	3.35116	3.1935	1.98996	3.52757	4.67179	3.0811	3.61156	3.10388	4.24887	3.91866	3.90786	3.44829	3.45938	3.01143	3.59368	3.36965	2.60781	3.56426	3.84962
ROMO1	3.23841	3.42739	4.71395	3.99429	3.43379	4.76681	4.21082	3.88925	3.76492	3.34445	4.01982	4.19774	3.63618	4.35826	4.1266	3.59764	3.43416	3.26924	3.48036	3.64645	3.48806	4.08219	3.31738	4.31699	4.11247	3.8034	3.78954	4.17023	3.75533	4.16998	3.16131	3.74857	3.86767	3.31102	4.30217	3.27434	3.49147	3.28041	3.9384	4.02969	4.27777	3.40815	3.61462	3.58612	4.15459	3.41311	3.5852	3.77026	4.95219
TRIM9	2.92583	5.15844	1.66184	4.07227	2.62779	1.67192	3.04991	1.02878	3.65888	2.5737	3.51508	3.88371	2.60369	3.80576	3.69606	2.18821	1.29281	1.8238	2.84765	1.49735	3.25395	2.74671	2.26082	0.786675	0.399426	3.92107	2.20963	2.90275	3.48	1.58087	4.2837	3.40345	-3.22014	3.76104	2.96504	4.08318	5.64037	3.52854	2.83824	2.67332	4.31171	2.22235	2.8481	4.57433	1.16346	1.26219	1.03979	1.31051	3.09707
MRPL21	2.32586	3.31517	4.22655	4.16152	3.35147	4.20796	3.85755	3.50425	3.28106	3.15479	3.84541	3.90942	3.5512	4.08506	4.08146	3.67573	3.16609	2.43754	3.49599	3.53968	3.72114	3.36091	3.17787	3.70933	3.49905	3.79165	3.57445	4.06431	3.76075	4.24345	3.11796	2.88441	3.49136	3.33149	3.73172	3.46649	3.89186	3.358	4.19419	3.65089	3.71757	3.59832	3.24085	3.44432	3.64999	3.23401	2.80717	2.92886	3.595
HS3ST2	1.84082	2.08612	0.0478769	3.39606	2.30015	1.74068	0.555442	0.763421	0.628433	2.18956	-0.664205	-0.198978	1.3784	2.2153	2.2928	1.93847	2.95723	2.01787	1.71874	2.24353	2.45945	3.06109	1.86315	-1.23651	3.83117	6.43577	2.24414	-3.38439	2.33604	0.101827	1.83922	2.33272	1.69307	2.58477	0.594238	3.0726	1.80018	1.485	2.17164	2.43714	0.233438	2.75235	0.438215	0.023651	1.98658	1.23651	2.53154	-1.0394	0.783177
ZNF551	3.38324	4.36731	3.37558	3.00434	3.73618	2.50912	4.24143	3.98878	3.03468	2.6858	3.16828	2.37834	3.65674	3.82786	1.58863	3.4453	3.30239	3.5563	2.94107	3.18151	2.36587	2.78304	3.30477	4.09322	1.41277	2.85038	3.06937	3.37244	4.00557	3.37649	3.92519	3.11214	2.05406	2.42025	3.82971	4.31078	3.29543	3.34866	3.40993	2.94427	3.97303	3.68278	2.87622	3.96319	3.6375	3.81795	2.5633	2.62091	3.54294
CCNE1	1.96598	3.03389	2.85852	3.24482	2.67946	2.85505	2.4536	3.07029	2.77757	1.63402	2.402	2.11575	2.97727	2.79168	2.33669	1.80155	2.85429	2.05822	2.74624	1.01102	3.30938	2.50994	2.69111	2.21755	2.68623	2.91741	2.14907	2.37799	2.50807	2.12287	1.56491	2.63154	3.13695	2.84641	3.25556	2.82882	2.54396	1.59855	3.17434	3.31698	3.12999	2.4792	2.5927	2.24131	2.85805	2.87783	2.92063	1.91342	3.06236
SLC7A5	3.73684	4.09162	4.15326	4.94999	4.72545	3.43257	4.21587	2.67668	4.44511	4.46665	5.31206	1.8677	6.14693	5.07398	4.37863	3.20754	3.9368	3.43639	4.31977	2.91734	5.3417	3.05366	4.07772	4.34494	5.18168	5.70525	3.61722	3.85619	4.85561	4.83911	3.68914	4.55619	5.28761	4.52569	6.62405	4.50695	4.93174	4.82375	5.24727	4.40019	3.74134	3.99466	4.27686	4.22052	4.2686	4.42545	3.91504	3.47893	4.54913
LSM2	2.8949	3.42992	3.92372	4.032	3.35103	3.3316	4.21102	3.36398	3.81877	2.89801	3.95735	3.17603	3.40631	4.18529	3.15556	2.83502	2.85003	3.45394	3.15299	3.46443	3.23223	3.42755	2.98137	3.45064	4.27184	3.39057	2.8742	3.15233	3.26073	3.5188	3.26441	3.17232	4.81403	3.6913	4.01291	3.80683	3.33729	3.12997	3.96278	3.96886	4.45356	3.23438	3.11882	3.40141	3.48228	3.05353	3.79304	3.5387	4.06915
RFXANK	2.29221	3.27751	3.09502	3.45931	3.10381	2.9842	3.43506	3.58613	3.57972	3.40031	2.766	2.78067	3.50465	3.6296	3.16681	2.85534	3.14698	2.98136	3.2162	2.76541	3.10609	2.98742	2.927	3.52685	3.87379	2.95842	2.89433	2.76992	2.76152	2.86168	3.23689	3.70406	3.90089	2.50308	3.57019	3.25136	3.15357	2.52315	3.66528	3.19913	3.83068	2.95758	3.36084	3.13769	3.27096	3.20018	3.28764	3.63297	3.68373
OTP	1.2902	-0.709242	-0.734711	-0.974847	1.34282	-0.974847	0.221873	-0.786012	2.9564	-0.974847	-3.32072	-0.974847	-0.974847	1.42625	-0.75005	0.957338	-0.583672	1.11555	1.9746	-0.623537	1.19463	1.1409	0.240585	-0.388651	1.8799	-0.974847	0.986873	0.568961	1.53544	-0.704163	1.3983	0.804545	1.9942	-0.470675	0.025947	-0.974847	7.91328	0.0492413	1.51374	-3.82633	-0.568798	-2.80781	-1.48148	-0.775713	1.23938	-0.78086	-0.17251	1.60091	-0.0409765
FAM9A	6.15887	0.273766	0.749993	0.273766	-0.448972	0.655468	0.421207	4.75335	0.421207	1.7819	-2.39405	0.273766	0.273766	4.40899	0.82129	-0.409979	10.751	-0.538707	-0.426103	0.273766	0.330098	-0.510887	2.34254	1.98307	4.84962	0.273766	4.59473	3.83033	3.30612	0.273766	3.51454	2.19559	-0.618232	1.29808	0.467636	0.273766	4.89657	5.82456	-0.274804	-0.481882	0.273766	-0.434509	-0.366868	0.496474	-0.492941	0.273766	0.889209	4.91737	0.536617
MIR7-3HG	2.95774	1.08868	1.94239	2.92431	1.52545	2.35413	1.23115	2.80775	4.99285	2.18899	0.0330522	4.19625	1.3659	2.58342	5.14448	1.3313	1.84282	2.25367	4.03553	3.52389	3.59277	1.51096	1.63263	1.8958	1.35207	3.64106	0.51129	-0.0824369	2.76184	4.04173	2.31512	1.30506	2.11627	1.20927	2.26589	2.03769	1.66867	1.12946	3.2506	2.32911	2.7971	1.66029	2.12727	3.30636	1.66234	1.69813	3.41421	1.04814	1.33537
CCT8	3.95266	4.98184	5.60173	5.28004	4.63418	4.95546	6.10258	4.39403	4.71085	4.99881	4.84647	4.43613	4.71085	5.1251	4.77946	4.51048	4.67235	4.62143	4.80521	3.8571	4.77328	4.56733	4.69181	4.98937	2.8481	5.20543	4.83769	5.06259	5.14655	4.92343	4.69173	4.54532	2.76551	4.69676	5.48242	5.22336	4.85343	5.037	4.71101	4.42242	5.03462	4.9748	5.04722	4.98937	4.65989	4.75598	4.48559	4.20591	5.50136
ZNF595	2.48705	3.05037	2.25082	2.96117	2.41685	2.19971	3.35899	4.13714	3.22656	2.44639	2.14243	3.02127	3.97867	4.21268	2.80757	2.49515	2.86634	2.22918	2.11097	3.39853	1.83901	2.84271	2.88893	2.01466	0.554113	1.65761	3.03375	1.23155	3.15989	2.68553	2.2961	1.69595	0.869883	3.1852	3.76437	3.45338	2.29961	2.78305	2.59883	2.64317	2.21415	2.97627	2.93158	2.99324	2.0878	1.54084	3.67392	1.72123	3.36612
PDP2	3.14904	4.43794	4.33727	3.76447	2.8344	2.42256	3.69301	3.45391	2.86305	3.54953	3.77839	2.96036	4.26294	3.88539	2.87753	2.33517	2.91408	2.84024	2.23786	3.12219	3.72109	3.51026	2.39233	3.5535	3.51272	3.66429	2.86933	2.54769	3.41498	3.88479	3.49184	3.36284	2.54845	3.77834	3.60786	4.0035	3.46112	3.3684	3.55297	3.26349	3.45295	2.81045	2.38669	3.92965	2.85085	3.09012	3.18156	2.16028	3.40182
DHCR7	2.73336	3.24744	4.67761	3.89994	3.11481	3.45011	3.47321	3.13364	3.73163	3.5548	4.33955	3.77618	4.04538	3.55339	1.83376	3.50638	4.49803	2.97672	3.8314	3.21147	3.92949	2.86955	3.7692	4.18606	3.26638	3.77721	2.99293	3.11867	3.53308	2.52739	3.05394	3.18246	4.93494	3.91723	3.90097	3.81473	4.06154	3.71634	4.1092	4.05123	3.63558	3.13625	3.36763	3.84515	2.96916	4.04642	3.96016	3.22663	3.92842
NAA10	3.18876	3.01113	4.00039	4.03567	3.64762	4.4835	3.82024	4.19524	3.26828	3.10037	3.79784	3.78516	3.45297	4.21447	3.87132	3.30926	3.32063	3.31081	3.28893	2.91812	3.40169	3.63964	3.36421	4.42854	4.98262	3.45823	3.67172	3.60417	3.38975	3.91396	2.98077	3.28566	4.80299	3.47928	4.1459	3.39514	3.78608	3.37914	4.21569	4.20856	3.93635	3.56912	3.41549	3.59218	4.01569	3.64615	3.50797	4.19293	4.1309
RBBP8	3.91146	3.12685	4.37538	4.44462	3.95533	3.65725	4.29959	4.0476	3.99772	2.49697	3.84112	3.54677	4.12954	4.18398	4.30906	3.57373	3.89451	4.04355	3.78602	3.40443	3.49166	3.55796	3.80251	2.03922	2.0241	3.87386	3.5759	4.35	3.91659	4.32897	4.00394	3.88417	2.04264	3.7981	4.5406	3.24272	3.24064	3.96333	3.21214	3.90052	3.70754	3.91146	3.7867	4.13424	4.08443	3.67125	3.93901	2.63479	3.34644
PVR	3.27902	4.37571	4.24325	3.81498	3.7117	1.2262	3.62682	3.56882	3.78764	4.28737	2.21939	2.94877	4.7866	3.19419	1.62526	2.87754	3.86603	3.11605	3.38043	0.878444	3.66053	3.35246	3.22056	4.11477	3.34047	4.57672	2.5428	3.01618	3.42486	0.608033	3.01835	1.4948	3.02501	1.44	3.5616	4.08726	3.87616	3.29257	3.98509	3.78464	3.50735	3.41788	2.41734	4.07077	3.5911	3.56792	1.22478	2.98015	3.58063
NPAS4	2.13538	4.05892	-1.83771	6.08617	1.61568	1.78876	-0.756932	-0.817205	3.07738	3.00064	-3.17062	0.973606	0.0151012	-2.75572	6.34578	-2.6127	1.81442	-3.33651	2.75425	-1.79222	1.89544	1.70077	-1.96231	-1.7866	3.22493	5.99815	2.45128	1.54082	2.83897	3.06403	-0.877288	3.21019	2.80409	-1.63952	-1.94538	-1.41617	5.19827	3.46541	2.25513	2.26023	4.47159	2.42963	0.757046	1.93523	-3.72347	-2.03724	-0.421046	-3.35309	-1.25956
FARSA	3.69431	4.15679	4.47476	4.53072	4.06928	4.74673	4.37306	4.14767	4.10713	3.80972	4.32628	4.14666	4.64377	4.80949	4.2613	4.08762	4.06558	3.80211	4.27017	3.93097	4.512	3.26179	3.59773	4.86508	5.30685	4.44321	3.89791	3.37201	4.35888	3.79557	4.25746	3.37806	5.8621	3.54072	4.88447	4.37915	4.64983	3.65119	4.60122	4.61054	4.14767	3.81939	3.59597	4.24609	4.50332	3.95323	3.2363	4.42094	3.39114
C14orf169	2.21156	3.32097	3.69067	3.10207	2.73896	3.22534	3.60003	3.30869	2.89433	2.1617	3.39622	2.60543	3.73418	3.5478	3.08793	2.85861	2.43857	2.0149	2.81873	3.03934	3.3835	3.14259	2.73331	3.19614	3.59579	2.89066	2.57269	2.1292	3.45927	3.13114	2.85735	2.62203	3.99071	3.07391	3.96921	3.66651	3.3417	2.76473	2.40484	3.45855	3.46485	2.29798	2.63877	2.97316	2.74086	3.2736	2.79616	2.92309	3.11425
CCDC85C	2.87834	3.92575	3.7674	4.26679	3.87569	4.37129	3.99645	3.97221	4.10974	4.00454	3.71332	4.14214	5.1619	4.31334	3.63357	4.02966	3.93787	3.31682	3.8482	3.94088	4.29086	3.9394	3.60771	3.89747	5.62352	4.58066	3.00873	3.51809	4.02191	4.29924	3.48273	3.00025	5.1737	3.68988	4.27388	4.64985	4.19509	3.61658	4.18995	4.42966	4.47998	3.42787	3.93915	3.8884	3.48615	3.90455	3.8071	2.13852	4.12695
TRMT10C	3.20253	3.43513	4.02121	3.96831	3.42962	3.62011	4.13843	3.45415	3.50876	3.29224	3.62435	3.51599	3.43782	3.66108	4.02399	3.21086	3.3256	3.22623	3.30897	3.29949	3.5355	4.16368	3.19066	3.13621	1.29636	2.51524	2.98206	3.04012	3.65619	3.55976	3.51386	3.1907	1.68322	2.96672	4.51211	3.37797	3.54279	3.30127	3.25795	4.06603	3.82495	3.3876	3.3775	3.49874	3.67096	3.66407	3.31003	3.586	3.58445
RPL41	5.59876	6.24675	6.28204	6.31342	5.79835	6.07738	6.92197	5.17968	5.96217	6.06483	4.10344	6.09305	5.80397	6.96343	5.69674	5.51733	4.94376	5.64995	5.7101	5.69205	5.6652	5.91501	5.06914	6.21616	4.18212	6.11657	6.00405	5.99745	5.7101	6.1299	5.48909	6.08916	4.13698	5.41298	6.68473	6.34559	5.4309	5.63519	6.73478	5.87798	6.44761	5.95333	5.20994	6.06248	6.07739	5.3388	4.92756	6.15702	7.08151
LILRA5	1.34096	0.48954	2.0904	1.41632	2.64897	0.64631	0.127995	-0.969526	-1.57393	1.41167	-0.406179	-0.830225	-0.965599	1.16192	7.35666	2.05319	-0.453793	1.36269	0.508185	-0.122498	1.55648	2.53662	-2.94868	-0.799842	2.39534	-1.10514	1.66441	-2.41346	1.44626	1.51735	1.60791	-2.57833	2.27159	0.161802	-0.953835	-0.387642	1.50344	2.47073	2.51609	2.00624	-0.880036	1.40843	0.200669	-0.363513	1.86234	-0.658238	0.0657906	2.05172	-0.329263
CCT3	5.28371	5.28072	6.85095	5.94988	5.23834	6.08389	6.50104	5.7923	5.4083	5.28859	6.04339	6.02783	6.11192	5.94338	4.99177	4.63622	5.32091	5.36593	5.26579	5.4424	5.51191	5.1775	4.83903	6.58434	4.05785	5.9385	4.79766	5.9629	6.45004	6.40987	5.59345	5.70185	3.56906	5.85007	6.15222	6.01995	6.01745	5.83657	6.1064	6.1748	5.54907	5.39616	5.78147	6.06199	5.7481	5.60505	5.37959	4.99681	5.91574
NAF1	2.21686	2.61085	2.9076	3.56509	2.16196	1.09543	3.31434	3.55295	2.58512	2.7411	3.93085	1.46004	3.30637	2.86402	2.51363	1.90419	2.03049	2.01827	1.73977	2.2127	1.88984	1.85752	1.98953	2.16813	2.21889	3.22218	2.07034	0.869022	2.41088	1.84467	2.58606	2.36152	2.66365	2.67386	3.2742	2.54683	2.48452	2.35581	2.63614	1.97868	1.83593	2.11683	2.72882	2.83056	2.3809	1.7364	2.00682	1.25625	3.03912
PPID	3.82326	3.60161	5.01416	4.73772	4.1779	3.14646	4.91091	4.41912	3.93495	3.78773	4.51304	3.28616	4.15916	5.04721	3.66019	3.85219	3.64403	3.68237	3.51299	3.46564	3.9222	4.5234	4.12284	3.55421	3.01938	4.60805	4.43178	4.33075	3.95939	4.20103	3.6874	3.90915	2.39422	3.73506	5.50798	3.50189	3.72954	4.32119	3.71908	4.12981	4.17857	4.23083	3.88097	4.102	4.03024	4.06221	3.53582	2.92066	4.00315
RFWD3	3.79412	3.93054	4.21428	3.98585	4.44047	3.38201	3.84234	4.73149	3.98098	3.10993	3.57576	3.78424	4.152	3.85737	3.35225	4.07347	3.3801	4.17418	3.97316	3.82392	4.22861	3.35653	3.99566	3.73584	3.29699	4.22692	3.51042	3.54052	4.50186	3.68559	3.99837	2.59038	3.3592	4.28438	4.38672	3.88108	3.23764	3.71461	4.17921	3.7168	3.8559	4.02412	4.01887	3.96546	3.95104	3.674	4.11443	2.89231	3.86559
EXOSC7	2.69185	3.29384	3.62994	3.97881	3.21091	2.88542	3.77583	3.27336	3.43217	3.26495	3.65585	2.14017	3.71983	3.95224	3.03086	2.19009	2.66384	2.9051	3.35923	2.89541	3.41207	2.99312	2.38002	3.44064	2.89532	2.52895	2.70313	3.30317	3.79567	2.31618	3.37842	3.00978	3.07608	2.67003	3.9158	3.42191	3.31602	2.93937	4.23876	2.87753	3.69615	3.1924	2.68674	3.64978	3.05048	2.67814	2.23888	3.31125	4.17625
GPR63	1.19524	2.70925	1.81309	3.28518	1.56073	-0.490284	2.53167	0.249676	2.7611	1.68049	2.24047	-0.807855	3.43053	1.8647	1.01556	1.05275	-0.346509	0.840473	1.65807	2.19163	1.66504	0.840473	1.31167	1.3269	2.27864	1.71545	1.20567	1.19928	1.60233	1.41048	2.18177	-1.92899	3.79032	2.71366	2.33849	3.33542	1.32598	1.15826	0.921866	-1.1644	2.61146	1.54841	0.769753	2.60146	1.17874	-0.577398	1.40952	2.21906	1.49311
SPATA17	0.543794	0.0238605	-0.854599	-1.51098	0.0518974	-0.356491	0.0103517	-1.44781	-0.205252	-1.84303	0.175325	0.077601	-0.521364	2.49428	7.30954	1.39673	-1.30103	-0.047774	-2.23609	-1.17951	1.55626	2.07632	-1.97989	-1.58064	2.54053	-1.37399	0.833331	-0.0656756	1.02451	0.139711	-2.55439	1.84516	1.24588	-0.0576406	-1.00161	-0.233327	0.137107	-3.26367	-0.363016	0.754817	-0.117181	-0.324894	1.32641	-0.585589	1.4019	0.275048	3.19751	0.828435	-0.777263
NAP1L1	5.95157	5.17627	6.44331	6.23398	5.92175	5.34373	6.75244	5.49525	5.87094	5.21837	5.72175	5.61473	5.07305	5.54916	5.43704	4.93007	4.39232	5.99249	5.68789	5.35777	5.29848	5.47462	4.91803	5.51132	2.95197	5.54846	5.65034	5.70499	6.1114	5.47317	5.4865	5.76674	3.89596	5.95236	6.80482	4.9719	5.81079	5.99986	5.61826	6.01732	5.98856	5.5335	5.57569	6.10622	5.85068	5.13317	4.77109	5.22222	5.93124
PLCXD1	3.69813	4.46306	4.92083	4.17669	4.58606	4.44744	4.08235	4.86455	4.25187	4.14278	3.56102	4.17301	4.20693	4.47332	3.40941	3.66329	3.71898	4.30243	4.41606	4.11073	3.81489	3.32254	2.91316	4.50995	4.90003	4.40333	4.49625	4.08522	5.05288	4.13455	4.74744	4.47901	5.4566	4.58724	3.9333	4.12447	4.86334	4.89254	4.47853	4.28103	3.71535	4.08733	4.4785	4.83689	3.68724	2.96386	4.36268	3.61683	4.76682
EIF3F	4.6335	4.61412	5.01883	5.05632	4.66017	4.71808	5.43301	3.96006	4.32345	4.6626	4.45988	4.45775	4.66175	5.4191	4.04518	4.57976	4.55963	4.29609	4.58111	4.68168	4.67525	3.72174	4.24166	4.91088	4.04889	4.18275	4.76338	4.50712	4.46318	4.31573	4.41692	4.04332	4.13235	4.07416	4.69293	4.86391	4.77808	4.4096	4.61255	4.06879	4.73196	4.72639	4.41806	4.85609	4.6671	4.04604	3.73565	4.53268	5.12174
FANCA	4.58047	4.2806	2.54643	4.03397	3.77013	3.80944	2.90243	4.98457	4.36256	3.25312	3.53797	2.19477	4.19417	3.80493	2.69625	4.15484	3.94206	4.11246	4.1735	3.54259	3.35516	3.30237	3.26941	3.73019	3.67372	4.62018	4.13108	3.61891	5.08573	3.12065	4.00632	3.96093	3.59745	5.10126	3.39152	3.93638	3.86124	4.1349	3.14498	4.12522	3.85703	4.56319	3.9522	4.72403	3.69924	3.19023	4.50416	3.33594	5.4517
TAF10	3.48397	3.2108	4.3664	3.88455	3.74658	4.60967	4.31684	3.74293	3.55633	3.34678	4.14147	3.43323	3.47153	4.08508	4.27042	3.49433	3.76018	3.25834	3.50735	3.93873	3.72386	3.97115	3.10696	3.79582	5.00648	3.50779	3.59302	3.10721	3.40298	3.99095	2.83953	3.45541	5.10838	3.47752	4.55265	3.26764	4.30406	3.26465	4.3041	4.019	3.7846	3.286	3.72255	3.3107	4.2022	3.35381	3.785	4.72602	3.96126
EXOSC4	2.26068	2.84105	3.84553	3.36434	3.0102	3.73597	3.5474	2.47523	2.73042	2.88839	3.27016	2.58356	3.40319	3.855	3.17692	2.995	2.68345	2.51511	2.91255	2.72552	3.46541	2.96977	2.61286	3.6208	3.71382	3.36834	3.43321	2.66835	3.0345	3.20749	2.88104	2.6639	4.27182	2.90579	3.91473	3.01687	3.90526	2.70387	3.34476	3.51141	4.03819	2.76023	2.73038	2.89323	3.45318	2.81782	2.89843	3.31139	3.82929
WWC1	1.79034	1.31395	4.44342	3.33345	2.85298	2.15164	2.66301	2.87872	3.62801	1.66385	1.87323	0.716225	2.37397	2.31354	1.79896	1.88899	2.71442	2.03019	3.65017	1.55902	3.20278	2.02315	2.25963	3.47654	2.91065	3.70361	1.8437	1.78559	3.54397	3.14725	2.43952	1.81625	1.47865	3.37254	2.54275	3.02176	2.59749	2.88496	2.79423	3.15551	1.72133	2.29658	2.5962	2.79419	1.88211	2.72496	2.72723	1.60996	1.69051
ST6GAL1	4.47023	5.01782	5.46379	4.52914	4.52318	4.13532	4.97981	4.29333	4.67975	3.28543	4.29333	2.47286	4.67886	5.12081	3.88199	4.63759	1.36202	2.79835	4.50416	4.17209	3.81944	4.78824	4.16257	5.30049	3.17072	4.13351	5.0597	3.46598	4.83836	3.64492	4.50792	4.12547	2.69543	4.53454	4.25649	4.96896	4.61318	4.80642	4.17249	4.84985	4.81614	4.22383	4.99442	4.7827	2.04424	4.17209	4.57139	5.03244	4.20709
ICT1	3.09975	3.41309	3.74186	4.5667	2.80878	4.33729	3.53271	3.41575	3.70975	3.1161	3.51867	4.29714	3.53726	3.67379	4.36623	3.40045	3.05403	3.06982	3.45364	3.3625	3.67622	3.85739	3.10149	3.62019	2.38972	2.70227	3.28996	2.83564	3.73095	4.21326	3.63761	3.32472	2.33047	3.12508	4.217	2.44548	3.48771	3.53424	3.35569	4.16842	4.05814	3.13288	3.39347	3.5409	2.90627	3.21341	3.04072	3.42108	4.42704
PDGFRL	1.69921	2.95799	1.68402	3.16572	1.93964	1.79821	0.665644	0.799503	3.20105	1.74059	0.995358	0.0636745	0.721184	1.28367	2.62106	1.124	0.386824	2.6525	2.5667	2.4422	0.829418	3.96133	1.07612	2.15133	1.49913	1.01142	2.53817	-0.411535	2.59592	0.152654	2.76809	3.78474	0.149486	1.37008	2.3669	2.64357	0.117144	2.07005	1.56099	2.49673	0.434749	1.49873	2.07582	1.18615	1.83495	1.09936	1.50961	0.540794	0.431783
RPL9	4.02076	4.59522	4.5937	4.15654	4.06812	3.75132	5.80387	3.3159	4.23771	4.62947	2.23051	3.66253	3.83932	4.19718	3.99107	3.20661	3.10737	4.29958	3.94725	3.30162	4.04458	4.08461	3.64245	4.56103	0.496642	4.26913	3.37322	4.40469	3.70426	4.73414	3.71181	4.2052	1.79803	3.36788	4.17293	4.48362	3.7822	3.96915	4.11013	3.80045	4.03297	4.10151	3.44054	4.29905	3.73671	3.39406	2.85177	3.907	5.39247
MVB12A	2.43905	3.50096	3.47525	3.85616	3.13525	4.46542	3.86478	3.71152	3.31298	3.4571	3.06003	3.39402	3.85616	3.63764	2.82651	3.20287	4.15665	2.9866	3.10745	2.65696	3.68426	2.92664	3.01072	3.96438	3.84486	3.27893	2.92338	2.81502	3.18012	2.97009	2.82342	3.08923	5.58731	2.93963	3.561	3.59432	4.05795	2.66621	4.17588	4.07355	3.79347	3.17782	3.03383	3.80322	3.66856	3.32682	3.25994	3.57086	3.87996
FBXO17	1.59377	3.87389	1.38563	4.00673	0.731264	1.81239	0.783912	3.17091	3.52998	3.51956	0.385368	1.54271	4.10057	0.143076	1.64474	2.26379	-0.0719638	1.77081	2.17517	-0.0224627	3.33013	1.34314	3.28537	3.20455	3.72393	4.46711	1.37014	3.10055	1.38033	-0.226837	0.309053	3.69106	4.20601	0.811634	2.92279	3.38467	1.70769	0.343672	0.742642	0.413059	3.78904	1.30474	0.345251	3.6987	1.27317	3.23263	-0.0504837	3.28813	3.23541
ZNF829	2.72063	3.22689	3.58783	3.20244	3.04486	2.18256	4.15814	3.16922	2.655	2.5573	2.95252	2.60429	2.73266	3.47253	3.40614	3.00243	3.24841	3.04121	2.38663	2.99029	2.86424	3.30401	3	1.46824	1.09947	2.85752	2.75082	2.92606	3.39479	3.00485	3.04172	2.64111	0.904877	2.70902	3.85044	2.01158	2.58958	2.58576	2.56971	3.31465	3.19265	2.9318	2.91323	3.43872	3.43082	3.17893	2.51117	1.79022	2.7669
HBD	0.300536	0.837726	0.658913	0.482475	2.23533	0.763925	0.784474	5.88567	0.877647	4.12042	0.116958	1.34535	0.482475	2.96128	2.26828	3.08863	0.645513	4.12157	1.33503	0.541572	1.9449	3.69089	2.35064	1.3348	2.72334	0.580305	2.45415	0.293632	2.54198	2.85702	0.949774	2.41917	1.74482	0.637442	0.653561	2.00463	0.309424	1.48624	1.72586	1.59295	0.96549	2.43213	0.507788	0.482475	3.43465	3.0772	0.851654	1.63078	0.482475
PRIM2	2.81845	3.07068	3.68655	2.92736	3.03422	2.97153	3.64595	3.35565	3.08708	2.16046	3.54061	2.76902	3.00028	3.36124	2.97533	2.65391	2.56264	3.21219	2.64018	2.93599	2.55021	3.06322	2.39038	2.66493	2.16953	2.55703	2.42675	2.79193	3.01239	2.58798	3.24213	2.57753	3.09633	3.11319	3.43797	2.69139	2.87776	3.17427	2.84139	3.14746	3.07359	2.55165	2.431	3.19765	3.42324	2.78136	2.94164	2.06285	3.24628
CLPP	2.83928	3.95989	4.26795	4.17133	3.79125	4.27781	4.45358	3.63525	3.8443	3.69802	3.82525	4.00619	4.0722	4.64529	3.42737	3.68634	3.84695	3.82481	3.98769	3.71659	3.94363	4.02833	3.5332	4.43023	4.27565	3.64321	3.44986	3.52578	3.7537	4.21513	3.46856	3.93618	5.11467	3.59378	4.52006	3.89937	4.50318	3.64622	4.04598	4.34887	3.99727	3.68539	3.68918	4.01867	3.78931	3.65648	3.44715	3.78638	3.51971
NABP2	3.13525	3.5811	4.02226	4.06092	4.08006	3.86099	4.13431	3.15099	3.47609	2.91955	3.99767	3.58996	3.72579	4.36526	2.8309	3.33678	2.83473	3.11708	3.31188	3.59782	3.9781	3.40268	3.15854	4.32612	4.1696	3.49768	4.04776	3.54995	3.85679	3.79088	3.35611	3.28728	4.29879	3.89757	4.8191	2.96976	4.44737	3.74836	4.24581	3.83504	4.08966	3.70505	4.15202	3.75338	4.13359	3.19379	3.61464	3.37257	4.32314
OTOA	0.65128	0.666217	-1.42691	-0.878387	0.497833	0.107872	-0.801671	-1.71704	-1.58109	-1.1242	-3.7649	-1.35378	-1.27634	1.94989	0.22674	0.449883	-1.42166	1.57976	1.09473	-1.53284	0.847531	1.53137	0.769068	-0.499105	2.82028	-1.82232	0.894818	-1.0452	-2.83932	-0.777884	-1.07934	1.23721	0.841905	-0.197122	-1.0942	-1.45323	-3.31095	-1.85512	1.35176	-3.10856	-1.7667	-3.48356	-0.853696	-1.94642	0.0924414	0.834661	0.694689	1.58258	-0.467355
SLC46A3	2.40164	1.71466	2.51655	0.255571	2.28311	2.00815	0.566877	0.720518	2.45151	2.91317	0.0462902	1.45423	0.678092	-1.45852	2.09291	2.44885	2.55405	2.22949	2.28158	1.85433	2.07431	3.60185	1.77325	0.245547	2.09274	0.816879	2.9209	0.977528	2.07088	1.6768	2.27858	2.36981	2.72557	2.11989	1.31424	-0.104583	0.537333	0.74034	2.33132	2.34102	0.896618	1.92315	2.1872	1.53602	2.29727	2.26859	1.83173	3.10498	1.42119
ETS1	3.5295	3.88767	4.98725	4.04484	4.47577	2.81658	1.00135	2.9613	5.38004	5.24359	3.53493	3.90909	3.1102	3.12785	4.97192	4.75114	3.6473	4.21124	4.96008	5.57265	1.63051	5.18118	3.017	3.06367	2.81806	2.8183	5.07347	2.81846	4.1104	4.54512	3.51493	3.9367	2.28615	3.84576	2.74187	4.111	2.5345	3.82388	4.38373	3.04796	3.10141	4.11378	5.11925	2.86444	3.79252	3.52928	4.29763	6.35594	2.6095
FRY	4.27504	4.12891	3.69813	2.74051	3.98841	3.72907	3.24158	3.96172	4.13768	3.64977	4.0089	2.98925	4.00156	3.07128	3.13338	3.96342	4.42619	3.7591	4.14563	4.47793	4.44766	3.78148	4.75779	3.13718	2.47326	3.86276	3.33758	2.86616	3.42489	3.2224	2.67304	3.30849	-0.0551409	3.10945	3.06268	3.05599	4.01906	4.3622	3.18517	3.96065	3.51078	3.35803	3.59529	3.52622	3.19783	4.70476	3.96381	2.96356	3.42985
ATP1B2	2.49077	1.74923	2.91885	1.04728	1.14909	4.02988	0.922172	2.42089	1.59505	3.42069	1.74382	2.18312	1.77726	0.00427461	1.96234	0.92563	2.70103	0.611454	1.70155	0.300024	1.64599	1.27073	2.10712	0.488049	3.72643	0.380683	2.62084	0.564682	1.01089	3.26946	1.9366	1.41904	1.67193	1.31183	0.558276	0.661532	2.7283	2.4634	1.48088	0.00629282	0.478362	1.49099	2.09009	1.59812	1.48214	1.81496	0.600418	1.28031	1.30309
OPHN1	2.81193	3.05983	2.52674	2.38557	2.46707	2.60591	2.48773	2.68473	1.91167	3.04449	1.97709	3.54548	3.39912	3.12092	2.23998	2.49265	2.05163	1.68187	1.46282	2.698	3.00967	2.82489	3.05268	1.57166	1.40577	0.192291	3.43866	2.96211	1.91648	2.37712	3.08241	2.28727	0.810888	2.08294	1.69876	3.5557	2.95749	1.47279	2.3512	3.40226	2.11997	2.08271	2.34259	2.75897	3.37323	3.03184	2.71347	2.41381	1.76618
TENM1	3.24691	-1.57488	4.69399	2.94122	2.31809	3.87488	3.07448	6.02061	3.07448	3.28543	4.09049	5.65065	1.87958	3.77317	6.03363	1.77201	4.49098	-4.0885	3.36681	3.0067	2.80006	-3.34588	2.54934	2.74439	2.4856	0.325412	2.90569	-0.0674546	-2.11456	3.28199	3.87578	0.505248	4.00287	3.05608	1.05937	0.63425	3.31071	3.57712	2.32153	2.36177	-2.22275	4.08833	3.44886	4.3445	1.5853	2.77639	-0.771431	3.92078	0.343188
TDRD10	-0.140332	0.572908	0.468609	-0.205284	0.58635	-0.371107	-0.923736	-0.126507	1.69081	1.32933	-0.701677	-0.720715	-0.662207	-0.439274	-0.224104	0.692601	-0.151367	0.00942877	0.618713	-0.383929	0.935024	-0.689271	1.24073	0.235338	0.868349	-0.0710989	0.854005	1.33428	0.654911	-0.360171	1.20204	1.14665	1.96891	0.49289	-0.77636	0.325681	0.957637	0.621322	0.614099	-0.198766	-0.131458	0.922585	0.27481	-0.048653	-0.220644	0.376953	1.41998	0.621322	0.327044
GPRASP1	5.07227	4.6318	3.83092	3.95591	4.15636	4.63769	4.12115	4.68874	4.04681	5.07796	4.76881	4.92849	3.84848	3.91383	4.59254	4.34815	4.71428	3.93048	4.25247	4.00674	4.95639	3.3912	4.59096	4.72509	3.42686	4.21707	4.37871	4.88466	4.22015	4.80956	3.90395	4.64962	2.72188	4.21022	2.55922	3.66221	4.9095	4.90291	4.05793	4.17124	4.78009	4.56006	4.55266	4.72803	4.12969	4.40518	4.05732	3.86591	4.22099
DOCK10	3.43316	2.28614	3.81841	2.82853	2.42612	4.44087	2.03142	4.59153	3.58982	3.15077	3.29943	5.0495	0.6004	2.38462	4.16767	4.01511	3.24988	4.10799	3.59751	3.43301	0.594042	3.37598	2.46363	2.99752	1.27312	3.57486	4.77587	1.70408	2.47997	3.68337	3.98956	4.73452	1.25505	3.48987	2.40805	3.7443	2.40296	3.15948	3.30724	1.19471	2.44948	3.42671	4.03431	1.38346	3.43174	2.12586	4.34684	4.39525	3.16743
MEF2C	2.10741	2.68861	3.28814	2.36307	3.19213	2.23069	0.592016	1.76178	4.14474	4.42816	2.0154	2.29591	1.86789	1.36548	3.37058	3.74521	3.36238	3.084	4.0485	2.95027	1.74266	4.10059	2.6189	1.58536	1.32985	2.26066	4.16561	1.64305	2.8376	3.0531	3.19938	3.21531	-2.23625	2.92173	1.57666	1.56706	2.03192	2.35255	3.64093	2.03954	2.23161	3.10361	3.67997	1.97781	2.93063	2.83449	3.38814	3.83071	1.76919
SLC9A9	1.62918	2.41702	2.33229	1.00653	2.5119	1.60013	0.769162	1.00958	1.99857	1.91822	1.20714	1.04471	1.16727	0.392054	2.70512	3.22885	1.06097	2.20516	1.74725	2.48063	1.12217	4.2072	1.2879	1.06538	1.24567	0.414673	3.18586	1.47111	1.16272	2.22705	2.44101	2.49334	-0.466609	1.76791	1.67512	0.198393	-0.450513	0.890198	1.51205	1.91391	0.228356	1.29297	2.76289	1.59709	1.95486	1.82681	2.03345	3.94639	0.503867
COL4A3BP	3.46768	3.20164	3.13733	3.29481	3.41744	3.60843	3.4509	3.49172	2.87241	3.46882	3.70521	3.79954	2.83807	2.3232	3.68742	3.60668	3.9229	4.06854	2.74016	3.78449	3.45393	3.81658	3.60534	1.80928	2.25097	3.71441	3.14332	4.08076	3.21909	3.53657	3.61131	3.81806	1.40183	3.34742	3.19174	2.71383	3.31116	3.70546	3.09726	3.14473	2.70504	3.23389	3.56543	2.9677	3.62575	3.92188	3.37544	3.11566	2.20638
MMP14	3.00432	3.99382	1.64601	3.12202	2.81126	2.45074	0.165181	1.65036	5.644	5.3711	3.80243	1.22974	3.21695	0.743185	2.67854	3.61127	3.60311	2.68229	5.15002	2.72793	2.32346	4.17362	3.20112	1.61494	3.09989	2.32299	4.01547	2.32421	3.99984	1.68476	3.585	2.94273	2.21532	3.57652	2.10633	1.1113	3.70471	3.33424	4.14622	2.31567	2.31426	4.25403	1.54336	3.09665	2.72542	3.71398	1.69854	4.88968	1.12928
SLC35F4	0.355955	-1.14097	5.31874	-1.87724	-1.10317	1.83562	0.615177	-1.82141	-1.98575	-1.62366	-1.02992	-1.30307	0.895705	-4.11038	-1.72667	-0.728438	-0.843625	-4.59726	-4.11468	-1.91001	-0.147256	-4.37906	0.585509	-0.54184	1.51381	-1.96437	0.840683	-0.210292	-0.889992	3.83963	3.29701	-0.231379	1.20275	1.43128	-1.71819	-1.51587	3.65719	1.17061	1.66676	-4.85002	-0.850087	-4.49514	0.599204	-1.10577	1.94245	-1.30803	0.814237	1.47434	-0.779702
RBM47	2.14129	2.25929	1.98557	0.436304	3.30705	2.97524	0.993027	0.791549	1.14083	1.99889	0.415703	1.30266	0.341154	0.940702	2.86713	3.41303	1.48897	1.96493	0.967477	2.3597	0.148524	4.41712	2.08285	0.630923	1.14286	0.955429	3.67776	-0.00173524	2.04027	1.87006	2.13201	2.81491	-1.13518	2.06318	1.38084	0.354924	0.173639	1.8678	1.37317	2.10507	0.21421	1.70121	2.92449	1.24502	2.78342	2.50721	2.60293	2.63942	0.747354
ZFP36L2	3.79127	3.97162	4.33398	4.6291	5.53284	4.54566	3.86077	4.70134	4.75954	4.54472	4.64067	4.82996	3.43666	3.16517	5.0546	4.75327	4.61972	4.81807	4.64565	5.72524	3.3812	4.5878	4.1342	3.64512	5.46641	4.52316	5.04148	4.5131	3.28627	5.17219	4.30821	4.69924	5.43304	4.46319	3.26123	4.16103	3.48583	3.13694	4.09364	4.35628	3.1627	3.91608	5.05912	3.4348	5.07868	4.62441	5.00354	5.54687	2.69808
ARID1A	5.20231	3.9115	4.63236	3.98356	4.48821	4.47914	3.83839	5.02663	4.4155	4.22688	5.42667	5.27533	4.56329	3.37174	4.39718	4.99129	5.11636	5.04518	4.66952	5.09798	4.74489	3.46821	4.52399	4.67338	5.48342	4.40796	4.97301	4.80612	5.19138	5.25695	4.82633	4.85524	4.98712	5.19097	3.5839	4.40041	4.97316	4.80912	3.98866	4.24417	3.93946	4.49193	4.9947	4.4813	4.53807	4.44355	5.24043	4.68534	3.69229
FOXP1	4.92949	3.45606	3.75089	4.19706	4.21428	2.91804	3.81764	3.96046	3.78153	4.1535	3.60159	5.03185	4.64599	3.31996	4.36343	4.12499	3.68691	4.60595	3.76658	4.20252	4.39102	3.76982	3.9459	3.2844	2.44734	2.95153	4.17776	4.87645	3.79185	4.82962	3.35111	4.1345	3.45208	3.54933	2.71514	3.51072	4.03635	4.02911	3.5195	4.30413	4.16439	4.20916	4.19302	4.05191	4.46372	4.33979	4.11619	4.86373	3.11443
WIPF2	4.07171	3.4298	3.3291	3.51159	3.28417	3.15767	2.95208	4.60404	3.62978	3.81701	3.46026	3.20496	3.4878	2.58745	3.85625	4.12653	4.17271	3.99476	3.99774	3.8754	3.3189	2.73573	4.1131	3.26465	3.69404	3.07362	3.87352	3.67833	3.80252	3.34903	3.38755	4.15217	2.9294	3.61451	3.40699	3.51447	4.16445	3.50143	3.54623	3.11824	2.52114	3.80418	3.64545	3.28547	3.41593	4.15734	4.16982	3.73841	1.8738
TBC1D2	2.49014	1.50749	1.42298	1.19792	2.69676	1.28946	0.952568	1.05479	0.884448	2.34183	1.00521	1.8152	0.370266	1.18425	2.50043	2.50851	2.34357	2.11082	0.516597	1.97811	1.62835	2.84273	1.60673	1.74572	3.98561	0.815247	2.30848	2.21546	2.4555	1.95055	1.14976	2.99424	3.06232	1.76693	0.440333	1.3252	1.48928	2.08697	2.51738	2.31084	0.6619	2.11993	1.97608	1.45205	2.70362	2.05885	2.32304	2.47664	0.960725
CHKB	2.90228	3.19218	2.41891	3.1793	2.96061	3.06702	2.10143	2.68189	3.22726	3.58894	2.63239	2.07599	3.07528	2.86537	3.00001	3.73201	4.01252	3.24372	3.21129	2.90212	2.59248	2.79356	2.64713	3.61968	3.73895	3.21434	3.74389	3.746	2.78577	2.5581	3.33361	3.36597	3.75091	3.90469	1.91025	3.14981	3.73981	3.38152	3.92212	3.13153	3.67748	2.62488	3.49233	3.65043	2.41185	3.50146	4.13476	4.63443	3.92343
MAP2K4	3.93713	2.85482	3.90987	3.78338	2.87907	3.89343	3.47597	4.15628	2.82062	3.47903	3.49889	3.99742	3.12369	3.25868	4.3465	2.8754	3.27097	3.64424	2.99398	3.71154	3.58892	3.83857	3.85879	3.07098	1.92563	3.06284	3.68951	3.99873	2.85213	4.03557	3.37926	3.98492	1.37253	3.70843	3.5281	2.95871	3.5683	3.76228	3.0207	3.68915	3.13685	2.94071	3.17009	3.44941	3.30085	4.01493	3.91059	3.34439	2.56413
KCNK2	0.477081	-0.650521	5.2908	-2.47612	-1.99891	2.17254	1.90776	-2.68527	4.60736	-2.65909	0.400023	-2.93065	-2.23949	2.61669	-1.68362	-3.42685	-2.93065	-3.61555	2.86707	0.986878	0.766104	2.22943	-2.35697	2.84707	-3.6647	-2.93065	-3.43858	1.70777	2.72275	4.51231	3.25902	-4.09214	1.72073	3.32181	0.747932	-2.93065	1.86839	2.70622	-3.24869	-3.69957	-0.902958	-3.34898	0.351428	-1.15636	-3.47807	-2.93065	-0.572299	-3.2106	-0.650521
CALCOCO1	4.50766	4.13399	3.49954	3.14498	3.66668	4.09215	3.01062	3.63767	3.57993	4.30528	2.8848	3.65376	2.86064	3.41203	3.69543	3.08414	3.38431	3.92185	3.71161	3.72575	3.74258	2.89885	3.62993	3.96197	5.23063	3.55345	3.67034	4.19765	3.07712	3.33809	4.12389	4.18695	3.65714	4.07504	1.81799	4.03797	4.57894	4.39725	3.93381	3.06627	3.54967	3.85133	3.9705	3.84711	3.45612	3.85944	4.09412	3.51859	3.72479
ITM2A	1.39675	2.8416	3.64407	2.24845	2.16607	2.28167	1.11585	1.58453	2.96401	1.04365	1.15179	2.01686	1.17495	0.557007	2.97333	2.58506	0.678258	3.33374	2.60235	3.20141	2.81276	4.37961	0.166845	1.57304	2.03874	0.43802	3.37106	0.556523	1.3076	3.62259	2.59667	3.58449	0.861216	2.38739	1.0459	2.23182	-0.366234	0.94203	1.06641	3.71277	5.00307	1.21485	2.97764	1.49803	0.815331	0.53432	2.67533	5.16108	0.915905
NID1	3.63519	3.30391	2.79552	3.74173	4.37646	1.98902	0.576151	3.3612	5.56091	5.86844	4.17182	2.27275	2.87928	1.3033	3.49663	4.40193	4.37047	4.74304	5.17501	2.96413	2.9213	3.66183	4.22079	3.47875	4.44789	4.00926	4.53454	1.3663	4.48644	2.71194	3.72131	4.71229	3.46608	4.58802	2.17112	2.44924	3.34106	4.03424	5.0398	1.86197	3.48345	4.70663	4.11067	3.32269	4.12992	4.76113	3.47655	3.56466	2.63403
SGPL1	4.7917	4.26734	3.27123	3.60985	4.10461	4.38981	3.65812	4.48443	3.76548	4.30425	3.47036	4.55927	4.14591	4.11752	4.40241	4.48115	4.06055	5.01019	3.60329	4.46009	3.55676	4.13695	4.10764	3.47329	4.26571	3.42605	4.25218	4.67395	3.35427	4.4583	3.88835	4.52414	3.67439	3.68942	4.14591	4.55116	2.82254	4.08823	4.69428	3.78181	3.61968	3.65524	4.1747	3.59288	4.68625	4.29976	4.5602	4.19778	3.44565
FMO4	1.22463	0.958496	0.600021	-1.026	1.63467	-0.00739055	-0.975779	-0.337902	0.806544	1.6074	-4.03996	-1.5231	-0.264881	-3.68423	1.45322	1.76191	-1.43478	2.05742	0.235367	0.388118	-0.286313	2.65549	1.22555	-0.415325	1.47837	-0.753466	2.08517	-0.4283	1.28573	0.0574118	2.09731	3.03489	-1.5375	0.480231	-0.838928	-1.27876	-0.239062	-3.46758	1.3253	2.41539	-0.0045524	-2.09331	0.738137	-0.919101	1.3709	0.592633	-0.244346	1.75581	-0.630058
LRRN3	4.92066	5.37853	4.64274	3.65982	4.47829	3.81335	5.89639	5.04274	3.60778	3.93829	5.03108	4.81766	2.45677	1.73383	4.76874	5.17656	6.28724	5.04111	3.74994	5.10495	3.55261	3.54301	4.63071	2.35338	2.96407	3.14554	4.23149	5.39793	4.60945	5.79614	3.87826	4.50587	3.16073	4.12887	2.83761	3.47052	4.23781	5.0327	3.16579	3.65207	2.83578	3.19464	4.0252	5.76305	5.16319	4.98433	4.1956	5.01421	4.85437
GPR34	2.37251	2.0689	1.20335	-0.0553451	1.97767	1.67113	1.4818	0.33831	1.1446	1.79722	-0.264747	0.726838	0.663029	0.513481	2.05768	2.60808	1.40074	2.78084	0.771164	1.91379	0.118999	3.85504	3.14002	0.191018	1.68895	1.27473	3.39272	1.30266	1.45684	1.98138	2.57734	3.04354	0.737545	2.34113	1.74342	-0.157846	-0.656473	0.470739	1.81525	2.44421	-0.128104	1.28533	2.25798	1.50879	1.97737	3.41553	1.8226	2.72034	-0.00335492
ACACB	2.35874	2.31006	1.74471	1.70462	1.09321	1.82778	0.867487	2.49539	2.56969	2.74417	2.00851	0.895932	2.70774	1.82282	3.02525	2.10498	0.564578	4.88811	2.80211	1.68758	1.92505	2.21336	2.40169	1.9117	1.35123	2.28036	2.65035	2.36683	2.05028	1.19555	0.722585	3.2887	1.01568	1.97262	1.39575	3.73381	3.0029	0.998646	1.73401	2.36982	1.80768	1.63828	2.50864	1.87022	1.14193	2.53555	2.19951	1.87664	1.34355
PKD1	5.27086	5.30664	2.33372	5.36944	5.11006	4.49277	3.68521	5.33138	4.97278	6.38136	4.78225	4.79498	5.36373	4.00679	4.18032	4.39068	5.16014	5.80359	5.17273	5.18678	6.10544	3.76773	5.6239	4.78738	6.00995	6.53374	4.06525	5.93203	4.71558	3.96206	4.17834	5.61941	6.18314	5.14017	1.74383	6.30804	5.75283	5.15456	5.04625	5.18333	6.08522	4.99071	5.10082	4.85107	4.92528	6.00334	5.31763	4.44993	5.05647
CCNJL	1.18163	1.12633	1.97091	1.39262	0.233664	2.65089	0.781664	2.68195	2.28414	1.38919	1.11568	2.39335	2.746	1.7835	1.0613	1.87827	1.83246	2.40248	2.25234	2.06456	1.42488	1.31732	1.40521	2.40286	3.32763	0.732993	1.32237	0.55355	1.02797	3.99595	1.35258	2.46533	1.98256	1.14295	1.61987	2.2993	1.55149	-0.857315	1.91828	1.7579	1.61805	1.47781	0.651512	-0.605075	2.74295	1.64311	2.15226	2.30398	0.448193
TMEM163	0.83072	0.124617	0.823765	1.87379	0.741616	0.353558	2.58865	0.296496	2.02989	3.57295	3.76367	0.308096	0.046414	4.58169	0.210437	1.03114	4.67497	1.97774	2.141	0.817976	-0.292108	1.01281	-0.458281	2.00367	2.34607	5.06963	1.0367	4.9784	1.80595	1.11492	0.109191	4.33924	4.21908	3.13603	1.0419	3.94121	1.80525	0.270996	4.39718	1.6571	0.274321	2.92044	3.24686	0.324683	1.5909	0.0724628	2.53048	1.34659	0.555192
RAPGEF6	4.83086	4.31921	4.14075	4.1215	4.6068	4.94841	5.37917	5.10181	4.61877	4.6059	4.76986	5.06828	3.22144	4.39883	4.37959	4.39041	3.80368	4.53818	4.91883	4.7565	4.0173	3.20093	5.08867	3.92534	1.78139	4.45929	4.3896	5.64461	4.79412	4.4503	5.20447	4.747	1.90641	4.59433	3.44705	3.73331	4.39902	5.36652	4.00447	3.67268	4.62263	5.16729	4.52898	5.19079	4.39986	4.66767	4.42295	3.99441	3.71153
TAGAP	1.68212	2.22479	3.56844	0.597188	2.46874	1.94693	0.428968	0.8619	2.18985	1.50479	0.564352	1.82141	1.96909	0.428611	3.37987	2.98015	1.14962	1.0388	1.88882	3.29519	-1.67765	3.49123	1.13512	0.764189	2.92522	0.0782966	4.10596	0.974665	1.00844	2.69896	2.0313	2.09636	0.606903	1.11689	0.634779	0.252219	-1.85328	2.21201	2.00077	0.954241	-0.0214094	1.3427	3.70433	0.395934	1.60453	1.32363	3.16845	4.74175	0.0652379
LPAR6	2.3153	2.42681	2.34351	1.58058	2.75762	2.78732	0.904875	1.0344	3.95952	3.51641	0.280908	1.36686	2.24094	1.57264	3.14039	3.03543	1.90109	3.19306	3.30731	2.51252	0.911702	3.89407	2.64592	0.661429	0.845117	1.46267	3.27383	1.99056	2.38206	3.23027	2.9776	3.89958	0.468259	2.88926	1.88225	1.37118	-0.246726	2.04838	2.93327	2.47916	1.59811	2.38583	3.33412	1.50352	2.17653	2.83473	2.21386	3.23108	1.40814
ZFYVE27	3.47839	3.56055	3.11542	3.09854	3.14852	3.7621	3.12758	3.46614	2.55987	3.96514	2.50935	3.3173	2.27512	2.72496	3.40674	3.17657	3.03957	3.77423	2.80266	3.32199	3.59041	2.90833	3.4812	3.00309	3.69525	2.64307	3.202	3.89517	2.75499	3.75642	3.33378	3.47634	3.03311	3.03862	2.90132	3.70905	3.54408	3.69525	3.10536	3.55741	3.84554	3.34489	3.75577	3.54639	3.43367	3.64848	3.58986	3.16704	3.80949
AFAP1L2	1.72042	1.84277	1.26529	1.14148	1.55407	1.43859	1.27962	1.3765	3.383	3.30168	1.90333	0.851286	0.906842	0.576901	1.93064	1.86474	2.38502	1.5737	3.52251	1.79761	2.43645	1.96696	2.82476	1.67112	2.07824	1.47035	1.95845	1.876	1.68941	1.34307	1.8914	2.32058	-0.00609666	2.34192	0.989051	2.05464	2.32981	2.16248	2.98295	2.14588	2.2192	2.36159	2.05693	2.04056	1.37713	2.92984	1.64875	2.5394	1.41872
CACNG2	3.93793	1.90866	2.30306	1.57627	2.69161	3.8433	2.14809	1.93409	1.04625	2.61045	2.6935	2.43147	2.08905	1.90835	3.23297	2.58897	3.67553	3.04309	1.67745	2.78143	3.44849	1.64068	3.24904	-0.300902	3.70134	3.2067	2.22764	2.50687	2.36708	2.99455	-0.357967	2.03145	4.24835	1.98742	0.238786	2.55146	3.59527	2.70389	2.22257	2.96515	2.55915	3.08232	2.43708	2.77798	2.97803	3.51454	3.50947	2.1157	2.57285
KRT222	1.39606	-0.907212	1.48309	-1.00775	-3.39325	-0.512708	-1.38646	-0.958904	-1.18351	-0.268561	-1.50151	-0.381271	-1.3634	-4.86089	2.31459	1.69021	-0.829209	0.371882	0.381293	-0.438823	-0.0357663	2.14473	-2.48857	-1.11085	0.239799	-1.07857	2.63291	-1.63015	0.53244	-0.184606	1.59073	2.47102	0.422103	-0.716582	-1.10006	-1.40577	-2.91412	-4.98388	-5.01725	1.26586	-1.11806	-4.89978	-1.7059	-0.230711	-2.33748	-1.00074	-0.53882	1.38418	-1.23887
STXBP5	4.29549	2.80889	2.84626	3.25066	3.624	2.47447	3.11507	3.78135	2.78872	3.3212	2.94809	4.17638	3.70201	2.83905	3.56829	3.3003	4.27909	3.91447	2.81584	4.07692	3.76185	3.59662	3.90296	1.00335	2.04671	2.39074	2.96455	3.77331	3.36986	4.03863	2.46775	3.23969	0.597359	3.01648	2.82304	2.4266	2.4271	3.58487	3.80823	3.19539	3.06928	3.35817	3.03225	3.39487	3.76129	4.16396	2.90273	3.04659	1.16309
GIMAP1	1.29557	2.16223	3.82923	0.714201	2.80025	1.72823	0.637706	1.7143	2.92499	1.96241	1.49565	2.03333	0.188336	0.647909	2.57924	3.89164	1.05312	2.17747	2.54937	3.52302	0.402572	3.85437	1.65733	1.55904	3.16087	0.649543	3.71159	0.187267	1.58524	2.6872	1.41198	2.86113	1.55203	2.30104	1.74842	1.10834	-1.51585	1.56543	1.6547	1.53544	0.720447	1.689	3.70432	1.00643	1.80049	1.99729	2.89779	4.71404	1.33261
GNB1	5.89006	4.52948	5.70459	5.0642	5.07229	6.04239	5.03354	5.36005	4.99497	5.10575	4.89222	6.33375	4.83084	4.86495	5.04343	5.9614	5.25613	5.8545	5.40937	6.15437	5.39753	5.23392	5.55864	5.39667	4.94707	4.86049	5.38807	6.34044	5.38002	6.25743	4.79837	5.46844	4.5071	5.51942	5.32244	4.58083	5.70658	5.37662	5.12797	4.80432	4.69544	5.3202	5.50794	4.75176	5.23168	5.41449	5.82756	4.95994	4.42482
CNTNAP1	3.14921	3.10613	2.98944	3.91495	3.17097	2.8756	1.50681	3.61674	3.82435	3.83727	2.94135	1.17256	4.03156	3.34483	2.89682	3.74827	3.75106	2.06508	4.19618	2.8459	4.79037	2.67007	4.33041	3.81657	4.5985	3.61244	3.20427	3.51483	3.93404	2.66411	1.58597	3.26791	3.43196	3.62708	3.09674	3.45007	5.10929	3.40888	3.05262	3.11053	3.9184	3.62433	3.40131	3.93222	2.56877	4.54788	3.72977	3.48775	3.17952
GIMAP7	1.53466	2.52714	4.35084	0.795648	2.87047	1.64168	0.520517	1.77237	3.21312	2.00644	1.74383	2.46006	0.782869	0.145785	3.85261	3.72488	1.75765	2.16377	2.99367	3.75023	0.571272	3.86883	1.68192	1.12141	2.03753	0.952534	3.64016	0.432078	1.53152	3.95819	2.07851	2.92512	0.934807	2.30927	1.65006	1.27822	-0.0360476	1.81301	1.82466	1.29498	0.694311	1.62124	3.64633	1.40109	1.7394	2.03209	2.54771	5.50326	1.81979
FBXO42	3.35012	2.50925	2.75168	2.31113	2.62664	2.93946	2.43731	2.97478	2.51636	3.16131	2.82386	3.55042	2.7148	2.86229	3.11388	3.59249	3.10206	3.07472	2.70679	3.73893	2.59731	3.16967	2.8597	2.973	3.44404	2.56447	3.11296	3.61571	2.88984	3.56888	3.02766	3.19806	3.29749	2.93306	2.67445	2.63679	2.75338	2.89432	2.63053	2.83512	2.48169	2.91858	3.32822	2.50657	2.23453	3.00834	3.16457	3.07276	2.41524
GUSBP1	1.73675	1.70742	1.09071	1.04965	2.07883	-1.19659	1.87929	0.920667	0.914779	2.60434	1.56262	1.22011	0.835149	0.308758	-0.0123168	1.81152	2.45909	2.48092	2.45482	2.17161	1.08726	-0.373814	1.64859	0.31836	-0.771157	1.30285	1.55081	2.22366	2.46902	1.3724	2.65	2.03592	0.0120873	0.758334	-0.0865315	0.241988	1.89721	2.78276	1.74761	1.44138	1.26579	2.57548	1.59174	2.13245	0.813278	1.81247	0.46975	2.10108	0.948413
GATM	2.00133	2.55044	1.88215	1.86966	1.66998	2.49322	1.87952	2.27237	2.81708	2.65854	1.28988	2.52128	1.6174	2.55004	2.49586	3.33529	1.39487	1.78014	2.40204	2.07741	0.71446	4.01476	2.745	2.10181	0.636227	0.746948	3.2344	1.50456	1.15209	2.02711	2.12047	2.99361	-0.574652	2.25259	2.88748	0.82899	1.29582	0.932506	1.88935	4.73928	1.38439	1.39487	2.58118	1.45781	2.57389	2.85308	1.67635	3.09211	1.0522
C11orf63	2.0651	1.18704	1.18262	1.40614	1.65122	1.24295	1.83611	2.1686	1.24436	1.32037	1.34756	1.73652	1.12693	2.30172	1.04964	1.37962	1.65822	2.03549	1.5991	2.09099	1.1618	2.72918	2.08966	0.843695	0.0626275	-0.201845	1.85321	0.721809	0.344554	1.76985	1.79084	2.1834	0.216358	1.44685	1.82465	2.25369	2.08207	1.70156	1.7154	1.86554	1.07055	1.52148	1.41297	1.32037	1.89977	1.72095	2.28446	0.731531	0.382081
SLC6A13	1.40979	-0.154627	-0.262231	-0.262231	0.564384	0.26726	-0.262231	-0.0835399	0.171846	0.0545124	-1.66456	0.459383	0.156214	-0.367483	1.21369	1.04813	0.616976	0.298023	0.711321	0.26726	-0.0733838	0.163131	0.521384	0.00908734	0.251592	-0.0902492	0.610841	0.501283	0.327996	1.23921	0.611311	-0.989641	-0.295236	1.40405	-0.262231	0.0188702	0.183584	0.923721	0.13742	0.466503	-0.0535031	0.279649	-0.043377	-0.130773	0.30852	0.270295	-0.0183649	0.268565	-0.262231
EPB41L4A	3.73539	2.9566	1.66772	2.46765	4.06313	3.37954	2.56957	2.60235	2.89206	3.48494	2.6081	4.06472	1.83106	5.05831	2.97136	2.6945	3.10171	3.81775	3.65059	3.37767	5.37422	3.83324	3.27409	2.5022	2.09912	2.70657	2.48843	3.89999	3.92508	3.53165	2.98151	1.96909	3.15463	2.58045	1.73994	3.59616	2.04974	4.43134	4.32648	4.1948	3.17402	4.34031	3.15611	3.07305	3.84123	3.2093	4.05046	3.16924	3.26507
SIX6	0.0302528	-1.01884	-1.01884	-0.719216	0.349514	-1.01884	-1.01884	1.66116	3.75951	-0.911743	-3.05575	1.07338	-1.01884	0.737683	-1.01884	-4.16378	4.17767	-0.674581	2.63815	-1.01884	0.596838	1.18498	-0.0746007	-1.01884	1.54984	-1.01884	-0.33648	-0.4598	-4.10442	-1.01884	0.426446	-0.982515	2.22964	-1.01884	-1.01884	-1.01884	1.52599	-0.293305	-3.96653	0.136887	-1.01884	3.40216	-0.982515	-1.01884	-0.67007	-1.01884	-1.99353	1.35451	-1.01884
KANK1	1.39701	1.56732	1.69153	1.16818	2.14616	1.14432	-0.226511	0.931589	3.18393	1.73932	0.876115	0.313175	0.110908	0.919199	2.06355	2.09859	1.04908	2.77502	2.56701	2.03944	-0.138714	3.4085	2.68455	1.50753	1.78488	1.15117	2.60156	-0.326247	2.18106	0.952156	2.08203	2.81198	0.287931	2.65299	0.264533	0.976267	0.918122	0.89529	1.56577	2.86197	0.409181	1.42164	1.94901	0.59135	2.05691	3.15265	1.51901	2.00135	0.526477
SERPINB6	3.72626	3.58438	2.93309	3.33805	3.18488	4.32758	2.01715	2.31912	3.99026	3.9416	1.1928	3.39881	3.33376	1.95068	4.30398	3.99599	2.83056	4.13766	4.04538	3.41595	3.45479	4.0635	3.88412	3.10635	4.78206	1.77464	3.98237	1.83649	2.96603	3.12505	2.78404	4.21743	0.992287	2.8021	2.43745	2.97015	2.86091	2.01027	4.04641	3.38602	3.93119	2.64182	2.85156	2.56665	3.44914	3.95635	3.67396	3.75435	3.1301
IGSF5	-3.95327	-1.16557	-1.00305	0.48114	-0.0383117	-0.766676	-1.04907	0.310254	-0.838923	1.03979	0.69738	-1.49719	0.508432	1.46927	-1.0433	-2.65828	0.976757	0.965023	0.0704799	-1.59693	1.39218	0.890947	0.537065	-1.1304	-3.81839	2.85488	0.355762	-1.1001	-0.226202	-0.246528	-0.0416559	-1.1001	-4.35321	-1.12456	-1.2603	1.76307	-2.34014	0.408803	0.974398	0.952556	-0.833337	0.779784	1.08509	-1.39286	-0.589241	-1.02602	-0.12321	-3.40238	-1.44788
PTPN14	1.71788	2.94897	2.20732	1.07722	3.05683	0.294292	-0.681815	0.640775	4.65372	3.28694	-1.23057	0.919078	1.34416	1.90576	1.37535	2.87367	1.76936	2.85758	3.4159	2.09617	3.03628	3.06626	1.41053	1.10779	2.49224	0.122153	2.71242	1.07805	2.82432	1.55453	2.00534	3.29925	-2.90374	2.36057	0.69387	1.47446	1.94553	0.846601	2.62212	2.55198	1.12117	2.42042	2.7514	0.452113	1.37535	1.40259	2.50764	2.8768	0.537312
MAGI2	4.6456	3.56045	3.85165	2.53137	3.42226	3.74463	3.63483	3.13872	3.09031	3.22219	4.02149	3.69755	3.3652	3.57295	2.74247	3.7227	4.30613	3.3523	3.23152	3.54185	3.94458	3.27479	4.2011	4.75294	2.91294	3.47442	3.94066	3.90833	3.71145	4.25771	3.77428	3.31128	1.74168	4.06131	2.91642	3.56534	4.49701	4.0427	2.94066	3.82542	3.36422	3.4902	3.71805	3.90475	3.90047	3.74953	4.01387	1.93753	3.04965
[truncated: 1,394 more rows]
[truncated: 503 more columns]
