# Supplementary material for: Hypoxia Predicts Poor Prognosis in Neuroblastoma Patients and Associates with Biological Mechanisms Involved in Telomerase Activation and Tumor Microenvironment Reprogramming
Source: Cancers (Basel). 2020 Aug 19;12(9):2343. doi: 10.3390/cancers12092343 (PMC7563184; doi:10.3390/cancers12092343)
Supplement: Supplementary file 1 [file cancers-12-02343-s001.zip › cancers-852053 supplementray layout/Table S6.xlsx]

## Sheet: ALL
Table S6 - Significant biological processes enriched in the group of patients with NB-hop unfavorable using the batch-adjusted test set
#term ID	Ontology	Type of regulation	term description	observed gene count	background gene count	false discovery rate	matching proteins in your network (labels)
GO:0007049	GO BP	UP	cell cycle	196	1263	6.38e-43	ANLN,ARL2,ASPM,AURKA,AURKB,BANF1,BIRC5,BLM,BRCA1,BRCA2,BRIP1,BUB1,BUB1B,C14orf39,CABLES1,CASC5,CCNA2,CCNB1,CCNB1IP1,CCNB2,CCNE1,CDC20,CDC25A,CDC25C,CDC45,CDC6,CDCA2,CDCA5,CDCA8,CDK1,CDK2,CDK4,CDKN3,CDT1,CECR2,CENPA,CENPE,CENPF,CENPV,CENPW,CEP152,CEP55,CEP72,CHAF1A,CHEK1,CHEK2,CKS1B,CKS2,CLSPN,CYP27B1,DBF4,DHFR,DLGAP5,DNA2,DSCC1,E2F1,E2F3,E2F7,E2F8,ECT2,EIF4EBP1,EME1,ERCC6L,ESCO2,ESPL1,EXO1,FAM64A…
GO:0000278	GO BP	UP	mitotic cell cycle	136	628	4.17e-42	ANLN,AURKA,AURKB,BANF1,BIRC5,BLM,BRCA1,BRCA2,BUB1,BUB1B,CCNA2,CCNB1,CCNB2,CCNE1,CDC20,CDC25A,CDC25C,CDC45,CDC6,CDCA5,CDCA8,CDK1,CDK2,CDK4,CDKN3,CDT1,CENPA,CENPE,CENPF,CENPW,CEP152,CEP55,CEP72,CHEK2,CKS2,CLSPN,DBF4,DHFR,DLGAP5,DNA2,DSCC1,E2F1,E2F7,E2F8,ECT2,EIF4EBP1,EME1,ESPL1,FANCI,FBXO5,FOXM1,GINS1,GINS2,GMNN,GSG2,GTSE1,HAUS8,IQGAP3,KIF11,KIF14,KIF15,KIF18A,KIF18B,KIF20A,KIF22,KIF23,KIF2C,KIF4A,…
GO:0022402	GO BP	UP	cell cycle process	160	890	2.13e-41	ANLN,ARL2,ASPM,AURKA,AURKB,BANF1,BIRC5,BLM,BRCA1,BRCA2,BRIP1,BUB1,BUB1B,C14orf39,CASC5,CCNA2,CCNB1,CCNB1IP1,CCNB2,CCNE1,CDC20,CDC25A,CDC25C,CDC45,CDC6,CDCA5,CDCA8,CDK1,CDK2,CDK4,CDKN3,CDT1,CECR2,CENPA,CENPE,CENPF,CEP152,CEP55,CEP72,CHEK2,CKS2,CLSPN,CYP27B1,DBF4,DHFR,DLGAP5,DNA2,DSCC1,E2F1,E2F7,E2F8,ECT2,EIF4EBP1,EME1,ESPL1,FAM83D,FANCA,FANCD2,FANCI,FBXO5,FEN1,FOXM1,GADD45GIP1,GINS1,GINS2,GMNN,GSG…
GO:1903047	GO BP	UP	mitotic cell cycle process	127	564	7.04e-41	ANLN,AURKA,AURKB,BANF1,BIRC5,BLM,BRCA1,BRCA2,BUB1,BUB1B,CCNA2,CCNB1,CCNB2,CCNE1,CDC20,CDC25A,CDC25C,CDC45,CDC6,CDCA5,CDCA8,CDK1,CDK2,CDK4,CDKN3,CDT1,CENPA,CENPE,CENPF,CEP152,CEP55,CEP72,CHEK2,CKS2,CLSPN,DBF4,DHFR,DLGAP5,DNA2,DSCC1,E2F1,E2F7,E2F8,ECT2,EIF4EBP1,EME1,ESPL1,FANCI,FBXO5,FOXM1,GINS1,GINS2,GMNN,GSG2,GTSE1,HAUS8,IQGAP3,KIF11,KIF14,KIF18A,KIF18B,KIF20A,KIF22,KIF23,KIF2C,KIF4A,KIFC1,KNSTRN…
GO:0006259	GO BP	UP	DNA metabolic process	126	773	3.34e-28	ACTL6A,ALKBH2,ALYREF,APEX1,BAZ1A,BLM,BRCA1,BRCA2,BRIP1,C10orf2,C14orf39,CCNB1IP1,CCNE1,CDC45,CDC6,CDCA5,CDK1,CDK2,CDT1,CECR2,CENPF,CHAF1A,CHEK1,CHEK2,CLSPN,DBF4,DCTPP1,DDX1,DNA2,DSCC1,DTL,EME1,ENDOG,ENSG00000160200,ESCO2,EXO1,EXOSC4,EXOSC5,FANCA,FANCB,FANCD2,FANCI,FEN1,FOXM1,GAR1,GEN1,GINS1,GINS2,GINS4,GMNN,GRWD1,H2AFX,HELLS,HIST3H2A,HMGA1,HMGB2,HMGB3,HSPD1,KIAA0101,KIF22,MCM10,MCM2,MCM3,MCM4,MCM…
GO:0051276	GO BP	UP	chromosome organization	143	999	3.32e-27	ACTL6A,ANP32B,APEX1,ASF1B,ATAD2,AURKA,AURKB,BAZ1A,BLM,BRCA2,BRIP1,BUB1,BUB1B,C10orf2,C14orf169,C14orf39,CASC5,CCNA2,CCNB1,CCNB1IP1,CCNE1,CDC20,CDC45,CDCA5,CDCA8,CDK1,CDK2,CDT1,CECR2,CENPA,CENPE,CENPF,CENPH,CENPI,CENPK,CENPM,CENPN,CENPV,CENPW,CHAF1A,CHEK1,DDX1,DLGAP5,DNA2,DSCC1,ESPL1,EXO1,FANCD2,FBL,FEN1,GAR1,GINS1,GINS2,GINS4,GRWD1,GSG2,H1FX,H2AFX,H2AFY2,H2AFZ,HELLS,HIST1H1C,HIST1H2AE,HIST1H2AL,H…
GO:0034641	GO BP	UP	cellular nitrogen compound metabolic process	397	5126	2.63e-25	ACTL6A,ADCY8,AEN,AFF2,AHCY,ALAS2,ALKBH2,ALX1,ALYREF,APEX1,ASCL1,ASF1B,ASS1,ATAD2,ATF5,ATIC,ATP5I,BAZ1A,BCL11A,BIRC5,BLM,BRCA1,BRCA2,BRIP1,BYSL,C10orf2,C14orf166,C14orf169,C14orf39,CCDC85B,CCNB1IP1,CCNE1,CDC45,CDC6,CDCA5,CDCA7,CDCA7L,CDK1,CDK2,CDK4,CDT1,CECR2,CENPF,CHAC2,CHAF1A,CHEK1,CHEK2,CITED1,CLNS1A,CLSPN,CPSF3,CUX2,DBF4,DCAF4,DCTPP1,DDX1,DDX10,DDX39A,DEPDC1,DGAT2,DHFR,DHPS,DHX37,DLX5,DNA2,DPF…
GO:0006260	GO BP	UP	DNA replication	61	203	4.35e-24	ALYREF,BAZ1A,BLM,BRCA1,BRCA2,BRIP1,C10orf2,CCNE1,CDC45,CDC6,CDK1,CDK2,CDT1,CHAF1A,CHEK1,CLSPN,DBF4,DNA2,DSCC1,DTL,EME1,EXO1,FEN1,GEN1,GINS1,GINS2,GINS4,GMNN,GRWD1,HMGA1,KIAA0101,MCM10,MCM2,MCM3,MCM4,MCM5,MCM6,NAP1L1,ORC1,PCNA,PIF1,POLA1,POLA2,POLD1,POLD2,POLE2,POLE3,POLQ,PRIM1,PRIM2,RAD51,RBBP8,RFC3,RFC4,RFWD3,RMI2,RNASEH2A,RRM1,RRM2,TICRR,TOP1MT
GO:0007059	GO BP	UP	chromosome segregation	67	253	5.21e-24	AURKB,BIRC5,BRCA1,BRIP1,BUB1,BUB1B,C14orf39,CASC5,CCNB1,CCNB1IP1,CCNE1,CDC20,CDCA5,CDCA8,CDT1,CENPE,CENPF,CENPN,CENPW,DLGAP5,DSCC1,EME1,ESCO2,ESPL1,FAM83D,FANCD2,GSG2,HJURP,KIF11,KIF14,KIF18A,KIF18B,KIF22,KIF23,KIF2C,KIF4A,KIFC1,KNSTRN,MAD2L1,MIS18A,NCAPD2,NCAPG,NCAPH,NDC80,NEK2,NUF2,NUSAP1,OIP5,PHB2,PLK1,PRC1,PTTG1,PTTG2,RAN,RPS3,RRS1,SKA1,SKA3,SLC25A5,SMC4,SPATA22,SPC25,TEX15,TOP2A,TRIP13,TTK,Z…
GO:0046483	GO BP	UP	heterocycle metabolic process	367	4716	5.22e-23	ACTL6A,ADCY8,AEN,AFF2,AHCY,ALAS2,ALDH18A1,ALKBH2,ALX1,ALYREF,APEX1,ASCL1,ASF1B,ATAD2,ATF5,ATIC,ATP5I,BAZ1A,BCL11A,BIRC5,BLM,BRCA1,BRCA2,BRIP1,BYSL,C10orf2,C14orf166,C14orf169,C14orf39,CCDC85B,CCNB1IP1,CCNE1,CD320,CDC45,CDC6,CDCA5,CDCA7,CDCA7L,CDK1,CDK2,CDK4,CDT1,CECR2,CENPF,CHAF1A,CHEK1,CHEK2,CITED1,CLNS1A,CLSPN,CPSF3,CUX2,DBF4,DCAF4,DCTPP1,DDX1,DDX10,DDX39A,DEPDC1,DGAT2,DHFR,DHX37,DLX5,DNA2,DPF1…
GO:0006139	GO BP	UP	nucleobase-containing compound metabolic process	357	4551	8.62e-23	ACTL6A,ADCY8,AEN,AFF2,AHCY,ALKBH2,ALX1,ALYREF,APEX1,ASCL1,ASF1B,ATAD2,ATF5,ATIC,ATP5I,BAZ1A,BCL11A,BIRC5,BLM,BRCA1,BRCA2,BRIP1,BYSL,C10orf2,C14orf166,C14orf169,C14orf39,CCDC85B,CCNB1IP1,CCNE1,CDC45,CDC6,CDCA5,CDCA7,CDCA7L,CDK1,CDK2,CDK4,CDT1,CECR2,CENPF,CHAF1A,CHEK1,CHEK2,CITED1,CLNS1A,CLSPN,CPSF3,CUX2,DBF4,DCAF4,DCTPP1,DDX1,DDX10,DDX39A,DEPDC1,DGAT2,DHX37,DLX5,DNA2,DPF1,DSCC1,DTL,DUS3L,E2F1,E2F3…
GO:0090304	GO BP	UP	nucleic acid metabolic process	323	3941	8.62e-23	ACTL6A,AEN,AFF2,ALKBH2,ALX1,ALYREF,APEX1,ASCL1,ASF1B,ATAD2,ATF5,BAZ1A,BCL11A,BIRC5,BLM,BRCA1,BRCA2,BRIP1,BYSL,C10orf2,C14orf166,C14orf169,C14orf39,CCDC85B,CCNB1IP1,CCNE1,CDC45,CDC6,CDCA5,CDCA7,CDCA7L,CDK1,CDK2,CDK4,CDT1,CECR2,CENPF,CHAF1A,CHEK1,CHEK2,CITED1,CLNS1A,CLSPN,CPSF3,CUX2,DBF4,DCAF4,DCTPP1,DDX1,DDX10,DDX39A,DEPDC1,DHX37,DLX5,DNA2,DPF1,DSCC1,DTL,DUS3L,E2F1,E2F3,E2F7,E2F8,EGR4,ELK1,EME1,EN…
GO:0006725	GO BP	UP	cellular aromatic compound metabolic process	367	4754	1.75e-22	ACTL6A,ADCY8,AEN,AFF2,AHCY,ALAS2,ALKBH2,ALX1,ALYREF,APEX1,ASCL1,ASF1B,ATAD2,ATF5,ATIC,ATP5I,BAZ1A,BCL11A,BIRC5,BLM,BRCA1,BRCA2,BRIP1,BYSL,C10orf2,C14orf166,C14orf169,C14orf39,CCDC85B,CCNB1IP1,CCNE1,CD320,CDC45,CDC6,CDCA5,CDCA7,CDCA7L,CDK1,CDK2,CDK4,CDT1,CECR2,CENPF,CHAF1A,CHEK1,CHEK2,CITED1,CLNS1A,CLSPN,CPSF3,CUX2,DBF4,DCAF4,DCTPP1,DDX1,DDX10,DDX39A,DEPDC1,DGAT2,DHFR,DHX37,DLX5,DNA2,DPF1,DSCC1,DT…
GO:1901360	GO BP	UP	organic cyclic compound metabolic process	376	4963	8.16e-22	ACTL6A,ADCY8,AEN,AFF2,AHCY,ALAS2,ALDH18A1,ALKBH2,ALX1,ALYREF,APEX1,ASCL1,ASF1B,ATAD2,ATF5,ATIC,ATP5I,BAZ1A,BCL11A,BIRC5,BLM,BRCA1,BRCA2,BRIP1,BYSL,C10orf2,C14orf166,C14orf169,C14orf39,CCDC85B,CCNB1IP1,CCNE1,CD320,CDC45,CDC6,CDCA5,CDCA7,CDCA7L,CDK1,CDK2,CDK4,CDT1,CECR2,CENPF,CHAF1A,CHEK1,CHEK2,CITED1,CLNS1A,CLSPN,CPSF3,CUX2,CYP27B1,DBF4,DCAF4,DCTPP1,DDX1,DDX10,DDX39A,DEPDC1,DGAT2,DHCR7,DHFR,DHX37,…
GO:0000280	GO BP	UP	nuclear division	65	268	1.15e-21	ASPM,AURKA,AURKB,BIRC5,BRCA2,BRIP1,BUB1,BUB1B,C14orf39,CCNB1,CCNB1IP1,CCNE1,CDC20,CDCA5,CDCA8,CDT1,CENPE,CHEK2,CKS2,DLGAP5,DSCC1,EME1,ESPL1,FANCA,FANCD2,FBXO5,GSG2,KIF11,KIF14,KIF18A,KIF18B,KIF22,KIF23,KIF2C,KIF4A,KIFC1,KNSTRN,MAD2L1,MND1,MYBL2,NCAPD2,NCAPG,NCAPH,NDC80,NEK2,NUSAP1,PLK1,PRC1,PTTG1,PTTG2,RAD51,RAN,RRS1,SMC4,SPATA22,TEX15,TOP2A,TPX2,TRIP13,TTK,UBE2C,UBE2S,XRCC2,XRCC3,ZWINT
GO:0051301	GO BP	UP	cell division	87	483	1.15e-21	ANLN,ASPM,AURKA,AURKB,BIRC5,BRCA2,BRIP1,BUB1,BUB1B,CABLES1,CASC5,CCNA2,CCNB1,CCNB2,CCNE1,CDC20,CDC25A,CDC25C,CDC6,CDCA2,CDCA5,CDCA8,CDK1,CDK2,CDK4,CDT1,CECR2,CENPA,CENPE,CENPF,CENPV,CENPW,CEP55,CHEK2,CKS1B,CKS2,ECT2,ERCC6L,ESPL1,FAM64A,FAM83D,FBXO5,HAUS8,HELLS,KIF11,KIF14,KIF18B,KIF20A,KIF23,KIF2C,KIF4A,KIFC1,KNSTRN,KNTC1,MAD2L1,MIS18A,NCAPD2,NCAPG,NCAPH,NDC80,NEK2,NUF2,NUSAP1,OIP5,PLK1,PRC1,PTTG…
GO:0048285	GO BP	UP	organelle fission	67	294	3.9e-21	ASPM,AURKA,AURKB,BIRC5,BRCA2,BRIP1,BUB1,BUB1B,C14orf39,CCNB1,CCNB1IP1,CCNE1,CDC20,CDCA5,CDCA8,CDT1,CENPE,CHEK2,CKS2,DLGAP5,DSCC1,EME1,ESPL1,FANCA,FANCD2,FBXO5,GSG2,KIF11,KIF14,KIF18A,KIF18B,KIF22,KIF23,KIF2C,KIF4A,KIFC1,KNSTRN,MAD2L1,MND1,MTFP1,MTFR2,MYBL2,NCAPD2,NCAPG,NCAPH,NDC80,NEK2,NUSAP1,PLK1,PRC1,PTTG1,PTTG2,RAD51,RAN,RRS1,SMC4,SPATA22,TEX15,TOP2A,TPX2,TRIP13,TTK,UBE2C,UBE2S,XRCC2,XRCC3,ZWI…
GO:0071840	GO BP	UP	cellular component organization or biogenesis	386	5342	5.46e-19	ABCC4,ACTL6A,ADAMTS20,ADAMTS3,AFF2,ALKBH7,ANLN,ANO3,ANP32B,APEX1,ARC,ARL2,ASF1B,ASPM,ATAD2,ATP5I,AURKA,AURKB,BANF1,BAZ1A,BCL11A,BDNF,BIRC5,BLM,BMP7,BRCA1,BRCA2,BRIP1,BUB1,BUB1B,BYSL,C10orf2,C14orf169,C14orf39,C17orf89,CASC5,CCDC88C,CCNA2,CCNB1,CCNB1IP1,CCNB2,CCNE1,CCT3,CCT8,CDC20,CDC42EP3,CDC45,CDCA5,CDCA8,CDK1,CDK2,CDK4,CDT1,CECR2,CENPA,CENPE,CENPF,CENPH,CENPI,CENPK,CENPM,CENPN,CENPV,CENPW,CEP15…
GO:0044770	GO BP	UP	cell cycle phase transition	60	263	7.68e-19	AURKA,BIRC5,BUB1B,CCNA2,CCNB1,CCNB2,CCNE1,CDC25A,CDC25C,CDC45,CDC6,CDK1,CDK2,CDK4,CDKN3,CDT1,CEP152,CEP72,CHEK2,CKS2,DBF4,DHFR,E2F1,E2F7,EIF4EBP1,FBXO5,FOXM1,GMNN,HAUS8,IQGAP3,MCM10,MCM2,MCM3,MCM4,MCM5,MCM6,MELK,NEK2,ORC1,PCNA,PKMYT1,PLK1,PLK4,POLA1,POLA2,POLE2,POLE3,PPAT,PRIM1,PRIM2,RANBP1,RBBP8,RRM2,SKP2,TACC3,TAF10,TIMELESS,TYMS,UBE2C,UBE2S
GO:0044772	GO BP	UP	mitotic cell cycle phase transition	59	254	7.68e-19	AURKA,BIRC5,BUB1B,CCNA2,CCNB1,CCNB2,CCNE1,CDC25A,CDC25C,CDC45,CDC6,CDK1,CDK2,CDK4,CDKN3,CDT1,CEP152,CEP72,CHEK2,CKS2,DBF4,DHFR,E2F1,E2F7,EIF4EBP1,FBXO5,FOXM1,GMNN,HAUS8,IQGAP3,MCM10,MCM2,MCM3,MCM4,MCM5,MCM6,MELK,NEK2,ORC1,PCNA,PKMYT1,PLK1,PLK4,POLA1,POLA2,POLE2,POLE3,PPAT,PRIM1,PRIM2,RANBP1,RBBP8,RRM2,SKP2,TACC3,TAF10,TYMS,UBE2C,UBE2S
GO:0098813	GO BP	UP	nuclear chromosome segregation	52	196	1.2e-18	AURKB,BRIP1,BUB1,BUB1B,C14orf39,CASC5,CCNB1,CCNB1IP1,CCNE1,CDC20,CDCA5,CDCA8,CDT1,CENPE,CENPF,DLGAP5,DSCC1,EME1,ESPL1,FAM83D,FANCD2,GSG2,KIF14,KIF18A,KIF18B,KIF22,KIF23,KIF2C,KIF4A,KIFC1,KNSTRN,MAD2L1,NCAPD2,NCAPG,NCAPH,NDC80,NEK2,NUSAP1,PHB2,PLK1,PRC1,PTTG1,PTTG2,RAN,RRS1,SMC4,SPATA22,TEX15,TOP2A,TRIP13,TTK,ZWINT
GO:0071103	GO BP	UP	DNA conformation change	58	257	4.89e-18	ANP32B,ASF1B,BLM,BRIP1,C10orf2,CASC5,CCNB1,CDC45,CDCA5,CDK1,CENPA,CENPH,CENPI,CENPK,CENPM,CENPN,CENPV,CENPW,CHAF1A,DDX1,DNA2,GINS1,GINS2,GINS4,GRWD1,H1FX,H2AFX,H2AFY2,HELLS,HIST1H1C,HIST1H2BD,HIST1H2BH,HJURP,HMGA1,HMGB2,HMGB3,IPO4,MCM2,MCM4,MCM6,MIS18A,NAA10,NAP1L1,NCAPD2,NCAPG,NCAPH,NPM1,NUSAP1,OIP5,PIF1,RAD51,RAD54L,RUVBL1,RUVBL2,SMC4,TOP1MT,TOP2A,TP53
GO:0010564	GO BP	UP	regulation of cell cycle process	95	684	6.75e-17	ANLN,APEX1,ATF5,AURKA,AURKB,BIRC5,BLM,BMP7,BRCA1,BRCA2,BUB1,BUB1B,CCNB1,CDC20,CDC25A,CDC25C,CDC45,CDC6,CDCA5,CDK1,CDK2,CDK4,CDT1,CENPE,CENPF,CENPV,CEP152,CEP72,CHEK1,CHEK2,CLSPN,DLGAP5,DTL,E2F1,E2F7,E2F8,ECT2,ESPL1,FAM83D,FANCI,FBXO43,FBXO5,FEN1,FOXM1,GEN1,GTSE1,HAUS8,HMMR,KIF11,KIF14,KIF20A,KIF23,KNSTRN,KNTC1,MAD2L1,MKI67,NAA10,NDC80,NEK2,NEUROD1,NPM1,NUSAP1,PCNA,PHB2,PKMYT1,PLK1,PLK4,POC1A,PRC1…
GO:0006261	GO BP	UP	DNA-dependent DNA replication	39	114	6.83e-17	ALYREF,BAZ1A,BLM,BRCA2,C10orf2,CCNE1,CDC45,CDC6,CDT1,DNA2,EME1,FEN1,GEN1,GINS1,GINS2,GINS4,GMNN,HMGA1,MCM10,MCM2,MCM3,MCM4,MCM5,MCM6,ORC1,PCNA,POLA1,POLA2,POLD1,POLD2,POLE2,POLQ,PRIM1,PRIM2,RAD51,RFC3,RFC4,RFWD3,RNASEH2A
GO:0006974	GO BP	UP	cellular response to DNA damage stimulus	99	749	2.23e-16	ACTL6A,AEN,ALKBH2,ALKBH7,APEX1,AURKA,BLM,BRCA1,BRCA2,BRIP1,C14orf39,CCNB1,CDC25C,CDC45,CDCA5,CDK1,CDK2,CHAF1A,CHCHD6,CHEK1,CHEK2,CLSPN,DDX1,DDX39A,DNA2,DTL,E2F1,E2F7,E2F8,EME1,ESCO2,EXO1,FANCA,FANCB,FANCD2,FANCI,FEN1,FOXM1,GEN1,GINS2,GINS4,GTSE1,H2AFX,HIST3H2A,HMGA1,HMGB2,KIAA0101,KIF22,MACROD1,MCM10,MND1,NABP2,NEIL3,NPM1,NTHL1,NUDT1,PARPBP,PCNA,PIF1,PLK1,POLA1,POLD1,POLD2,POLE2,POLQ,POLR2H,POLR2…
GO:0140014	GO BP	UP	mitotic nuclear division	41	136	3.35e-16	AURKA,AURKB,BIRC5,CCNB1,CDC20,CDCA5,CDCA8,CDT1,CENPE,CHEK2,DLGAP5,DSCC1,ESPL1,GSG2,KIF11,KIF14,KIF18A,KIF18B,KIF22,KIF23,KIF2C,KIF4A,KIFC1,KNSTRN,MAD2L1,MYBL2,NCAPD2,NCAPG,NCAPH,NDC80,NEK2,NUSAP1,PLK1,PRC1,RAN,RRS1,SMC4,TPX2,UBE2C,UBE2S,ZWINT
GO:0006281	GO BP	UP	DNA repair	77	491	4.27e-16	ACTL6A,ALKBH2,APEX1,BLM,BRCA1,BRCA2,BRIP1,C14orf39,CDC45,CDCA5,CDK1,CDK2,CHAF1A,CHEK1,CHEK2,CLSPN,DDX1,DNA2,DTL,EME1,ESCO2,EXO1,FANCA,FANCB,FANCD2,FANCI,FEN1,FOXM1,GEN1,GINS2,GINS4,H2AFX,HIST3H2A,HMGA1,HMGB2,KIAA0101,KIF22,MND1,NABP2,NEIL3,NPM1,NTHL1,NUDT1,PARPBP,PCNA,PIF1,POLA1,POLD1,POLD2,POLE2,POLQ,POLR2H,POLR2I,PTTG1,RAD18,RAD51,RAD51AP1,RAD54L,RBBP8,RFC3,RFC4,RFWD3,RNASEH2A,RPS3,RUVBL1,RUVBL…
GO:0009987	GO BP	UP	cellular process	790	14652	3.16e-15	ABCA12,ABCC4,ACP6,ACTL6A,ADAMTS20,ADAMTS3,ADCY8,AEN,AFF2,AHCY,AKAP5,ALAS2,ALDH18A1,ALDH1A2,ALDH1B1,ALG3,ALK,ALKBH2,ALKBH7,ALX1,ALYREF,ANLN,ANO3,ANP32B,APEX1,ARC,ARHGAP11A,ARL2,ARMC6,ARSG,ASCL1,ASF1B,ASPM,ASS1,ATAD2,ATF5,ATIC,ATP5I,AURKA,AURKB,B3GNT5,BAMBI,BANF1,BAZ1A,BCL11A,BDNF,BIRC5,BLM,BMP7,BRCA1,BRCA2,BRIP1,BTBD11,BUB1,BUB1B,BYSL,BZW2,C10orf2,C14orf166,C14orf169,C14orf39,C17orf89,CABLES1,CALC…
GO:0044249	GO BP	UP	cellular biosynthetic process	330	4567	3.16e-15	ACP6,ACTL6A,ADCY8,AHCY,ALAS2,ALDH18A1,ALDH1A2,ALG3,ALX1,ALYREF,APEX1,ASCL1,ASF1B,ASS1,ATAD2,ATF5,ATIC,ATP5I,B3GNT5,BAZ1A,BCL11A,BIRC5,BLM,BRCA1,BRCA2,BRIP1,C10orf2,C14orf166,C14orf169,CCDC85B,CCNE1,CDC45,CDC6,CDCA7,CDCA7L,CDK1,CDK2,CDK4,CDT1,CENPF,CHAC2,CHAF1A,CHEK1,CHEK2,CITED1,CLSPN,CPNE7,CPSF3,CUX2,CYP27B1,DBF4,DCTPP1,DDX1,DEPDC1,DGAT2,DHFR,DHPS,DLX5,DNA2,DPF1,DSCC1,DTL,E2F1,E2F3,E2F7,E2F8,EGR…
GO:0044843	GO BP	UP	cell cycle G1/S phase transition	38	124	3.36e-15	CCNA2,CCNE1,CDC25A,CDC45,CDC6,CDK2,CDK4,CDKN3,CDT1,DBF4,DHFR,E2F1,E2F7,EIF4EBP1,FBXO5,GMNN,IQGAP3,MCM10,MCM2,MCM3,MCM4,MCM5,MCM6,ORC1,PCNA,POLA1,POLA2,POLE2,POLE3,PPAT,PRIM1,PRIM2,RANBP1,RBBP8,RRM2,SKP2,TAF10,TYMS
GO:0051726	GO BP	UP	regulation of cell cycle	124	1129	4.13e-15	ANLN,APEX1,ASCL1,ASPM,ATF5,AURKA,AURKB,BIRC5,BLM,BMP7,BRCA1,BRCA2,BRIP1,BUB1,BUB1B,CABLES1,CCNA2,CCNB1,CCNB2,CCNE1,CDC20,CDC25A,CDC25C,CDC45,CDC6,CDCA5,CDK1,CDK2,CDK4,CDKN3,CDT1,CENPE,CENPF,CENPV,CEP152,CEP72,CHEK1,CHEK2,CKS1B,CKS2,CLSPN,DLGAP5,DNA2,DTL,E2F1,E2F7,E2F8,ECT2,EIF4EBP1,EME1,ESPL1,FAM83D,FANCI,FBXO43,FBXO5,FEN1,FOXC1,FOXM1,GADD45GIP1,GEN1,GMNN,GTSE1,H2AFX,HAUS8,HMMR,IL12A,KIAA0101,KIF…
GO:0009058	GO BP	UP	biosynthetic process	336	4714	8.32e-15	ACP6,ACTL6A,ADAMTS3,ADCY8,AHCY,ALAS2,ALDH18A1,ALDH1A2,ALG3,ALX1,ALYREF,APEX1,ASCL1,ASF1B,ASS1,ATAD2,ATF5,ATIC,ATP5I,B3GNT5,BAZ1A,BCL11A,BIRC5,BLM,BRCA1,BRCA2,BRIP1,C10orf2,C14orf166,C14orf169,CCDC85B,CCNE1,CDC45,CDC6,CDCA7,CDCA7L,CDK1,CDK2,CDK4,CDT1,CENPF,CHAC2,CHAF1A,CHEK1,CHEK2,CITED1,CLSPN,CPNE7,CPSF3,CUX2,CYP27B1,DBF4,DCTPP1,DDX1,DEPDC1,DGAT2,DHCR7,DHFR,DHPS,DLX5,DNA2,DPF1,DSCC1,DTL,E2F1,E2F3…
GO:0007346	GO BP	UP	regulation of mitotic cell cycle	84	608	8.66e-15	ANLN,APEX1,ASCL1,AURKA,AURKB,BIRC5,BLM,BMP7,BRCA1,BRCA2,BUB1,BUB1B,CCNB1,CDC25C,CDC45,CDC6,CDCA5,CDK1,CDK2,CDK4,CDT1,CENPE,CENPF,CEP152,CEP72,CHEK1,CHEK2,CKS1B,CKS2,CLSPN,DLGAP5,DTL,E2F1,E2F7,E2F8,EIF4EBP1,EME1,ESPL1,FANCI,FBXO43,FBXO5,FOXC1,GADD45GIP1,GEN1,GTSE1,HAUS8,HMMR,KIF11,KIF14,KNTC1,MAD2L1,MAP2K2,MKI67,NAA10,NABP2,NDC80,NEK2,NUSAP1,PCNA,PHB2,PKMYT1,PLK1,PLK4,PRMT1,PRMT5,PTTG1,PTTG2,RANBP…
GO:0000082	GO BP	UP	G1/S transition of mitotic cell cycle	37	123	1.3e-14	CCNE1,CDC25A,CDC45,CDC6,CDK2,CDK4,CDKN3,CDT1,DBF4,DHFR,E2F1,E2F7,EIF4EBP1,FBXO5,GMNN,IQGAP3,MCM10,MCM2,MCM3,MCM4,MCM5,MCM6,ORC1,PCNA,POLA1,POLA2,POLE2,POLE3,PPAT,PRIM1,PRIM2,RANBP1,RBBP8,RRM2,SKP2,TAF10,TYMS
GO:0000819	GO BP	UP	sister chromatid segregation	37	123	1.3e-14	AURKB,BUB1,BUB1B,CCNB1,CDC20,CDCA5,CDCA8,CDT1,CENPE,DLGAP5,DSCC1,ESPL1,GSG2,KIF14,KIF18A,KIF18B,KIF22,KIF23,KIF2C,KIF4A,KIFC1,KNSTRN,MAD2L1,NCAPD2,NCAPG,NCAPH,NDC80,NEK2,NUSAP1,PHB2,PLK1,PRC1,RAN,RRS1,SMC4,TOP2A,ZWINT
GO:1901576	GO BP	UP	organic substance biosynthetic process	332	4656	1.3e-14	ACP6,ACTL6A,ADCY8,AHCY,ALAS2,ALDH18A1,ALDH1A2,ALG3,ALX1,ALYREF,APEX1,ASCL1,ASF1B,ASS1,ATAD2,ATF5,ATIC,ATP5I,B3GNT5,BAZ1A,BCL11A,BIRC5,BLM,BRCA1,BRCA2,BRIP1,C10orf2,C14orf166,C14orf169,CCDC85B,CCNE1,CDC45,CDC6,CDCA7,CDCA7L,CDK1,CDK2,CDK4,CDT1,CENPF,CHAC2,CHAF1A,CHEK1,CHEK2,CITED1,CLSPN,CPNE7,CPSF3,CUX2,CYP27B1,DBF4,DCTPP1,DDX1,DEPDC1,DGAT2,DHCR7,DHFR,DHPS,DLX5,DNA2,DPF1,DSCC1,DTL,E2F1,E2F3,E2F7,E2…
GO:0016043	GO BP	UP	cellular component organization	358	5163	1.94e-14	ABCC4,ACTL6A,ADAMTS20,ADAMTS3,AFF2,ALKBH7,ANLN,ANO3,ANP32B,APEX1,ARC,ARL2,ASF1B,ASPM,ATAD2,ATP5I,AURKA,AURKB,BANF1,BAZ1A,BCL11A,BDNF,BIRC5,BLM,BMP7,BRCA1,BRCA2,BRIP1,BUB1,BUB1B,C10orf2,C14orf169,C14orf39,C17orf89,CASC5,CCDC88C,CCNA2,CCNB1,CCNB1IP1,CCNB2,CCNE1,CCT3,CCT8,CDC20,CDC42EP3,CDC45,CDCA5,CDCA8,CDK1,CDK2,CDK4,CDT1,CECR2,CENPA,CENPE,CENPF,CENPH,CENPI,CENPK,CENPM,CENPN,CENPV,CENPW,CEP152,CEP…
GO:1901987	GO BP	UP	regulation of cell cycle phase transition	64	385	2.19e-14	ANLN,APEX1,ATF5,AURKA,AURKB,BIRC5,BLM,BRCA1,BUB1,BUB1B,CCNB1,CDC25A,CDC25C,CDC45,CDC6,CDCA5,CDK1,CDK2,CDK4,CDT1,CENPE,CENPF,CEP152,CEP72,CHEK1,CHEK2,CLSPN,DLGAP5,DTL,E2F1,E2F7,E2F8,ESPL1,FAM83D,FANCI,GEN1,GTSE1,HAUS8,HMMR,KIF14,KNTC1,MAD2L1,NDC80,NEK2,NPM1,PCNA,PHB2,PLK1,PLK4,PRMT1,RFWD3,SIX3,TCF3,TERT,TFAP4,TICRR,TP53,TPX2,TRIAP1,TRIP13,TTK,UBE2C,USP44,XRCC3
GO:0051983	GO BP	UP	regulation of chromosome segregation	33	97	2.76e-14	AURKB,BIRC5,BUB1,BUB1B,CCNB1,CDC6,CDCA5,CDT1,CENPE,CENPF,DLGAP5,ECT2,ESPL1,FEN1,GEN1,KIF2C,KNSTRN,MAD2L1,MKI67,NAA10,NDC80,NEK2,PLK1,PTTG1,PTTG2,RAD18,RMI2,TACC3,TRIP13,TTK,UBE2C,USP44,XRCC3
GO:0006996	GO BP	UP	organelle organization	246	3131	3.19e-14	ABCC4,ACTL6A,AFF2,ALKBH7,ANLN,ANP32B,APEX1,ARC,ARL2,ASF1B,ASPM,ATAD2,ATP5I,AURKA,AURKB,BANF1,BAZ1A,BIRC5,BLM,BRCA1,BRCA2,BRIP1,BUB1,BUB1B,C10orf2,C14orf169,C14orf39,C17orf89,CASC5,CCDC88C,CCNA2,CCNB1,CCNB1IP1,CCNB2,CCNE1,CDC20,CDC45,CDCA5,CDCA8,CDK1,CDK2,CDT1,CECR2,CENPA,CENPE,CENPF,CENPH,CENPI,CENPK,CENPM,CENPN,CENPV,CENPW,CEP152,CEP72,CHAF1A,CHCHD6,CHEK1,CHEK2,CKS2,DDX1,DIAPH3,DLGAP5,DNA2,DNAAF…
GO:0034645	GO BP	UP	cellular macromolecule biosynthetic process	267	3518	5.59e-14	ACTL6A,ALAS2,ALG3,ALX1,ALYREF,APEX1,ASCL1,ASF1B,ATAD2,ATF5,B3GNT5,BAZ1A,BCL11A,BIRC5,BLM,BRCA1,BRCA2,BRIP1,C10orf2,C14orf166,C14orf169,CCDC85B,CCNE1,CDC45,CDC6,CDCA7,CDCA7L,CDK1,CDK2,CDK4,CDT1,CENPF,CHAF1A,CHEK1,CHEK2,CITED1,CLSPN,CPSF3,CUX2,DBF4,DDX1,DEPDC1,DHPS,DLX5,DNA2,DPF1,DSCC1,DTL,E2F1,E2F3,E2F7,E2F8,EGR4,EIF3F,EIF3M,EIF4EBP1,ELK1,EME1,ENSG00000229117,ERBB4,ETV1,ETV4,EXO1,FARSA,FEN1,FEV,FO…
GO:0000070	GO BP	UP	mitotic sister chromatid segregation	33	101	6.8e-14	AURKB,CCNB1,CDC20,CDCA5,CDCA8,CDT1,CENPE,DLGAP5,DSCC1,ESPL1,GSG2,KIF14,KIF18A,KIF18B,KIF22,KIF23,KIF2C,KIF4A,KIFC1,KNSTRN,MAD2L1,NCAPD2,NCAPG,NCAPH,NDC80,NEK2,NUSAP1,PLK1,PRC1,RAN,RRS1,SMC4,ZWINT
GO:0007088	GO BP	UP	regulation of mitotic nuclear division	40	160	1.22e-13	ANLN,AURKA,BIRC5,BMP7,BUB1,BUB1B,CCNB1,CDC25C,CDC6,CDCA5,CDT1,CENPE,CENPF,CHEK1,DLGAP5,ESPL1,FBXO43,FBXO5,GEN1,KIF11,KNTC1,MAD2L1,MKI67,NAA10,NDC80,NEK2,NUSAP1,PHB2,PKMYT1,PLK1,PRMT5,PTTG1,PTTG2,RANBP1,TACC3,TRIP13,TTK,UBE2C,USP44,XRCC3
GO:0006807	GO BP	UP	nitrogen compound metabolic process	512	8349	1.65e-13	ACTL6A,ADAMTS17,ADAMTS19,ADAMTS20,ADAMTS3,ADCY8,AEN,AFF2,AHCY,ALAS2,ALDH18A1,ALG3,ALK,ALKBH2,ALX1,ALYREF,APEX1,ASCL1,ASF1B,ASS1,ATAD2,ATF5,ATIC,ATP5I,AURKA,AURKB,B3GNT5,BAZ1A,BCL11A,BIRC5,BLM,BRCA1,BRCA2,BRIP1,BTBD11,BUB1,BUB1B,BYSL,C10orf2,C14orf166,C14orf169,C14orf39,CAMKV,CCDC85B,CCNA2,CCNB1,CCNB1IP1,CCNB2,CCNE1,CD320,CDC20,CDC25A,CDC25C,CDC45,CDC6,CDCA5,CDCA7,CDCA7L,CDK1,CDK2,CDK4,CDKN3,CDT1,…
GO:0009059	GO BP	UP	macromolecule biosynthetic process	268	3576	1.96e-13	ACTL6A,ALAS2,ALG3,ALX1,ALYREF,APEX1,ASCL1,ASF1B,ATAD2,ATF5,B3GNT5,BAZ1A,BCL11A,BIRC5,BLM,BRCA1,BRCA2,BRIP1,C10orf2,C14orf166,C14orf169,CCDC85B,CCNE1,CDC45,CDC6,CDCA7,CDCA7L,CDK1,CDK2,CDK4,CDT1,CENPF,CHAF1A,CHEK1,CHEK2,CITED1,CLSPN,CPSF3,CUX2,DBF4,DDX1,DEPDC1,DHPS,DLX5,DNA2,DPF1,DSCC1,DTL,E2F1,E2F3,E2F7,E2F8,EGR4,EIF3F,EIF3M,EIF4EBP1,ELK1,EME1,ENSG00000229117,ERBB4,ETV1,ETV4,EXO1,FARSA,FEN1,FEV,FO…
GO:1901990	GO BP	UP	regulation of mitotic cell cycle phase transition	58	351	6.34e-13	ANLN,APEX1,AURKA,AURKB,BIRC5,BLM,BRCA1,BUB1,BUB1B,CCNB1,CDC25C,CDC45,CDC6,CDCA5,CDK1,CDK2,CDK4,CDT1,CENPE,CENPF,CEP152,CEP72,CHEK2,CLSPN,DLGAP5,DTL,E2F1,E2F7,E2F8,ESPL1,FANCI,GEN1,GTSE1,HAUS8,HMMR,KIF14,KNTC1,MAD2L1,NDC80,NEK2,PCNA,PHB2,PLK1,PLK4,PRMT1,RFWD3,TCF3,TERT,TFAP4,TICRR,TP53,TPX2,TRIAP1,TRIP13,TTK,UBE2C,USP44,XRCC3
GO:0000075	GO BP	UP	cell cycle checkpoint	42	193	1.35e-12	AURKA,AURKB,BIRC5,BLM,BRCA1,BRIP1,BUB1,BUB1B,CCNB1,CDC25C,CDC45,CDC6,CDK1,CDK2,CDT1,CENPF,CHEK1,CHEK2,CLSPN,DNA2,DTL,E2F1,E2F7,E2F8,EME1,FANCI,GTSE1,H2AFX,KNTC1,MAD2L1,NABP2,PCNA,PLK1,PRMT1,RFWD3,TICRR,TOP2A,TP53,TRIAP1,TRIP13,TTK,ZWINT
GO:0051783	GO BP	UP	regulation of nuclear division	41	184	1.38e-12	ANLN,AURKA,BIRC5,BMP7,BUB1,BUB1B,CCNB1,CDC20,CDC25C,CDC6,CDCA5,CDT1,CENPE,CENPF,CHEK1,DLGAP5,ESPL1,FBXO43,FBXO5,GEN1,KIF11,KNTC1,MAD2L1,MKI67,NAA10,NDC80,NEK2,NUSAP1,PHB2,PKMYT1,PLK1,PRMT5,PTTG1,PTTG2,RANBP1,TACC3,TRIP13,TTK,UBE2C,USP44,XRCC3
GO:0006323	GO BP	UP	DNA packaging	41	195	6.97e-12	ANP32B,ASF1B,CASC5,CCNB1,CDCA5,CDK1,CENPA,CENPH,CENPI,CENPK,CENPM,CENPN,CENPV,CENPW,CHAF1A,GRWD1,H1FX,H2AFX,H2AFY2,HELLS,HIST1H1C,HIST1H2BD,HIST1H2BH,HJURP,HMGA1,HMGB2,IPO4,MCM2,MIS18A,NAA10,NAP1L1,NCAPD2,NCAPG,NCAPH,NPM1,NUSAP1,OIP5,RUVBL1,SMC4,TOP2A,TP53
GO:0022613	GO BP	UP	ribonucleoprotein complex biogenesis	61	409	6.97e-12	BYSL,CLNS1A,DDX1,DHX37,EXOSC4,EXOSC5,EXOSC7,FBL,GAR1,GEMIN6,LIMD1,LSM3,LSM4,LYAR,MRPL11,NAF1,NAT10,NHP2,NOA1,NOB1,NOP14,NOP16,NPM1,NPM3,PES1,PRMT5,RAN,RPL12,RPL14,RPL24,RPL35,RPL35A,RPL38,RPLP0,RPS15,RPS16,RPS17,RPS19,RPS21,RPS5,RPS7,RPS9,RRP1B,RRP9,RRS1,RSL1D1,RUVBL1,RUVBL2,SNRPB,SNRPD1,SNRPD2,SNRPE,SNRPF,SNRPG,SUV39H1,TEX10,TICRR,TRMT112,URB2,WDR43,WDR74
GO:0044271	GO BP	UP	cellular nitrogen compound biosynthetic process	259	3528	6.97e-12	ACTL6A,ADCY8,ALAS2,ALX1,APEX1,ASCL1,ASF1B,ASS1,ATAD2,ATF5,ATIC,ATP5I,BAZ1A,BCL11A,BIRC5,BRCA1,C10orf2,C14orf166,C14orf169,CCDC85B,CDCA7,CDCA7L,CDK4,CENPF,CHAC2,CHEK2,CITED1,CPSF3,CUX2,DCTPP1,DDX1,DEPDC1,DHFR,DHPS,DLX5,DPF1,DTL,E2F1,E2F3,E2F7,E2F8,EGR4,EIF3F,EIF3M,EIF4EBP1,ELK1,ELOVL6,ENSG00000229117,ERBB4,ETV1,ETV4,FARSA,FEV,FOXC1,FOXM1,GADD45GIP1,GAPDH,GAR1,GMDS,GMPS,GNPNAT1,GUF1,HELLS,HES6,HK2,…
GO:0006614	GO BP	UP	SRP-dependent cotranslational protein targeting to membrane	29	92	7.03e-12	ENSG00000229117,RPL12,RPL14,RPL18,RPL24,RPL29,RPL32,RPL35,RPL35A,RPL36,RPL37,RPL38,RPL39,RPL9,RPLP0,RPS15,RPS15A,RPS16,RPS17,RPS19,RPS21,RPS25,RPS29,RPS3,RPS4X,RPS5,RPS7,RPS9,SSR3
GO:0044238	GO BP	UP	primary metabolic process	525	8808	1.05e-11	ACP6,ACTL6A,ADAMTS17,ADAMTS19,ADAMTS20,ADAMTS3,ADCY8,AEN,AFF2,AHCY,ALAS2,ALDH18A1,ALDH1A2,ALDH1B1,ALG3,ALK,ALKBH2,ALKBH7,ALX1,ALYREF,APEX1,ASCL1,ASF1B,ASS1,ATAD2,ATF5,ATIC,ATP5I,AURKA,AURKB,B3GNT5,BAZ1A,BCL11A,BIRC5,BLM,BRCA1,BRCA2,BRIP1,BTBD11,BUB1,BUB1B,BYSL,C10orf2,C14orf166,C14orf169,C14orf39,CAMKV,CCDC85B,CCNA2,CCNB1,CCNB1IP1,CCNB2,CCNE1,CDC20,CDC25A,CDC25C,CDC45,CDC6,CDCA5,CDCA7,CDCA7L,CDK1…
GO:0044237	GO BP	UP	cellular metabolic process	524	8797	1.3e-11	ACP6,ACTL6A,ADCY8,AEN,AFF2,AHCY,ALAS2,ALDH18A1,ALDH1A2,ALDH1B1,ALG3,ALK,ALKBH2,ALKBH7,ALX1,ALYREF,APEX1,ARSG,ASCL1,ASF1B,ASS1,ATAD2,ATF5,ATIC,ATP5I,AURKA,AURKB,B3GNT5,BAZ1A,BCL11A,BIRC5,BLM,BRCA1,BRCA2,BRIP1,BTBD11,BUB1,BUB1B,BYSL,C10orf2,C14orf166,C14orf169,C14orf39,CAMKV,CCDC85B,CCNA2,CCNB1,CCNB1IP1,CCNB2,CCNE1,CD320,CDC20,CDC25A,CDC25C,CDC45,CDC6,CDCA5,CDCA7,CDCA7L,CDK1,CDK2,CDK4,CDKN3,CDT1,CE…
GO:0010948	GO BP	UP	negative regulation of cell cycle process	48	273	1.7e-11	ATF5,AURKA,AURKB,BIRC5,BLM,BMP7,BRCA1,BUB1,BUB1B,CCNB1,CDC25C,CDK1,CDK2,CDK4,CDT1,CENPF,CHEK1,CHEK2,CLSPN,DTL,E2F1,E2F7,E2F8,ESPL1,FANCI,FBXO43,FBXO5,GTSE1,MAD2L1,NAA10,NEK2,NPM1,PCNA,PLK1,PRMT1,PTTG1,PTTG2,RAD51,RBBP8,RFWD3,RRM2,TFAP4,TICRR,TP53,TRIAP1,TRIP13,TTK,UXT
GO:0006412	GO BP	UP	translation	56	362	1.79e-11	DHPS,EIF3F,EIF3M,EIF4EBP1,ENSG00000229117,FARSA,GADD45GIP1,GUF1,ICT1,MARS2,MRPL11,MRPL12,MRPL15,MRPL21,MRPL3,MRPL33,MRPL4,MRPL52,MRPL54,MRPS12,MRPS2,NHP2,NOA1,PPA1,RPL12,RPL14,RPL18,RPL22L1,RPL23L,RPL24,RPL29,RPL32,RPL35,RPL35A,RPL36,RPL37,RPL38,RPL39,RPL39L,RPL9,RPLP0,RPS15,RPS15A,RPS16,RPS17,RPS19,RPS21,RPS25,RPS29,RPS3,RPS4X,RPS5,RPS7,RPS9,TICRR,VARS
GO:0043170	GO BP	UP	macromolecule metabolic process	459	7453	1.93e-11	ACTL6A,ADAMTS17,ADAMTS19,ADAMTS20,ADAMTS3,AEN,AFF2,ALAS2,ALG3,ALK,ALKBH2,ALX1,ALYREF,APEX1,ASCL1,ASF1B,ATAD2,ATF5,AURKA,AURKB,B3GNT5,BAZ1A,BCL11A,BIRC5,BLM,BRCA1,BRCA2,BRIP1,BTBD11,BUB1,BUB1B,BYSL,C10orf2,C14orf166,C14orf169,C14orf39,CAMKV,CCDC85B,CCNA2,CCNB1,CCNB1IP1,CCNB2,CCNE1,CDC20,CDC25A,CDC25C,CDC45,CDC6,CDCA5,CDCA7,CDCA7L,CDK1,CDK2,CDK4,CDKN3,CDT1,CECR2,CENPF,CHAF1A,CHEK1,CHEK2,CHML,CITED1…
GO:0033045	GO BP	UP	regulation of sister chromatid segregation	26	75	2.02e-11	BIRC5,BUB1,BUB1B,CCNB1,CDC6,CDCA5,CDT1,CENPE,CENPF,DLGAP5,ESPL1,FEN1,GEN1,MAD2L1,NAA10,NDC80,PLK1,PTTG1,PTTG2,RMI2,TACC3,TRIP13,TTK,UBE2C,USP44,XRCC3
GO:0033044	GO BP	UP	regulation of chromosome organization	51	313	3.61e-11	ATAD2,AURKB,BIRC5,BRCA1,BUB1,BUB1B,CCNB1,CCT3,CCT8,CDC45,CDC6,CDCA5,CDT1,CENPE,CENPF,CENPV,CHEK1,DLGAP5,ESPL1,FEN1,GEN1,HMGA1,MAD2L1,MCM2,MKI67,MYB,NAA10,NABP2,NAF1,NAT10,NDC80,NEK2,NOS1,PIF1,PLK1,PTTG1,PTTG2,RMI2,RUVBL2,TACC3,TOP2A,TP53,TRIM28,TRIP13,TTK,TWIST1,UBE2C,UHRF1,USP44,WDHD1,XRCC3
GO:0043604	GO BP	UP	amide biosynthetic process	66	495	5.33e-11	ASS1,ATIC,CHAC2,DHFR,DHPS,EIF3F,EIF3M,EIF4EBP1,ELOVL6,ENSG00000229117,FARSA,GADD45GIP1,GUF1,ICT1,MARS2,MRPL11,MRPL12,MRPL15,MRPL21,MRPL3,MRPL33,MRPL4,MRPL52,MRPL54,MRPS12,MRPS2,MTHFD1,MTHFD1L,NHP2,NOA1,PPA1,RPL12,RPL14,RPL18,RPL22L1,RPL23L,RPL24,RPL29,RPL32,RPL35,RPL35A,RPL36,RPL37,RPL38,RPL39,RPL39L,RPL9,RPLP0,RPS15,RPS15A,RPS16,RPS17,RPS19,RPS21,RPS25,RPS29,RPS3,RPS4X,RPS5,RPS7,RPS9,SCD,SPTSSB,…
GO:0043043	GO BP	UP	peptide biosynthetic process	57	386	5.35e-11	CHAC2,DHPS,EIF3F,EIF3M,EIF4EBP1,ENSG00000229117,FARSA,GADD45GIP1,GUF1,ICT1,MARS2,MRPL11,MRPL12,MRPL15,MRPL21,MRPL3,MRPL33,MRPL4,MRPL52,MRPL54,MRPS12,MRPS2,NHP2,NOA1,PPA1,RPL12,RPL14,RPL18,RPL22L1,RPL23L,RPL24,RPL29,RPL32,RPL35,RPL35A,RPL36,RPL37,RPL38,RPL39,RPL39L,RPL9,RPLP0,RPS15,RPS15A,RPS16,RPS17,RPS19,RPS21,RPS25,RPS29,RPS3,RPS4X,RPS5,RPS7,RPS9,TICRR,VARS
GO:0071704	GO BP	UP	organic substance metabolic process	536	9135	6.62e-11	ACP6,ACTL6A,ADAMTS17,ADAMTS19,ADAMTS20,ADAMTS3,ADCY8,AEN,AFF2,AHCY,ALAS2,ALDH18A1,ALDH1A2,ALDH1B1,ALG3,ALK,ALKBH2,ALKBH7,ALX1,ALYREF,APEX1,ASCL1,ASF1B,ASS1,ATAD2,ATF5,ATIC,ATP5I,AURKA,AURKB,B3GNT5,BAZ1A,BCL11A,BIRC5,BLM,BRCA1,BRCA2,BRIP1,BTBD11,BUB1,BUB1B,BYSL,C10orf2,C14orf166,C14orf169,C14orf39,CAMKV,CCDC85B,CCNA2,CCNB1,CCNB1IP1,CCNB2,CCNE1,CD320,CDC20,CDC25A,CDC25C,CDC45,CDC6,CDCA5,CDCA7,CDCA7…
GO:0010965	GO BP	UP	regulation of mitotic sister chromatid separation	22	53	7.23e-11	BIRC5,BUB1,BUB1B,CCNB1,CDC6,CDT1,CENPE,CENPF,DLGAP5,ESPL1,GEN1,MAD2L1,NDC80,PLK1,PTTG1,PTTG2,TACC3,TRIP13,TTK,UBE2C,USP44,XRCC3
GO:0008152	GO BP	UP	metabolic process	555	9569	1.04e-10	ABCC4,ACP6,ACTL6A,ADAMTS17,ADAMTS19,ADAMTS20,ADAMTS3,ADCY8,AEN,AFF2,AHCY,ALAS2,ALDH18A1,ALDH1A2,ALDH1B1,ALG3,ALK,ALKBH2,ALKBH7,ALX1,ALYREF,APEX1,ARSG,ASCL1,ASF1B,ASS1,ATAD2,ATF5,ATIC,ATP5I,AURKA,AURKB,B3GNT5,BAZ1A,BCL11A,BIRC5,BLM,BRCA1,BRCA2,BRIP1,BTBD11,BUB1,BUB1B,BYSL,C10orf2,C14orf166,C14orf169,C14orf39,CAMKV,CCDC85B,CCNA2,CCNB1,CCNB1IP1,CCNB2,CCNE1,CD320,CDC20,CDC25A,CDC25C,CDC45,CDC6,CDCA5,…
GO:0034655	GO BP	UP	nucleobase-containing compound catabolic process	57	394	1.05e-10	AHCY,CECR2,DCTPP1,DNA2,ENDOG,ENSG00000229117,EXOSC4,EXOSC5,EXOSC7,FEN1,GAPDH,HK2,HMGB2,LDHA,LIN28B,LSM2,LSM3,LSM4,LSM7,NBAS,NTHL1,NUDT1,NUDT5,PGK1,PKM,POP1,RNASEH2A,RNASEH2C,RPL12,RPL14,RPL18,RPL24,RPL29,RPL32,RPL35,RPL35A,RPL36,RPL37,RPL38,RPL39,RPL9,RPLP0,RPS15,RPS15A,RPS16,RPS17,RPS19,RPS21,RPS25,RPS29,RPS3,RPS4X,RPS5,RPS7,RPS9,UNG,XDH
GO:0033047	GO BP	UP	regulation of mitotic sister chromatid segregation	23	63	1.77e-10	BIRC5,BUB1,BUB1B,CCNB1,CDC6,CDT1,CENPE,CENPF,DLGAP5,ESPL1,GEN1,MAD2L1,NAA10,NDC80,PLK1,PTTG1,PTTG2,TACC3,TRIP13,TTK,UBE2C,USP44,XRCC3
GO:0007093	GO BP	UP	mitotic cell cycle checkpoint	34	153	1.9e-10	AURKA,AURKB,BIRC5,BLM,BRCA1,BUB1,BUB1B,CCNB1,CDC25C,CDK1,CDK2,CENPF,CHEK2,CLSPN,E2F1,E2F7,E2F8,EME1,FANCI,GTSE1,KNTC1,MAD2L1,NABP2,PCNA,PLK1,PRMT1,RFWD3,TICRR,TOP2A,TP53,TRIAP1,TRIP13,TTK,ZWINT
GO:0006310	GO BP	UP	DNA recombination	39	202	2.09e-10	ACTL6A,APEX1,BLM,BRCA1,BRCA2,BRIP1,C14orf39,CCNB1IP1,CDC45,EME1,ENDOG,EXO1,FEN1,GEN1,GINS2,GINS4,H2AFX,HMGB2,HMGB3,HSPD1,MND1,NABP2,PIF1,POLQ,RAD51,RAD51AP1,RAD54L,RAG2,RBBP8,RFWD3,RUVBL1,RUVBL2,TCF3,THAP9,TOP2A,TRIP13,UNG,XRCC2,XRCC3
GO:1902850	GO BP	UP	microtubule cytoskeleton organization involved in mitosis	27	94	2.32e-10	AURKA,AURKB,BIRC5,CCNB1,CDC20,CENPA,CENPE,CHEK2,ESPL1,KIF11,KIF23,KIF4A,KIFC1,MYBL2,NDC80,NEK2,NUSAP1,POC1A,PRC1,RAN,SAPCD2,SPC25,STIL,TACC3,TPX2,TTK,WDR62
GO:0044260	GO BP	UP	cellular macromolecule metabolic process	402	6413	2.41e-10	ACTL6A,ALAS2,ALG3,ALK,ALKBH2,ALX1,ALYREF,APEX1,ASCL1,ASF1B,ATAD2,ATF5,AURKA,AURKB,B3GNT5,BAZ1A,BCL11A,BIRC5,BLM,BRCA1,BRCA2,BRIP1,BTBD11,BUB1,BUB1B,C10orf2,C14orf166,C14orf169,C14orf39,CAMKV,CCDC85B,CCNA2,CCNB1,CCNB1IP1,CCNB2,CCNE1,CDC20,CDC25A,CDC25C,CDC45,CDC6,CDCA5,CDCA7,CDCA7L,CDK1,CDK2,CDK4,CDKN3,CDT1,CECR2,CENPF,CHAF1A,CHEK1,CHEK2,CHML,CITED1,CLPP,CLSPN,CPSF3,CUX2,DBF4,DCAF4,DCTPP1,DDR2,DDX…
GO:0006401	GO BP	UP	RNA catabolic process	42	237	3.33e-10	DNA2,ENSG00000229117,EXOSC4,EXOSC5,EXOSC7,FEN1,LIN28B,LSM2,LSM3,LSM4,LSM7,NBAS,POP1,RNASEH2A,RNASEH2C,RPL12,RPL14,RPL18,RPL24,RPL29,RPL32,RPL35,RPL35A,RPL36,RPL37,RPL38,RPL39,RPL9,RPLP0,RPS15,RPS15A,RPS16,RPS17,RPS19,RPS21,RPS25,RPS29,RPS3,RPS4X,RPS5,RPS7,RPS9
GO:0042254	GO BP	UP	ribosome biogenesis	45	270	3.59e-10	BYSL,DHX37,EXOSC4,EXOSC5,EXOSC7,FBL,GAR1,LYAR,MRPL11,NAF1,NAT10,NHP2,NOA1,NOB1,NOP14,NOP16,NPM1,NPM3,PES1,RAN,RPL12,RPL14,RPL24,RPL35,RPL35A,RPL38,RPLP0,RPS15,RPS16,RPS17,RPS19,RPS21,RPS5,RPS7,RPS9,RRP1B,RRP9,RRS1,RSL1D1,SUV39H1,TEX10,TRMT112,URB2,WDR43,WDR74
GO:0033260	GO BP	UP	nuclear DNA replication	18	35	4.55e-10	BRCA2,CDC45,CDT1,DNA2,FEN1,GINS1,GINS2,GMNN,PCNA,POLA1,POLA2,POLD1,POLD2,PRIM1,PRIM2,RAD51,RFC3,RFC4
GO:0007051	GO BP	UP	spindle organization	30	123	4.57e-10	ASPM,AURKA,AURKB,BIRC5,CCNB1,CDC20,CENPE,CEP72,CHEK2,ESPL1,FBXO5,HAUS8,KIF11,KIF23,KIF4A,KIFC1,KNSTRN,MYBL2,NDC80,NEK2,POC1A,PRC1,RAN,RANBP1,RPS3,SPC25,STIL,TPX2,TTK,WDR62
GO:0045787	GO BP	UP	positive regulation of cell cycle	54	376	4.61e-10	APEX1,ASCL1,AURKA,AURKB,BIRC5,BRCA1,BRCA2,CCNB1,CDC25A,CDC25C,CDC45,CDC6,CDCA5,CDK1,CDK2,CDK4,CDT1,CENPV,CHEK1,CHEK2,CKS1B,CKS2,DLGAP5,DTL,E2F1,E2F7,E2F8,ECT2,EIF4EBP1,ESPL1,FAM83D,FEN1,GEN1,GTSE1,KIF14,KIF23,MAD2L1,NDC80,NPM1,NUSAP1,PCNA,PHB2,PLK4,POC1A,PRMT1,RANBP1,RPS15A,TCF3,TERT,TFAP4,TP53,TRIAP1,UBE2C,XRCC3
GO:0090068	GO BP	UP	positive regulation of cell cycle process	45	273	4.75e-10	APEX1,AURKA,AURKB,BIRC5,BRCA1,CCNB1,CDC25A,CDC25C,CDC45,CDC6,CDCA5,CDK1,CDK2,CDK4,CDT1,CENPV,CHEK2,DLGAP5,DTL,E2F1,E2F7,E2F8,ECT2,ESPL1,FAM83D,FEN1,GEN1,GTSE1,KIF14,KIF23,MAD2L1,NDC80,NPM1,NUSAP1,PCNA,PHB2,PLK4,POC1A,PRMT1,RANBP1,TERT,TP53,TRIAP1,UBE2C,XRCC3
GO:0006413	GO BP	UP	translational initiation	32	142	5.29e-10	EIF3F,EIF3M,EIF4EBP1,ENSG00000229117,RPL12,RPL14,RPL18,RPL24,RPL29,RPL32,RPL35,RPL35A,RPL36,RPL37,RPL38,RPL39,RPL9,RPLP0,RPS15,RPS15A,RPS16,RPS17,RPS19,RPS21,RPS25,RPS29,RPS3,RPS4X,RPS5,RPS7,RPS9,TICRR
GO:0045930	GO BP	UP	negative regulation of mitotic cell cycle	42	243	6.15e-10	AURKA,AURKB,BIRC5,BLM,BMP7,BRCA1,BUB1,BUB1B,CCNB1,CDC25C,CDK1,CDK2,CDT1,CENPF,CHEK1,CHEK2,CLSPN,E2F1,E2F7,E2F8,EME1,FANCI,FOXC1,GADD45GIP1,GTSE1,KNTC1,MAD2L1,NAA10,NABP2,PCNA,PLK1,PRMT1,PTTG1,PTTG2,RFWD3,TICRR,TOP2A,TP53,TRIAP1,TRIP13,TTK,ZWINT
GO:0044270	GO BP	UP	cellular nitrogen compound catabolic process	59	441	6.16e-10	AHCY,CECR2,DCTPP1,DNA2,ENDOG,ENSG00000229117,EXOSC4,EXOSC5,EXOSC7,FEN1,GAPDH,HK2,HMGB2,LDHA,LIN28B,LSM2,LSM3,LSM4,LSM7,MPST,NBAS,NTHL1,NUDT1,NUDT5,PGK1,PKM,POP1,QPRT,RNASEH2A,RNASEH2C,RPL12,RPL14,RPL18,RPL24,RPL29,RPL32,RPL35,RPL35A,RPL36,RPL37,RPL38,RPL39,RPL9,RPLP0,RPS15,RPS15A,RPS16,RPS17,RPS19,RPS21,RPS25,RPS29,RPS3,RPS4X,RPS5,RPS7,RPS9,UNG,XDH
GO:0044085	GO BP	UP	cellular component biogenesis	195	2556	7.31e-10	ABCC4,ANLN,ANP32B,ARC,ARL2,ASF1B,ASPM,AURKA,AURKB,BDNF,BIRC5,BLM,BRIP1,BYSL,C10orf2,C17orf89,CASC5,CCDC88C,CCNB1,CCNB1IP1,CCT3,CCT8,CDC20,CDC45,CDK1,CDK2,CDT1,CENPA,CENPE,CENPF,CENPH,CENPI,CENPK,CENPM,CENPN,CENPV,CENPW,CEP152,CEP72,CHAF1A,CHEK2,CLNS1A,CLPP,DCTPP1,DDX1,DHPS,DHX37,DNA2,DNAAF2,DNAH14,DSCAM,ECSIT,ECT2,EXO1,EXOSC4,EXOSC5,EXOSC7,FANCA,FARSA,FBL,FBXO5,FKBP4,FLNC,GAR1,GEMIN6,GJC1,GMNN,GR…
GO:0033554	GO BP	UP	cellular response to stress	135	1553	8.11e-10	ACTL6A,AEN,ALKBH2,ALKBH7,APEX1,ASS1,AURKA,BLM,BMP7,BRCA1,BRCA2,BRIP1,C14orf39,CCDC88C,CCNA2,CCNB1,CDC25C,CDC45,CDCA5,CDK1,CDK2,CHAF1A,CHCHD6,CHEK1,CHEK2,CLSPN,CRYGD,DCTPP1,DDX1,DDX39A,DHFR,DNA2,DTL,E2F1,E2F7,E2F8,ECT2,EME1,ENDOG,ENSG00000160200,ESCO2,EXO1,FANCA,FANCB,FANCD2,FANCI,FEN1,FOXM1,GEN1,GINS2,GINS4,GTSE1,H2AFX,HILPDA,HIST3H2A,HK2,HMGA1,HMGB2,HSPA6,IGF2BP1,KIAA0101,KIF22,LIMD1,MACROD1,MCM…
GO:0051321	GO BP	UP	meiotic cell cycle	39	214	8.11e-10	ASPM,AURKA,BRCA2,BRIP1,BUB1,BUB1B,C14orf39,CCNB1IP1,CCNE1,CDK2,CKS2,EME1,ESPL1,EXO1,FAM9A,FANCA,FANCD2,FBXO43,FBXO5,H2AFX,KIF18A,MND1,NCAPD2,NCAPH,NEK2,PLK1,PTTG1,PTTG2,RAD51,RAD54L,RBBP8,SMC4,SPATA22,TEX15,TOP2A,TRIP13,TTK,XRCC2,XRCC3
GO:0046700	GO BP	UP	heterocycle catabolic process	58	440	1.51e-09	AHCY,CECR2,DCTPP1,DNA2,ENDOG,ENSG00000229117,EXOSC4,EXOSC5,EXOSC7,FEN1,GAPDH,HK2,HMGB2,LDHA,LIN28B,LSM2,LSM3,LSM4,LSM7,NBAS,NTHL1,NUDT1,NUDT5,PGK1,PKM,POP1,QPRT,RNASEH2A,RNASEH2C,RPL12,RPL14,RPL18,RPL24,RPL29,RPL32,RPL35,RPL35A,RPL36,RPL37,RPL38,RPL39,RPL9,RPLP0,RPS15,RPS15A,RPS16,RPS17,RPS19,RPS21,RPS25,RPS29,RPS3,RPS4X,RPS5,RPS7,RPS9,UNG,XDH
GO:0000226	GO BP	UP	microtubule cytoskeleton organization	54	393	1.83e-09	ARL2,ASPM,AURKA,AURKB,BIRC5,BRCA1,BRCA2,CCDC88C,CCNB1,CDC20,CDK1,CDK2,CENPA,CENPE,CEP152,CEP72,CHEK2,DNAAF2,ESPL1,FBXO5,GAPDH,HAUS8,KIAA0101,KIF11,KIF18A,KIF18B,KIF20A,KIF23,KIF2C,KIF4A,KIFC1,KNSTRN,MYBL2,NDC80,NEK2,NPM1,NUSAP1,PLK1,PLK4,POC1A,PRC1,RAN,RANBP1,RPS3,SAPCD2,SLC16A1,SPC25,STIL,TACC3,TPX2,TTK,UXT,WDR62,XRCC2
GO:0000956	GO BP	UP	nuclear-transcribed mRNA catabolic process	36	191	2.07e-09	ENSG00000229117,EXOSC4,EXOSC5,EXOSC7,LSM2,LSM3,LSM4,LSM7,NBAS,RPL12,RPL14,RPL18,RPL24,RPL29,RPL32,RPL35,RPL35A,RPL36,RPL37,RPL38,RPL39,RPL9,RPLP0,RPS15,RPS15A,RPS16,RPS17,RPS19,RPS21,RPS25,RPS29,RPS3,RPS4X,RPS5,RPS7,RPS9
GO:0065004	GO BP	UP	protein-DNA complex assembly	39	223	2.26e-09	ANP32B,ASF1B,CASC5,CDC45,CDT1,CENPA,CENPE,CENPF,CENPH,CENPI,CENPK,CENPM,CENPN,CENPV,CENPW,CHAF1A,GMNN,GRWD1,H1FX,H2AFX,H2AFY2,HELLS,HIST1H1C,HIST1H2BD,HIST1H2BH,HJURP,HMGB2,IPO4,MCM2,MIS18A,NAP1L1,NPM1,OIP5,POLR1E,RAD51,RUVBL1,TP53,XRCC2,XRCC3
GO:0000184	GO BP	UP	nuclear-transcribed mRNA catabolic process, nonsense-mediated decay	28	118	3.36e-09	ENSG00000229117,RPL12,RPL14,RPL18,RPL24,RPL29,RPL32,RPL35,RPL35A,RPL36,RPL37,RPL38,RPL39,RPL9,RPLP0,RPS15,RPS15A,RPS16,RPS17,RPS19,RPS21,RPS25,RPS29,RPS3,RPS4X,RPS5,RPS7,RPS9
GO:0045786	GO BP	UP	negative regulation of cell cycle	63	517	3.76e-09	ATF5,AURKA,AURKB,BIRC5,BLM,BMP7,BRCA1,BRIP1,BUB1,BUB1B,CCNB1,CDC25C,CDC45,CDC6,CDK1,CDK2,CDK4,CDKN3,CDT1,CENPF,CHEK1,CHEK2,CLSPN,DNA2,DTL,E2F1,E2F7,E2F8,EME1,ESPL1,FANCI,FBXO43,FBXO5,FOXC1,GADD45GIP1,GMNN,GTSE1,H2AFX,IL12A,KNTC1,MAD2L1,NAA10,NABP2,NEK2,NPM1,PCNA,PLK1,PRMT1,PTTG1,PTTG2,RAD51,RBBP8,RFWD3,RRM2,TFAP4,TICRR,TOP2A,TP53,TRIAP1,TRIP13,TTK,UXT,ZWINT
GO:0031570	GO BP	UP	DNA integrity checkpoint	31	147	4.1e-09	AURKA,BLM,BRCA1,BRIP1,CCNB1,CDC25C,CDC45,CDC6,CDK1,CDK2,CDT1,CHEK1,CHEK2,CLSPN,DNA2,DTL,E2F1,E2F7,E2F8,EME1,FANCI,GTSE1,H2AFX,PCNA,PLK1,PRMT1,RFWD3,TICRR,TOP2A,TP53,TRIAP1
GO:0007052	GO BP	UP	mitotic spindle organization	22	70	4.26e-09	AURKA,AURKB,BIRC5,CCNB1,CDC20,CENPE,CHEK2,KIF11,KIF23,KIF4A,KIFC1,MYBL2,NDC80,NEK2,POC1A,PRC1,RAN,SPC25,STIL,TPX2,TTK,WDR62
GO:0030071	GO BP	UP	regulation of mitotic metaphase/anaphase transition	19	49	4.53e-09	BIRC5,BUB1,BUB1B,CCNB1,CDC6,CDT1,CENPE,CENPF,DLGAP5,ESPL1,GEN1,MAD2L1,NDC80,PLK1,TRIP13,TTK,UBE2C,USP44,XRCC3
GO:0032392	GO BP	UP	DNA geometric change	21	63	4.58e-09	BLM,BRIP1,C10orf2,CDC45,DDX1,DNA2,GINS1,GINS2,GINS4,HMGA1,HMGB2,HMGB3,MCM2,MCM4,MCM6,PIF1,RAD51,RAD54L,RUVBL1,RUVBL2,TP53
GO:0071824	GO BP	UP	protein-DNA complex subunit organization	41	253	5.31e-09	ANP32B,ASF1B,CASC5,CDC45,CDT1,CENPA,CENPE,CENPF,CENPH,CENPI,CENPK,CENPM,CENPN,CENPV,CENPW,CHAF1A,GMNN,GRWD1,H1FX,H2AFX,H2AFY2,HELLS,HIST1H1C,HIST1H2BD,HIST1H2BH,HIST3H2A,HJURP,HMGA1,HMGB2,IPO4,MCM2,MIS18A,NAP1L1,NPM1,OIP5,POLR1E,RAD51,RUVBL1,TP53,XRCC2,XRCC3
GO:1901361	GO BP	UP	organic cyclic compound catabolic process	60	484	5.55e-09	AHCY,CECR2,CYP27B1,DCTPP1,DNA2,ENDOG,ENSG00000229117,EXOSC4,EXOSC5,EXOSC7,FEN1,GAPDH,HK2,HMGB2,HSD17B6,LDHA,LIN28B,LSM2,LSM3,LSM4,LSM7,NBAS,NTHL1,NUDT1,NUDT5,PGK1,PKM,POP1,QPRT,RNASEH2A,RNASEH2C,RPL12,RPL14,RPL18,RPL24,RPL29,RPL32,RPL35,RPL35A,RPL36,RPL37,RPL38,RPL39,RPL9,RPLP0,RPS15,RPS15A,RPS16,RPS17,RPS19,RPS21,RPS25,RPS29,RPS3,RPS4X,RPS5,RPS7,RPS9,UNG,XDH
GO:0072594	GO BP	UP	establishment of protein localization to organelle	53	396	5.94e-09	BRCA2,ENSG00000229117,H2AFY2,HK2,HSPD1,IPO4,MMP12,NABP2,PAM16,PEX5L,PHB2,POLA2,RAN,RANBP1,RPL12,RPL14,RPL18,RPL24,RPL29,RPL32,RPL35,RPL35A,RPL36,RPL37,RPL38,RPL39,RPL9,RPLP0,RPS15,RPS15A,RPS16,RPS17,RPS19,RPS21,RPS25,RPS29,RPS3,RPS4X,RPS5,RPS7,RPS9,RUVBL2,SIX2,SIX3,SLC25A6,SLC27A2,SSR3,TERT,TIMM10,TIMM13,TIMM9,TOMM22,TOMM40
GO:0033365	GO BP	UP	protein localization to organelle	72	649	6.96e-09	ARL2,AURKA,AURKB,BMP7,BRCA2,BUB1B,CASC5,CDK1,CENPA,DDX1,ENSG00000229117,ESCO2,FAM83D,GSG2,H2AFY2,HK2,HSPD1,IPO4,MMP12,NABP2,PAM16,PES1,PEX5L,PHB2,PLK1,POLA2,RAN,RANBP1,RPL12,RPL14,RPL18,RPL24,RPL29,RPL32,RPL35,RPL35A,RPL36,RPL37,RPL38,RPL39,RPL9,RPLP0,RPS15,RPS15A,RPS16,RPS17,RPS19,RPS21,RPS25,RPS29,RPS3,RPS4X,RPS5,RPS7,RPS9,RRS1,RUVBL2,SIX2,SIX3,SIX4,SLC25A6,SLC27A2,SMO,SSR3,STIL,TERT,TIMM10,TIM…
GO:0010467	GO BP	UP	gene expression	255	3733	9.19e-09	ACTL6A,ADAMTS3,AFF2,ALX1,ALYREF,APEX1,ASCL1,ASF1B,ATAD2,ATF5,BAZ1A,BCL11A,BIRC5,BRCA1,BYSL,C10orf2,C14orf166,C14orf169,CCDC85B,CDCA7,CDCA7L,CDK4,CHEK2,CITED1,CLNS1A,CPSF3,CUX2,DCAF4,DDX1,DDX39A,DEPDC1,DHPS,DHX37,DLX5,DPF1,DUS3L,E2F1,E2F3,E2F7,E2F8,EGR4,EIF3F,EIF3M,EIF4EBP1,ELK1,ENSG00000229117,ERBB4,ETV1,ETV4,EXOSC4,EXOSC5,EXOSC7,F12,FARSA,FBL,FEV,FOXC1,FOXM1,GADD45GIP1,GAR1,GEMIN6,GUF1,HELLS,HES…
GO:0031497	GO BP	UP	chromatin assembly	31	154	9.97e-09	ANP32B,ASF1B,CASC5,CENPA,CENPH,CENPI,CENPK,CENPM,CENPN,CENPV,CENPW,CHAF1A,GRWD1,H1FX,H2AFX,H2AFY2,HELLS,HIST1H1C,HIST1H2BD,HIST1H2BH,HJURP,HMGA1,HMGB2,IPO4,MCM2,MIS18A,NAP1L1,NPM1,OIP5,RUVBL1,TP53
GO:0006333	GO BP	UP	chromatin assembly or disassembly	33	174	1e-08	ANP32B,ASF1B,CASC5,CENPA,CENPH,CENPI,CENPK,CENPM,CENPN,CENPV,CENPW,CHAF1A,GRWD1,H1FX,H2AFX,H2AFY2,HELLS,HIST1H1C,HIST1H2BD,HIST1H2BH,HIST3H2A,HJURP,HMGA1,HMGB2,IPO4,MCM2,MIS18A,NAP1L1,NPM1,OIP5,RUVBL1,SUV39H2,TP53
GO:0140013	GO BP	UP	meiotic nuclear division	30	146	1.24e-08	ASPM,AURKA,BRCA2,BRIP1,BUB1,BUB1B,C14orf39,CCNB1IP1,CCNE1,CKS2,EME1,ESPL1,FANCA,FANCD2,FBXO5,KIF18A,MND1,NCAPH,PLK1,PTTG1,PTTG2,RAD51,SMC4,SPATA22,TEX15,TOP2A,TRIP13,TTK,XRCC2,XRCC3
GO:0006518	GO BP	UP	peptide metabolic process	60	497	1.29e-08	CHAC2,DHPS,EIF3F,EIF3M,EIF4EBP1,ENSG00000229117,FARSA,GADD45GIP1,GDAP1L1,GSTO1,GSTO2,GUF1,ICT1,MARS2,MRPL11,MRPL12,MRPL15,MRPL21,MRPL3,MRPL33,MRPL4,MRPL52,MRPL54,MRPS12,MRPS2,NHP2,NOA1,PPA1,RPL12,RPL14,RPL18,RPL22L1,RPL23L,RPL24,RPL29,RPL32,RPL35,RPL35A,RPL36,RPL37,RPL38,RPL39,RPL39L,RPL9,RPLP0,RPS15,RPS15A,RPS16,RPS17,RPS19,RPS21,RPS25,RPS29,RPS3,RPS4X,RPS5,RPS7,RPS9,TICRR,VARS
GO:0034470	GO BP	UP	ncRNA processing	47	340	2.42e-08	BYSL,C14orf166,DDX1,DHX37,DUS3L,EXOSC4,EXOSC5,EXOSC7,FBL,GAR1,LIN28B,LYAR,METTL1,NAF1,NAT10,NHP2,NOB1,NOP14,NPM3,PES1,POLR3K,POP1,PUS7,RNF113A,RPL14,RPL35,RPL35A,RPP40,RPS15,RPS16,RPS17,RPS19,RPS21,RPS7,RPS9,RPUSD4,RRP1B,RRP9,RRS1,RSL1D1,SUV39H1,TEX10,THG1L,TRMT10C,TRMT112,TRNT1,WDR43
GO:1903046	GO BP	UP	meiotic cell cycle process	31	161	2.46e-08	ASPM,AURKA,BRCA2,BRIP1,BUB1,BUB1B,C14orf39,CCNB1IP1,CCNE1,CKS2,EME1,ESPL1,FANCA,FANCD2,FBXO5,KIF18A,MND1,NCAPD2,NCAPH,PLK1,PTTG1,PTTG2,RAD51,SMC4,SPATA22,TEX15,TOP2A,TRIP13,TTK,XRCC2,XRCC3
GO:0043603	GO BP	UP	cellular amide metabolic process	76	732	3.03e-08	ASS1,ATIC,CHAC2,DGAT2,DHFR,DHPS,EIF3F,EIF3M,EIF4EBP1,ELOVL6,ENSG00000229117,FARSA,GADD45GIP1,GDAP1L1,GSTO1,GSTO2,GUF1,ICT1,LHX4-AS1,MARS2,MRPL11,MRPL12,MRPL15,MRPL21,MRPL3,MRPL33,MRPL4,MRPL52,MRPL54,MRPS12,MRPS2,MTHFD1,MTHFD1L,MTHFD2,MTHFD2L,NHP2,NOA1,PPA1,RPL12,RPL14,RPL18,RPL22L1,RPL23L,RPL24,RPL29,RPL32,RPL35,RPL35A,RPL36,RPL37,RPL38,RPL39,RPL39L,RPL9,RPLP0,RPS15,RPS15A,RPS16,RPS17,RPS19,RPS21…
GO:0016070	GO BP	UP	RNA metabolic process	235	3430	4.8e-08	ACTL6A,AFF2,ALX1,ALYREF,APEX1,ASCL1,ASF1B,ATAD2,ATF5,BAZ1A,BCL11A,BIRC5,BRCA1,BYSL,C10orf2,C14orf166,C14orf169,CCDC85B,CDCA7,CDCA7L,CDK4,CHEK2,CITED1,CLNS1A,CPSF3,CUX2,DCAF4,DDX1,DDX10,DDX39A,DEPDC1,DHX37,DLX5,DNA2,DPF1,DUS3L,E2F1,E2F3,E2F7,E2F8,EGR4,ELK1,ENSG00000229117,ERBB4,ETV1,ETV4,EXO1,EXOSC4,EXOSC5,EXOSC7,FARSA,FBL,FEN1,FEV,FOXC1,FOXM1,GAR1,GEMIN6,HELLS,HES6,HMGA1,HMGB2,HMGB3,HOXD10,HOXD11…
GO:1901988	GO BP	UP	negative regulation of cell cycle phase transition	32	177	5.01e-08	ATF5,AURKA,AURKB,BIRC5,BLM,BRCA1,BUB1,BUB1B,CCNB1,CDC25C,CDK1,CDK2,CENPF,CHEK1,CHEK2,CLSPN,DTL,E2F1,E2F7,E2F8,FANCI,GTSE1,MAD2L1,PCNA,PLK1,PRMT1,RFWD3,TICRR,TP53,TRIAP1,TRIP13,TTK
GO:0043933	GO BP	UP	protein-containing complex subunit organization	141	1770	5.52e-08	ADAMTS3,ANLN,ANP32B,ARC,ARL2,ASF1B,BLM,C10orf2,C17orf89,CASC5,CCDC88C,CCNB1,CCT3,CCT8,CDC45,CDK1,CDT1,CENPA,CENPE,CENPF,CENPH,CENPI,CENPK,CENPM,CENPN,CENPV,CENPW,CHAF1A,CLNS1A,CLPP,DCTPP1,DDR2,DDX1,DHPS,DNAAF2,ECSIT,ECT2,FANCA,FARSA,FBXO5,FKBP4,FOXC1,FZD2,GADD45GIP1,GEMIN6,GMNN,GRWD1,H1FX,H2AFX,H2AFY2,HBB,HELLS,HIST1H1C,HIST1H2BD,HIST1H2BH,HIST3H2A,HJURP,HMGA1,HMGB2,HSPD1,ICT1,IMPDH2,IPO4,KCNA4,K…
GO:0006364	GO BP	UP	rRNA processing	33	192	8.35e-08	BYSL,DHX37,EXOSC4,EXOSC5,EXOSC7,FBL,GAR1,LYAR,NAF1,NAT10,NHP2,NOB1,NOP14,NPM3,PES1,RPL14,RPL35,RPL35A,RPS15,RPS16,RPS17,RPS19,RPS21,RPS7,RPS9,RRP1B,RRP9,RRS1,RSL1D1,SUV39H1,TEX10,TRMT112,WDR43
GO:0002181	GO BP	UP	cytoplasmic translation	18	57	1.72e-07	EIF3M,EIF4EBP1,ENSG00000229117,RPL18,RPL22L1,RPL24,RPL29,RPL32,RPL35A,RPL36,RPL38,RPL39,RPL9,RPS21,RPS29,RPS3,RPS7,TICRR
GO:0034508	GO BP	UP	centromere complex assembly	17	50	1.86e-07	CASC5,CENPA,CENPE,CENPF,CENPH,CENPI,CENPK,CENPM,CENPN,CENPV,CENPW,HELLS,HJURP,MIS18A,NPM1,OIP5,RUVBL1
GO:0006334	GO BP	UP	nucleosome assembly	27	137	1.95e-07	ANP32B,ASF1B,CASC5,CENPA,CENPH,CENPI,CENPK,CENPM,CENPN,CENPW,CHAF1A,GRWD1,H1FX,H2AFX,H2AFY2,HIST1H1C,HIST1H2BD,HIST1H2BH,HJURP,HMGB2,IPO4,MCM2,MIS18A,NAP1L1,NPM1,OIP5,RUVBL1
GO:0051052	GO BP	UP	regulation of DNA metabolic process	48	381	2.23e-07	ALYREF,AURKB,BLM,BRCA1,BRCA2,CCT3,CCT8,CDC6,CDK1,CDK2,CDT1,CHEK1,CHEK2,DNA2,DSCC1,E2F7,E2F8,ENDOG,ESCO2,FOXM1,GMNN,H2AFX,MIS18A,NABP2,NAF1,NAT10,NEK2,NPM1,PARPBP,PCNA,PIF1,POLQ,PRMT5,RAD51,RAD51AP1,RFC3,RFC4,RPS3,STOML2,TEX15,TICRR,TIMELESS,TP53,TRIM28,TWIST1,UHRF1,UNG,ZNF93
GO:0006270	GO BP	UP	DNA replication initiation	14	31	2.39e-07	CCNE1,CDC45,CDC6,GINS2,GINS4,MCM10,MCM2,MCM3,MCM4,MCM5,MCM6,ORC1,POLA1,POLA2
GO:1901991	GO BP	UP	negative regulation of mitotic cell cycle phase transition	29	160	2.7e-07	AURKA,AURKB,BIRC5,BLM,BRCA1,BUB1,BUB1B,CCNB1,CDC25C,CDK1,CDK2,CENPF,CHEK2,CLSPN,E2F1,E2F7,E2F8,FANCI,GTSE1,MAD2L1,PCNA,PLK1,PRMT1,RFWD3,TICRR,TP53,TRIAP1,TRIP13,TTK
GO:0006396	GO BP	UP	RNA processing	79	825	3.59e-07	AFF2,ALYREF,BYSL,C14orf166,CLNS1A,CPSF3,DCAF4,DDX1,DDX39A,DHX37,DUS3L,EXOSC4,EXOSC5,EXOSC7,FBL,GAR1,GEMIN6,LIN28B,LSM2,LSM3,LSM4,LSM7,LYAR,MBNL3,METTL1,NAF1,NAT10,NHP2,NOB1,NOP14,NPM3,PES1,POLR2H,POLR2I,POLR3K,POP1,PRMT5,PTCD2,PUS7,RBM11,RBM20,RBM3,RNF113A,RPL14,RPL35,RPL35A,RPP40,RPS15,RPS16,RPS17,RPS19,RPS21,RPS7,RPS9,RPUSD4,RRP1B,RRP9,RRS1,RSL1D1,SNRNP25,SNRPA,SNRPB,SNRPD1,SNRPD2,SNRPE,SNRPF,S…
GO:0032508	GO BP	UP	DNA duplex unwinding	17	53	3.65e-07	BLM,BRIP1,C10orf2,CDC45,DDX1,DNA2,GINS1,GINS2,GINS4,HMGA1,MCM2,MCM4,MCM6,PIF1,RAD51,RUVBL1,RUVBL2
GO:0034660	GO BP	UP	ncRNA metabolic process	56	497	4.24e-07	BYSL,C14orf166,DDX1,DHX37,DUS3L,EXOSC4,EXOSC5,EXOSC7,FARSA,FBL,GAR1,LIN28B,LYAR,MARS2,METTL1,NABP2,NAF1,NAT10,NHP2,NOB1,NOP14,NPM3,PES1,POLR2H,POLR2I,POLR3K,POP1,PPA1,PUS7,RAN,RNF113A,RPL14,RPL35,RPL35A,RPP40,RPS15,RPS16,RPS17,RPS19,RPS21,RPS7,RPS9,RPUSD4,RRP1B,RRP9,RRS1,RSL1D1,SNAPC1,SUV39H1,TEX10,THG1L,TRMT10C,TRMT112,TRNT1,VARS,WDR43
GO:0007098	GO BP	UP	centrosome cycle	20	78	4.47e-07	ARL2,AURKA,BRCA1,BRCA2,CDK1,CDK2,CEP152,CEP72,HAUS8,KIAA0101,KIF11,NEK2,NPM1,PLK1,PLK4,SLC16A1,STIL,UXT,WDR62,XRCC2
GO:0034622	GO BP	UP	cellular protein-containing complex assembly	79	832	4.89e-07	ANLN,ANP32B,ARL2,ASF1B,C17orf89,CASC5,CDC45,CDT1,CENPA,CENPE,CENPF,CENPH,CENPI,CENPK,CENPM,CENPN,CENPV,CENPW,CHAF1A,CLNS1A,DDX1,DNAAF2,ECSIT,FBXO5,FKBP4,GEMIN6,GMNN,GRWD1,H1FX,H2AFX,H2AFY2,HELLS,HIST1H1C,HIST1H2BD,HIST1H2BH,HJURP,HMGB2,HSPD1,IPO4,LIMD1,LSM3,LSM4,MCM2,MIS18A,MRPL11,NAF1,NAP1L1,NDUFB11,NPM1,NUP93,OIP5,POLR1E,PRMT5,PSMG1,RAD51,RPL12,RPL24,RPL38,RPS15,RPS17,RPS19,RPS5,RRS1,RUVBL1,RUV…
GO:0034728	GO BP	UP	nucleosome organization	29	167	5.98e-07	ANP32B,ASF1B,CASC5,CENPA,CENPH,CENPI,CENPK,CENPM,CENPN,CENPW,CHAF1A,GRWD1,H1FX,H2AFX,H2AFY2,HIST1H1C,HIST1H2BD,HIST1H2BH,HIST3H2A,HJURP,HMGA1,HMGB2,IPO4,MCM2,MIS18A,NAP1L1,NPM1,OIP5,RUVBL1
GO:1902749	GO BP	UP	regulation of cell cycle G2/M phase transition	29	167	5.98e-07	ATF5,AURKA,AURKB,BLM,BRCA1,CCNB1,CDC25A,CDC25C,CDK1,CDK2,CDK4,CENPF,CEP152,CEP72,CHEK1,CLSPN,DTL,FANCI,GTSE1,HAUS8,HMMR,KIF14,NEK2,NPM1,PLK1,PLK4,TICRR,TP53,TPX2
GO:0007017	GO BP	UP	microtubule-based process	63	605	7.43e-07	ARL2,ASPM,AURKA,AURKB,BIRC5,BRCA1,BRCA2,CCDC88C,CCNB1,CDC20,CDK1,CDK2,CENPA,CENPE,CEP152,CEP72,CHEK2,DLGAP5,DNAAF2,DNAH11,DNAH14,ESPL1,FBXO5,GAPDH,GTSE1,HAUS8,KIAA0101,KIF11,KIF14,KIF15,KIF18A,KIF18B,KIF20A,KIF22,KIF23,KIF2C,KIF4A,KIF6,KIFC1,KNSTRN,MYBL2,NDC80,NEK2,NPM1,NUSAP1,PLK1,PLK4,POC1A,PRC1,RAN,RANBP1,RPS3,SAPCD2,SLC16A1,SPC25,STIL,TACC3,TPX2,TTK,UXT,WDR34,WDR62,XRCC2
GO:0022616	GO BP	UP	DNA strand elongation	12	23	8.06e-07	DNA2,FEN1,GINS1,GINS2,GINS4,PCNA,POLA1,POLD2,RFC3,RFC4,RNASEH2A,TERT
GO:0000083	GO BP	UP	regulation of transcription involved in G1/S transition of mitotic cell cycle	13	29	8.35e-07	CCNE1,CDC45,CDC6,CDT1,DHFR,E2F1,E2F7,FBXO5,ORC1,PCNA,POLA1,RRM2,TYMS
GO:0006271	GO BP	UP	DNA strand elongation involved in DNA replication	11	18	9.22e-07	DNA2,FEN1,GINS1,GINS2,GINS4,PCNA,POLA1,POLD2,RFC3,RFC4,RNASEH2A
GO:0000723	GO BP	UP	telomere maintenance	22	101	1e-06	APEX1,BLM,BRCA2,CCNE1,DNA2,EXO1,FEN1,GAR1,NHP2,PCNA,PIF1,POLA1,POLA2,POLD1,POLD2,PRIM1,PRIM2,RAD51,RFC3,RFC4,TERT,XRCC3
GO:0090150	GO BP	UP	establishment of protein localization to membrane	33	217	1.04e-06	ENSG00000229117,RPL12,RPL14,RPL18,RPL24,RPL29,RPL32,RPL35,RPL35A,RPL36,RPL37,RPL38,RPL39,RPL9,RPLP0,RPS15,RPS15A,RPS16,RPS17,RPS19,RPS21,RPS25,RPS29,RPS3,RPS4X,RPS5,RPS7,RPS9,SSR3,TIMM10,TIMM13,TIMM9,TOMM22
GO:0010629	GO BP	UP	negative regulation of gene expression	129	1670	1.47e-06	AFF2,ALX1,ASCL1,ATF5,AURKB,BCL11A,BIRC5,BMP7,BRCA1,BRIP1,C14orf169,CCDC85B,CCNB1,CCNE1,CDK2,CENPF,CITED1,CUX2,DEPDC1,DHFR,E2F1,E2F7,E2F8,EIF4EBP1,EN1,ENSG00000229117,EXOSC4,EXOSC5,EXOSC7,FERMT1,FOXC1,FOXM1,GAPDH,GMNN,H2AFX,H2AFY2,H2AFZ,HELLS,HES6,HIST1H1C,HIST1H2AE,HIST1H2AL,HIST3H2A,HMGA1,HMGB2,IGF2BP1,IQGAP3,KLF16,LHX9,LIMD1,LIN28B,LSM2,LSM3,LSM4,LSM7,LYAR,MAP2K2,MMP12,MYB,MYCN,NBAS,NFXL1,NME1,…
GO:0042770	GO BP	UP	signal transduction in response to DNA damage	22	104	1.53e-06	AURKA,BRCA1,BRCA2,CCNB1,CDC25C,CDK1,CDK2,CHEK1,CHEK2,DTL,E2F1,E2F7,E2F8,FOXM1,GTSE1,PCNA,PLK1,PRMT1,RPS6KA6,TFAP4,TP53,TRIAP1
GO:1901566	GO BP	UP	organonitrogen compound biosynthetic process	111	1370	1.55e-06	ADCY8,AHCY,ALAS2,ALDH18A1,ALG3,ASS1,ATIC,ATP5I,B3GNT5,CHAC2,DHFR,DHPS,EIF3F,EIF3M,EIF4EBP1,ELOVL6,ENSG00000160200,ENSG00000229117,FARSA,GADD45GIP1,GALNT14,GAPDH,GMPS,GSTO1,GSTO2,GUF1,HK2,HS3ST2,ICT1,IDH2,IMPDH2,LDHA,MARS2,MRPL11,MRPL12,MRPL15,MRPL21,MRPL3,MRPL33,MRPL4,MRPL52,MRPL54,MRPS12,MRPS2,MTHFD1,MTHFD1L,MTHFD2L,NAT8L,NCAN,NHP2,NME1,NME4,NOA1,ODC1,PAICS,PGK1,PHGDH,PKM,PPA1,PPAT,PRTFDC1,PSAT1…
GO:0006302	GO BP	UP	double-strand break repair	29	178	1.88e-06	BLM,BRCA1,BRCA2,BRIP1,C14orf39,CDC45,CDCA5,CHEK2,DDX1,DNA2,EME1,ESCO2,FEN1,GEN1,GINS2,GINS4,H2AFX,MND1,NABP2,POLA1,POLQ,RAD51,RAD51AP1,RAD54L,RBBP8,RFWD3,TRIP13,XRCC2,XRCC3
GO:0007127	GO BP	UP	meiosis I	22	106	2.02e-06	AURKA,BRCA2,BRIP1,C14orf39,CCNB1IP1,CCNE1,CKS2,EME1,ESPL1,FANCD2,FBXO5,MND1,PLK1,PTTG1,PTTG2,RAD51,SPATA22,TEX15,TOP2A,TRIP13,XRCC2,XRCC3
GO:0031055	GO BP	UP	chromatin remodeling at centromere	15	46	2.02e-06	CASC5,CENPA,CENPH,CENPI,CENPK,CENPM,CENPN,CENPV,CENPW,HELLS,HJURP,MIS18A,NPM1,OIP5,RUVBL1
GO:0051784	GO BP	UP	negative regulation of nuclear division	15	47	2.52e-06	BIRC5,BMP7,BUB1,BUB1B,CENPF,CHEK1,FBXO43,FBXO5,MAD2L1,NAA10,PLK1,PTTG1,PTTG2,TRIP13,TTK
GO:0000077	GO BP	UP	DNA damage checkpoint	25	138	2.55e-06	AURKA,BLM,BRCA1,BRIP1,CCNB1,CDC25C,CDK1,CDK2,CHEK1,CHEK2,CLSPN,DTL,E2F1,E2F7,E2F8,EME1,FANCI,GTSE1,H2AFX,PCNA,PLK1,PRMT1,RFWD3,TP53,TRIAP1
GO:0032201	GO BP	UP	telomere maintenance via semi-conservative replication	11	21	2.77e-06	DNA2,FEN1,PCNA,POLA1,POLA2,POLD1,POLD2,PRIM1,PRIM2,RFC3,RFC4
GO:1901989	GO BP	UP	positive regulation of cell cycle phase transition	19	81	3.02e-06	APEX1,BIRC5,CCNB1,CDC25A,CDC25C,CDC45,CDC6,CDCA5,CDK1,CDK4,CDT1,DLGAP5,DTL,ESPL1,FAM83D,NPM1,PHB2,TERT,UBE2C
GO:0072422	GO BP	UP	signal transduction involved in DNA damage checkpoint	18	73	3.43e-06	AURKA,BRCA1,CCNB1,CDC25C,CDK1,CDK2,CHEK1,CHEK2,DTL,E2F1,E2F7,E2F8,GTSE1,PCNA,PLK1,PRMT1,TP53,TRIAP1
GO:0030330	GO BP	UP	DNA damage response, signal transduction by p53 class mediator	19	82	3.47e-06	AURKA,BRCA1,BRCA2,CCNB1,CDC25C,CDK1,CDK2,CHEK2,E2F1,E2F7,E2F8,FOXM1,GTSE1,PCNA,PRMT1,RPS6KA6,TFAP4,TP53,TRIAP1
GO:0006605	GO BP	UP	protein targeting	40	318	3.55e-06	AKAP5,ENSG00000229117,HSPD1,PAM16,PEX5L,RPL12,RPL14,RPL18,RPL24,RPL29,RPL32,RPL35,RPL35A,RPL36,RPL37,RPL38,RPL39,RPL9,RPLP0,RPS15,RPS15A,RPS16,RPS17,RPS19,RPS21,RPS25,RPS29,RPS3,RPS4X,RPS5,RPS7,RPS9,SLC25A6,SLC27A2,SSR3,TIMM10,TIMM13,TIMM9,TOMM22,TOMM40
GO:0016071	GO BP	UP	mRNA metabolic process	65	667	3.64e-06	AFF2,ALYREF,CLNS1A,CPSF3,DDX1,DDX39A,ENSG00000229117,EXOSC4,EXOSC5,EXOSC7,GEMIN6,LSM2,LSM3,LSM4,LSM7,MBNL3,NBAS,POLR2H,POLR2I,PRMT5,PTCD2,PUS7,RBM11,RBM20,RNF113A,RPL12,RPL14,RPL18,RPL24,RPL29,RPL32,RPL35,RPL35A,RPL36,RPL37,RPL38,RPL39,RPL9,RPLP0,RPS15,RPS15A,RPS16,RPS17,RPS19,RPS21,RPS25,RPS29,RPS3,RPS4X,RPS5,RPS7,RPS9,RRP1B,SNRNP25,SNRPA,SNRPB,SNRPD1,SNRPD2,SNRPE,SNRPF,SNRPG,THOC6,TP53,TRMT10C,…
GO:0006325	GO BP	UP	chromatin organization	66	683	3.82e-06	ACTL6A,ANP32B,ASF1B,ATAD2,AURKA,AURKB,BAZ1A,BRCA2,C14orf169,CASC5,CCNA2,CCNB1,CDK1,CDK2,CECR2,CENPA,CENPH,CENPI,CENPK,CENPM,CENPN,CENPV,CENPW,CHAF1A,CHEK1,FBL,GRWD1,GSG2,H1FX,H2AFX,H2AFY2,H2AFZ,HELLS,HIST1H1C,HIST1H2AE,HIST1H2AL,HIST1H2BD,HIST1H2BH,HIST3H2A,HJURP,HMGA1,HMGB2,IPO4,MCM2,MIS18A,MYB,NAP1L1,NPM1,NUDT5,OIP5,POLE3,PRDM5,PRMT1,PRMT5,RAG2,RUVBL1,RUVBL2,SAP30,SUV39H1,SUV39H2,TAF10,TP53,TRI…
GO:0033043	GO BP	UP	regulation of organelle organization	96	1155	4.26e-06	ANLN,ARL2,ATAD2,ATF5,AURKA,AURKB,BIRC5,BMP7,BRCA1,BUB1,BUB1B,CCNB1,CCT3,CCT8,CDC20,CDC25C,CDC42EP3,CDC45,CDC6,CDCA5,CDT1,CENPE,CENPF,CENPV,CHEK1,DLGAP5,E2F1,ESPL1,FBXO43,FBXO5,FEN1,FEZ1,FKBP4,GEN1,HK2,HMGA1,KIF11,KIF18A,KNTC1,LAPTM4B,MAD2L1,MAP2K2,MCM2,MKI67,MPV17L,MYB,NAA10,NABP2,NAF1,NAT10,NDC80,NEK2,NOS1,NPM1,NUSAP1,ODAM,PDGFRA,PHB2,PIF1,PKMYT1,PLK1,PLK4,POC1A,PRELID1,PRMT5,PTTG1,PTTG2,RAB33A,…
GO:0051383	GO BP	UP	kinetochore organization	10	17	4.53e-06	CDT1,CENPA,CENPE,CENPF,CENPH,CENPK,CENPN,CENPW,NDC80,SMC4
GO:0033046	GO BP	UP	negative regulation of sister chromatid segregation	12	29	4.95e-06	BIRC5,BUB1,BUB1B,CENPF,ESPL1,MAD2L1,NAA10,PLK1,PTTG1,PTTG2,TRIP13,TTK
GO:0045132	GO BP	UP	meiotic chromosome segregation	19	85	5.36e-06	BRIP1,BUB1,BUB1B,C14orf39,CCNB1IP1,CCNE1,EME1,ESPL1,FANCD2,NCAPH,PLK1,PTTG1,PTTG2,SMC4,SPATA22,TEX15,TOP2A,TRIP13,TTK
GO:0006338	GO BP	UP	chromatin remodeling	26	156	5.45e-06	ACTL6A,ANP32B,BAZ1A,C14orf169,CASC5,CECR2,CENPA,CENPH,CENPI,CENPK,CENPM,CENPN,CENPV,CENPW,CHEK1,HELLS,HJURP,HMGA1,MIS18A,MYB,NPM1,NUDT5,OIP5,RUVBL1,RUVBL2,SUV39H2
GO:0071897	GO BP	UP	DNA biosynthetic process	20	95	5.8e-06	CENPF,DTL,GAR1,KIAA0101,NHP2,PCNA,POLA1,POLA2,POLD1,POLD2,POLE2,POLE3,POLQ,PRIM2,RFC3,RFC4,SPATA22,TERT,TK1,TYMS
GO:0045839	GO BP	UP	negative regulation of mitotic nuclear division	13	37	6.73e-06	BIRC5,BMP7,BUB1,BUB1B,CENPF,CHEK1,MAD2L1,NAA10,PLK1,PTTG1,PTTG2,TRIP13,TTK
GO:0006336	GO BP	UP	DNA replication-independent nucleosome assembly	15	53	8.17e-06	ASF1B,CASC5,CENPA,CENPH,CENPI,CENPK,CENPM,CENPN,CENPW,HJURP,IPO4,MIS18A,NPM1,OIP5,RUVBL1
GO:0044774	GO BP	UP	mitotic DNA integrity checkpoint	21	108	8.94e-06	AURKA,BLM,CCNB1,CDC25C,CDK1,CDK2,CHEK2,CLSPN,E2F1,E2F7,E2F8,EME1,FANCI,GTSE1,PCNA,PRMT1,RFWD3,TICRR,TOP2A,TP53,TRIAP1
GO:0065003	GO BP	UP	protein-containing complex assembly	116	1514	9.67e-06	ANLN,ANP32B,ARC,ARL2,ASF1B,BLM,C10orf2,C17orf89,CASC5,CCDC88C,CCNB1,CCT3,CCT8,CDC45,CDK1,CDT1,CENPA,CENPE,CENPF,CENPH,CENPI,CENPK,CENPM,CENPN,CENPV,CENPW,CHAF1A,CLNS1A,CLPP,DCTPP1,DDX1,DHPS,DNAAF2,ECSIT,ECT2,FANCA,FARSA,FBXO5,FKBP4,GEMIN6,GMNN,GRWD1,H1FX,H2AFX,H2AFY2,HBB,HELLS,HIST1H1C,HIST1H2BD,HIST1H2BH,HJURP,HMGA1,HMGB2,HSPD1,IMPDH2,IPO4,KCNA4,KCNF1,KCNG3,KNTC1,LIMD1,LSM3,LSM4,MCM2,MIS18A,MRPL…
GO:0008283	GO BP	UP	cell population proliferation	64	676	1.07e-05	ALK,ASCL1,ASPM,ATF5,AURKB,BMP7,BRCA2,BUB1,BUB1B,BYSL,CCKBR,CDC25A,CDC25C,CDK1,CENPF,CITED1,CKS2,DDR2,DLGAP5,DLX5,E2F8,ERBB4,FAM83D,FERMT1,FOXC1,GINS1,GINS4,HELLS,HHIP,HSPD1,IGF2BP1,IL12A,IMPDH2,KIF14,KIF15,KIF2C,LGR5,LHX9,MCM10,MELK,MKI67,PCNA,PDK1,PENK,PES1,PLK1,POLA1,PRMT5,PROK2,PSMG1,RAG2,RRM1,SERPINF1,SIX2,SIX3,SKP2,SLC29A2,STIL,TACC3,TENM4,TP53,TPX2,TWIST1,UHRF1
GO:0045931	GO BP	UP	positive regulation of mitotic cell cycle	24	144	1.54e-05	APEX1,AURKA,BIRC5,BRCA2,CCNB1,CDC45,CDC6,CDCA5,CDK1,CDK4,CDT1,DLGAP5,DTL,EIF4EBP1,ESPL1,GEN1,MAD2L1,NDC80,NUSAP1,PHB2,RANBP1,TERT,UBE2C,XRCC3
GO:0033048	GO BP	UP	negative regulation of mitotic sister chromatid segregation	11	27	1.73e-05	BIRC5,BUB1,BUB1B,CENPF,MAD2L1,NAA10,PLK1,PTTG1,PTTG2,TRIP13,TTK
GO:0034080	GO BP	UP	CENP-A containing nucleosome assembly	13	42	2.13e-05	CASC5,CENPA,CENPH,CENPI,CENPK,CENPM,CENPN,CENPW,HJURP,MIS18A,NPM1,OIP5,RUVBL1
GO:0022607	GO BP	UP	cellular component assembly	161	2343	2.52e-05	ABCC4,ANLN,ANP32B,ARC,ARL2,ASF1B,ASPM,AURKA,AURKB,BDNF,BIRC5,BLM,BRIP1,C10orf2,C17orf89,CASC5,CCDC88C,CCNB1,CCNB1IP1,CCT3,CCT8,CDC20,CDC45,CDK1,CDK2,CDT1,CENPA,CENPE,CENPF,CENPH,CENPI,CENPK,CENPM,CENPN,CENPV,CENPW,CEP152,CEP72,CHAF1A,CHEK2,CLNS1A,CLPP,DCTPP1,DDX1,DHPS,DNA2,DNAAF2,DNAH14,DSCAM,ECSIT,ECT2,EXO1,FANCA,FARSA,FBXO5,FKBP4,FLNC,GEMIN6,GJC1,GMNN,GRWD1,H1FX,H2AFX,H2AFY2,HAUS8,HBB,HELLS,HIS…
GO:0051310	GO BP	UP	metaphase plate congression	14	51	2.65e-05	CCNB1,CDCA5,CDCA8,CDT1,CENPE,CENPF,FAM83D,KIF14,KIF18A,KIF22,KIF2C,KIFC1,NDC80,RRS1
GO:0072331	GO BP	UP	signal transduction by p53 class mediator	22	128	2.81e-05	AEN,AURKA,BRCA1,BRCA2,CCNB1,CDC25C,CDK1,CDK2,CHEK2,E2F1,E2F7,E2F8,FOXM1,GTSE1,PCNA,PRMT1,RPS6KA6,TFAP4,TP53,TRIAP1,ZMAT4,ZNF385B
GO:0000724	GO BP	UP	double-strand break repair via homologous recombination	18	88	3.15e-05	BLM,BRCA1,BRCA2,CDC45,FEN1,GEN1,GINS2,GINS4,H2AFX,NABP2,POLQ,RAD51,RAD51AP1,RAD54L,RBBP8,RFWD3,XRCC2,XRCC3
GO:0090329	GO BP	UP	regulation of DNA-dependent DNA replication	13	44	3.2e-05	BLM,BRCA2,CDK2,CDT1,CHEK2,DSCC1,E2F7,E2F8,GMNN,RFC3,RFC4,STOML2,TICRR
GO:0051225	GO BP	UP	spindle assembly	16	70	3.52e-05	ASPM,AURKA,AURKB,BIRC5,CDC20,CHEK2,FBXO5,HAUS8,KIF11,KIF23,KIF4A,KIFC1,MYBL2,NEK2,RPS3,TPX2
GO:0043044	GO BP	UP	ATP-dependent chromatin remodeling	15	62	4.08e-05	ANP32B,CASC5,CECR2,CENPA,CENPH,CENPI,CENPK,CENPM,CENPN,CENPW,HJURP,MIS18A,NPM1,OIP5,RUVBL1
GO:2000816	GO BP	UP	negative regulation of mitotic sister chromatid separation	10	24	4.58e-05	BIRC5,BUB1,BUB1B,CENPF,MAD2L1,PLK1,PTTG1,PTTG2,TRIP13,TTK
GO:0051303	GO BP	UP	establishment of chromosome localization	16	72	4.74e-05	BIRC5,CCNB1,CDCA5,CDCA8,CDT1,CENPE,CENPF,DLGAP5,FAM83D,KIF14,KIF18A,KIF22,KIF2C,KIFC1,NDC80,RRS1
GO:0018130	GO BP	UP	heterocycle biosynthetic process	200	3095	4.83e-05	ACTL6A,ADCY8,ALAS2,ALDH18A1,ALX1,APEX1,ASCL1,ASF1B,ATAD2,ATF5,ATIC,ATP5I,BAZ1A,BCL11A,BIRC5,BRCA1,C10orf2,C14orf166,C14orf169,CCDC85B,CDCA7,CDCA7L,CDK4,CENPF,CHEK2,CITED1,CPSF3,CUX2,DCTPP1,DDX1,DEPDC1,DHFR,DLX5,DPF1,DTL,E2F1,E2F3,E2F7,E2F8,EGR4,ELK1,ELOVL6,ERBB4,ETV1,ETV4,FEV,FOXC1,FOXM1,GAPDH,GAR1,GMDS,GMPS,GNPNAT1,HELLS,HES6,HK2,HMGA1,HMGB2,HMGB3,HOXD10,HOXD11,HOXD13,HOXD4,IDH2,IMPDH2,IRX5,KIAA…
GO:0044773	GO BP	UP	mitotic DNA damage checkpoint	19	102	5.2e-05	AURKA,BLM,CCNB1,CDC25C,CDK1,CDK2,CHEK2,CLSPN,E2F1,E2F7,E2F8,EME1,FANCI,GTSE1,PCNA,PRMT1,RFWD3,TP53,TRIAP1
GO:1901992	GO BP	UP	positive regulation of mitotic cell cycle phase transition	15	65	6.52e-05	APEX1,BIRC5,CCNB1,CDC45,CDC6,CDCA5,CDK1,CDK4,CDT1,DLGAP5,DTL,ESPL1,PHB2,TERT,UBE2C
GO:1901362	GO BP	UP	organic cyclic compound biosynthetic process	206	3230	7.35e-05	ACTL6A,ADCY8,ALAS2,ALDH18A1,ALX1,APEX1,ASCL1,ASF1B,ATAD2,ATF5,ATIC,ATP5I,BAZ1A,BCL11A,BIRC5,BRCA1,C10orf2,C14orf166,C14orf169,CCDC85B,CDCA7,CDCA7L,CDK4,CENPF,CHEK2,CITED1,CPSF3,CUX2,CYP27B1,DCTPP1,DDX1,DEPDC1,DHCR7,DHFR,DLX5,DPF1,DTL,E2F1,E2F3,E2F7,E2F8,EBP,EGR4,ELK1,ELOVL6,ERBB4,ETV1,ETV4,FEV,FOXC1,FOXM1,GAPDH,GAR1,GMDS,GMPS,GNPNAT1,HELLS,HES6,HK2,HMGA1,HMGB2,HMGB3,HOXD10,HOXD11,HOXD13,HOXD4,HSD…
GO:0043486	GO BP	UP	histone exchange	14	57	7.51e-05	ANP32B,CASC5,CENPA,CENPH,CENPI,CENPK,CENPM,CENPN,CENPW,HJURP,MIS18A,NPM1,OIP5,RUVBL1
GO:0006275	GO BP	UP	regulation of DNA replication	18	96	8.62e-05	BLM,BRCA2,CDC6,CDK1,CDK2,CDT1,CHEK2,DNA2,DSCC1,E2F7,E2F8,ESCO2,GMNN,PCNA,RFC3,RFC4,STOML2,TICRR
GO:0090305	GO BP	UP	nucleic acid phosphodiester bond hydrolysis	34	287	8.62e-05	AEN,APEX1,CECR2,CPSF3,DDX1,DNA2,EME1,ENDOG,EXO1,EXOSC4,EXOSC5,EXOSC7,FEN1,GEN1,HMGB2,NHP2,NME1,NOB1,NOP14,NTHL1,PCNA,POLD1,POLD2,POLR2I,POLR3K,POP1,RBBP8,RFC3,RFC4,RNASEH2A,RPP40,RPS21,RPS3,RRS1
GO:2001251	GO BP	UP	negative regulation of chromosome organization	20	117	8.62e-05	ATAD2,BIRC5,BRCA1,BUB1,BUB1B,CENPF,ESPL1,HMGA1,MAD2L1,MCM2,NAA10,NAT10,PIF1,PLK1,PTTG1,PTTG2,TOP2A,TRIP13,TTK,TWIST1
GO:0034502	GO BP	UP	protein localization to chromosome	14	58	8.76e-05	AURKB,BRCA2,BUB1B,CASC5,CDK1,CENPA,ESCO2,GSG2,H2AFY2,NABP2,PLK1,RUVBL2,TERT,TTK
GO:1902806	GO BP	UP	regulation of cell cycle G1/S phase transition	24	163	9.45e-05	APEX1,AURKA,CCNB1,CDC25C,CDC45,CDC6,CDK1,CDK2,CDK4,CHEK2,E2F1,E2F7,E2F8,FAM83D,GTSE1,KIF14,PCNA,PHB2,PRMT1,RFWD3,TCF3,TERT,TP53,TRIAP1
GO:0006977	GO BP	UP	DNA damage response, signal transduction by p53 class mediator resulting in cell cycle arrest	14	59	0.0001	AURKA,CCNB1,CDC25C,CDK1,CDK2,CHEK2,E2F1,E2F7,E2F8,GTSE1,PCNA,PRMT1,TP53,TRIAP1
GO:0007080	GO BP	UP	mitotic metaphase plate congression	12	42	0.0001	CCNB1,CDCA5,CDCA8,CDT1,CENPE,KIF14,KIF18A,KIF22,KIF2C,KIFC1,NDC80,RRS1
GO:0019438	GO BP	UP	aromatic compound biosynthetic process	198	3100	0.00011	ACTL6A,ADCY8,ALAS2,ALX1,APEX1,ASCL1,ASF1B,ATAD2,ATF5,ATIC,ATP5I,BAZ1A,BCL11A,BIRC5,BRCA1,C10orf2,C14orf166,C14orf169,CCDC85B,CDCA7,CDCA7L,CDK4,CENPF,CHEK2,CITED1,CPSF3,CUX2,DCTPP1,DDX1,DEPDC1,DHFR,DLX5,DPF1,DTL,E2F1,E2F3,E2F7,E2F8,EGR4,ELK1,ELOVL6,ERBB4,ETV1,ETV4,FEV,FOXC1,FOXM1,GAPDH,GAR1,GMDS,GMPS,GNPNAT1,HELLS,HES6,HK2,HMGA1,HMGB2,HMGB3,HOXD10,HOXD11,HOXD13,HOXD4,IDH2,IMPDH2,IRX5,KIAA0101,KLF1…
GO:0022618	GO BP	UP	ribonucleoprotein complex assembly	27	203	0.00012	CLNS1A,DDX1,GEMIN6,LIMD1,LSM3,LSM4,MRPL11,NAF1,NPM1,PRMT5,RPL12,RPL24,RPL38,RPS15,RPS17,RPS19,RPS5,RRS1,RUVBL1,RUVBL2,SNRPB,SNRPD1,SNRPD2,SNRPE,SNRPF,SNRPG,TICRR
GO:0031145	GO BP	UP	anaphase-promoting complex-dependent catabolic process	11	35	0.00012	AURKA,AURKB,BUB1B,CCNB1,CDC20,CDK1,MAD2L1,PLK1,PTTG1,UBE2C,UBE2S
GO:0031571	GO BP	UP	mitotic G1 DNA damage checkpoint	15	69	0.00012	AURKA,CCNB1,CDC25C,CDK1,CDK2,CHEK2,E2F1,E2F7,E2F8,GTSE1,PCNA,PRMT1,RFWD3,TP53,TRIAP1
GO:0034654	GO BP	UP	nucleobase-containing compound biosynthetic process	194	3031	0.00012	ACTL6A,ADCY8,ALX1,APEX1,ASCL1,ASF1B,ATAD2,ATF5,ATIC,ATP5I,BAZ1A,BCL11A,BIRC5,BRCA1,C10orf2,C14orf166,C14orf169,CCDC85B,CDCA7,CDCA7L,CDK4,CENPF,CHEK2,CITED1,CPSF3,CUX2,DCTPP1,DDX1,DEPDC1,DLX5,DPF1,DTL,E2F1,E2F3,E2F7,E2F8,EGR4,ELK1,ELOVL6,ERBB4,ETV1,ETV4,FEV,FOXC1,FOXM1,GAPDH,GAR1,GMDS,GMPS,GNPNAT1,HELLS,HES6,HK2,HMGA1,HMGB2,HMGB3,HOXD10,HOXD11,HOXD13,HOXD4,IDH2,IMPDH2,IRX5,KIAA0101,KLF16,LDHA,LIMD…
GO:0071156	GO BP	UP	regulation of cell cycle arrest	19	111	0.00014	AURKA,BRCA1,CCNB1,CDC25C,CDK1,CDK2,CDK4,CHEK2,E2F1,E2F7,E2F8,FOXM1,GTSE1,NEUROD1,PCNA,PRMT1,TFAP4,TP53,TRIAP1
GO:0000086	GO BP	UP	G2/M transition of mitotic cell cycle	20	123	0.00015	AURKA,BIRC5,CCNA2,CCNB1,CCNB2,CDC25A,CDC25C,CDK1,CDK2,CEP152,CEP72,CHEK2,FOXM1,HAUS8,MELK,NEK2,PKMYT1,PLK1,PLK4,SKP2
GO:0000910	GO BP	UP	cytokinesis	15	71	0.00015	ANLN,AURKB,BIRC5,BRCA2,CECR2,CENPA,CEP55,ECT2,ESPL1,KIF20A,KIF23,KIF4A,NUSAP1,PLK1,PRC1
GO:0010468	GO BP	UP	regulation of gene expression	271	4533	0.00015	ACTL6A,AFF2,ALDH1A2,ALK,ALX1,ALYREF,APEX1,ASCL1,ASF1B,ATAD2,ATF5,AURKB,BAMBI,BAZ1A,BCL11A,BIRC5,BLM,BMP7,BRCA1,BRCA2,BRIP1,C14orf166,C14orf169,C14orf39,CCDC85B,CCNA2,CCNB1,CCNE1,CDC45,CDC6,CDCA7,CDCA7L,CDK1,CDK2,CDK4,CDT1,CENPF,CHEK1,CHEK2,CITED1,CKS1B,CKS2,CUX2,DDN,DDR2,DDX1,DDX39A,DEPDC1,DHFR,DLGAP5,DLX5,DLX6,DPF1,E2F1,E2F3,E2F7,E2F8,EGR4,EIF4EBP1,ELK1,EN1,ENSG00000229117,ERBB4,ETV1,ETV4,EXOSC4…
GO:2000045	GO BP	UP	regulation of G1/S transition of mitotic cell cycle	22	148	0.00019	APEX1,AURKA,CCNB1,CDC25C,CDC45,CDC6,CDK1,CDK2,CDK4,CHEK2,E2F1,E2F7,E2F8,GTSE1,KIF14,PCNA,PRMT1,RFWD3,TCF3,TERT,TP53,TRIAP1
GO:0031577	GO BP	UP	spindle checkpoint	9	23	0.0002	AURKB,BIRC5,BUB1,BUB1B,CENPF,MAD2L1,PLK1,TRIP13,TTK
GO:0010389	GO BP	UP	regulation of G2/M transition of mitotic cell cycle	22	149	0.00021	AURKA,AURKB,BLM,BRCA1,CCNB1,CDK1,CDK2,CDK4,CENPF,CEP152,CEP72,CLSPN,DTL,FANCI,HAUS8,HMMR,KIF14,NEK2,PLK1,PLK4,TICRR,TPX2
GO:0061640	GO BP	UP	cytoskeleton-dependent cytokinesis	14	64	0.00021	ANLN,AURKB,BIRC5,BRCA2,CECR2,CENPA,CEP55,ECT2,ESPL1,KIF20A,KIF23,KIF4A,NUSAP1,PLK1
GO:0051641	GO BP	UP	cellular localization	146	2180	0.00027	ABCA12,AKAP5,ALYREF,ARL2,ASPM,ATP5I,AURKA,AURKB,BANF1,BIRC5,BMP7,BRCA2,BUB1B,CASC5,CCDC88C,CCNB1,CDCA5,CDCA8,CDK1,CDT1,CENPA,CENPE,CENPF,CEP152,CEP72,CHML,CITED1,CNIH4,CPLX1,CPLX3,CPSF3,DDX1,DDX39A,DLGAP5,ENSG00000229117,ESCO2,ESPL1,FAM155B,FAM83D,FEZ1,GEMIN6,GSG2,H2AFY2,HAUS8,HK2,HMGA1,HRH3,HSPD1,IPO4,JPH1,KIF14,KIF18A,KIF22,KIF23,KIF2C,KIF4A,KIFC1,LAPTM4B,MMP12,MRAP,MVB12A,NABP2,NDC80,NEK2,NEUR…
GO:0046653	GO BP	UP	tetrahydrofolate metabolic process	8	18	0.0003	ATIC,DHFR,MTHFD1,MTHFD1L,MTHFD2,MTHFD2L,SHMT2,TYMS
GO:0090307	GO BP	UP	mitotic spindle assembly	11	40	0.00031	AURKB,BIRC5,CDC20,CHEK2,KIF11,KIF23,KIF4A,KIFC1,MYBL2,NEK2,TPX2
GO:1901976	GO BP	UP	regulation of cell cycle checkpoint	10	32	0.00031	CCNB1,CDT1,CHEK2,GEN1,MAD2L1,NDC80,RFWD3,USP44,WDR76,XRCC3
GO:0070192	GO BP	UP	chromosome organization involved in meiotic cell cycle	14	67	0.00032	BRIP1,BUB1,BUB1B,C14orf39,CCNB1IP1,CCNE1,FANCD2,NCAPD2,NCAPH,RAD51,SMC4,SPATA22,TEX15,TRIP13
GO:0000281	GO BP	UP	mitotic cytokinesis	12	50	0.0004	ANLN,BIRC5,BRCA2,CENPA,CEP55,ECT2,ESPL1,KIF20A,KIF23,KIF4A,NUSAP1,PLK1
GO:0046605	GO BP	UP	regulation of centrosome cycle	13	59	0.0004	ATF5,AURKA,BRCA1,CHEK1,GEN1,KIF11,NEK2,NPM1,PLK4,POC1A,RANBP1,STIL,XRCC3
GO:0051382	GO BP	UP	kinetochore assembly	7	13	0.0004	CENPA,CENPE,CENPF,CENPH,CENPK,CENPN,CENPW
GO:0006268	GO BP	UP	DNA unwinding involved in DNA replication	6	8	0.00043	C10orf2,HMGA1,MCM2,MCM4,MCM6,RAD51
GO:0009892	GO BP	UP	negative regulation of metabolic process	176	2762	0.00043	AFF2,ALX1,APEX1,ASCL1,ATF5,AURKB,BCL11A,BIRC5,BLM,BMP7,BRCA1,BRCA2,BRIP1,C14orf166,C14orf169,CASC5,CCDC85B,CCNB1,CCNE1,CDC6,CDK2,CDK4,CENPF,CHEK2,CITED1,CUX2,CYP27B1,DEPDC1,DGAT2,DHFR,DUSP4,E2F1,E2F7,E2F8,EIF4EBP1,EN1,ENSG00000229117,EXOSC4,EXOSC5,EXOSC7,FBXO5,FERMT1,FEV,FEZ1,FOXC1,FOXM1,GAPDH,GMNN,H2AFX,H2AFY2,H2AFZ,HELLS,HES6,HIST1H1C,HIST1H2AE,HIST1H2AL,HIST3H2A,HK2,HMGA1,HMGB2,IGF2BP1,IQGAP3,…
GO:0010605	GO BP	UP	negative regulation of macromolecule metabolic process	165	2558	0.00045	AFF2,ALX1,APEX1,ASCL1,ATF5,AURKB,BCL11A,BIRC5,BLM,BMP7,BRCA1,BRCA2,BRIP1,C14orf166,C14orf169,CCDC85B,CCNB1,CCNE1,CDC6,CDK2,CDK4,CENPF,CHEK2,CITED1,CUX2,DEPDC1,DHFR,DUSP4,E2F1,E2F7,E2F8,EIF4EBP1,EN1,ENSG00000229117,EXOSC4,EXOSC5,EXOSC7,FBXO5,FERMT1,FEV,FOXC1,FOXM1,GAPDH,GMNN,H2AFX,H2AFY2,H2AFZ,HELLS,HES6,HIST1H1C,HIST1H2AE,HIST1H2AL,HIST3H2A,HMGA1,HMGB2,IGF2BP1,IQGAP3,KLF16,LAPTM4B,LHX9,LIMD1,LIN2…
GO:0051054	GO BP	UP	positive regulation of DNA metabolic process	26	209	0.00048	AURKB,BRCA1,CCT3,CCT8,CDK1,CDK2,CDT1,DNA2,DSCC1,E2F7,E2F8,ENDOG,FOXM1,H2AFX,NABP2,NAF1,NEK2,PCNA,RAD51,RFC3,RFC4,RPS3,STOML2,TIMELESS,TRIM28,UNG
GO:0044265	GO BP	UP	cellular macromolecule catabolic process	68	842	0.00053	AURKA,AURKB,BTBD11,BUB1B,CCNB1,CDC20,CDK1,CECR2,CHEK2,CLPP,DNA2,DTL,ENDOG,ENSG00000229117,EXOSC4,EXOSC5,EXOSC7,FBXL3,FEN1,HMGB2,KIF14,LIN28B,LSM2,LSM3,LSM4,LSM7,MAD2L1,MVB12A,NBAS,PLK1,POP1,PTTG1,RANBP1,RNASEH2A,RNASEH2C,RPL12,RPL14,RPL18,RPL24,RPL29,RPL32,RPL35,RPL35A,RPL36,RPL37,RPL38,RPL39,RPL9,RPLP0,RPS15,RPS15A,RPS16,RPS17,RPS19,RPS21,RPS25,RPS29,RPS3,RPS4X,RPS5,RPS7,RPS9,SKP2,TRIM9,UBE2C,UB…
GO:0070925	GO BP	UP	organelle assembly	57	666	0.00056	ABCC4,ANLN,ASPM,AURKA,AURKB,BIRC5,CASC5,CDC20,CDK1,CDK2,CENPA,CENPE,CENPF,CENPH,CENPK,CENPN,CENPW,CEP152,CEP72,CHEK2,DNAAF2,DNAH14,FBXO5,HAUS8,KIF11,KIF23,KIF4A,KIFC1,LIMD1,LSM3,LSM4,MRPL11,MVB12A,MYBL2,MYOZ3,NEK2,NPM1,PDGFRA,PLK1,PLK4,PLS1,POC1A,RAB39A,RPL12,RPL24,RPL38,RPS15,RPS17,RPS19,RPS3,RPS5,RRS1,SIX4,TPX2,TRIM59,WDR34,WDR62
GO:0090266	GO BP	UP	regulation of mitotic cell cycle spindle assembly checkpoint	7	14	0.00056	CCNB1,CDT1,GEN1,MAD2L1,NDC80,USP44,XRCC3
GO:0016572	GO BP	UP	histone phosphorylation	9	28	0.00065	AURKA,AURKB,CCNA2,CCNB1,CDK1,CDK2,CHEK1,GSG2,VRK1
GO:0007094	GO BP	UP	mitotic spindle assembly checkpoint	8	21	0.00068	BIRC5,BUB1,BUB1B,CENPF,MAD2L1,PLK1,TRIP13,TTK
GO:0022414	GO BP	UP	reproductive process	97	1350	0.0008	ASF1B,ASPM,AURKA,BMP7,BRCA2,BRIP1,BUB1,BUB1B,BYSL,C14orf39,CASC5,CCNB1,CCNB1IP1,CCNE1,CCT3,CCT8,CDC25C,CDK1,CDK2,CENPI,CITED1,CKS2,CYP27B1,DIAPH3,DNAH11,DSG2,E2F1,E2F7,E2F8,EME1,ESPL1,EXO1,FAM9A,FANCA,FANCD2,FBXO43,FBXO5,FKBP4,FOXC1,GTSF1,H2AFX,HMGB2,HOXD10,HOXD13,IGFBP2,IRX5,KIAA1524,KIF18A,KIFC1,LGR5,LHX9,MND1,NCAPD2,NCAPH,NEK2,NHLH2,NUDT1,PCNA,PDGFRA,PHB2,PLK1,PLK4,POC1A,PPAT,PRDX4,PRLHR,PROK2…
GO:0000387	GO BP	UP	spliceosomal snRNP assembly	10	37	0.00081	CLNS1A,GEMIN6,LSM4,PRMT5,SNRPB,SNRPD1,SNRPD2,SNRPE,SNRPF,SNRPG
GO:0065007	GO BP	UP	biological regulation	608	11740	0.00081	ABCA12,ACTL6A,ADAMTS20,ADAMTS3,ADCY8,AEN,AFF2,AKAP5,ALAS2,ALDH1A2,ALK,ALKBH7,ALX1,ALYREF,ANLN,ANO3,ANP32B,APEX1,ARC,ARHGAP11A,ARL2,ASCL1,ASF1B,ASPM,ASS1,ATAD2,ATF5,AURKA,AURKB,BAMBI,BANF1,BAZ1A,BCL11A,BDNF,BIRC5,BLM,BMP7,BRCA1,BRCA2,BRIP1,BTBD11,BUB1,BUB1B,C10orf2,C14orf166,C14orf169,C14orf39,CA12,CABLES1,CALCB,CAMKV,CASC5,CBLN1,CCDC85B,CCDC88C,CCKBR,CCNA2,CCNB1,CCNB2,CCNE1,CCT3,CCT8,CD320,CDC20,…
GO:0071158	GO BP	UP	positive regulation of cell cycle arrest	15	85	0.00083	AURKA,BRCA1,CCNB1,CDC25C,CDK1,CDK2,CHEK2,E2F1,E2F7,E2F8,GTSE1,PCNA,PRMT1,TP53,TRIAP1
GO:0019222	GO BP	UP	regulation of metabolic process	363	6516	0.00089	ACTL6A,AFF2,ALDH1A2,ALK,ALX1,ALYREF,ANP32B,APEX1,ASCL1,ASF1B,ASS1,ATAD2,ATF5,AURKA,AURKB,BAMBI,BAZ1A,BCL11A,BDNF,BIRC5,BLM,BMP7,BRCA1,BRCA2,BRIP1,BTBD11,C14orf166,C14orf169,C14orf39,CASC5,CCDC85B,CCDC88C,CCKBR,CCNA2,CCNB1,CCNE1,CCT3,CCT8,CD320,CDC20,CDC25A,CDC25C,CDC45,CDC6,CDCA2,CDCA7,CDCA7L,CDK1,CDK2,CDK4,CDKN3,CDT1,CENPE,CENPF,CHEK1,CHEK2,CITED1,CKS1B,CKS2,CLSPN,CUX2,CYP27B1,DDN,DDR2,DDX1,DDX3…
GO:1902750	GO BP	UP	negative regulation of cell cycle G2/M phase transition	12	56	0.00096	ATF5,AURKA,AURKB,BLM,BRCA1,CDK1,CHEK1,CLSPN,DTL,FANCI,PLK1,TICRR
GO:0030261	GO BP	UP	chromosome condensation	9	30	0.00097	CCNB1,CDCA5,CDK1,NCAPD2,NCAPG,NCAPH,NUSAP1,SMC4,TOP2A
GO:0060255	GO BP	UP	regulation of macromolecule metabolic process	341	6072	0.00097	ACTL6A,AFF2,ALDH1A2,ALK,ALX1,ALYREF,ANP32B,APEX1,ASCL1,ASF1B,ATAD2,ATF5,AURKA,AURKB,BAMBI,BAZ1A,BCL11A,BDNF,BIRC5,BLM,BMP7,BRCA1,BRCA2,BRIP1,BTBD11,C14orf166,C14orf169,C14orf39,CCDC85B,CCDC88C,CCNA2,CCNB1,CCNE1,CCT3,CCT8,CDC20,CDC25A,CDC25C,CDC45,CDC6,CDCA2,CDCA7,CDCA7L,CDK1,CDK2,CDK4,CDKN3,CDT1,CENPE,CENPF,CHEK1,CHEK2,CITED1,CKS1B,CKS2,CLSPN,CUX2,DDN,DDR2,DDX1,DDX39A,DEPDC1,DGAT2,DHFR,DLGAP5,DLX…
GO:0010639	GO BP	UP	negative regulation of organelle organization	34	333	0.0011	ATAD2,BIRC5,BMP7,BRCA1,BUB1,BUB1B,CENPF,CHEK1,ESPL1,FBXO43,FBXO5,FEZ1,FKBP4,HMGA1,MAD2L1,MCM2,MPV17L,NAA10,NAT10,NEK2,NPM1,PIF1,PLK1,PRELID1,PTTG1,PTTG2,SLC25A5,TBC1D30,TOP2A,TRIAP1,TRIM9,TRIP13,TTK,TWIST1
GO:1904666	GO BP	UP	regulation of ubiquitin protein ligase activity	8	23	0.0011	CDC20,FBXO5,MAD2L1,PLK1,RPS7,UBE2C,UBE2S,USP44
GO:0022411	GO BP	UP	cellular component disassembly	36	364	0.0012	CCNB1,CCNB2,CDK1,CECR2,ENDOG,FUNDC2,FZD2,GADD45GIP1,GRWD1,HIST3H2A,HMGA1,HMGB2,ICT1,KIF18A,KIF18B,KIF2C,LIX1,MMP1,MMP10,MMP12,MRPL11,MRPL12,MRPL15,MRPL21,MRPL3,MRPL33,MRPL4,MRPL52,MRPL54,MRPS12,MRPS2,PLK1,RPL23L,TLL2,TOP2A,VRK1
GO:0042273	GO BP	UP	ribosomal large subunit biogenesis	13	68	0.0013	MRPL11,NHP2,NOP16,PES1,RPL12,RPL14,RPL24,RPL35,RPL35A,RPL38,RRS1,RSL1D1,WDR74
GO:0042274	GO BP	UP	ribosomal small subunit biogenesis	13	68	0.0013	BYSL,NAT10,NOB1,NOP14,RPL38,RPS15,RPS16,RPS17,RPS19,RPS21,RPS5,RPS7,RRS1
GO:0045143	GO BP	UP	homologous chromosome segregation	12	58	0.0013	BRIP1,C14orf39,CCNB1IP1,CCNE1,ESPL1,FANCD2,PLK1,PTTG1,PTTG2,SPATA22,TEX15,TRIP13
GO:0006730	GO BP	UP	one-carbon metabolic process	8	24	0.0014	AHCY,DHFR,MTHFD1,MTHFD1L,MTHFD2,MTHFD2L,SHMT2,TYMS
GO:0006978	GO BP	UP	DNA damage response, signal transduction by p53 class mediator resulting in transcription of p21 class mediator	7	17	0.0014	BRCA1,BRCA2,CHEK2,FOXM1,RPS6KA6,TFAP4,TP53
GO:0051649	GO BP	UP	establishment of localization in cell	110	1616	0.0018	AKAP5,ALYREF,ATP5I,BANF1,BIRC5,CCDC88C,CCNB1,CDCA5,CDCA8,CDT1,CENPA,CENPE,CENPF,CHML,CITED1,CNIH4,CPLX1,CPLX3,CPSF3,DDX39A,DLGAP5,ENSG00000229117,ESPL1,FAM155B,FAM83D,FEZ1,GEMIN6,HMGA1,HRH3,HSPD1,IPO4,JPH1,KIF14,KIF18A,KIF22,KIF23,KIF2C,KIF4A,KIFC1,LAPTM4B,MMP12,MVB12A,NDC80,NEUROD1,NPM1,NUP93,NUSAP1,PAM16,PEX5L,PHB2,POLA2,RAN,RANBP1,RPL12,RPL14,RPL18,RPL24,RPL29,RPL32,RPL35,RPL35A,RPL36,RPL37,RP…
GO:0070507	GO BP	UP	regulation of microtubule cytoskeleton organization	22	177	0.0018	ARL2,ATF5,AURKA,BRCA1,CHEK1,FKBP4,GEN1,KIF11,KIF18A,NEK2,NPM1,PLK1,PLK4,POC1A,RANBP1,RPS3,SKA1,SKA3,STIL,TACC3,TPX2,XRCC3
GO:0071456	GO BP	UP	cellular response to hypoxia	19	139	0.0018	BMP7,BRIP1,CCNA2,CCNB1,E2F1,ENDOG,HILPDA,LIMD1,NDNF,PDK1,PGK1,PHB2,PTGIS,STC2,SUV39H1,SUV39H2,TERT,TP53,TWIST1
GO:0071459	GO BP	UP	protein localization to chromosome, centromeric region	7	18	0.0018	AURKB,BUB1B,CASC5,CDK1,CENPA,GSG2,TTK
GO:0032886	GO BP	UP	regulation of microtubule-based process	24	205	0.0021	ARL2,ATF5,AURKA,BRCA1,CHEK1,DNAH11,FEZ1,FKBP4,GEN1,KIF11,KIF18A,NEK2,NPM1,PLK1,PLK4,POC1A,RANBP1,RPS3,SKA1,SKA3,STIL,TACC3,TPX2,XRCC3
GO:1902969	GO BP	UP	mitotic DNA replication	5	7	0.0023	BRCA2,CDC45,GINS1,GINS2,RAD51
GO:0045005	GO BP	UP	DNA-dependent DNA replication maintenance of fidelity	9	35	0.0025	ALYREF,BLM,BRCA2,EME1,GEN1,PCNA,POLD1,RAD51,RFWD3
GO:0034501	GO BP	UP	protein localization to kinetochore	6	14	0.0037	AURKB,BUB1B,CASC5,CDK1,GSG2,TTK
GO:0010212	GO BP	UP	response to ionizing radiation	19	149	0.0039	AEN,BLM,BRCA1,BRCA2,CHEK2,ECT2,ELK1,FANCD2,H2AFX,NABP2,RAD51,RAD51AP1,RAD54L,RFWD3,RRM1,TICRR,TP53,XRCC2,XRCC3
GO:0031297	GO BP	UP	replication fork processing	8	29	0.0039	ALYREF,BLM,BRCA2,EME1,GEN1,PCNA,RAD51,RFWD3
GO:0070125	GO BP	UP	mitochondrial translational elongation	14	89	0.004	GADD45GIP1,ICT1,MRPL11,MRPL12,MRPL15,MRPL21,MRPL3,MRPL33,MRPL4,MRPL52,MRPL54,MRPS12,MRPS2,RPL23L
GO:0007417	GO BP	UP	central nervous system development	65	861	0.0041	ACTL6A,AFF2,ALDH1A2,ALK,ANP32B,ASCL1,ASPM,ATF5,ATIC,B3GNT5,BMP7,BRCA2,CBLN1,CCDC85C,CENPF,CITED1,CNTN4,CNTN6,COX7B,DLX5,DRP2,DSCAML1,E2F1,EN1,ERBB4,FANCD2,FEZ1,FOXC1,GABRA5,H2AFX,H2AFY2,HAPLN4,HOXD10,HTR6,IGF2BP1,KIF14,MDK,MPST,NCAN,NEUROD1,NHLH2,NME1,NPTX1,NRGN,OTP,PHGDH,PSMG1,ROR2,RPS6KA6,RRM1,SH3GL3,SHC3,SIX3,SLC6A11,SLIT1,SMO,STIL,TACC3,TENM4,THOC6,TLX3,UGT8,VAX2,VCAN,WDR62
GO:0140053	GO BP	UP	mitochondrial gene expression	18	137	0.0041	C10orf2,GADD45GIP1,ICT1,MRPL11,MRPL12,MRPL15,MRPL21,MRPL3,MRPL33,MRPL4,MRPL52,MRPL54,MRPS12,MRPS2,NOA1,RPL23L,TRMT10C,TRNT1
GO:0007131	GO BP	UP	reciprocal meiotic recombination	10	48	0.0045	BRIP1,C14orf39,CCNB1IP1,EME1,MND1,RAD51,TOP2A,TRIP13,XRCC2,XRCC3
GO:0043628	GO BP	UP	ncRNA 3'-end processing	8	30	0.0046	EXOSC4,EXOSC5,EXOSC7,FBL,POLR3K,RPS21,TRMT10C,TRNT1
GO:0007062	GO BP	UP	sister chromatid cohesion	9	39	0.0047	BUB1,BUB1B,CDC20,CDCA5,DSCC1,GSG2,KIF22,PHB2,PLK1
GO:0007076	GO BP	UP	mitotic chromosome condensation	6	15	0.0047	CDCA5,NCAPD2,NCAPG,NCAPH,NUSAP1,SMC4
GO:0009314	GO BP	UP	response to radiation	38	425	0.0047	AEN,AURKB,BLM,BRCA1,BRCA2,CDC25A,CHEK1,CHEK2,DTL,ECT2,ELK1,FANCD2,FBXL3,FEN1,H2AFX,HIST3H2A,IL12A,KIAA0101,NABP2,NMU,NPM1,PBK,PCNA,PENK,POLD1,PPID,RAD18,RAD51,RAD51AP1,RAD54L,RFWD3,RRM1,RUVBL2,TICRR,TP53,TRIAP1,XRCC2,XRCC3
GO:0009411	GO BP	UP	response to UV	18	139	0.0047	AURKB,BRCA2,CDC25A,CHEK1,DTL,FEN1,HIST3H2A,IL12A,KIAA0101,NPM1,PBK,PCNA,POLD1,PPID,RAD18,RUVBL2,TP53,TRIAP1
GO:0070126	GO BP	UP	mitochondrial translational termination	14	91	0.0047	GADD45GIP1,ICT1,MRPL11,MRPL12,MRPL15,MRPL21,MRPL3,MRPL33,MRPL4,MRPL52,MRPL54,MRPS12,MRPS2,RPL23L
GO:0009057	GO BP	UP	macromolecule catabolic process	71	970	0.0048	AURKA,AURKB,BTBD11,BUB1B,CCNB1,CDC20,CDK1,CECR2,CHEK2,CLPP,DNA2,DTL,ENDOG,ENSG00000229117,EXOSC4,EXOSC5,EXOSC7,FBXL3,FEN1,HMGB2,HMMR,KIF14,LIN28B,LSM2,LSM3,LSM4,LSM7,MAD2L1,MVB12A,NBAS,NCAN,PLK1,POP1,PTTG1,RANBP1,RNASEH2A,RNASEH2C,RPL12,RPL14,RPL18,RPL24,RPL29,RPL32,RPL35,RPL35A,RPL36,RPL37,RPL38,RPL39,RPL9,RPLP0,RPS15,RPS15A,RPS16,RPS17,RPS19,RPS21,RPS25,RPS29,RPS3,RPS4X,RPS5,RPS7,RPS9,SKP2,TRIM…
GO:0051302	GO BP	UP	regulation of cell division	21	179	0.0049	ASPM,AURKA,AURKB,BLM,BRCA2,CDC6,CENPV,DLGAP5,E2F7,E2F8,ECT2,ESPL1,KIF14,KIF18B,KIF20A,KIF23,MDK,NUSAP1,PLK1,PPBP,PRC1
GO:0035999	GO BP	UP	tetrahydrofolate interconversion	5	9	0.005	MTHFD1,MTHFD1L,MTHFD2L,SHMT2,TYMS
GO:0036297	GO BP	UP	interstrand cross-link repair	10	49	0.005	EME1,FANCA,FANCB,FANCD2,FANCI,RAD51,RAD51AP1,RFWD3,UBE2T,XRCC3
GO:0071478	GO BP	UP	cellular response to radiation	19	153	0.005	AURKB,BLM,CDC25A,CHEK1,CHEK2,ECT2,ELK1,H2AFX,HIST3H2A,NPM1,PBK,PCNA,POLD1,PPID,RAD51,RAD51AP1,RUVBL2,TP53,TRIAP1
GO:0006284	GO BP	UP	base-excision repair	9	40	0.0054	APEX1,DNA2,HMGA1,NEIL3,NTHL1,POLD1,POLQ,TP53,UNG
GO:0000731	GO BP	UP	DNA synthesis involved in DNA repair	10	50	0.0058	DTL,KIAA0101,PCNA,POLA1,POLD1,POLD2,POLE2,RFC3,RFC4,SPATA22
GO:0000076	GO BP	UP	DNA replication checkpoint	6	16	0.0061	CDC45,CDC6,CDT1,CLSPN,DNA2,TICRR
GO:0051169	GO BP	UP	nuclear transport	27	267	0.0063	ALYREF,BANF1,CITED1,CPSF3,DDX39A,GEMIN6,HMGA1,IPO4,MMP12,NEUROD1,NPM1,NUP93,PHB2,POLA2,RAN,RANBP1,RPS15,RRS1,SIX2,SIX3,SNRPB,SNRPD1,SNRPD2,SNRPE,SNRPF,SNRPG,THOC6
GO:0031572	GO BP	UP	G2 DNA damage checkpoint	8	32	0.0064	BLM,BRCA1,CDK1,CHEK1,CLSPN,DTL,FANCI,PLK1
GO:0043624	GO BP	UP	cellular protein complex disassembly	17	131	0.0064	GADD45GIP1,ICT1,KIF18A,KIF18B,KIF2C,MRPL11,MRPL12,MRPL15,MRPL21,MRPL3,MRPL33,MRPL4,MRPL52,MRPL54,MRPS12,MRPS2,RPL23L
GO:0006301	GO BP	UP	postreplication repair	10	51	0.0065	BRCA1,DTL,KIAA0101,PCNA,POLD1,POLD2,POLE2,RAD18,RFC3,RFC4
GO:0006353	GO BP	UP	DNA-templated transcription, termination	12	72	0.0065	CPSF3,MAZ,POLR1E,POLR2H,POLR3K,PRMT5,SNRPB,SNRPE,SNRPF,SNRPG,TAF1D,TTF2
GO:0050789	GO BP	UP	regulation of biological process	571	11116	0.0065	ABCA12,ACTL6A,ADAMTS20,ADAMTS3,ADCY8,AEN,AFF2,AKAP5,ALDH1A2,ALK,ALKBH7,ALX1,ALYREF,ANLN,ANP32B,APEX1,ARC,ARHGAP11A,ARL2,ASCL1,ASF1B,ASPM,ASS1,ATAD2,ATF5,AURKA,AURKB,BAMBI,BANF1,BAZ1A,BCL11A,BDNF,BIRC5,BLM,BMP7,BRCA1,BRCA2,BRIP1,BTBD11,BUB1,BUB1B,C14orf166,C14orf169,C14orf39,CABLES1,CALCB,CAMKV,CASC5,CBLN1,CCDC85B,CCDC88C,CCKBR,CCNA2,CCNB1,CCNB2,CCNE1,CCT3,CCT8,CD320,CDC20,CDC25A,CDC25C,CDC42EP3,C…
GO:0048519	GO BP	UP	negative regulation of biological process	278	4953	0.0069	ADAMTS20,AFF2,ALDH1A2,ALX1,ANP32B,APEX1,ARL2,ASCL1,ASPM,ASS1,ATAD2,ATF5,AURKA,AURKB,BAMBI,BANF1,BCL11A,BDNF,BIRC5,BLM,BMP7,BRCA1,BRCA2,BRIP1,BUB1,BUB1B,C14orf166,C14orf169,CASC5,CBLN1,CCDC85B,CCNB1,CCNE1,CDC25C,CDC45,CDC6,CDK1,CDK2,CDK4,CDKN3,CDT1,CENPF,CHEK1,CHEK2,CITED1,CLSPN,CNTN4,CUX2,CYP27B1,DEPDC1,DGAT2,DHFR,DLK1,DLL3,DNA2,DSCAM,DTL,DUSP4,E2F1,E2F3,E2F7,E2F8,EIF4EBP1,EME1,EN1,ENSG0000022911…
GO:0032465	GO BP	UP	regulation of cytokinesis	13	84	0.007	AURKA,AURKB,BRCA2,CDC6,CENPV,E2F7,E2F8,ECT2,KIF14,KIF20A,KIF23,PLK1,PRC1
GO:0019219	GO BP	UP	regulation of nucleobase-containing compound metabolic process	237	4133	0.0071	ACTL6A,AFF2,ALK,ALX1,ALYREF,APEX1,ASCL1,ASF1B,ATAD2,ATF5,AURKB,BAMBI,BAZ1A,BCL11A,BIRC5,BLM,BMP7,BRCA1,BRCA2,BRIP1,C14orf166,C14orf169,C14orf39,CCDC85B,CCNA2,CCNB1,CCNE1,CCT3,CCT8,CDC45,CDC6,CDCA7,CDCA7L,CDK1,CDK2,CDT1,CENPF,CHEK1,CHEK2,CITED1,CKS1B,CKS2,CUX2,DDN,DDR2,DDX1,DEPDC1,DHFR,DLGAP5,DLX5,DLX6,DNA2,DPF1,DSCC1,E2F1,E2F3,E2F7,E2F8,EGR4,ELK1,EN1,ENDOG,ERBB4,ESCO2,ETV1,ETV4,EXOSC4,EXOSC5,EXOS…
GO:0072657	GO BP	UP	protein localization to membrane	36	405	0.0071	ABCA12,ENSG00000229117,MRAP,RPL12,RPL14,RPL18,RPL24,RPL29,RPL32,RPL35,RPL35A,RPL36,RPL37,RPL38,RPL39,RPL9,RPLP0,RPS15,RPS15A,RPS16,RPS17,RPS19,RPS21,RPS25,RPS29,RPS3,RPS4X,RPS5,RPS7,RPS9,SSR3,TIMM10,TIMM13,TIMM9,TOMM22,ZDHHC22
GO:0016074	GO BP	UP	snoRNA metabolic process	6	17	0.0076	EXOSC4,EXOSC5,FBL,GAR1,NAF1,RNF113A
GO:0051984	GO BP	UP	positive regulation of chromosome segregation	7	25	0.0081	CCNB1,CDC6,CDT1,DLGAP5,ESPL1,FEN1,RAD18
GO:0032543	GO BP	UP	mitochondrial translation	15	110	0.0085	GADD45GIP1,ICT1,MRPL11,MRPL12,MRPL15,MRPL21,MRPL3,MRPL33,MRPL4,MRPL52,MRPL54,MRPS12,MRPS2,NOA1,RPL23L
GO:0048732	GO BP	UP	gland development	35	395	0.0087	ALDH1A2,ASCL1,ASS1,AURKA,BMP7,CCKBR,CCNB2,E2F7,E2F8,ERBB4,FKBP4,FOXC1,GNPNAT1,HK2,HOXD13,MDK,MPST,NME1,OTP,PCNA,PDGFRA,PHB2,PKM,PPAT,PRMT5,PTCD2,RPS16,SIX3,SIX4,SMO,STRA6,TAF10,TYMS,XDH,ZNF703
GO:0045840	GO BP	UP	positive regulation of mitotic nuclear division	10	54	0.0093	AURKA,BIRC5,CDCA5,CDT1,DLGAP5,ESPL1,NUSAP1,PHB2,RANBP1,UBE2C
GO:2000105	GO BP	UP	positive regulation of DNA-dependent DNA replication	5	11	0.0093	CDK2,CDT1,E2F7,E2F8,STOML2
GO:0007096	GO BP	UP	regulation of exit from mitosis	6	18	0.0096	ANLN,BIRC5,CDCA5,KNTC1,PHB2,UBE2C
GO:0009628	GO BP	UP	response to abiotic stimulus	74	1052	0.0096	AEN,AHCY,ALAS2,ANO3,ASCL1,AURKB,BLM,BMP7,BRCA1,BRCA2,BRIP1,CCNA2,CCNB1,CDC25A,CDK4,CHEK1,CHEK2,DTL,E2F1,ECT2,ELK1,ENDOG,ETV1,FANCD2,FBXL3,FEN1,H2AFX,HILPDA,HIST3H2A,HSPA6,HSPD1,IGFBP2,IL12A,KIAA0101,LDHA,LIMD1,MYB,NABP2,NDNF,NMU,NOS1,NPM1,PBK,PCNA,PDK1,PENK,PGK1,PHB2,PKM,POLD1,PPID,PTGIS,RAD18,RAD51,RAD51AP1,RAD54L,RFWD3,RRM1,RUVBL2,SERPINF1,STC2,STRA6,SUV39H1,SUV39H2,TERT,TICRR,TIMELESS,TNFRSF10…
GO:0046655	GO BP	UP	folic acid metabolic process	6	18	0.0096	DHFR,MTHFD1,MTHFD1L,MTHFD2,MTHFD2L,SHMT2
GO:0090501	GO BP	UP	RNA phosphodiester bond hydrolysis	17	137	0.0096	APEX1,CPSF3,EXO1,EXOSC4,EXOSC5,EXOSC7,FEN1,NHP2,NOB1,NOP14,POLR2I,POLR3K,POP1,RNASEH2A,RPP40,RPS21,RRS1
GO:0008284	GO BP	UP	positive regulation of cell population proliferation	64	878	0.0097	ALDH1A2,ASCL1,ASPM,BAMBI,BIRC5,CCKBR,CCNA2,CCNB1,CD320,CDC20,CDC6,CDCA7L,CDK1,CDK2,CDK4,DDR2,DHPS,DLX5,DLX6,E2F1,E2F3,EGR4,ERBB4,FAM60A,FOXM1,HILPDA,HMGB2,IGFBP2,IL12A,IQGAP3,KIAA1524,KIF14,MAB21L2,MMP12,MYB,MYCN,NAP1L1,NME1,NPM1,ODAM,ODC1,OTP,PDGFRA,PRAME,PRC1,PRMT1,PROK2,ROMO1,RPS15A,RPS3,RPS4X,RPS9,SAPCD2,SHMT2,SIX2,SKP2,SLC25A5,SMO,TCF3,TERT,TTK,TWIST1,VTCN1,ZNF703
GO:0045740	GO BP	UP	positive regulation of DNA replication	8	35	0.0099	CDK1,CDK2,CDT1,DNA2,E2F7,E2F8,PCNA,STOML2
GO:0006282	GO BP	UP	regulation of DNA repair	14	101	0.0108	BRCA1,CHEK1,FOXM1,H2AFX,PARPBP,PCNA,POLQ,RAD51,RAD51AP1,RPS3,TEX15,TIMELESS,TRIM28,TWIST1
GO:0034644	GO BP	UP	cellular response to UV	12	78	0.0115	AURKB,CDC25A,CHEK1,HIST3H2A,NPM1,PBK,PCNA,POLD1,PPID,RUVBL2,TP53,TRIAP1
GO:1902751	GO BP	UP	positive regulation of cell cycle G2/M phase transition	7	27	0.0115	CCNB1,CDC25A,CDC25C,CDK1,CDK4,DTL,NPM1
GO:0031536	GO BP	UP	positive regulation of exit from mitosis	4	6	0.0119	BIRC5,CDCA5,PHB2,UBE2C
GO:0007077	GO BP	UP	mitotic nuclear envelope disassembly	5	12	0.0122	CCNB1,CCNB2,CDK1,PLK1,VRK1
GO:0007399	GO BP	UP	nervous system development	136	2206	0.0122	ACTL6A,AFF2,ALDH1A2,ALK,ALX1,ANP32B,ARC,ASCL1,ASPM,ATF5,ATIC,AURKA,B3GNT5,BCL11A,BDNF,BMP7,BRCA2,BZW2,CABLES1,CBLN1,CCDC85C,CDC20,CDK1,CECR2,CENPF,CHODL,CITED1,CNTN4,CNTN6,COL25A1,COX7B,CRB1,CSMD3,CUX2,DHFR,DLL3,DLX5,DLX6,DNAH11,DPF1,DRP2,DSCAM,DSCAML1,E2F1,ECT2,EN1,ERBB4,ETV1,FANCD2,FEV,FEZ1,FKBP4,FOXC1,FZD2,GABRA5,GAL,GFRA2,H2AFX,H2AFY2,HAPLN4,HES6,HHIP,HMGB2,HOXD10,HTR6,IDH2,IGF2BP1,IGSF9,IRX5…
GO:0009113	GO BP	UP	purine nucleobase biosynthetic process	5	12	0.0122	GMPS,MTHFD1,MTHFD1L,PAICS,PPAT
GO:0007143	GO BP	UP	female meiotic nuclear division	7	28	0.0136	AURKA,FBXO5,NCAPH,PLK1,TOP2A,TRIP13,TTK
GO:0044283	GO BP	UP	small molecule biosynthetic process	45	569	0.0137	AHCY,ALDH18A1,ALDH1A2,ASS1,ATIC,BRCA1,CYP27B1,DCTPP1,DHCR7,DHFR,EBP,ELOVL6,ENSG00000160200,GAPDH,GMPS,HK2,IMPDH2,LDHA,MTHFD1,MTHFD1L,MTHFD2L,NAT8L,NCAN,NME1,NME4,NTHL1,NUDT1,NUDT5,PDSS1,PGK1,PHGDH,PKM,PRTFDC1,PSAT1,PTGIS,PYCR1,SCD,SHMT2,SLC27A2,SQLE,TK1,TKT,UNG,VCAN,XDH
GO:0048704	GO BP	UP	embryonic skeletal system morphogenesis	13	92	0.0139	ALX1,BMP7,DSCAML1,HOXD10,IRX5,MTHFD1,MTHFD1L,MYCN,PDGFRA,SIX2,SIX4,SLC39A3,TWIST1
GO:0006766	GO BP	UP	vitamin metabolic process	15	117	0.0141	ALDH1A2,CD320,CRABP1,CYP27B1,DHFR,GSTO1,GSTO2,MTHFD1,MTHFD1L,MTHFD2,MTHFD2L,PRSS3,PSAT1,SHMT2,SLC19A3
GO:0008608	GO BP	UP	attachment of spindle microtubules to kinetochore	6	20	0.0143	AURKB,CASC5,CDT1,CENPE,KIF2C,NDC80
GO:0042255	GO BP	UP	ribosome assembly	10	58	0.0143	MRPL11,NPM1,RPL12,RPL24,RPL38,RPS15,RPS17,RPS19,RPS5,RRS1
GO:0006767	GO BP	UP	water-soluble vitamin metabolic process	12	81	0.0149	CD320,DHFR,GSTO1,GSTO2,MTHFD1,MTHFD1L,MTHFD2,MTHFD2L,PRSS3,PSAT1,SHMT2,SLC19A3
GO:0009112	GO BP	UP	nucleobase metabolic process	8	38	0.0151	GMPS,MTHFD1,MTHFD1L,PAICS,PPAT,RRM1,TYMS,XDH
GO:0042769	GO BP	UP	DNA damage response, detection of DNA damage	8	38	0.0151	DTL,PCNA,POLD1,POLD2,RAD18,RFC3,RFC4,RPS3
GO:0044743	GO BP	UP	protein transmembrane import into intracellular organelle	8	38	0.0151	HSPD1,PAM16,PEX5L,TIMM10,TIMM13,TIMM9,TOMM22,TOMM40
GO:0090502	GO BP	UP	RNA phosphodiester bond hydrolysis, endonucleolytic	11	70	0.0156	APEX1,CPSF3,EXO1,FEN1,NOB1,NOP14,POP1,RNASEH2A,RPP40,RPS21,RRS1
GO:0046654	GO BP	UP	tetrahydrofolate biosynthetic process	4	7	0.0172	ATIC,DHFR,MTHFD1,MTHFD1L
GO:0090267	GO BP	UP	positive regulation of mitotic cell cycle spindle assembly checkpoint	4	7	0.0172	GEN1,MAD2L1,NDC80,XRCC3
GO:0006144	GO BP	UP	purine nucleobase metabolic process	6	21	0.0173	GMPS,MTHFD1,MTHFD1L,PAICS,PPAT,XDH
GO:1901607	GO BP	UP	alpha-amino acid biosynthetic process	10	60	0.0174	AHCY,ALDH18A1,ASS1,ENSG00000160200,MTHFD1,MTHFD2L,PHGDH,PSAT1,PYCR1,SHMT2
GO:0044248	GO BP	UP	cellular catabolic process	105	1646	0.0175	AHCY,ALDH1B1,AURKA,AURKB,BTBD11,BUB1B,CCNB1,CDC20,CDK1,CECR2,CHAC2,CHEK2,CLPP,CRABP1,CYP27B1,DCTPP1,DNA2,DTL,ENDOG,ENSG00000160200,ENSG00000229117,EXOSC4,EXOSC5,EXOSC7,FABP6,FBXL3,FEN1,FUNDC2,GAPDH,GLDC,GSTO1,GSTO2,HBB,HK2,HMGB2,HMMR,KIF14,LDHA,LIN28B,LIX1,LSM2,LSM3,LSM4,LSM7,MAD2L1,MPST,MVB12A,NBAS,NCAN,NOS1,NTHL1,NUDT1,NUDT5,PGAM5,PGK1,PKM,PLK1,POP1,PPAT,PTTG1,QPRT,RAB39A,RANBP1,RNASEH2A,RNASEH…
GO:0051298	GO BP	UP	centrosome duplication	7	30	0.0183	BRCA2,CDK2,CEP152,CEP72,PLK4,STIL,WDR62
GO:0009069	GO BP	UP	serine family amino acid metabolic process	8	40	0.0195	AHCY,ENSG00000160200,GLDC,MPST,MTHFD1,PHGDH,PSAT1,SHMT2
GO:0006913	GO BP	UP	nucleocytoplasmic transport	25	263	0.0198	ALYREF,CITED1,CPSF3,DDX39A,GEMIN6,IPO4,MMP12,NEUROD1,NPM1,NUP93,PHB2,POLA2,RAN,RANBP1,RPS15,RRS1,SIX2,SIX3,SNRPB,SNRPD1,SNRPD2,SNRPE,SNRPF,SNRPG,THOC6
GO:0051170	GO BP	UP	import into nucleus	15	122	0.0198	GEMIN6,IPO4,MMP12,PHB2,POLA2,RAN,RANBP1,SIX2,SIX3,SNRPB,SNRPD1,SNRPD2,SNRPE,SNRPF,SNRPG
GO:0070199	GO BP	UP	establishment of protein localization to chromosome	5	14	0.0199	BRCA2,H2AFY2,NABP2,RUVBL2,TERT
GO:0034404	GO BP	UP	nucleobase-containing small molecule biosynthetic process	17	149	0.0202	DCTPP1,GAPDH,GMPS,HK2,IMPDH2,LDHA,NME1,NME4,NTHL1,NUDT1,NUDT5,PGK1,PKM,PRTFDC1,TK1,UNG,XDH
GO:0043009	GO BP	UP	chordate embryonic development	43	550	0.0205	ALDH1A2,ALX1,BMP7,BRCA1,BRCA2,BYSL,CCNB1,CCNB1IP1,CCNB2,CECR2,CITED1,DLL3,DSCAML1,E2F7,E2F8,EN1,ENDOG,FOXC1,FZD2,GINS1,GINS4,HOXD10,IRX5,MTHFD1,MTHFD1L,MYCN,NEK2,PCDH8,PDGFRA,PHGDH,PLK4,RBBP8,RIPPLY2,ROR2,SIX2,SIX4,SLC39A3,SMO,STIL,TMEM100,TRIM28,TWIST1,XRCC2
GO:0032984	GO BP	UP	protein-containing complex disassembly	22	220	0.0209	FZD2,GADD45GIP1,GRWD1,HIST3H2A,HMGA1,ICT1,KIF18A,KIF18B,KIF2C,LIX1,MRPL11,MRPL12,MRPL15,MRPL21,MRPL3,MRPL33,MRPL4,MRPL52,MRPL54,MRPS12,MRPS2,RPL23L
GO:0072522	GO BP	UP	purine-containing compound biosynthetic process	21	206	0.0214	ADCY8,ATIC,ATP5I,ELOVL6,GAPDH,GMPS,HK2,IMPDH2,LDHA,MTHFD1,MTHFD1L,MTHFD2L,NME1,NME4,PAICS,PGK1,PKM,PPAT,PRTFDC1,SCD,STOML2
GO:0019985	GO BP	UP	translesion synthesis	8	41	0.0219	DTL,KIAA0101,PCNA,POLD1,POLD2,POLE2,RFC3,RFC4
GO:0000079	GO BP	UP	regulation of cyclin-dependent protein serine/threonine kinase activity	12	86	0.0223	BLM,CCNB1,CDC25A,CDC25C,CDC6,CDK4,CDKN3,CKS1B,CKS2,PKMYT1,PLK1,TFAP4
GO:0034613	GO BP	UP	cellular protein localization	89	1367	0.0234	ABCA12,AKAP5,ALYREF,ARL2,AURKA,AURKB,BMP7,BRCA2,BUB1B,CASC5,CDK1,CENPA,CEP72,CHML,CPSF3,DDX1,DDX39A,ENSG00000229117,ESCO2,FAM83D,GSG2,H2AFY2,HK2,HSPD1,IPO4,MMP12,MRAP,NABP2,NPM1,NUP93,PAM16,PES1,PEX5L,PHB2,PLK1,POLA2,RAN,RANBP1,RPL12,RPL14,RPL18,RPL24,RPL29,RPL32,RPL35,RPL35A,RPL36,RPL37,RPL38,RPL39,RPL9,RPLP0,RPS15,RPS15A,RPS16,RPS17,RPS19,RPS21,RPS25,RPS29,RPS3,RPS4X,RPS5,RPS7,RPS9,RRS1,RUVBL2,…
GO:0000729	GO BP	UP	DNA double-strand break processing	6	23	0.0246	BLM,BRCA1,BRIP1,C14orf39,DNA2,RBBP8
GO:0043457	GO BP	UP	regulation of cellular respiration	6	23	0.0246	CCNB1,CDK1,NOA1,PRELID1,SHMT2,TRAP1
GO:0006399	GO BP	UP	tRNA metabolic process	19	181	0.0257	C14orf166,DDX1,DUS3L,EXOSC7,FARSA,MARS2,METTL1,NAT10,POLR3K,POP1,PPA1,PUS7,RPP40,RPUSD4,THG1L,TRMT10C,TRMT112,TRNT1,VARS
GO:0071163	GO BP	UP	DNA replication preinitiation complex assembly	3	3	0.0257	CDC45,CDT1,GMNN
GO:0060249	GO BP	UP	anatomical structure homeostasis	26	285	0.0264	ABCA12,APEX1,BLM,BRCA2,CCNE1,DNA2,EXO1,FEN1,FOXC1,GAR1,NHP2,PCNA,PIF1,POLA1,POLA2,POLD1,POLD2,PRIM1,PRIM2,PROM1,RAD51,RFC3,RFC4,SMO,TERT,XRCC3
GO:2000112	GO BP	UP	regulation of cellular macromolecule biosynthetic process	227	4050	0.0269	ACTL6A,ALK,ALX1,ALYREF,APEX1,ASCL1,ASF1B,ATAD2,ATF5,AURKB,BAMBI,BAZ1A,BCL11A,BIRC5,BLM,BMP7,BRCA1,BRCA2,BRIP1,C14orf166,C14orf169,C14orf39,CCDC85B,CCNA2,CCNE1,CCT3,CCT8,CDC45,CDC6,CDCA7,CDCA7L,CDK1,CDK2,CDK4,CDT1,CENPF,CHEK1,CHEK2,CITED1,CKS1B,CKS2,CUX2,DDN,DDR2,DDX1,DEPDC1,DHFR,DLGAP5,DLX5,DLX6,DNA2,DPF1,DSCC1,E2F1,E2F3,E2F7,E2F8,EGR4,EIF4EBP1,ELK1,EN1,ERBB4,ESCO2,ETV1,ETV4,FANCA,FANCD2,FBXO5,FE…
GO:0006369	GO BP	UP	termination of RNA polymerase II transcription	7	33	0.0279	CPSF3,MAZ,SNRPB,SNRPE,SNRPF,SNRPG,TTF2
GO:0009262	GO BP	UP	deoxyribonucleotide metabolic process	7	33	0.0279	DCTPP1,NTHL1,NUDT1,RRM1,RRM2,TYMS,UNG
GO:0043928	GO BP	UP	exonucleolytic catabolism of deadenylated mRNA	7	33	0.0279	EXOSC4,EXOSC5,EXOSC7,LSM2,LSM3,LSM4,LSM7
GO:0008652	GO BP	UP	cellular amino acid biosynthetic process	11	77	0.0285	AHCY,ALDH18A1,ASS1,ENSG00000160200,MTHFD1,MTHFD2L,NAT8L,PHGDH,PSAT1,PYCR1,SHMT2
GO:0009889	GO BP	UP	regulation of biosynthetic process	241	4337	0.0285	ACTL6A,ALK,ALX1,ALYREF,APEX1,ASCL1,ASF1B,ASS1,ATAD2,ATF5,AURKB,BAMBI,BAZ1A,BCL11A,BIRC5,BLM,BMP7,BRCA1,BRCA2,BRIP1,C14orf166,C14orf169,C14orf39,CCDC85B,CCNA2,CCNE1,CCT3,CCT8,CDC45,CDC6,CDCA7,CDCA7L,CDK1,CDK2,CDK4,CDT1,CENPF,CHEK1,CHEK2,CITED1,CKS1B,CKS2,CUX2,CYP27B1,DDN,DDR2,DDX1,DEPDC1,DGAT2,DHCR7,DHFR,DLGAP5,DLX5,DLX6,DNA2,DPF1,DSCC1,E2F1,E2F3,E2F7,E2F8,EGR4,EIF4EBP1,ELK1,ELOVL6,EN1,ERBB4,ESCO2…
GO:0000469	GO BP	UP	cleavage involved in rRNA processing	6	24	0.0287	EXOSC7,NHP2,NOB1,NOP14,RPS21,RRS1
GO:0008334	GO BP	UP	histone mRNA metabolic process	6	24	0.0287	CPSF3,EXOSC4,SNRPB,SNRPE,SNRPF,SNRPG
GO:0001666	GO BP	UP	response to hypoxia	26	288	0.0294	AHCY,ALAS2,BMP7,BRIP1,CCNA2,CCNB1,E2F1,ENDOG,HILPDA,LDHA,LIMD1,MYB,NDNF,NOS1,PDK1,PENK,PGK1,PHB2,PKM,PTGIS,STC2,SUV39H1,SUV39H2,TERT,TP53,TWIST1
GO:0051128	GO BP	UP	regulation of cellular component organization	138	2306	0.0294	ANLN,ARC,ARL2,ATAD2,ATF5,AURKA,AURKB,BAMBI,BCL11A,BDNF,BIRC5,BMP7,BRCA1,BUB1,BUB1B,CBLN1,CCDC85B,CCNB1,CCT3,CCT8,CDC20,CDC25C,CDC42EP3,CDC45,CDC6,CDCA5,CDT1,CENPE,CENPF,CENPV,CHEK1,CHODL,CSMD3,CUX2,CYP27B1,DDR2,DLGAP5,DSCAM,E2F1,ENDOG,ESPL1,EXOSC4,FAM110C,FBXO43,FBXO5,FEN1,FEZ1,FKBP4,FOXM1,GAL,GEN1,HJURP,HK2,HMGA1,IGFBP2,IGSF9,IL17RB,ISLR2,KIF11,KIF14,KIF18A,KNTC1,LAPTM4B,LIMD1,LRRC7,LRRN1,LYAR,M…
GO:0007099	GO BP	UP	centriole replication	5	16	0.0302	CDK2,CEP152,CEP72,PLK4,WDR62
GO:0007569	GO BP	UP	cell aging	10	66	0.0302	BRCA2,CDK1,CHEK1,CHEK2,H2AFX,HMGA1,NPM1,ROMO1,TERT,TP53
GO:0051782	GO BP	UP	negative regulation of cell division	5	16	0.0302	ASPM,AURKB,BLM,E2F7,E2F8
GO:0010972	GO BP	UP	negative regulation of G2/M transition of mitotic cell cycle	8	44	0.0304	AURKA,AURKB,BLM,BRCA1,CDK1,CLSPN,FANCI,TICRR
GO:0051101	GO BP	UP	regulation of DNA binding	14	116	0.0304	CDCA5,CDT1,E2F1,FOXC1,HJURP,HMGB2,NEK2,NEUROD1,NME1,SMO,TAF10,TFAP4,TRIM28,TWIST1
GO:0031326	GO BP	UP	regulation of cellular biosynthetic process	237	4266	0.0306	ACTL6A,ALK,ALX1,ALYREF,APEX1,ASCL1,ASF1B,ASS1,ATAD2,ATF5,AURKB,BAMBI,BAZ1A,BCL11A,BIRC5,BLM,BMP7,BRCA1,BRCA2,BRIP1,C14orf166,C14orf169,C14orf39,CCDC85B,CCNA2,CCNE1,CCT3,CCT8,CDC45,CDC6,CDCA7,CDCA7L,CDK1,CDK2,CDK4,CDT1,CENPF,CHEK1,CHEK2,CITED1,CKS1B,CKS2,CUX2,CYP27B1,DDN,DDR2,DDX1,DEPDC1,DGAT2,DHFR,DLGAP5,DLX5,DLX6,DNA2,DPF1,DSCC1,E2F1,E2F3,E2F7,E2F8,EGR4,EIF4EBP1,ELK1,EN1,ERBB4,ESCO2,ETV1,ETV4,FA…
GO:0006273	GO BP	UP	lagging strand elongation	4	9	0.0307	DNA2,FEN1,POLA1,RNASEH2A
GO:0007614	GO BP	UP	short-term memory	4	9	0.0307	CUX2,MDK,NPAS4,SERPINF1
GO:0045934	GO BP	UP	negative regulation of nucleobase-containing compound metabolic process	91	1424	0.032	ALX1,APEX1,ASCL1,ATF5,AURKB,BCL11A,BIRC5,BLM,BMP7,BRCA1,BRCA2,C14orf169,CCDC85B,CCNE1,CDC6,CDK2,CENPF,CHEK2,CITED1,CUX2,DEPDC1,E2F1,E2F7,E2F8,EN1,FEV,FOXC1,FOXM1,GMNN,H2AFX,H2AFY2,H2AFZ,HELLS,HES6,HIST1H1C,HIST1H2AE,HIST1H2AL,HIST3H2A,HMGA1,HMGB2,IGF2BP1,KLF16,LHX9,LIMD1,LYAR,MMP12,MYB,NAF1,NAT10,NBAS,NFXL1,NR2F1,PARPBP,PHB2,PIF1,PLK1,POLQ,PPID,PRAME,PRDM5,PRMT5,RBBP8,RCOR2,RIPPLY2,RPS3,RUVBL2,SA…
GO:0009165	GO BP	UP	nucleotide biosynthetic process	26	291	0.0321	ADCY8,ATIC,ATP5I,ELOVL6,GAPDH,GMPS,HK2,IDH2,IMPDH2,LDHA,MTHFD1,MTHFD2L,NME1,NME4,PAICS,PGK1,PKM,PPAT,PTGIS,QPRT,RRM1,RRM2,SCD,STOML2,TK1,TYMS
GO:0031100	GO BP	UP	animal organ regeneration	11	79	0.0323	ATIC,AURKA,CCNA2,CDK1,CDK4,PCNA,PKM,PPAT,PRMT5,RPS16,TYMS
GO:0051304	GO BP	UP	chromosome separation	6	25	0.0324	EME1,ESPL1,NCAPD2,NCAPH,TOP2A,TTK
GO:0008033	GO BP	UP	tRNA processing	14	118	0.0339	C14orf166,DDX1,DUS3L,METTL1,NAT10,POLR3K,POP1,PUS7,RPP40,RPUSD4,THG1L,TRMT10C,TRMT112,TRNT1
GO:0000028	GO BP	UP	ribosomal small subunit assembly	5	17	0.0355	RPL38,RPS15,RPS17,RPS19,RPS5
GO:0009070	GO BP	UP	serine family amino acid biosynthetic process	5	17	0.0355	ENSG00000160200,MTHFD1,PHGDH,PSAT1,SHMT2
GO:2001252	GO BP	UP	positive regulation of chromosome organization	17	160	0.0355	AURKB,BRCA1,CCNB1,CCT3,CCT8,CDT1,DLGAP5,ESPL1,FEN1,MYB,NABP2,NAF1,NEK2,NOS1,RUVBL2,TP53,TRIM28
GO:0009124	GO BP	UP	nucleoside monophosphate biosynthetic process	14	119	0.0358	ATIC,ATP5I,GAPDH,GMPS,HK2,IMPDH2,LDHA,PAICS,PGK1,PKM,PPAT,STOML2,TK1,TYMS
GO:0060322	GO BP	UP	head development	50	692	0.0358	AFF2,ALDH1A2,ALK,ANP32B,ASCL1,ASPM,ATF5,ATIC,B3GNT5,BMP7,BRCA2,CBLN1,CCDC85C,CENPF,CITED1,CNTN4,DDX10,DLX5,DLX6,DSCAML1,E2F1,EN1,ERBB4,FANCD2,FEZ1,FOXC1,GABRA5,H2AFX,H2AFY2,HTR6,IGF2BP1,KIF14,MDK,NEUROD1,NME1,NRGN,OTP,PDGFRA,PHGDH,PSMG1,RRM1,SIX3,SLC6A11,SLIT1,SMO,STIL,STRA6,TACC3,VAX2,WDR62
GO:0007129	GO BP	UP	synapsis	8	46	0.0368	BRIP1,C14orf39,CCNB1IP1,CCNE1,FANCD2,SPATA22,TEX15,TRIP13
GO:0048701	GO BP	UP	embryonic cranial skeleton morphogenesis	8	46	0.0368	IRX5,MTHFD1,MTHFD1L,PDGFRA,SIX2,SIX4,SLC39A3,TWIST1
GO:0046394	GO BP	UP	carboxylic acid biosynthetic process	27	311	0.0372	AHCY,ALDH18A1,ALDH1A2,ASS1,ATIC,BRCA1,DHFR,ELOVL6,ENSG00000160200,GAPDH,HK2,LDHA,MTHFD1,MTHFD1L,MTHFD2L,NAT8L,NCAN,PGK1,PHGDH,PKM,PSAT1,PTGIS,PYCR1,SCD,SHMT2,SLC27A2,VCAN
GO:0008380	GO BP	UP	RNA splicing	32	391	0.0374	AFF2,ALYREF,C14orf166,CLNS1A,CPSF3,DCAF4,DDX1,DDX39A,GEMIN6,LSM2,LSM3,LSM4,LSM7,MBNL3,POLR2H,POLR2I,PRMT5,RBM11,RBM20,RNF113A,RRP1B,SNRNP25,SNRPA,SNRPB,SNRPD1,SNRPD2,SNRPE,SNRPF,SNRPG,THOC6,TTF2,WDR62
GO:0016321	GO BP	UP	female meiosis chromosome segregation	3	4	0.0386	NCAPH,PLK1,TTK
GO:0043137	GO BP	UP	DNA replication, removal of RNA primer	3	4	0.0386	DNA2,FEN1,RNASEH2A
GO:0006886	GO BP	UP	intracellular protein transport	58	836	0.0387	AKAP5,ALYREF,CHML,CPSF3,DDX39A,ENSG00000229117,HSPD1,IPO4,MMP12,NPM1,NUP93,PAM16,PEX5L,PHB2,POLA2,RAN,RANBP1,RPL12,RPL14,RPL18,RPL24,RPL29,RPL32,RPL35,RPL35A,RPL36,RPL37,RPL38,RPL39,RPL9,RPLP0,RPS15,RPS15A,RPS16,RPS17,RPS19,RPS21,RPS25,RPS29,RPS3,RPS4X,RPS5,RPS7,RPS9,RRS1,SIX2,SIX3,SLC25A6,SLC27A2,SSR3,TBC1D30,THOC6,TIMM10,TIMM13,TIMM9,TOMM22,TOMM40,WDR34
GO:0000022	GO BP	UP	mitotic spindle elongation	4	10	0.0388	AURKB,KIF23,KIF4A,PRC1
GO:0051315	GO BP	UP	attachment of mitotic spindle microtubules to kinetochore	4	10	0.0388	CDT1,CENPE,KIF2C,NDC80
GO:0072321	GO BP	UP	chaperone-mediated protein transport	4	10	0.0388	TIMM10,TIMM13,TIMM8A,TIMM9
GO:1904667	GO BP	UP	negative regulation of ubiquitin protein ligase activity	4	10	0.0388	FBXO5,MAD2L1,RPS7,USP44
GO:0006732	GO BP	UP	coenzyme metabolic process	26	297	0.0389	AHCY,ATIC,DGAT2,DHFR,ELOVL6,GAPDH,GSTO1,GSTO2,HK2,IDH2,LDHA,LDHB,LHX4-AS1,MTHFD1,MTHFD1L,MTHFD2,MTHFD2L,PDSS1,PGK1,PKM,PTGIS,QPRT,SCD,SHMT2,TKT,TYMS
GO:1901575	GO BP	UP	organic substance catabolic process	100	1609	0.0407	AHCY,ALDH1B1,AURKA,AURKB,BTBD11,BUB1B,CCNB1,CDC20,CDK1,CECR2,CHAC2,CHEK2,CLPP,CRABP1,CYP27B1,DCTPP1,DHPS,DNA2,DTL,ENDOG,ENSG00000160200,ENSG00000229117,EXOSC4,EXOSC5,EXOSC7,FABP6,FBXL3,FEN1,GAPDH,GLDC,HK2,HMGB2,HMMR,HSD17B6,KIF14,LDHA,LIN28B,LSM2,LSM3,LSM4,LSM7,MAD2L1,MPST,MVB12A,NBAS,NCAN,NOS1,NTHL1,NUDT1,NUDT5,PGK1,PKM,PLA2G2A,PLCH1,PLK1,POP1,PPAT,PTTG1,QPRT,RANBP1,RNASEH2A,RNASEH2C,RPL12,RPL14…
GO:0021537	GO BP	UP	telencephalon development	22	237	0.0414	ALK,ASCL1,ASPM,ATF5,ATIC,CCDC85C,DLX5,ERBB4,FEZ1,H2AFX,HTR6,IGF2BP1,KIF14,MDK,NEUROD1,NME1,NRGN,SIX3,SLIT1,SMO,TACC3,WDR62
GO:0031327	GO BP	UP	negative regulation of cellular biosynthetic process	93	1479	0.0414	ALX1,APEX1,ASCL1,ATF5,AURKB,BCL11A,BIRC5,BLM,BMP7,BRCA1,BRCA2,C14orf169,CCDC85B,CCNE1,CDC6,CDK2,CENPF,CHEK2,CITED1,CUX2,CYP27B1,DEPDC1,DHFR,E2F1,E2F7,E2F8,EIF4EBP1,EN1,FEV,FOXC1,FOXM1,GAPDH,GMNN,H2AFX,H2AFY2,H2AFZ,HELLS,HES6,HIST1H1C,HIST1H2AE,HIST1H2AL,HIST3H2A,HMGA1,HMGB2,IGF2BP1,KLF16,LHX9,LIMD1,LYAR,MMP12,MPV17L,MYB,NAT10,NFXL1,NR2F1,PHB2,PIF1,PLK1,PPID,PRAME,PRDM5,PRMT5,PTGIS,PUS7,RBBP8,RCOR…
GO:0001522	GO BP	UP	pseudouridine synthesis	5	18	0.0415	GAR1,NAF1,NHP2,PUS7,RPUSD4
GO:0006164	GO BP	UP	purine nucleotide biosynthetic process	19	193	0.0426	ADCY8,ATIC,ATP5I,ELOVL6,GAPDH,GMPS,HK2,IMPDH2,LDHA,MTHFD1,MTHFD2L,NME1,NME4,PAICS,PGK1,PKM,PPAT,SCD,STOML2
GO:0010558	GO BP	UP	negative regulation of macromolecule biosynthetic process	90	1425	0.0426	ALX1,APEX1,ASCL1,ATF5,AURKB,BCL11A,BIRC5,BLM,BMP7,BRCA1,BRCA2,C14orf169,CCDC85B,CCNE1,CDC6,CDK2,CENPF,CHEK2,CITED1,CUX2,DEPDC1,DHFR,E2F1,E2F7,E2F8,EIF4EBP1,EN1,FEV,FOXC1,FOXM1,GAPDH,GMNN,H2AFX,H2AFY2,H2AFZ,HELLS,HES6,HIST1H1C,HIST1H2AE,HIST1H2AL,HIST3H2A,HMGA1,HMGB2,IGF2BP1,KLF16,LHX9,LIMD1,LYAR,MMP12,MYB,NAT10,NFXL1,NR2F1,PHB2,PIF1,PLK1,PPID,PRAME,PRDM5,PRMT5,PUS7,RBBP8,RCOR2,RIPPLY2,RPS3,RUVBL2…
GO:2000779	GO BP	UP	regulation of double-strand break repair	9	59	0.0426	CHEK1,FOXM1,PARPBP,POLQ,RAD51,RAD51AP1,TEX15,TIMELESS,TWIST1
GO:0009056	GO BP	UP	catabolic process	113	1859	0.0427	ADAMTS3,AHCY,ALDH1B1,AURKA,AURKB,BTBD11,BUB1B,CCNB1,CDC20,CDK1,CECR2,CHAC2,CHEK2,CLPP,CRABP1,CYP27B1,DCTPP1,DHPS,DNA2,DTL,ENDOG,ENSG00000160200,ENSG00000229117,EXOSC4,EXOSC5,EXOSC7,FABP6,FBXL3,FEN1,FUNDC2,GAPDH,GLDC,GSTO1,GSTO2,HBB,HK2,HMGB2,HMMR,HSD17B6,KIF14,LDHA,LIN28B,LIX1,LSM2,LSM3,LSM4,LSM7,MAD2L1,MMP1,MMP10,MMP12,MPST,MVB12A,NBAS,NCAN,NOS1,NTHL1,NUDT1,NUDT5,PGAM5,PGK1,PKM,PLA2G2A,PLCH1,PLK…
GO:0017038	GO BP	UP	protein import	16	150	0.0427	HSPD1,IPO4,MMP12,PAM16,PEX5L,PHB2,POLA2,RAN,RANBP1,SIX2,SIX3,TIMM10,TIMM13,TIMM9,TOMM22,TOMM40
GO:0009890	GO BP	UP	negative regulation of biosynthetic process	94	1501	0.0431	ALX1,APEX1,ASCL1,ATF5,AURKB,BCL11A,BIRC5,BLM,BMP7,BRCA1,BRCA2,C14orf169,CCDC85B,CCNE1,CDC6,CDK2,CENPF,CHEK2,CITED1,CUX2,CYP27B1,DEPDC1,DHFR,E2F1,E2F7,E2F8,EIF4EBP1,EN1,FEV,FOXC1,FOXM1,GAPDH,GMNN,H2AFX,H2AFY2,H2AFZ,HELLS,HES6,HIST1H1C,HIST1H2AE,HIST1H2AL,HIST3H2A,HMGA1,HMGB2,IGF2BP1,KLF16,LHX9,LIMD1,LYAR,MMP12,MPV17L,MYB,NAT10,NFXL1,NR2F1,PHB2,PIF1,PLK1,PPID,PRAME,PRDM5,PRMT5,PTGIS,PUS7,RBBP8,RCOR…
GO:0001889	GO BP	UP	liver development	14	123	0.0441	ALDH1A2,ASS1,AURKA,E2F7,E2F8,GNPNAT1,MPST,PCNA,PKM,PRMT5,PTCD2,RPS16,TAF10,TYMS
GO:0007006	GO BP	UP	mitochondrial membrane organization	14	123	0.0441	ALKBH7,ATP5I,CHCHD6,E2F1,HK2,MPV17L,SIVA1,SLC25A5,SLC25A6,TIMM10,TIMM13,TIMM9,TOMM22,TP53
GO:0048522	GO BP	UP	positive regulation of cellular process	266	4898	0.0448	ACTL6A,ADAMTS20,ADAMTS3,ALDH1A2,ALK,ALX1,ALYREF,ANLN,ANP32B,APEX1,ARC,ARL2,ASCL1,ASPM,ASS1,ATAD2,ATF5,AURKA,AURKB,BAMBI,BCL11A,BDNF,BIRC5,BLM,BMP7,BRCA1,BRCA2,C14orf166,CBLN1,CCKBR,CCNA2,CCNB1,CCNE1,CCT3,CCT8,CD320,CDC20,CDC25A,CDC25C,CDC42EP3,CDC45,CDC6,CDCA2,CDCA5,CDCA7L,CDK1,CDK2,CDK4,CDT1,CENPE,CENPV,CHEK1,CHEK2,CITED1,CKS1B,CKS2,CLSPN,CNTN6,CUX2,CYP27B1,DDN,DDR2,DEPDC1B,DGAT2,DHPS,DLGAP5,DLX…
GO:0006950	GO BP	UP	response to stress	185	3267	0.045	ACTL6A,AEN,AHCY,ALAS2,ALKBH2,ALKBH7,APEX1,ASS1,AURKA,BLM,BMP7,BRCA1,BRCA2,BRIP1,C14orf39,CCDC88C,CCNA2,CCNB1,CDC25C,CDC45,CDCA5,CDK1,CDK2,CDK4,CHAF1A,CHCHD6,CHEK1,CHEK2,CITED1,CLSPN,CRYGD,CYP27B1,DCTPP1,DDX1,DDX39A,DHFR,DNA2,DTL,E2F1,E2F7,E2F8,ECSIT,ECT2,EME1,ENDOG,ENSG00000160200,ERBB4,ESCO2,EXO1,EXOSC4,EXOSC5,F12,FANCA,FANCB,FANCD2,FANCI,FEN1,FOXM1,GABRA5,GAL,GAPDH,GEN1,GINS2,GINS4,GTSE1,H2AFX,…
GO:0007010	GO BP	UP	cytoskeleton organization	64	953	0.046	ANLN,ARC,ARL2,ASPM,AURKA,AURKB,BIRC5,BRCA1,BRCA2,CCDC88C,CCNB1,CDC20,CDK1,CDK2,CECR2,CENPA,CENPE,CEP152,CEP72,CHEK2,DIAPH3,DNAAF2,ESPL1,FBXO5,GAPDH,HAUS8,KIAA0101,KIF11,KIF18A,KIF18B,KIF20A,KIF23,KIF2C,KIF4A,KIFC1,KNSTRN,LIMD1,MYBL2,MYOZ3,NDC80,NEK2,NPM1,NUSAP1,PDGFRA,PLK1,PLK4,PLS1,POC1A,PRC1,RAN,RANBP1,RPS3,SAPCD2,SIX4,SLC16A1,SPC25,STIL,TACC3,TPX2,TTK,UGT8,UXT,WDR62,XRCC2
GO:0045935	GO BP	UP	positive regulation of nucleobase-containing compound metabolic process	108	1770	0.0461	ACTL6A,ALX1,ALYREF,APEX1,ASCL1,ATAD2,ATF5,AURKB,BAMBI,BCL11A,BLM,BMP7,BRCA1,BRCA2,C14orf166,CCNA2,CCNB1,CCNE1,CCT3,CCT8,CDK1,CDK2,CDT1,CHEK1,CHEK2,CITED1,CKS1B,CKS2,DDN,DLGAP5,DLX5,DNA2,DSCC1,E2F1,E2F3,E2F7,E2F8,EGR4,ELK1,EN1,ENDOG,ERBB4,ETV1,ETV4,FOXC1,FOXM1,FZD2,GAL,H2AFX,H2AFZ,HMGA1,HMGB2,HNRNPAB,HOXD10,HOXD13,HOXD4,MAP2K2,MDK,MMP12,MRPL12,MYB,MYBL2,MYCN,NABP2,NAF1,NEK2,NEUROD1,NHLH2,NOS1,NPAS…
GO:0061351	GO BP	UP	neural precursor cell proliferation	10	72	0.0461	ASCL1,ASPM,ATF5,HHIP,IGF2BP1,KIF14,MELK,PSMG1,RRM1,SIX3
GO:0006563	GO BP	UP	L-serine metabolic process	4	11	0.048	ENSG00000160200,PHGDH,PSAT1,SHMT2
GO:0031125	GO BP	UP	rRNA 3'-end processing	4	11	0.048	EXOSC4,EXOSC5,EXOSC7,RPS21
GO:0065002	GO BP	UP	intracellular protein transmembrane transport	8	49	0.048	HSPD1,PAM16,PEX5L,TIMM10,TIMM13,TIMM9,TOMM22,TOMM40
GO:0009168	GO BP	UP	purine ribonucleoside monophosphate biosynthetic process	12	98	0.0483	ATIC,ATP5I,GAPDH,GMPS,HK2,IMPDH2,LDHA,PAICS,PGK1,PKM,PPAT,STOML2
GO:0048568	GO BP	UP	embryonic organ development	33	417	0.0483	ALDH1A2,ALX1,BMP7,CITED1,DLX5,DLX6,DSCAML1,E2F7,E2F8,EN1,FOXC1,FZD2,HOXD10,IRX5,MTHFD1,MTHFD1L,MYCN,NEUROD1,PDGFRA,PLK4,ROR2,RPL38,SIX2,SIX3,SIX4,SLC39A3,SMO,STIL,STRA6,TEAD4,TRIM28,TWIST1,VAX2
GO:0007275	GO BP	UP	multicellular organism development	257	4726	0.0491	ABCA12,ACTL6A,AFF2,ALAS2,ALDH1A2,ALK,ALX1,ANLN,ANP32B,ARC,ARMC6,ASCL1,ASF1B,ASPM,ASS1,ATF5,ATIC,AURKA,AURKB,B3GNT5,BCL11A,BDNF,BMP7,BRCA1,BRCA2,BRIP1,BYSL,BZW2,C14orf39,CABLES1,CBLN1,CCDC85C,CCKBR,CCNA2,CCNB1,CCNB1IP1,CCNB2,CDC20,CDK1,CDK2,CDK4,CECR2,CENPE,CENPF,CEP55,CHODL,CITED1,CLMP,CNTN4,CNTN6,COL25A1,COX7B,CRABP1,CRB1,CRYGD,CSMD3,CSRP2,CUX2,CYP27B1,DDR2,DDX1,DGAT2,DHCR7,DHFR,DLL3,DLX5,DLX6,D…
hsa03010	KEGG	UP	Ribosome	38	130	1.72e-14	MRPL11,MRPL12,MRPL15,MRPL21,MRPL3,MRPL33,MRPL4,MRPS12,MRPS2,RPL12,RPL14,RPL18,RPL22L1,RPL23L,RPL24,RPL29,RPL32,RPL35,RPL35A,RPL36,RPL37,RPL38,RPL39,RPL9,RPLP0,RPS15,RPS15A,RPS16,RPS17,RPS19,RPS21,RPS25,RPS29,RPS3,RPS4X,RPS5,RPS7,RPS9
hsa04110	KEGG	UP	Cell cycle	35	123	2.88e-13	BUB1,BUB1B,CCNA2,CCNB1,CCNB2,CCNE1,CDC20,CDC25A,CDC25C,CDC45,CDC6,CDK1,CDK2,CDK4,CHEK1,CHEK2,DBF4,E2F1,E2F3,ESPL1,MAD2L1,MCM2,MCM3,MCM4,MCM5,MCM6,ORC1,PCNA,PKMYT1,PLK1,PTTG1,PTTG2,SKP2,TP53,TTK
hsa03030	KEGG	UP	DNA replication	20	36	1.19e-11	DNA2,FEN1,MCM2,MCM3,MCM4,MCM5,MCM6,PCNA,POLA1,POLA2,POLD1,POLD2,POLE2,POLE3,PRIM1,PRIM2,RFC3,RFC4,RNASEH2A,RNASEH2C
hsa00240	KEGG	UP	Pyrimidine metabolism	20	100	2.24e-05	DCTPP1,NME1,NME4,POLA1,POLA2,POLD1,POLD2,POLE2,POLE3,POLR1E,POLR2H,POLR2I,POLR3D,POLR3K,PRIM1,PRIM2,RRM1,RRM2,TK1,TYMS
hsa00230	KEGG	UP	Purine metabolism	26	173	4.79e-05	ADCY8,ATIC,GMPS,IMPDH2,NME1,NME4,NUDT5,PAICS,PKM,POLA1,POLA2,POLD1,POLD2,POLE2,POLE3,POLR1E,POLR2H,POLR2I,POLR3D,POLR3K,PPAT,PRIM1,PRIM2,RRM1,RRM2,XDH
hsa04114	KEGG	UP	Oocyte meiosis	19	116	0.00038	ADCY8,AURKA,BUB1,CCNB1,CCNB2,CCNE1,CDC20,CDC25C,CDK1,CDK2,ESPL1,FBXO43,FBXO5,MAD2L1,PKMYT1,PLK1,PTTG1,PTTG2,RPS6KA6
hsa05166	KEGG	UP	HTLV-I infection	30	250	0.00038	ADCY8,BUB1B,CCNB2,CDC20,CDK4,CHEK1,CHEK2,E2F1,E2F3,ELK1,FZD2,MAD2L1,MYB,MYBL2,PCNA,PDGFRA,POLD1,POLD2,POLE2,POLE3,PTTG1,PTTG2,RAN,RANBP1,SLC25A5,SLC25A6,TCF3,TERT,TP53,WNT5B
hsa03440	KEGG	UP	Homologous recombination	11	40	0.0004	BLM,BRCA1,BRCA2,BRIP1,EME1,POLD1,POLD2,RAD54L,RBBP8,XRCC2,XRCC3
hsa03410	KEGG	UP	Base excision repair	10	33	0.00044	APEX1,FEN1,NEIL3,NTHL1,PCNA,POLD1,POLD2,POLE2,POLE3,UNG
hsa00670	KEGG	UP	One carbon pool by folate	8	20	0.00056	ATIC,DHFR,MTHFD1,MTHFD1L,MTHFD2,MTHFD2L,SHMT2,TYMS
hsa03460	KEGG	UP	Fanconi anemia pathway	11	51	0.002	BLM,BRCA1,BRCA2,BRIP1,EME1,FANCA,FANCB,FANCD2,FANCI,RMI2,UBE2T
hsa04914	KEGG	UP	Progesterone-mediated oocyte maturation	15	94	0.0022	ADCY8,AURKA,BUB1,CCNA2,CCNB1,CCNB2,CDC25A,CDC25C,CDK1,CDK2,KIF22,MAD2L1,PKMYT1,PLK1,RPS6KA6
hsa04218	KEGG	UP	Cellular senescence	20	156	0.0024	CCNA2,CCNB1,CCNB2,CCNE1,CDC25A,CDK1,CDK2,CDK4,CHEK1,CHEK2,E2F1,E2F3,EIF4EBP1,FOXM1,MAP2K2,MYBL2,PPID,SLC25A5,SLC25A6,TP53
hsa04115	KEGG	UP	p53 signaling pathway	12	68	0.004	CCNB1,CCNB2,CCNE1,CDK1,CDK2,CDK4,CHEK1,CHEK2,GTSE1,RRM2,TNFRSF10B,TP53
hsa01230	KEGG	UP	Biosynthesis of amino acids	11	72	0.0198	ALDH18A1,ASS1,GAPDH,IDH2,PGK1,PHGDH,PKM,PSAT1,PYCR1,SHMT2,TKT
hsa03430	KEGG	UP	Mismatch repair	6	23	0.0253	EXO1,PCNA,POLD1,POLD2,RFC3,RFC4
hsa05230	KEGG	UP	Central carbon metabolism in cancer	10	65	0.0277	HK2,LDHA,MAP2K2,PDGFRA,PDK1,PKM,RET,SLC1A5,SLC7A5,TP53
HSA-1640170	RCTME	UP	Cell Cycle	125	586	3.21e-38	AURKA,AURKB,BANF1,BLM,BRCA1,BRCA2,BRIP1,BUB1,BUB1B,CABLES1,CASC5,CCNA2,CCNB1,CCNB2,CCNE1,CDC20,CDC25A,CDC25C,CDC45,CDC6,CDCA5,CDCA8,CDK1,CDK2,CDK4,CDT1,CENPA,CENPE,CENPF,CENPH,CENPI,CENPK,CENPM,CENPN,CEP152,CEP72,CHEK1,CHEK2,CKS1B,CLSPN,DBF4,DHFR,DNA2,E2F1,E2F3,ERCC6L,ESCO2,ESPL1,EXO1,FBXO5,FEN1,FOXM1,GINS1,GINS2,GINS4,GMNN,GTSE1,H2AFX,H2AFZ,HAUS8,HIST1H2BD,HIST1H2BH,HJURP,HMMR,KIF18A,KIF20A,KIF2…
HSA-69278	RCTME	UP	Cell Cycle, Mitotic	105	483	1.69e-32	AURKA,AURKB,BANF1,BUB1,BUB1B,CABLES1,CASC5,CCNA2,CCNB1,CCNB2,CCNE1,CDC20,CDC25A,CDC25C,CDC45,CDC6,CDCA5,CDCA8,CDK1,CDK2,CDK4,CDT1,CENPA,CENPE,CENPF,CENPH,CENPI,CENPK,CENPM,CENPN,CEP152,CEP72,CKS1B,DBF4,DHFR,DNA2,E2F1,E2F3,ERCC6L,ESCO2,ESPL1,FBXO5,FEN1,FOXM1,GINS1,GINS2,GINS4,GMNN,GTSE1,H2AFX,H2AFZ,HAUS8,HIST1H2BD,HIST1H2BH,HMMR,KIF18A,KIF20A,KIF23,KIF2C,KNTC1,MAD2L1,MCM10,MCM2,MCM3,MCM4,MCM5,MCM6…
HSA-69620	RCTME	UP	Cell Cycle Checkpoints	63	265	1.27e-20	AURKB,BLM,BRCA1,BRIP1,BUB1,BUB1B,CASC5,CCNA2,CCNB1,CCNB2,CCNE1,CDC20,CDC25A,CDC25C,CDC45,CDC6,CDCA8,CDK1,CDK2,CENPA,CENPE,CENPF,CENPH,CENPI,CENPK,CENPM,CENPN,CHEK1,CHEK2,CLSPN,DBF4,DNA2,ERCC6L,EXO1,GTSE1,H2AFX,HIST1H2BD,HIST1H2BH,KIF18A,KIF2C,KNTC1,MAD2L1,MCM10,MCM2,MCM3,MCM4,MCM5,MCM6,NDC80,NUF2,ORC1,PKMYT1,PLK1,RBBP8,RFC3,RFC4,RMI2,SKA1,SPC24,SPC25,TP53,UBE2C,ZWINT
HSA-72312	RCTME	UP	rRNA processing	47	199	3.69e-15	BYSL,DHX37,EXOSC4,EXOSC5,EXOSC7,FBL,GAR1,NAT10,NHP2,NOB1,NOP14,PES1,RPL12,RPL14,RPL18,RPL22L1,RPL24,RPL29,RPL32,RPL35,RPL35A,RPL36,RPL37,RPL38,RPL39,RPL39L,RPL9,RPLP0,RPP40,RPS15,RPS15A,RPS16,RPS17,RPS19,RPS21,RPS25,RPS29,RPS3,RPS4X,RPS5,RPS7,RPS9,RRP9,TEX10,TRMT10C,TRMT112,WDR43
HSA-8868773	RCTME	UP	rRNA processing in the nucleus and cytosol	46	189	3.69e-15	BYSL,DHX37,EXOSC4,EXOSC5,EXOSC7,FBL,GAR1,NAT10,NHP2,NOB1,NOP14,PES1,RPL12,RPL14,RPL18,RPL22L1,RPL24,RPL29,RPL32,RPL35,RPL35A,RPL36,RPL37,RPL38,RPL39,RPL39L,RPL9,RPLP0,RPP40,RPS15,RPS15A,RPS16,RPS17,RPS19,RPS21,RPS25,RPS29,RPS3,RPS4X,RPS5,RPS7,RPS9,RRP9,TEX10,TRMT112,WDR43
HSA-73886	RCTME	UP	Chromosome Maintenance	32	88	1.86e-14	CASC5,CENPA,CENPH,CENPI,CENPK,CENPM,CENPN,DNA2,FEN1,H2AFX,H2AFZ,HIST1H2BD,HIST1H2BH,HJURP,MIS18A,NHP2,NPM1,OIP5,PCNA,POLA1,POLA2,POLD1,POLD2,POLE2,POLE3,PRIM1,PRIM2,RFC3,RFC4,RUVBL1,RUVBL2,TERT
HSA-72766	RCTME	UP	Translation	54	288	6.29e-14	EIF3F,EIF3M,EIF4EBP1,FARSA,GADD45GIP1,ICT1,MARS2,MRPL11,MRPL12,MRPL15,MRPL21,MRPL3,MRPL33,MRPL4,MRPL52,MRPL54,MRPS12,MRPS2,PPA1,RPL12,RPL14,RPL18,RPL22L1,RPL23L,RPL24,RPL29,RPL32,RPL35,RPL35A,RPL36,RPL37,RPL38,RPL39,RPL39L,RPL9,RPLP0,RPS15,RPS15A,RPS16,RPS17,RPS19,RPS21,RPS25,RPS29,RPS3,RPS4X,RPS5,RPS7,RPS9,SRPRB,SSR3,SSR4,TRMT112,VARS
HSA-6791226	RCTME	UP	Major pathway of rRNA processing in the nucleolus and cytosol	42	179	1.44e-13	BYSL,DHX37,EXOSC4,EXOSC5,EXOSC7,FBL,NOB1,NOP14,PES1,RPL12,RPL14,RPL18,RPL22L1,RPL24,RPL29,RPL32,RPL35,RPL35A,RPL36,RPL37,RPL38,RPL39,RPL39L,RPL9,RPLP0,RPP40,RPS15,RPS15A,RPS16,RPS17,RPS19,RPS21,RPS25,RPS29,RPS3,RPS4X,RPS5,RPS7,RPS9,RRP9,TEX10,WDR43
HSA-453279	RCTME	UP	Mitotic G1-G1/S phases	38	145	1.45e-13	CABLES1,CCNA2,CCNB1,CCNE1,CDC25A,CDC45,CDC6,CDK1,CDK2,CDK4,CDT1,CKS1B,DBF4,DHFR,E2F1,E2F3,FBXO5,GMNN,MCM10,MCM2,MCM3,MCM4,MCM5,MCM6,MYBL2,ORC1,PCNA,POLA1,POLA2,POLE2,POLE3,PRIM1,PRIM2,RRM2,SKP2,TK1,TOP2A,TYMS
HSA-69306	RCTME	UP	DNA Replication	35	122	1.75e-13	CCNA2,CCNE1,CDC45,CDC6,CDK2,CDT1,DBF4,DNA2,E2F1,E2F3,FEN1,GINS1,GINS2,GINS4,GMNN,MCM10,MCM2,MCM3,MCM4,MCM5,MCM6,ORC1,PCNA,POLA1,POLA2,POLD1,POLD2,POLE2,POLE3,PRIM1,PRIM2,RFC3,RFC4,SKP2,UBE2C
HSA-69206	RCTME	UP	G1/S Transition	35	128	5.39e-13	CABLES1,CCNA2,CCNB1,CCNE1,CDC25A,CDC45,CDC6,CDK1,CDK2,CDK4,CDT1,CKS1B,DBF4,DHFR,E2F1,FBXO5,GMNN,MCM10,MCM2,MCM3,MCM4,MCM5,MCM6,ORC1,PCNA,POLA1,POLA2,POLE2,POLE3,PRIM1,PRIM2,RRM2,SKP2,TK1,TYMS
HSA-72764	RCTME	UP	Eukaryotic Translation Termination	30	90	5.68e-13	RPL12,RPL14,RPL18,RPL22L1,RPL24,RPL29,RPL32,RPL35,RPL35A,RPL36,RPL37,RPL38,RPL39,RPL39L,RPL9,RPLP0,RPS15,RPS15A,RPS16,RPS17,RPS19,RPS21,RPS25,RPS29,RPS3,RPS4X,RPS5,RPS7,RPS9,TRMT112
HSA-72689	RCTME	UP	Formation of a pool of free 40S subunits	31	98	6.08e-13	EIF3F,EIF3M,RPL12,RPL14,RPL18,RPL22L1,RPL24,RPL29,RPL32,RPL35,RPL35A,RPL36,RPL37,RPL38,RPL39,RPL39L,RPL9,RPLP0,RPS15,RPS15A,RPS16,RPS17,RPS19,RPS21,RPS25,RPS29,RPS3,RPS4X,RPS5,RPS7,RPS9
HSA-156902	RCTME	UP	Peptide chain elongation	29	86	1.08e-12	RPL12,RPL14,RPL18,RPL22L1,RPL24,RPL29,RPL32,RPL35,RPL35A,RPL36,RPL37,RPL38,RPL39,RPL39L,RPL9,RPLP0,RPS15,RPS15A,RPS16,RPS17,RPS19,RPS21,RPS25,RPS29,RPS3,RPS4X,RPS5,RPS7,RPS9
HSA-1799339	RCTME	UP	SRP-dependent cotranslational protein targeting to membrane	32	109	1.08e-12	RPL12,RPL14,RPL18,RPL22L1,RPL24,RPL29,RPL32,RPL35,RPL35A,RPL36,RPL37,RPL38,RPL39,RPL39L,RPL9,RPLP0,RPS15,RPS15A,RPS16,RPS17,RPS19,RPS21,RPS25,RPS29,RPS3,RPS4X,RPS5,RPS7,RPS9,SRPRB,SSR3,SSR4
HSA-192823	RCTME	UP	Viral mRNA Translation	29	86	1.08e-12	RPL12,RPL14,RPL18,RPL22L1,RPL24,RPL29,RPL32,RPL35,RPL35A,RPL36,RPL37,RPL38,RPL39,RPL39L,RPL9,RPLP0,RPS15,RPS15A,RPS16,RPS17,RPS19,RPS21,RPS25,RPS29,RPS3,RPS4X,RPS5,RPS7,RPS9
HSA-69190	RCTME	UP	DNA strand elongation	20	31	1.08e-12	CDC45,DNA2,FEN1,GINS1,GINS2,GINS4,MCM2,MCM3,MCM4,MCM5,MCM6,PCNA,POLA1,POLA2,POLD1,POLD2,PRIM1,PRIM2,RFC3,RFC4
HSA-2408557	RCTME	UP	Selenocysteine synthesis	29	90	2.19e-12	RPL12,RPL14,RPL18,RPL22L1,RPL24,RPL29,RPL32,RPL35,RPL35A,RPL36,RPL37,RPL38,RPL39,RPL39L,RPL9,RPLP0,RPS15,RPS15A,RPS16,RPS17,RPS19,RPS21,RPS25,RPS29,RPS3,RPS4X,RPS5,RPS7,RPS9
HSA-69242	RCTME	UP	S Phase	37	156	2.19e-12	CABLES1,CCNA2,CCNE1,CDC25A,CDC45,CDC6,CDCA5,CDK2,CDK4,CDT1,CKS1B,DNA2,E2F1,ESCO2,FEN1,GINS1,GINS2,GINS4,MCM2,MCM3,MCM4,MCM5,MCM6,ORC1,PCNA,POLA1,POLA2,POLD1,POLD2,POLE2,POLE3,PRIM1,PRIM2,RFC3,RFC4,SKP2,UBE2C
HSA-156827	RCTME	UP	L13a-mediated translational silencing of Ceruloplasmin expression	31	107	2.74e-12	EIF3F,EIF3M,RPL12,RPL14,RPL18,RPL22L1,RPL24,RPL29,RPL32,RPL35,RPL35A,RPL36,RPL37,RPL38,RPL39,RPL39L,RPL9,RPLP0,RPS15,RPS15A,RPS16,RPS17,RPS19,RPS21,RPS25,RPS29,RPS3,RPS4X,RPS5,RPS7,RPS9
HSA-72737	RCTME	UP	Cap-dependent Translation Initiation	32	115	2.74e-12	EIF3F,EIF3M,EIF4EBP1,RPL12,RPL14,RPL18,RPL22L1,RPL24,RPL29,RPL32,RPL35,RPL35A,RPL36,RPL37,RPL38,RPL39,RPL39L,RPL9,RPLP0,RPS15,RPS15A,RPS16,RPS17,RPS19,RPS21,RPS25,RPS29,RPS3,RPS4X,RPS5,RPS7,RPS9
HSA-975956	RCTME	UP	Nonsense Mediated Decay (NMD) independent of the Exon Junction Complex (EJC)	29	92	2.74e-12	RPL12,RPL14,RPL18,RPL22L1,RPL24,RPL29,RPL32,RPL35,RPL35A,RPL36,RPL37,RPL38,RPL39,RPL39L,RPL9,RPLP0,RPS15,RPS15A,RPS16,RPS17,RPS19,RPS21,RPS25,RPS29,RPS3,RPS4X,RPS5,RPS7,RPS9
HSA-72706	RCTME	UP	GTP hydrolysis and joining of the 60S ribosomal subunit	31	108	2.84e-12	EIF3F,EIF3M,RPL12,RPL14,RPL18,RPL22L1,RPL24,RPL29,RPL32,RPL35,RPL35A,RPL36,RPL37,RPL38,RPL39,RPL39L,RPL9,RPLP0,RPS15,RPS15A,RPS16,RPS17,RPS19,RPS21,RPS25,RPS29,RPS3,RPS4X,RPS5,RPS7,RPS9
HSA-68962	RCTME	UP	Activation of the pre-replicative complex	19	33	1.3e-11	CDC45,CDC6,CDK2,CDT1,DBF4,GMNN,MCM10,MCM2,MCM3,MCM4,MCM5,MCM6,ORC1,POLA1,POLA2,POLE2,POLE3,PRIM1,PRIM2
HSA-68877	RCTME	UP	Mitotic Prometaphase	39	190	1.8e-11	AURKB,BUB1,BUB1B,CASC5,CCNB1,CCNB2,CDC20,CDCA5,CDCA8,CDK1,CENPA,CENPE,CENPF,CENPH,CENPI,CENPK,CENPM,CENPN,CEP152,CEP72,ERCC6L,HAUS8,KIF18A,KIF2C,KNTC1,MAD2L1,NCAPD2,NCAPG,NCAPH,NDC80,NEK2,NUF2,PLK1,PLK4,SKA1,SMC4,SPC24,SPC25,ZWINT
HSA-168273	RCTME	UP	Influenza Viral RNA Transcription and Replication	32	128	2.37e-11	NUP93,POLR2H,POLR2I,RPL12,RPL14,RPL18,RPL22L1,RPL24,RPL29,RPL32,RPL35,RPL35A,RPL36,RPL37,RPL38,RPL39,RPL39L,RPL9,RPLP0,RPS15,RPS15A,RPS16,RPS17,RPS19,RPS21,RPS25,RPS29,RPS3,RPS4X,RPS5,RPS7,RPS9
HSA-8953854	RCTME	UP	Metabolism of RNA	78	652	2.37e-11	ALYREF,BYSL,C14orf166,CLNS1A,CPSF3,DDX1,DDX39A,DHX37,EXOSC4,EXOSC5,EXOSC7,FBL,GAR1,GEMIN6,IGF2BP1,LSM2,LSM3,LSM4,LSM7,METTL1,NAT10,NHP2,NOB1,NOP14,NUP93,PES1,POLR2H,POLR2I,POP1,PRMT5,PUS7,RAN,RPL12,RPL14,RPL18,RPL22L1,RPL24,RPL29,RPL32,RPL35,RPL35A,RPL36,RPL37,RPL38,RPL39,RPL39L,RPL9,RPLP0,RPP40,RPS15,RPS15A,RPS16,RPS17,RPS19,RPS21,RPS25,RPS29,RPS3,RPS4X,RPS5,RPS7,RPS9,RRP9,SNRNP25,SNRPA,SNRPB,SN…
HSA-168255	RCTME	UP	Influenza Life Cycle	33	137	2.41e-11	NUP93,POLR2H,POLR2I,RAN,RPL12,RPL14,RPL18,RPL22L1,RPL24,RPL29,RPL32,RPL35,RPL35A,RPL36,RPL37,RPL38,RPL39,RPL39L,RPL9,RPLP0,RPS15,RPS15A,RPS16,RPS17,RPS19,RPS21,RPS25,RPS29,RPS3,RPS4X,RPS5,RPS7,RPS9
HSA-2408522	RCTME	UP	Selenoamino acid metabolism	30	112	2.61e-11	AHCY,RPL12,RPL14,RPL18,RPL22L1,RPL24,RPL29,RPL32,RPL35,RPL35A,RPL36,RPL37,RPL38,RPL39,RPL39L,RPL9,RPLP0,RPS15,RPS15A,RPS16,RPS17,RPS19,RPS21,RPS25,RPS29,RPS3,RPS4X,RPS5,RPS7,RPS9
HSA-168254	RCTME	UP	Influenza Infection	34	148	3.2e-11	NUP93,POLR2H,POLR2I,RAN,RPL12,RPL14,RPL18,RPL22L1,RPL24,RPL29,RPL32,RPL35,RPL35A,RPL36,RPL37,RPL38,RPL39,RPL39L,RPL9,RPLP0,RPS15,RPS15A,RPS16,RPS17,RPS19,RPS21,RPS25,RPS29,RPS3,RPS4X,RPS5,RPS7,RPS9,SLC25A6
HSA-69481	RCTME	UP	G2/M Checkpoints	34	148	3.2e-11	BLM,BRCA1,BRIP1,CCNB1,CCNB2,CDC25A,CDC25C,CDC45,CDC6,CDK1,CDK2,CHEK1,CHEK2,CLSPN,DBF4,DNA2,EXO1,GTSE1,H2AFX,HIST1H2BD,HIST1H2BH,MCM10,MCM2,MCM3,MCM4,MCM5,MCM6,ORC1,PKMYT1,RBBP8,RFC3,RFC4,RMI2,TP53
HSA-69239	RCTME	UP	Synthesis of DNA	30	114	3.49e-11	CCNA2,CCNE1,CDC45,CDC6,CDK2,CDT1,DNA2,FEN1,GINS1,GINS2,GINS4,MCM2,MCM3,MCM4,MCM5,MCM6,ORC1,PCNA,POLA1,POLA2,POLD1,POLD2,POLE2,POLE3,PRIM1,PRIM2,RFC3,RFC4,SKP2,UBE2C
HSA-2500257	RCTME	UP	Resolution of Sister Chromatid Cohesion	30	118	7.15e-11	AURKB,BUB1,BUB1B,CASC5,CCNB1,CCNB2,CDC20,CDCA5,CDCA8,CDK1,CENPA,CENPE,CENPF,CENPH,CENPI,CENPK,CENPM,CENPN,ERCC6L,KIF18A,KIF2C,KNTC1,MAD2L1,NDC80,NUF2,PLK1,SKA1,SPC24,SPC25,ZWINT
HSA-68886	RCTME	UP	M Phase	52	343	7.15e-11	AURKB,BANF1,BUB1,BUB1B,CASC5,CCNB1,CCNB2,CDC20,CDCA5,CDCA8,CDK1,CENPA,CENPE,CENPF,CENPH,CENPI,CENPK,CENPM,CENPN,CEP152,CEP72,ERCC6L,ESPL1,FBXO5,H2AFX,H2AFZ,HAUS8,HIST1H2BD,HIST1H2BH,KIF18A,KIF20A,KIF23,KIF2C,KNTC1,MAD2L1,NCAPD2,NCAPG,NCAPH,NDC80,NEK2,NUF2,NUP93,PLK1,PLK4,PTTG1,SKA1,SMC4,SPC24,SPC25,UBE2C,VRK1,ZWINT
HSA-5693538	RCTME	UP	Homology Directed Repair	30	119	8.12e-11	BLM,BRCA1,BRCA2,BRIP1,CCNA2,CDK2,CHEK1,CLSPN,DNA2,EME1,EXO1,FEN1,GEN1,H2AFX,HIST1H2BD,HIST1H2BH,PCNA,POLD1,POLD2,POLE2,POLE3,POLQ,RAD51AP1,RBBP8,RFC3,RFC4,RMI2,TIMELESS,XRCC2,XRCC3
HSA-73894	RCTME	UP	DNA Repair	47	290	9.85e-11	ACTL6A,ALKBH2,APEX1,BLM,BRCA1,BRCA2,BRIP1,CCNA2,CDK2,CHEK1,CHEK2,CLSPN,DNA2,DTL,EME1,EXO1,FANCA,FANCB,FANCD2,FANCI,FEN1,GEN1,H2AFX,HIST1H2BD,HIST1H2BH,KIAA0101,NTHL1,PCNA,POLD1,POLD2,POLE2,POLE3,POLQ,POLR2H,POLR2I,RAD18,RAD51AP1,RBBP8,RFC3,RFC4,RMI2,RUVBL1,TIMELESS,TP53,UBE2T,XRCC2,XRCC3
HSA-975957	RCTME	UP	Nonsense Mediated Decay (NMD) enhanced by the Exon Junction Complex (EJC)	29	112	1.01e-10	RPL12,RPL14,RPL18,RPL22L1,RPL24,RPL29,RPL32,RPL35,RPL35A,RPL36,RPL37,RPL38,RPL39,RPL39L,RPL9,RPLP0,RPS15,RPS15A,RPS16,RPS17,RPS19,RPS21,RPS25,RPS29,RPS3,RPS4X,RPS5,RPS7,RPS9
HSA-141444	RCTME	UP	Amplification of signal from unattached kinetochores via a MAD2 inhibitory signal	26	90	1.59e-10	AURKB,BUB1,BUB1B,CASC5,CDC20,CDCA8,CENPA,CENPE,CENPF,CENPH,CENPI,CENPK,CENPM,CENPN,ERCC6L,KIF18A,KIF2C,KNTC1,MAD2L1,NDC80,NUF2,PLK1,SKA1,SPC24,SPC25,ZWINT
HSA-180786	RCTME	UP	Extension of Telomeres	17	30	1.68e-10	DNA2,FEN1,NHP2,PCNA,POLA1,POLA2,POLD1,POLD2,POLE2,POLE3,PRIM1,PRIM2,RFC3,RFC4,RUVBL1,RUVBL2,TERT
HSA-5693532	RCTME	UP	DNA Double-Strand Break Repair	32	147	3.67e-10	BLM,BRCA1,BRCA2,BRIP1,CCNA2,CDK2,CHEK1,CHEK2,CLSPN,DNA2,EME1,EXO1,FEN1,GEN1,H2AFX,HIST1H2BD,HIST1H2BH,PCNA,POLD1,POLD2,POLE2,POLE3,POLQ,RAD51AP1,RBBP8,RFC3,RFC4,RMI2,TIMELESS,TP53,XRCC2,XRCC3
HSA-5693567	RCTME	UP	HDR through Homologous Recombination (HRR) or Single Strand Annealing (SSA)	28	113	5.01e-10	BLM,BRCA1,BRCA2,BRIP1,CCNA2,CDK2,CHEK1,CLSPN,DNA2,EME1,EXO1,GEN1,H2AFX,HIST1H2BD,HIST1H2BH,PCNA,POLD1,POLD2,POLE2,POLE3,RAD51AP1,RBBP8,RFC3,RFC4,RMI2,TIMELESS,XRCC2,XRCC3
HSA-69618	RCTME	UP	Mitotic Spindle Checkpoint	27	105	5.42e-10	AURKB,BUB1,BUB1B,CASC5,CDC20,CDCA8,CENPA,CENPE,CENPF,CENPH,CENPI,CENPK,CENPM,CENPN,ERCC6L,KIF18A,KIF2C,KNTC1,MAD2L1,NDC80,NUF2,PLK1,SKA1,SPC24,SPC25,UBE2C,ZWINT
HSA-157579	RCTME	UP	Telomere Maintenance	21	63	1.64e-09	DNA2,FEN1,H2AFX,H2AFZ,HIST1H2BD,HIST1H2BH,NHP2,PCNA,POLA1,POLA2,POLD1,POLD2,POLE2,POLE3,PRIM1,PRIM2,RFC3,RFC4,RUVBL1,RUVBL2,TERT
HSA-176187	RCTME	UP	Activation of ATR in response to replication stress	17	37	1.93e-09	CDC25A,CDC25C,CDC45,CDC6,CDK2,CHEK1,CLSPN,DBF4,MCM10,MCM2,MCM3,MCM4,MCM5,MCM6,ORC1,RFC3,RFC4
HSA-5685942	RCTME	UP	HDR through Homologous Recombination (HRR)	21	65	2.54e-09	BLM,BRCA1,BRCA2,BRIP1,CHEK1,DNA2,EME1,EXO1,GEN1,PCNA,POLD1,POLD2,POLE2,POLE3,RAD51AP1,RBBP8,RFC3,RFC4,RMI2,XRCC2,XRCC3
HSA-9010553	RCTME	UP	Regulation of expression of SLITs and ROBOs	31	164	1.42e-08	LHX9,RPL12,RPL14,RPL18,RPL22L1,RPL24,RPL29,RPL32,RPL35,RPL35A,RPL36,RPL37,RPL38,RPL39,RPL39L,RPL9,RPLP0,RPS15,RPS15A,RPS16,RPS17,RPS19,RPS21,RPS25,RPS29,RPS3,RPS4X,RPS5,RPS7,RPS9,SLIT1
HSA-2555396	RCTME	UP	Mitotic Metaphase and Anaphase	33	187	1.85e-08	AURKB,BANF1,BUB1,BUB1B,CASC5,CDC20,CDCA5,CDCA8,CENPA,CENPE,CENPF,CENPH,CENPI,CENPK,CENPM,CENPN,ERCC6L,ESPL1,FBXO5,KIF18A,KIF2C,KNTC1,MAD2L1,NDC80,NUF2,PLK1,PTTG1,SKA1,SPC24,SPC25,UBE2C,VRK1,ZWINT
HSA-5663220	RCTME	UP	RHO GTPases Activate Formins	27	131	3.35e-08	AURKB,BUB1,BUB1B,CASC5,CDC20,CDCA8,CENPA,CENPE,CENPF,CENPH,CENPI,CENPK,CENPM,CENPN,DIAPH3,ERCC6L,KIF18A,KIF2C,KNTC1,MAD2L1,NDC80,NUF2,PLK1,SKA1,SPC24,SPC25,ZWINT
HSA-539107	RCTME	UP	Activation of E2F1 target genes at G1/S	14	28	3.43e-08	CCNE1,CDC45,CDC6,CDK1,CDT1,DHFR,E2F1,FBXO5,ORC1,PCNA,POLA1,RRM2,TK1,TYMS
HSA-68882	RCTME	UP	Mitotic Anaphase	32	186	5.32e-08	AURKB,BANF1,BUB1,BUB1B,CASC5,CDC20,CDCA5,CDCA8,CENPA,CENPE,CENPF,CENPH,CENPI,CENPK,CENPM,CENPN,ERCC6L,ESPL1,KIF18A,KIF2C,KNTC1,MAD2L1,NDC80,NUF2,PLK1,PTTG1,SKA1,SPC24,SPC25,UBE2C,VRK1,ZWINT
HSA-174417	RCTME	UP	Telomere C-strand (Lagging Strand) Synthesis	13	24	5.9e-08	DNA2,FEN1,PCNA,POLA1,POLA2,POLD1,POLD2,POLE2,POLE3,PRIM1,PRIM2,RFC3,RFC4
HSA-69002	RCTME	UP	DNA Replication Pre-Initiation	21	82	7.54e-08	CDC45,CDC6,CDK2,CDT1,DBF4,E2F1,E2F3,GMNN,MCM10,MCM2,MCM3,MCM4,MCM5,MCM6,ORC1,POLA1,POLA2,POLE2,POLE3,PRIM1,PRIM2
HSA-2467813	RCTME	UP	Separation of Sister Chromatids	30	178	2.37e-07	AURKB,BUB1,BUB1B,CASC5,CDC20,CDCA5,CDCA8,CENPA,CENPE,CENPF,CENPH,CENPI,CENPK,CENPM,CENPN,ERCC6L,ESPL1,KIF18A,KIF2C,KNTC1,MAD2L1,NDC80,NUF2,PLK1,PTTG1,SKA1,SPC24,SPC25,UBE2C,ZWINT
HSA-5693568	RCTME	UP	Resolution of D-loop Structures through Holliday Junction Intermediates	13	31	5.98e-07	BLM,BRCA1,BRCA2,BRIP1,DNA2,EME1,EXO1,GEN1,RAD51AP1,RBBP8,RMI2,XRCC2,XRCC3
HSA-606279	RCTME	UP	Deposition of new CENPA-containing nucleosomes at the centromere	16	52	5.98e-07	CASC5,CENPA,CENPH,CENPI,CENPK,CENPM,CENPN,H2AFX,H2AFZ,HIST1H2BD,HIST1H2BH,HJURP,MIS18A,NPM1,OIP5,RUVBL1
HSA-376176	RCTME	UP	Signaling by ROBO receptors	32	210	6.15e-07	AKAP5,LHX9,RPL12,RPL14,RPL18,RPL22L1,RPL24,RPL29,RPL32,RPL35,RPL35A,RPL36,RPL37,RPL38,RPL39,RPL39L,RPL9,RPLP0,RPS15,RPS15A,RPS16,RPS17,RPS19,RPS21,RPS25,RPS29,RPS3,RPS4X,RPS5,RPS7,RPS9,SLIT1
HSA-69186	RCTME	UP	Lagging Strand Synthesis	11	20	7.66e-07	DNA2,FEN1,PCNA,POLA1,POLA2,POLD1,POLD2,PRIM1,PRIM2,RFC3,RFC4
HSA-5663205	RCTME	UP	Infectious disease	44	363	8.72e-07	BANF1,FEN1,HMGA1,MAP2K2,MVB12A,NPM1,NUP93,POLR2H,POLR2I,RAN,RANBP1,RPL12,RPL14,RPL18,RPL22L1,RPL24,RPL29,RPL32,RPL35,RPL35A,RPL36,RPL37,RPL38,RPL39,RPL39L,RPL9,RPLP0,RPS15,RPS15A,RPS16,RPS17,RPS19,RPS21,RPS25,RPS29,RPS3,RPS4X,RPS5,RPS7,RPS9,SH3GL3,SLC25A5,SLC25A6,TAF10
HSA-176974	RCTME	UP	Unwinding of DNA	9	11	1.09e-06	CDC45,GINS1,GINS2,GINS4,MCM2,MCM3,MCM4,MCM5,MCM6
HSA-72662	RCTME	UP	Activation of the mRNA upon binding of the cap-binding complex and eIFs, and subsequent binding to 43S	16	56	1.25e-06	EIF3F,EIF3M,EIF4EBP1,RPS15,RPS15A,RPS16,RPS17,RPS19,RPS21,RPS25,RPS29,RPS3,RPS4X,RPS5,RPS7,RPS9
HSA-5693579	RCTME	UP	Homologous DNA Pairing and Strand Exchange	14	41	1.28e-06	BLM,BRCA1,BRCA2,BRIP1,CHEK1,DNA2,EXO1,RAD51AP1,RBBP8,RFC3,RFC4,RMI2,XRCC2,XRCC3
HSA-72695	RCTME	UP	Formation of the ternary complex, and subsequently, the 43S complex	15	49	1.44e-06	EIF3F,EIF3M,RPS15,RPS15A,RPS16,RPS17,RPS19,RPS21,RPS25,RPS29,RPS3,RPS4X,RPS5,RPS7,RPS9
HSA-69473	RCTME	UP	G2/M DNA damage checkpoint	18	78	2.98e-06	BLM,BRCA1,BRIP1,CCNB1,CDC25C,CDK1,CHEK1,CHEK2,DNA2,EXO1,H2AFX,HIST1H2BD,HIST1H2BH,RBBP8,RFC3,RFC4,RMI2,TP53
HSA-5693554	RCTME	UP	Resolution of D-loop Structures through Synthesis-Dependent Strand Annealing (SDSA)	11	25	3.93e-06	BLM,BRCA1,BRCA2,BRIP1,DNA2,EXO1,RAD51AP1,RBBP8,RMI2,XRCC2,XRCC3
HSA-174411	RCTME	UP	Polymerase switching on the C-strand of the telomere	9	14	4.29e-06	PCNA,POLA1,POLA2,POLD1,POLD2,PRIM1,PRIM2,RFC3,RFC4
HSA-69091	RCTME	UP	Polymerase switching	9	14	4.29e-06	PCNA,POLA1,POLA2,POLD1,POLD2,PRIM1,PRIM2,RFC3,RFC4
HSA-69166	RCTME	UP	Removal of the Flap Intermediate	9	14	4.29e-06	DNA2,FEN1,PCNA,POLA1,POLA2,POLD1,POLD2,PRIM1,PRIM2
HSA-72649	RCTME	UP	Translation initiation complex formation	15	55	4.62e-06	EIF3F,EIF3M,RPS15,RPS15A,RPS16,RPS17,RPS19,RPS21,RPS25,RPS29,RPS3,RPS4X,RPS5,RPS7,RPS9
HSA-72702	RCTME	UP	Ribosomal scanning and start codon recognition	15	55	4.62e-06	EIF3F,EIF3M,RPS15,RPS15A,RPS16,RPS17,RPS19,RPS21,RPS25,RPS29,RPS3,RPS4X,RPS5,RPS7,RPS9
HSA-195258	RCTME	UP	RHO GTPase Effectors	35	273	5.07e-06	AURKB,BUB1,BUB1B,CASC5,CDC20,CDC25C,CDCA8,CENPA,CENPE,CENPF,CENPH,CENPI,CENPK,CENPM,CENPN,DIAPH3,ERCC6L,H2AFX,H2AFZ,HIST1H2BD,HIST1H2BH,IQGAP3,KIF14,KIF18A,KIF2C,KNTC1,MAD2L1,NDC80,NUF2,PLK1,PRC1,SKA1,SPC24,SPC25,ZWINT
HSA-71291	RCTME	UP	Metabolism of amino acids and derivatives	41	354	6.01e-06	AHCY,ASS1,GLDC,MPST,NAT8L,ODC1,PHGDH,PSAT1,PYCR1,RPL12,RPL14,RPL18,RPL22L1,RPL24,RPL29,RPL32,RPL35,RPL35A,RPL36,RPL37,RPL38,RPL39,RPL39L,RPL9,RPLP0,RPS15,RPS15A,RPS16,RPS17,RPS19,RPS21,RPS25,RPS29,RPS3,RPS4X,RPS5,RPS7,RPS9,SLC6A11,SLC7A5,TMLHE
HSA-6791312	RCTME	UP	TP53 Regulates Transcription of Cell Cycle Genes	14	49	6.62e-06	AURKA,CCNA2,CCNB1,CCNE1,CDC25C,CDK1,CDK2,E2F1,E2F7,E2F8,NPM1,PCNA,PRMT1,TP53
HSA-156711	RCTME	UP	Polo-like kinase mediated events	9	16	8.69e-06	CCNB1,CCNB2,CDC25A,CDC25C,CENPF,FOXM1,MYBL2,PKMYT1,PLK1
HSA-5693607	RCTME	UP	Processing of DNA double-strand break ends	17	81	1.71e-05	BLM,BRCA1,BRIP1,CCNA2,CDK2,CHEK1,CLSPN,DNA2,EXO1,H2AFX,HIST1H2BD,HIST1H2BH,RBBP8,RFC3,RFC4,RMI2,TIMELESS
HSA-5693616	RCTME	UP	Presynaptic phase of homologous DNA pairing and strand exchange	12	38	1.72e-05	BLM,BRCA1,BRCA2,BRIP1,CHEK1,DNA2,EXO1,RBBP8,RFC3,RFC4,RMI2,XRCC2
HSA-6804756	RCTME	UP	Regulation of TP53 Activity through Phosphorylation	18	92	1.99e-05	AURKA,AURKB,BLM,BRCA1,BRIP1,CCNA2,CDK2,CHEK1,CHEK2,DNA2,EXO1,RBBP8,RFC3,RFC4,RMI2,TAF10,TP53,TPX2
HSA-69273	RCTME	UP	Cyclin A/B1/B2 associated events during G2/M transition	10	25	2.27e-05	CCNA2,CCNB1,CCNB2,CDC25A,CDC25C,CDK1,CDK2,FOXM1,PKMYT1,PLK1
HSA-1538133	RCTME	UP	G0 and Early G1	10	27	3.92e-05	CCNA2,CCNE1,CDC25A,CDC6,CDK1,CDK2,E2F1,MYBL2,PCNA,TOP2A
HSA-5651801	RCTME	UP	PCNA-Dependent Long Patch Base Excision Repair	9	21	4.64e-05	APEX1,FEN1,PCNA,POLD1,POLD2,POLE2,POLE3,RFC3,RFC4
HSA-2514853	RCTME	UP	Condensation of Prometaphase Chromosomes	7	11	7.89e-05	CCNB1,CCNB2,CDK1,NCAPD2,NCAPG,NCAPH,SMC4
HSA-174430	RCTME	UP	Telomere C-strand synthesis initiation	6	8	0.00019	POLA1,POLA2,POLE2,POLE3,PRIM1,PRIM2
HSA-68952	RCTME	UP	DNA replication initiation	6	8	0.00019	POLA1,POLA2,POLE2,POLE3,PRIM1,PRIM2
HSA-3700989	RCTME	UP	Transcriptional Regulation by TP53	37	359	0.0002	AURKA,AURKB,BLM,BRCA1,BRIP1,CCNA2,CCNB1,CCNE1,CDC25C,CDK1,CDK2,CHEK1,CHEK2,COX7B,DNA2,E2F1,E2F7,E2F8,EXO1,FANCD2,FANCI,NPM1,PCNA,POLR2H,POLR2I,PRELID1,PRMT1,PRMT5,RBBP8,RFC3,RFC4,RMI2,TAF10,TNFRSF10B,TP53,TPX2,TRIAP1
HSA-6804116	RCTME	UP	TP53 Regulates Transcription of Genes Involved in G1 Cell Cycle Arrest	7	14	0.00024	CCNA2,CCNE1,CDK2,E2F1,E2F7,E2F8,TP53
HSA-174143	RCTME	UP	APC/C-mediated degradation of cell cycle proteins	15	82	0.00026	AURKA,AURKB,BUB1B,CCNA2,CCNB1,CDC20,CDK1,CDK2,FBXO5,MAD2L1,NEK2,PLK1,PTTG1,SKP2,UBE2C
HSA-73933	RCTME	UP	Resolution of Abasic Sites (AP sites)	10	36	0.00029	APEX1,FEN1,NTHL1,PCNA,POLD1,POLD2,POLE2,POLE3,RFC3,RFC4
HSA-453274	RCTME	UP	Mitotic G2-G2/M phases	24	191	0.00035	AURKA,CCNA2,CCNB1,CCNB2,CDC25A,CDC25C,CDK1,CDK2,CENPF,CEP152,CEP72,E2F1,E2F3,FOXM1,GTSE1,HAUS8,HMMR,MYBL2,NEK2,PKMYT1,PLK1,PLK4,TP53,TPX2
HSA-113510	RCTME	UP	E2F mediated regulation of DNA replication	8	22	0.00036	CCNB1,CDK1,E2F1,ORC1,POLA1,POLA2,PRIM1,PRIM2
HSA-912446	RCTME	UP	Meiotic recombination	12	55	0.00036	BLM,BRCA1,BRCA2,CDK2,CDK4,H2AFX,H2AFZ,HIST1H2BD,HIST1H2BH,MND1,RBBP8,TEX15
HSA-194315	RCTME	UP	Signaling by Rho GTPases	39	402	0.00039	ARHGAP11A,AURKB,BUB1,BUB1B,CASC5,CDC20,CDC25C,CDCA8,CENPA,CENPE,CENPF,CENPH,CENPI,CENPK,CENPM,CENPN,DEPDC1B,DIAPH3,ECT2,ERCC6L,FAM13A,H2AFX,H2AFZ,HIST1H2BD,HIST1H2BH,IQGAP3,KIF14,KIF18A,KIF2C,KNTC1,MAD2L1,NDC80,NUF2,PLK1,PRC1,SKA1,SPC24,SPC25,ZWINT
HSA-110314	RCTME	UP	Recognition of DNA damage by PCNA-containing replication complex	9	31	0.00051	DTL,PCNA,POLD1,POLD2,POLE2,POLE3,RAD18,RFC3,RFC4
HSA-983189	RCTME	UP	Kinesins	12	58	0.00054	CENPE,KIF11,KIF15,KIF18A,KIF18B,KIF20A,KIF22,KIF23,KIF2C,KIF4A,KIF6,KIFC1
HSA-176417	RCTME	UP	Phosphorylation of Emi1	5	6	0.00061	CCNB1,CDC20,CDK1,FBXO5,PLK1
HSA-6804114	RCTME	UP	TP53 Regulates Transcription of Genes Involved in G2 Cell Cycle Arrest	7	18	0.00075	AURKA,CCNB1,CDC25C,CDK1,PCNA,PRMT1,TP53
HSA-74160	RCTME	UP	Gene expression (Transcription)	96	1366	0.00075	ACTL6A,ALYREF,ATAD2,AURKA,AURKB,BDNF,BLM,BRCA1,BRIP1,CCNA2,CCNB1,CCNE1,CDC25C,CDK1,CDK2,CDK4,CHEK1,CHEK2,CITED1,COX7B,CPSF3,DDX39A,DLX5,DLX6,DNA2,E2F1,E2F7,E2F8,EXO1,FANCD2,FANCI,H2AFX,H2AFZ,HIST1H2BD,HIST1H2BH,HSPD1,MYB,MYBL2,NABP2,NPM1,NR2C2AP,NR2F1,NUP93,PCNA,POLR1E,POLR2H,POLR2I,POLR3D,POLR3K,PRELID1,PRMT1,PRMT5,RAN,RBBP8,RFC3,RFC4,RMI2,RRM2,SAP30,SKP2,SNAPC1,SNRPB,SNRPE,SNRPF,SNRPG,SOCS4,SUV…
HSA-392499	RCTME	UP	Metabolism of proteins	127	1948	0.0012	ACTL6A,ADAMTS17,ADAMTS19,ADAMTS20,ADAMTS3,ALG3,ARL2,ARSG,AURKA,AURKB,B3GNT5,BLM,BRCA1,CCNA2,CCNE1,CCT3,CCT8,CDC20,CDC25A,CDCA8,CDK1,CHML,CLSPN,CNTN4,DCAF4,DHPS,DTL,EIF3F,EIF3M,EIF4EBP1,EXOSC4,EXOSC5,EXOSC7,FARSA,FBXL3,FBXO17,GADD45GIP1,GMDS,GNPNAT1,H2AFX,H2AFZ,HIST1H2AL,HIST1H2BD,HIST1H2BH,HIST3H2A,ICT1,IGFBP2,LRR1,LY6E,LY6H,LYPD8,MARS2,MMP1,MRPL11,MRPL12,MRPL15,MRPL21,MRPL3,MRPL33,MRPL4,MRPL52,M…
HSA-5685938	RCTME	UP	HDR through Single Strand Annealing (SSA)	9	36	0.0013	BLM,BRCA1,BRIP1,DNA2,EXO1,RBBP8,RFC3,RFC4,RMI2
HSA-5633007	RCTME	UP	Regulation of TP53 Activity	20	159	0.0014	AURKA,AURKB,BLM,BRCA1,BRIP1,CCNA2,CDK1,CDK2,CHEK1,CHEK2,DNA2,EXO1,PRMT5,RBBP8,RFC3,RFC4,RMI2,TAF10,TP53,TPX2
HSA-73857	RCTME	UP	RNA Polymerase II Transcription	87	1233	0.0014	ACTL6A,ALYREF,ATAD2,AURKA,AURKB,BDNF,BLM,BRCA1,BRIP1,CCNA2,CCNB1,CCNE1,CDC25C,CDK1,CDK2,CDK4,CHEK1,CHEK2,CITED1,COX7B,CPSF3,DDX39A,DLX5,DLX6,DNA2,E2F1,E2F7,E2F8,EXO1,FANCD2,FANCI,H2AFX,H2AFZ,HIST1H2BD,HIST1H2BH,HSPD1,MYB,MYBL2,NABP2,NPM1,NR2C2AP,NR2F1,PCNA,POLR2H,POLR2I,PRELID1,PRMT1,PRMT5,RBBP8,RFC3,RFC4,RMI2,RRM2,SKP2,SNAPC1,SNRPB,SNRPE,SNRPF,SNRPG,SOCS4,TAF10,TCF3,TEAD4,TGIF2,THOC6,TNFRSF10B,T…
HSA-5368286	RCTME	UP	Mitochondrial translation initiation	14	88	0.0015	GADD45GIP1,ICT1,MRPL11,MRPL12,MRPL15,MRPL21,MRPL3,MRPL33,MRPL4,MRPL52,MRPL54,MRPS12,MRPS2,RPL23L
HSA-5389840	RCTME	UP	Mitochondrial translation elongation	14	88	0.0015	GADD45GIP1,ICT1,MRPL11,MRPL12,MRPL15,MRPL21,MRPL3,MRPL33,MRPL4,MRPL52,MRPL54,MRPS12,MRPS2,RPL23L
HSA-5419276	RCTME	UP	Mitochondrial translation termination	14	88	0.0015	GADD45GIP1,ICT1,MRPL11,MRPL12,MRPL15,MRPL21,MRPL3,MRPL33,MRPL4,MRPL52,MRPL54,MRPS12,MRPS2,RPL23L
HSA-69275	RCTME	UP	G2/M Transition	22	189	0.0017	AURKA,CCNA2,CCNB1,CCNB2,CDC25A,CDC25C,CDK1,CDK2,CENPF,CEP152,CEP72,FOXM1,GTSE1,HAUS8,HMMR,MYBL2,NEK2,PKMYT1,PLK1,PLK4,TP53,TPX2
HSA-191859	RCTME	UP	snRNP Assembly	10	49	0.0022	CLNS1A,GEMIN6,NUP93,PRMT5,SNRPB,SNRPD1,SNRPD2,SNRPE,SNRPF,SNRPG
HSA-73893	RCTME	UP	DNA Damage Bypass	10	49	0.0022	DTL,KIAA0101,PCNA,POLD1,POLD2,POLE2,POLE3,RAD18,RFC3,RFC4
HSA-15869	RCTME	UP	Metabolism of nucleotides	14	93	0.0024	ATIC,DCTPP1,GMPS,IMPDH2,NME1,NME4,NUDT5,PAICS,PPAT,RRM1,RRM2,TK1,TYMS,XDH
HSA-6790901	RCTME	UP	rRNA modification in the nucleus and cytosol	11	60	0.0024	DHX37,FBL,GAR1,NAT10,NHP2,NOP14,RPS7,RPS9,RRP9,TRMT112,WDR43
HSA-196757	RCTME	UP	Metabolism of folate and pterines	6	16	0.0026	DHFR,MTHFD1,MTHFD1L,MTHFD2,MTHFD2L,SHMT2
HSA-5656169	RCTME	UP	Termination of translesion DNA synthesis	8	32	0.0026	KIAA0101,PCNA,POLD1,POLD2,POLE2,POLE3,RFC3,RFC4
HSA-174437	RCTME	UP	Removal of the Flap Intermediate from the C-strand	5	10	0.0029	DNA2,FEN1,PCNA,POLD1,POLD2
HSA-72165	RCTME	UP	mRNA Splicing - Minor Pathway	10	52	0.0031	LSM2,POLR2H,POLR2I,SNRNP25,SNRPB,SNRPD1,SNRPD2,SNRPE,SNRPF,SNRPG
HSA-68911	RCTME	UP	G2 Phase	4	5	0.0033	CCNA2,CDK2,E2F1,E2F3
HSA-69478	RCTME	UP	G2/M DNA replication checkpoint	4	5	0.0033	CCNB1,CCNB2,CDK1,PKMYT1
HSA-5696397	RCTME	UP	Gap-filling DNA repair synthesis and ligation in GG-NER	7	25	0.0034	PCNA,POLD1,POLD2,POLE2,POLE3,RFC3,RFC4
HSA-69052	RCTME	UP	Switching of origins to a post-replicative state	13	86	0.0035	CCNA2,CCNE1,CDC6,CDK2,CDT1,MCM2,MCM3,MCM4,MCM5,MCM6,ORC1,SKP2,UBE2C
HSA-68867	RCTME	UP	Assembly of the pre-replicative complex	11	65	0.004	CDC6,CDT1,E2F1,E2F3,GMNN,MCM2,MCM3,MCM4,MCM5,MCM6,ORC1
HSA-212436	RCTME	UP	Generic Transcription Pathway	77	1112	0.0047	ACTL6A,ATAD2,AURKA,AURKB,BDNF,BLM,BRCA1,BRIP1,CCNA2,CCNB1,CCNE1,CDC25C,CDK1,CDK2,CDK4,CHEK1,CHEK2,CITED1,COX7B,DLX5,DLX6,DNA2,E2F1,E2F7,E2F8,EXO1,FANCD2,FANCI,H2AFX,H2AFZ,HIST1H2BD,HIST1H2BH,HSPD1,MYB,MYBL2,NPM1,NR2C2AP,NR2F1,PCNA,POLR2H,POLR2I,PRELID1,PRMT1,PRMT5,RBBP8,RFC3,RFC4,RMI2,RRM2,SKP2,SOCS4,TAF10,TCF3,TEAD4,TGIF2,TNFRSF10B,TP53,TPX2,TRIAP1,TRIM28,TWIST1,UXT,ZFP30,ZNF114,ZNF124,ZNF233,ZN…
HSA-983231	RCTME	UP	Factors involved in megakaryocyte development and platelet production	18	153	0.0048	CABLES1,CDK2,CENPE,HBB,HBD,KIF11,KIF15,KIF18A,KIF18B,KIF20A,KIF22,KIF23,KIF2C,KIF4A,KIF6,KIFC1,MYB,TP53
HSA-171319	RCTME	UP	Telomere Extension By Telomerase	4	6	0.0049	NHP2,RUVBL1,RUVBL2,TERT
HSA-73817	RCTME	UP	Purine ribonucleoside monophosphate biosynthesis	5	12	0.0051	ATIC,GMPS,IMPDH2,PAICS,PPAT
HSA-68949	RCTME	UP	Orc1 removal from chromatin	11	68	0.0054	CCNA2,CDC6,CDK2,CDT1,MCM2,MCM3,MCM4,MCM5,MCM6,ORC1,SKP2
HSA-113501	RCTME	UP	Inhibition of replication initiation of damaged DNA by RB1/E2F1	5	13	0.0067	E2F1,POLA1,POLA2,PRIM1,PRIM2
HSA-422475	RCTME	UP	Axon guidance	43	541	0.0067	AKAP5,CNTN6,DSCAM,DSCAML1,GFRA2,KIF4A,LHX9,MAP2K2,NCAN,NRTN,RET,RPL12,RPL14,RPL18,RPL22L1,RPL24,RPL29,RPL32,RPL35,RPL35A,RPL36,RPL37,RPL38,RPL39,RPL39L,RPL9,RPLP0,RPS15,RPS15A,RPS16,RPS17,RPS19,RPS21,RPS25,RPS29,RPS3,RPS4X,RPS5,RPS6KA6,RPS7,RPS9,SHC3,SLIT1
HSA-75035	RCTME	UP	Chk1/Chk2(Cds1) mediated inactivation of Cyclin B:Cdk1 complex	5	13	0.0067	CCNB1,CDC25C,CDK1,CHEK1,CHEK2
HSA-2980767	RCTME	UP	Activation of NIMA Kinases NEK9, NEK6, NEK7	4	7	0.0071	CCNB1,CCNB2,CDK1,PLK1
HSA-6811434	RCTME	UP	COPI-dependent Golgi-to-ER retrograde traffic	13	96	0.0079	CENPE,KIF11,KIF15,KIF18A,KIF18B,KIF20A,KIF22,KIF23,KIF2C,KIF4A,KIF6,KIFC1,NBAS
HSA-2559586	RCTME	UP	DNA Damage/Telomere Stress Induced Senescence	10	61	0.008	CCNA2,CCNE1,CDK2,H2AFX,H2AFZ,HIST1H1C,HIST1H2BD,HIST1H2BH,HMGA1,TP53
HSA-2299718	RCTME	UP	Condensation of Prophase Chromosomes	8	42	0.0105	CCNB1,CDK1,H2AFX,H2AFZ,HIST1H2BD,HIST1H2BH,PLK1,SMC4
HSA-1430728	RCTME	UP	Metabolism	124	2032	0.0116	ACP6,ADCY8,AHCY,AKAP5,ALAS2,ALDH1B1,ARL2,ARSG,ASS1,ATIC,ATP5I,BRIP1,CA12,CD320,CHAC2,CMBL,COX7B,CPNE7,CYP27B1,DCTPP1,DGAT2,DHCR7,DHFR,EBP,ECSIT,ELOVL6,FABP6,GAPDH,GLDC,GMPS,GSTO1,GSTO2,HILPDA,HK2,HMMR,HS3ST2,IDH2,IMPDH2,LDHA,LDHB,LHX4-AS1,MPST,MTHFD1,MTHFD1L,MTHFD2,MTHFD2L,NAT8L,NCAN,NDUFB11,NME1,NME4,NUDT5,NUP93,ODC1,PAICS,PDK1,PDP2,PDSS1,PGK1,PHGDH,PHKA1,PLA2G2A,PLCH1,POLD1,PPA1,PPAT,PRSS3,PSAT…
HSA-111367	RCTME	UP	SLBP independent Processing of Histone Pre-mRNAs	4	10	0.0184	SNRPB,SNRPE,SNRPF,SNRPG
HSA-499943	RCTME	UP	Interconversion of nucleotide di- and triphosphates	6	27	0.0203	DCTPP1,NME1,NME4,RRM1,RRM2,TYMS
HSA-8854518	RCTME	UP	AURKA Activation by TPX2	10	71	0.0209	AURKA,CDK1,CEP152,CEP72,HAUS8,HMMR,NEK2,PLK1,PLK4,TPX2
HSA-176814	RCTME	UP	Activation of APC/C and APC/C:Cdc20 mediated degradation of mitotic proteins	10	72	0.0227	BUB1B,CCNA2,CCNB1,CDC20,CDK1,MAD2L1,NEK2,PLK1,PTTG1,UBE2C
HSA-1362277	RCTME	UP	Transcription of E2F targets under negative control by DREAM complex	5	19	0.0236	CDC25A,CDC6,E2F1,PCNA,TOP2A
HSA-3214858	RCTME	UP	RMTs methylate histone arginines	8	49	0.0236	ACTL6A,CDK4,H2AFX,H2AFZ,HIST1H2AL,HIST3H2A,PRMT1,PRMT5
HSA-68689	RCTME	UP	CDC6 association with the ORC:origin complex	4	11	0.0236	CDC6,E2F1,E2F3,ORC1
HSA-77588	RCTME	UP	SLBP Dependent Processing of Replication-Dependent Histone Pre-mRNAs	4	11	0.0236	SNRPB,SNRPE,SNRPF,SNRPG
HSA-8869496	RCTME	UP	TFAP2A acts as a transcriptional repressor during retinoic acid induced cell differentiation	3	5	0.0266	HSPD1,MYBL2,NPM1
HSA-68875	RCTME	UP	Mitotic Prophase	12	101	0.0288	BANF1,CCNB1,CCNB2,CDK1,H2AFX,H2AFZ,HIST1H2BD,HIST1H2BH,NUP93,PLK1,SMC4,VRK1
HSA-176408	RCTME	UP	Regulation of APC/C activators between G1/S and early anaphase	10	76	0.0307	BUB1B,CCNA2,CCNB1,CDC20,CDK1,CDK2,FBXO5,MAD2L1,PLK1,UBE2C
HSA-1268020	RCTME	UP	Mitochondrial protein import	9	64	0.0315	HSPD1,PAM16,SLC25A6,TIMM10,TIMM13,TIMM8A,TIMM9,TOMM22,TOMM40
HSA-5696400	RCTME	UP	Dual Incision in GG-NER	7	41	0.0315	PCNA,POLD1,POLD2,POLE2,POLE3,RFC3,RFC4
HSA-6782210	RCTME	UP	Gap-filling DNA repair synthesis and ligation in TC-NER	9	64	0.0315	PCNA,POLD1,POLD2,POLE2,POLE3,POLR2H,POLR2I,RFC3,RFC4
HSA-72306	RCTME	UP	tRNA processing	12	103	0.0322	C14orf166,DDX1,METTL1,NUP93,POP1,PUS7,RAN,RPP40,THG1L,TRMT10C,TRMT112,TRNT1
HSA-6782135	RCTME	UP	Dual incision in TC-NER	9	65	0.0336	PCNA,POLD1,POLD2,POLE2,POLE3,POLR2H,POLR2I,RFC3,RFC4
HSA-162658	RCTME	UP	Golgi Cisternae Pericentriolar Stack Reorganization	4	13	0.0355	CCNB1,CCNB2,CDK1,PLK1
HSA-8849470	RCTME	UP	PTK6 Regulates Cell Cycle	3	6	0.0365	CCNE1,CDK2,CDK4
HSA-8953750	RCTME	UP	Transcriptional Regulation by E2F6	6	32	0.0376	BRCA1,CHEK1,E2F1,RBBP8,RRM2,UXT
HSA-196849	RCTME	UP	Metabolism of water-soluble vitamins and cofactors	13	120	0.0387	CD320,DHFR,GSTO1,GSTO2,MTHFD1,MTHFD1L,MTHFD2,MTHFD2L,PRSS3,PTGIS,QPRT,SHMT2,SLC19A3
HSA-5358565	RCTME	UP	Mismatch repair (MMR) directed by MSH2:MSH6 (MutSalpha)	4	14	0.0431	EXO1,PCNA,POLD1,POLD2
HSA-5358606	RCTME	UP	Mismatch repair (MMR) directed by MSH2:MSH3 (MutSbeta)	4	14	0.0431	EXO1,PCNA,POLD1,POLD2
HSA-2980766	RCTME	UP	Nuclear Envelope Breakdown	7	45	0.0465	BANF1,CCNB1,CCNB2,CDK1,NUP93,PLK1,VRK1
HSA-179409	RCTME	UP	APC-Cdc20 mediated degradation of Nek2A	5	24	0.0493	BUB1B,CDC20,MAD2L1,NEK2,UBE2C
GO:0007154	GO BP	DOWN	cell communication	562	5219	1.09e-21	ACADVL,ACHE,ACTN2,ADARB1,ADCY1,ADCY2,ADCYAP1,ADRB2,AGRN,AGT,AGTR1,AHI1,AHR,AKAP4,AKAP6,AKAP7,ALCAM,AMPH,ANK1,ANK3,ANKS1A,ANO1,ANO6,ANXA2,APBA1,APLNR,APOE,AR,ARHGAP15,ARHGAP21,ARHGAP22,ARHGAP23,ARHGAP36,ARHGAP6,ARHGEF11,ARHGEF25,ARHGEF26,ARHGEF3,ARHGEF6,ARHGEF7,ARID1A,ASGR1,ASIC2,ATP1A2,ATP1B1,ATP1B2,ATP6V0A1,ATP6V1G2,BCAR3,BCL6,BDKRB2,BIRC3,BMP8B,BMPR1B,BOK,C3,CACNA1D,CACNA1G,CACNG2,CACNG3,CADPS,…
GO:0023052	GO BP	DOWN	signaling	554	5108	1.09e-21	ACADVL,ACHE,ACTN2,ADARB1,ADCY1,ADCY2,ADCYAP1,ADRB2,AGRN,AGT,AGTR1,AHI1,AHR,AKAP4,AKAP6,AKAP7,ALCAM,AMPH,ANK1,ANK3,ANKS1A,ANO1,ANO6,ANXA2,APBA1,APLNR,APOE,AR,ARHGAP15,ARHGAP21,ARHGAP22,ARHGAP23,ARHGAP36,ARHGAP6,ARHGEF11,ARHGEF25,ARHGEF26,ARHGEF3,ARHGEF6,ARHGEF7,ARID1A,ASIC2,ATP1A2,ATP1B1,ATP1B2,ATP6V0A1,ATP6V1G2,BCAR3,BCL6,BDKRB2,BIRC3,BMP8B,BMPR1B,BOK,C3,CACNA1D,CACNA1G,CACNG2,CACNG3,CADPS,CALCOC…
GO:0032879	GO BP	DOWN	regulation of localization	309	2524	5.08e-16	ABCB1,ABCB4,ACACB,ACE,ACHE,ACTN2,ADARB1,ADCYAP1,ADRB2,AGT,AGTR1,AHI1,AHNAK,AKAP6,AKAP7,ANK3,ANKFY1,ANO1,ANO6,ANXA2,APLNR,APOD,APOE,AR,ARHGEF7,ASIC2,ATP13A2,ATP1A2,ATP1B1,ATP1B2,ATP2B4,ATP8A1,BCL6,BMPER,BOK,BTBD9,C1QTNF2,C3,CACNA1D,CACNA1G,CACNA2D3,CACNG2,CACNG3,CADM1,CALY,CAMK2A,CAMK2B,CAMK2G,CAPN3,CASQ2,CCBE1,CCL19,CCL2,CCL21,CCL5,CCR7,CD2,CD40LG,CD74,CD84,CD9,CDH1,CETP,CHRNA3,CHRNB4,CLEC4E,CLIC…
GO:0051239	GO BP	DOWN	regulation of multicellular organismal process	332	2788	5.35e-16	ACACB,ACAP3,ACE,ADCYAP1,ADRB2,ADTRP,AFAP1L2,AGRN,AGT,AGTR1,AHI1,AKAP6,ANKRD6,ANO6,ANXA2,APLNR,APOD,APOE,AR,ASIC2,ASPA,ATP1A2,ATP1B1,ATP1B2,ATP2A3,ATP2B4,AVIL,BCL6,BDKRB2,BIRC3,BMPER,BMPR1B,BPI,C3,C8orf4,CACNA1D,CACNA1G,CADM1,CALCRL,CAMK2B,CAMK2G,CAPN3,CASQ2,CASZ1,CCBE1,CCL19,CCR7,CD2,CD226,CD40LG,CD6,CD74,CD84,CD9,CD96,CELF2,CELF4,CHRNA3,CHRNB4,CLEC4E,CLIC2,CLSTN1,CLSTN3,CLU,CNR1,CNTN1,COBL,CPEB3…
GO:0007155	GO BP	DOWN	cell adhesion	141	843	5.55e-15	ACHE,ACTN2,ALCAM,AMIGO2,APBA1,ARHGAP6,ARVCF,ATP1B1,ATP1B2,CADM1,CADM2,CADM3,CCL2,CCL21,CCL5,CD2,CD226,CD40LG,CD44,CD6,CD84,CD9,CD96,CDH1,CDH12,CDH18,CDH19,CDH22,CDH6,CDH7,CDH9,CDHR3,CLDN1,CLSTN1,CLSTN3,CNTN1,CNTN3,CNTNAP1,CNTNAP2,COL15A1,COL16A1,COL18A1,COL6A6,COL7A1,CRTAM,CTNND2,CXCL12,CYR61,DLC1,DPP4,DSC2,DST,ECM2,EDIL3,ENSG00000197991,EPDR1,EPHA2,EPHA3,EPHA4,EPHB3,F11R,FAM65B,FAT4,FBLN5,FBLN7,…
GO:0065008	GO BP	DOWN	regulation of biological quality	394	3559	5.55e-15	A2M,ABCB1,ABCB4,ABCG2,ACACB,ACADVL,ACE,ACHE,ACTN2,ADCY1,ADCY2,ADCYAP1,ADRB2,ADTRP,AGRN,AGT,AGTR1,AKAP6,AKAP7,AKR1C1,ALDH1A1,ALDH8A1,ANK3,ANO1,ANO4,ANO6,ANXA2,APBA1,APLNR,APOE,AQP4,AR,ARHGAP15,ARHGAP21,ARHGEF7,ASIC2,ATP13A2,ATP1A2,ATP1B1,ATP1B2,ATP2B4,ATP6V0A1,ATP8A1,ATP8B1,ATP9A,AVIL,BCL6,BDKRB2,BOK,BTBD9,C11orf63,C3,C7,CACNA1D,CACNA1G,CACNG2,CADPS,CALB1,CAMK2A,CAMK2B,CAMK2G,CAPN3,CAPS2,CASQ2,CCL…
GO:0007399	GO BP	DOWN	nervous system development	274	2206	7.29e-15	ACAP3,ACHE,ADARB1,ADCY1,ADCYAP1,AGRN,AGT,AHI1,ALCAM,ALDH3A2,ANK3,ANKS1A,APBA1,APOD,APOE,ARHGEF7,ARID1A,ASIC2,ASPA,ATP2B4,ATP8B1,ATXN1,AVIL,BCL6,BMPR1B,BOK,BTBD3,C11orf63,CA10,CAMK2A,CAMK2B,CAMK2G,CASZ1,CCL2,CD9,CDH1,CDH22,CDH9,CHD5,CHRNA3,CLDN1,CLSTN3,CLU,CNR1,CNTN1,CNTN3,CNTNAP1,CNTNAP2,COBL,COL2A1,CPEB3,CPNE5,CPNE9,CSF1R,CTNND2,CXCL12,CYP46A1,DCC,DFNA5,DLC1,DLG2,DNER,DNM3,DOCK10,DPYSL3,DRAXIN,D…
GO:0048731	GO BP	DOWN	system development	438	4144	3.47e-14	ACAP3,ACE,ACHE,ACTN2,ADARB1,ADCY1,ADCYAP1,AGRN,AGT,AGTR1,AHI1,AHR,ALCAM,ALDH3A2,ALPK3,ANK3,ANKS1A,ANO6,ANXA2,APBA1,APLNR,APOD,APOE,AR,ARHGAP22,ARHGEF7,ARID1A,ASIC2,ASPA,ASPRV1,ATP2B4,ATP8B1,ATXN1,AVIL,BCAR3,BCL6,BHLHE41,BMP8B,BMPER,BMPR1B,BOK,BTBD3,C11orf63,CA10,CALB1,CALCRL,CAMK2A,CAMK2B,CAMK2G,CAPN3,CASZ1,CCBE1,CCL19,CCL2,CCR7,CD40LG,CD44,CD74,CD8A,CD9,CDH1,CDH22,CDH9,CHD5,CHRNA3,CLDN1,CLEC4E,C…
GO:0007165	GO BP	DOWN	signal transduction	482	4738	2.37e-13	ACADVL,ACTN2,ADCY1,ADCY2,ADCYAP1,ADRB2,AGRN,AGT,AGTR1,AHI1,AHR,AKAP4,AKAP6,AKAP7,ALCAM,ANK1,ANK3,ANKS1A,ANO1,ANO6,ANXA2,APLNR,APOE,AR,ARHGAP15,ARHGAP21,ARHGAP22,ARHGAP23,ARHGAP36,ARHGAP6,ARHGEF11,ARHGEF25,ARHGEF26,ARHGEF3,ARHGEF6,ARHGEF7,ARID1A,ASIC2,ATP1A2,ATP1B1,ATP6V0A1,ATP6V1G2,BCAR3,BCL6,BDKRB2,BIRC3,BMP8B,BMPR1B,BOK,C3,CACNA1D,CALCOCO1,CALCRL,CALY,CAMK2A,CAMK2B,CAMK2G,CASQ2,CCL19,CCL2,CCL21…
GO:0007275	GO BP	DOWN	multicellular organism development	481	4726	2.37e-13	ACAP3,ACE,ACHE,ACTN2,ADARB1,ADCY1,ADCYAP1,AGRN,AGT,AGTR1,AHI1,AHR,ALCAM,ALDH3A2,ALPK3,ANK3,ANKS1A,ANO1,ANO6,ANXA2,APBA1,APLNR,APOD,APOE,APOL2,AR,ARHGAP22,ARHGEF7,ARID1A,ARVCF,ASIC2,ASPA,ASPRV1,ATP2B4,ATP8B1,ATXN1,AVIL,BCAR3,BCL6,BHLHE41,BMP8B,BMPER,BMPR1B,BOK,BTBD3,C11orf63,CA10,CADM1,CALB1,CALCRL,CAMK2A,CAMK2B,CAMK2G,CAPN3,CASZ1,CCBE1,CCL19,CCL2,CCR7,CD40LG,CD44,CD74,CD8A,CD9,CDH1,CDH22,CDH9,CEL…
GO:0048583	GO BP	DOWN	regulation of response to stimulus	412	3882	2.37e-13	A2M,ABCB1,ADCYAP1,ADRB2,ADTRP,AFAP1L2,AGT,AGTR1,AKAP4,AKAP6,AKAP7,ANKRD6,ANKS1A,ANO1,ANO6,ANXA2,APLNR,APOD,APOE,AR,ARHGAP15,ARHGAP21,ARHGAP22,ARHGAP23,ARHGAP36,ARHGAP6,ARHGEF10L,ARHGEF11,ARHGEF25,ARHGEF26,ARHGEF3,ARHGEF6,ARHGEF7,ATP1A2,ATP2B4,BCAR3,BCL6,BDKRB2,BIRC3,BMP8B,BMPER,BMPR1B,BOK,C1QTNF2,C1S,C3,C7,C8orf4,CACNG2,CACNG3,CADM1,CALCRL,CAMK2B,CAMK2G,CAMTA1,CAPN3,CASQ2,CCBE1,CCL19,CCL2,CCL21,C…
GO:0048856	GO BP	DOWN	anatomical structure development	508	5085	3.99e-13	ACADVL,ACAP3,ACE,ACHE,ACTN2,ADARB1,ADCY1,ADCYAP1,AGRN,AGT,AGTR1,AHI1,AHR,AKR1C1,ALCAM,ALDH3A2,ALDOC,ALPK3,ANK3,ANKS1A,ANO1,ANO6,ANXA2,APBA1,APLNR,APOD,APOE,APOL2,AR,ARHGAP22,ARHGEF26,ARHGEF7,ARID1A,ARVCF,ASIC2,ASPA,ASPRV1,ATP2B4,ATP8B1,ATXN1,AVIL,BCAR3,BCL6,BHLHE41,BMP8B,BMPER,BMPR1B,BOK,BTBD3,C11orf63,CA10,CADM1,CALB1,CALCRL,CAMK2A,CAMK2B,CAMK2G,CAPN3,CASQ2,CASZ1,CCBE1,CCDC136,CCDC36,CCL19,CCL2,…
GO:0050896	GO BP	DOWN	response to stimulus	717	7824	5.15e-13	A2M,ABCA8,ABCB1,ABCB4,ABCC3,ABCG2,ABCG4,ACACB,ACADVL,ACHE,ACTN2,ADAMDEC1,ADARB1,ADCY1,ADCY2,ADCYAP1,ADRB2,ADTRP,AFAP1L2,AGBL4,AGRN,AGT,AGTR1,AHI1,AHR,AKAP4,AKAP6,AKAP7,AKR1C1,ALCAM,ALDOC,ANK1,ANK3,ANKS1A,ANO1,ANO6,ANXA2,AOC2,APLNR,APOD,APOE,APOL2,AQP4,AR,ARHGAP15,ARHGAP21,ARHGAP22,ARHGAP23,ARHGAP36,ARHGAP6,ARHGEF11,ARHGEF25,ARHGEF26,ARHGEF3,ARHGEF6,ARHGEF7,ARID1A,ARPP21,ASGR1,ASIC2,ATP13A2,ATP1A2…
GO:0032502	GO BP	DOWN	developmental process	532	5401	5.33e-13	A2M,ACADVL,ACAP3,ACE,ACHE,ACTN2,ADARB1,ADCY1,ADCYAP1,ADRB2,AGRN,AGT,AGTR1,AHI1,AHR,AKR1C1,ALCAM,ALDH3A2,ALDOC,ALPK3,ANK3,ANKS1A,ANO1,ANO6,ANXA2,APBA1,APLNR,APOD,APOE,APOL2,AR,ARHGAP22,ARHGEF26,ARHGEF7,ARID1A,ARVCF,ASIC2,ASPA,ASPRV1,ATP2B4,ATP8B1,ATXN1,AVIL,BCAR3,BCL6,BHLHE41,BMP8B,BMPER,BMPR1B,BOK,BTBD3,C11orf63,C9orf24,CA10,CADM1,CALB1,CALCRL,CAMK2A,CAMK2B,CAMK2G,CAPN3,CASQ2,CASZ1,CCBE1,CCDC136,…
GO:0051049	GO BP	DOWN	regulation of transport	221	1732	8.91e-13	ABCB1,ABCB4,ACHE,ACTN2,ADCYAP1,ADRB2,AGT,AGTR1,AHI1,AHNAK,AKAP6,AKAP7,ANK3,ANKFY1,ANO1,ANO6,ANXA2,APLNR,APOD,APOE,ARHGEF7,ASIC2,ATP13A2,ATP1A2,ATP1B1,ATP1B2,ATP2B4,ATP8A1,BOK,BTBD9,C1QTNF2,C3,CACNA1D,CACNA1G,CACNA2D3,CACNG2,CACNG3,CADM1,CALY,CAMK2A,CAMK2B,CAMK2G,CAPN3,CASQ2,CCL19,CCL2,CCL21,CCL5,CCR7,CD2,CD40LG,CD74,CD84,CDH1,CETP,CHRNA3,CHRNB4,CLEC4E,CLIC2,CLIC6,CLTCL1,CLU,CNR1,CNST,CNTN1,CRHBP,…
GO:0023051	GO BP	DOWN	regulation of signaling	362	3360	3.19e-12	A2M,ACHE,ADCYAP1,ADRB2,AFAP1L2,AGT,AGTR1,AKAP4,AKAP6,AKAP7,ANKRD6,ANKS1A,ANO1,ANXA2,APLNR,APOD,APOE,AR,ARHGAP15,ARHGAP21,ARHGAP22,ARHGAP23,ARHGAP36,ARHGAP6,ARHGEF10L,ARHGEF11,ARHGEF25,ARHGEF26,ARHGEF3,ARHGEF6,ARHGEF7,ATP1A2,ATP2A3,ATP2B4,BCAR3,BCL6,BDKRB2,BIRC3,BMP8B,BMPER,BMPR1B,BOK,BTBD9,C1QTNF2,C3,C8orf4,CACNA1D,CACNG2,CACNG3,CALB1,CAMK2A,CAMK2B,CAMTA1,CAPN3,CASQ2,CCBE1,CCL19,CCL2,CCL21,CCL5,C…
GO:0010646	GO BP	DOWN	regulation of cell communication	358	3327	5.39e-12	A2M,ACHE,ADCYAP1,ADRB2,AFAP1L2,AGT,AGTR1,AKAP4,AKAP6,AKAP7,ANK3,ANKRD6,ANKS1A,ANO1,APLNR,APOD,APOE,AR,ARHGAP15,ARHGAP21,ARHGAP22,ARHGAP23,ARHGAP36,ARHGAP6,ARHGEF10L,ARHGEF11,ARHGEF25,ARHGEF26,ARHGEF3,ARHGEF6,ARHGEF7,ATP1A2,ATP2B4,BCAR3,BCL6,BDKRB2,BIRC3,BMP8B,BMPER,BMPR1B,BOK,BTBD9,C1QTNF2,C3,C8orf4,CACNA1D,CACNG2,CACNG3,CALB1,CAMK2A,CAMK2B,CAMTA1,CAPN3,CASQ2,CCBE1,CCL19,CCL2,CCL21,CCL5,CCR7,CD22…
GO:0032501	GO BP	DOWN	multicellular organismal process	611	6507	6.8e-12	A2M,ABCA5,ACACB,ACADVL,ACAP3,ACE,ACHE,ACTN2,ADAM28,ADARB1,ADCY1,ADCY2,ADCYAP1,ADRB2,AGRN,AGT,AGTR1,AHI1,AHR,AKR1C1,ALCAM,ALDH3A2,ALPK3,ANK3,ANKS1A,ANO1,ANO6,ANXA2,AOC2,APBA1,APLNR,APOD,APOE,APOL2,AQP4,AR,ARHGAP22,ARHGEF11,ARHGEF7,ARID1A,ARVCF,ASIC2,ASPA,ASPRV1,ATP1A2,ATP1B1,ATP1B2,ATP2B4,ATP8A1,ATP8B1,ATXN1,AVIL,BCAR3,BCL6,BDKRB2,BHLHE41,BIRC3,BMP8B,BMPER,BMPR1B,BOK,BTBD3,BTBD9,C11orf63,C3,C9orf2…
GO:0065007	GO BP	DOWN	biological regulation	985	11740	1.89e-11	A2M,A4GNT,ABCA5,ABCB1,ABCB4,ABCG2,ABI3BP,ABLIM3,ACACB,ACADVL,ACAP1,ACAP3,ACE,ACHE,ACTN2,ADAMDEC1,ADARB1,ADCY1,ADCY2,ADCYAP1,ADRB2,ADTRP,AFAP1L2,AGAP2,AGRN,AGT,AGTR1,AHI1,AHNAK,AHR,AKAP4,AKAP6,AKAP7,AKR1C1,ALCAM,ALDH1A1,ALDH8A1,ALS2CL,AMIGO2,ANK1,ANK3,ANKFY1,ANKIB1,ANKRD6,ANKS1A,ANO1,ANO4,ANO6,ANXA2,APBA1,APLNR,APOD,APOE,AQP4,AR,ARHGAP15,ARHGAP21,ARHGAP22,ARHGAP23,ARHGAP36,ARHGAP6,ARHGEF10L,ARHGEF…
GO:0009653	GO BP	DOWN	anatomical structure morphogenesis	239	1992	2e-11	ACTN2,ADARB1,ADCY1,AHI1,ALCAM,ANK3,ANXA2,APLNR,APOD,APOE,AR,ARHGAP22,ARHGEF26,ARID1A,ATP8B1,BCAR3,BCL6,BHLHE41,BMPER,BMPR1B,BTBD3,CALB1,CALCRL,CAMK2A,CAPN3,CASQ2,CCBE1,CCDC136,CCL2,CD44,CD9,CLTCL1,CLU,CNTNAP1,CNTNAP2,COBL,COL15A1,COL18A1,COL27A1,COL2A1,COL7A1,CPM,CRISPLD2,CRYAB,CSF1R,CTNNBIP1,CTNND2,CTSH,CXCL12,CYR61,DCC,DKK3,DLC1,DOCK10,DRAXIN,DRD2,ECE1,EFNB3,EOMES,EPAS1,EPB41L3,EPHA2,EPHA4,EPHA…
GO:0007166	GO BP	DOWN	cell surface receptor signaling pathway	257	2198	2.46e-11	ADRB2,AGT,AHI1,AKAP4,ANKS1A,ANO6,ANXA2,ARHGEF7,ATP6V0A1,ATP6V1G2,BCL6,BDKRB2,BIRC3,BMP8B,BMPR1B,BOK,CALCOCO1,CALCRL,CAMK2A,CAMK2B,CAMK2G,CCL19,CCL2,CCL21,CCL5,CCR7,CD160,CD2,CD3G,CD40LG,CD44,CD6,CD74,CD8A,CD9,CDH6,CDK14,CHRNA3,CHRNB4,CIITA,CLEC10A,CLEC1A,CLEC4E,CNKSR1,CNTN1,COL16A1,CPEB4,CSF1R,CSF2RA,CTNNBIP1,CTNND2,CXCL12,CXCR6,CYBB,DAB2,DAPK1,DCC,DKK3,DNER,DRAXIN,DRD2,DST,DUOX1,EDNRB,EFNB3,EPHA…
GO:0030154	GO BP	DOWN	cell differentiation	365	3457	2.59e-11	A2M,ACADVL,ACAP3,ACE,ACHE,ACTN2,ADARB1,ADCY1,ADCYAP1,ADRB2,AGRN,AGT,AHI1,AKR1C1,ALCAM,ALDOC,ANK3,ANKS1A,ANXA2,APLNR,APOD,APOE,AR,ARHGAP22,ARHGEF26,ARHGEF7,ARID1A,ASPA,ATP8B1,AVIL,BCL6,BHLHE41,BMP8B,BMPR1B,BOK,BTBD3,C9orf24,CADM1,CAMK2A,CAMK2B,CAMK2G,CAPN3,CASQ2,CASZ1,CCDC136,CCDC36,CCL19,CCL2,CCL21,CCR7,CD40LG,CD74,CD8A,CD9,CDH1,CELF4,CHD5,CHRNA3,CLDN1,CLEC4E,CLU,CNR1,CNTN1,CNTNAP1,CNTNAP2,COBL,C…
GO:0048869	GO BP	DOWN	cellular developmental process	370	3533	4.52e-11	A2M,ACADVL,ACAP3,ACE,ACHE,ACTN2,ADARB1,ADCY1,ADCYAP1,ADRB2,AGRN,AGT,AHI1,AKR1C1,ALCAM,ALDOC,ANK3,ANKS1A,ANXA2,APLNR,APOD,APOE,AR,ARHGAP22,ARHGEF26,ARHGEF7,ARID1A,ASPA,ATP8B1,AVIL,BCL6,BHLHE41,BMP8B,BMPR1B,BOK,BTBD3,C9orf24,CADM1,CAMK2A,CAMK2B,CAMK2G,CAPN3,CASQ2,CASZ1,CCDC136,CCDC36,CCL19,CCL2,CCL21,CCR7,CD40LG,CD74,CD8A,CD9,CDH1,CELF4,CHD5,CHRNA3,CLDN1,CLEC4E,CLU,CNR1,CNTN1,CNTNAP1,CNTNAP2,COBL,C…
GO:0022008	GO BP	DOWN	neurogenesis	193	1519	6.9e-11	ACAP3,ADARB1,ADCY1,ADCYAP1,AGRN,AGT,AHI1,ALCAM,ANK3,ANKS1A,APOD,APOE,ASPA,ATP8B1,AVIL,BCL6,BMPR1B,BOK,BTBD3,CAMK2A,CAMK2B,CASZ1,CCL2,CD9,CDH1,CHD5,CHRNA3,CLU,CNR1,CNTN1,CNTNAP1,CNTNAP2,COBL,CPEB3,CPNE5,CPNE9,CSF1R,CTNND2,CXCL12,DCC,DFNA5,DNER,DNM3,DOCK10,DPYSL3,DRAXIN,DRD2,EDNRB,EFNB3,EOMES,EPB41L3,EPHA3,EPHA4,EPHA5,EPHB3,ERBB3,FABP7,FAIM2,FAT4,FMN1,FOXD1,FRY,GAP43,GATA2,GDPD5,GFI1,GFRA3,GNAO1,GR…
GO:0030155	GO BP	DOWN	regulation of cell adhesion	103	623	9.22e-11	ABI3BP,ADAMDEC1,ANK3,APOD,ARHGAP6,BCL6,CCL19,CCL2,CCL21,CCL5,CCR7,CD40LG,CD44,CD5,CD6,CD74,CD9,CDH1,COL16A1,CXCL12,CYR61,CYTH1,DLC1,DOCK8,DPP4,DUSP3,ECM2,EDIL3,EFNB3,EGFLAM,EPB41L4B,EPHA2,EPHA3,EPHB3,ERBB3,ETS1,FAM65B,FMN1,GCNT2,GPNMB,GSN,HLA-DMB,HLA-DPA1,HLA-DPB1,HLA-DRB1,IL18,IL23R,IL6ST,IL7,IL7R,ITPKB,JAG1,KANK1,KDR,KIFAP3,KLF4,LAMA2,LAMA3,LAMA4,LCK,LEF1,MACF1,MMP14,NCKAP1L,NFKBIZ,NID1,NLRP3,N…
GO:0051716	GO BP	DOWN	cellular response to stimulus	580	6212	1.35e-10	ABCB4,ABCG4,ACADVL,ACTN2,ADCY1,ADCY2,ADCYAP1,ADRB2,ADTRP,AGRN,AGT,AGTR1,AHI1,AHR,AKAP4,AKAP6,AKAP7,AKR1C1,ALCAM,ANK1,ANK3,ANKS1A,ANO1,ANO6,ANXA2,AOC2,APLNR,APOD,APOE,AQP4,AR,ARHGAP15,ARHGAP21,ARHGAP22,ARHGAP23,ARHGAP36,ARHGAP6,ARHGEF11,ARHGEF25,ARHGEF26,ARHGEF3,ARHGEF6,ARHGEF7,ARID1A,ARPP21,ASGR1,ASIC2,ATP13A2,ATP1A2,ATP1B1,ATP2B4,ATP6V0A1,ATP6V1G2,BCAR3,BCL6,BDKRB2,BIN2,BIRC3,BMP8B,BMPR1B,BOK,BP…
GO:0048699	GO BP	DOWN	generation of neurons	182	1422	1.87e-10	ACAP3,ADARB1,ADCY1,ADCYAP1,AGRN,AGT,AHI1,ALCAM,ANK3,ANKS1A,APOD,APOE,ASPA,ATP8B1,AVIL,BCL6,BMPR1B,BTBD3,CAMK2A,CAMK2B,CASZ1,CDH1,CHD5,CHRNA3,CNR1,CNTN1,CNTNAP1,CNTNAP2,COBL,CPEB3,CPNE5,CPNE9,CSF1R,CTNND2,CXCL12,DCC,DFNA5,DNER,DNM3,DOCK10,DPYSL3,DRAXIN,DRD2,EDNRB,EFNB3,EOMES,EPB41L3,EPHA3,EPHA4,EPHA5,EPHB3,FAIM2,FAT4,FMN1,FOXD1,FRY,GAP43,GATA2,GDPD5,GFI1,GFRA3,GNAO1,GRB10,GRIN3A,HAP1,HOXC10,IGSF10…
GO:0048468	GO BP	DOWN	cell development	188	1493	2.66e-10	ACHE,ACTN2,ADARB1,ADCY1,ADCYAP1,AGRN,AGT,AHI1,ALCAM,ANK3,ANKS1A,ANXA2,APOD,APOE,AR,ARHGEF26,ASPA,ATP8B1,BCL6,BMP8B,BMPR1B,BTBD3,CAMK2A,CAPN3,CASQ2,CCDC136,CCDC36,CCL19,CCL21,CD9,CDH1,CELF4,CHD5,CLDN1,CLU,CNR1,CNTN1,CNTNAP1,CNTNAP2,COBL,COL18A1,COL27A1,CSF1R,CTNND2,CXCL12,DCC,DNAH1,DNASE1L3,DNER,DOCK10,DPYSL3,DRAXIN,DRD2,EDNRB,EFNB3,EPAS1,EPB41L3,EPHA2,EPHA3,EPHA4,EPHA5,EPHB3,F11R,F2RL1,FAM65B,FAT…
GO:0030182	GO BP	DOWN	neuron differentiation	134	940	3.75e-10	ADARB1,ADCY1,ADCYAP1,AGRN,AHI1,ALCAM,ANK3,ANKS1A,APOD,APOE,ATP8B1,BMPR1B,BTBD3,CAMK2A,CDH1,CHD5,CNR1,CNTN1,CNTNAP1,CNTNAP2,COBL,CSF1R,CTNND2,CXCL12,DCC,DFNA5,DOCK10,DPYSL3,DRAXIN,DRD2,EFNB3,EOMES,EPB41L3,EPHA3,EPHA4,EPHA5,EPHB3,FAIM2,FAT4,FMN1,FOXD1,FRY,GAP43,GATA2,GDPD5,GFRA3,GNAO1,GRB10,GRIN3A,HOXC10,ITM2C,JAG1,KIAA1107,KIF5A,KIF5C,KIRREL3,KNDC1,L1CAM,LAMA2,LEF1,LGI4,LHFPL5,LRRK2,MAPT,MATN2,MCO…
GO:0098609	GO BP	DOWN	cell-cell adhesion	77	416	7.32e-10	ALCAM,AMIGO2,ARVCF,CADM1,CADM2,CADM3,CCL5,CD2,CD226,CD40LG,CD44,CD6,CD84,CDH1,CDH12,CDH18,CDH19,CDH22,CDH6,CDH7,CDH9,CDHR3,CLDN1,CLSTN1,CLSTN3,CRTAM,CTNND2,CYR61,DSC2,ENSG00000197991,FAT4,GP1BA,ITGA7,ITGA8,ITGAL,ITGB2,KIRREL3,LEF1,MEGF11,MPZ,NEGR1,NOV,NPHP1,NRCAM,NRXN2,NTN1,PCDH10,PCDH7,PCDHA9,PCDHB6,PCDHGA8,PCDHGB6,PCDHGC4,PEAR1,PIK3CG,PKD1,PKHD1,PLXNB3,PTPRD,PTPRM,PTPRT,ROBO2,SDK1,SELE,SELL,SEL…
GO:0065009	GO BP	DOWN	regulation of molecular function	345	3322	9.17e-10	A2M,ABCB1,ACACB,ACAP1,ACAP3,ACE,ACTN2,ADARB1,ADCYAP1,ADRB2,AFAP1L2,AGAP2,AGRN,AGT,AGTR1,AHNAK,AKAP6,AKAP7,ALDH1A1,ALS2CL,ANK3,ANXA2,APOE,AR,ARHGAP15,ARHGAP21,ARHGAP22,ARHGAP23,ARHGAP36,ARHGAP6,ARHGEF10L,ARHGEF11,ARHGEF25,ARHGEF26,ARHGEF3,ARHGEF6,ARHGEF7,ASAP3,ATP13A2,ATP1A2,ATP1B1,ATP1B2,ATP2B4,BCAR3,BCL6,BIRC3,BMP8B,BOK,C1QTNF2,C3,C6orf89,C8orf4,CACNA1D,CACNG2,CACNG3,CAMK2A,CAMK2B,CAMK2G,CAPN3,C…
GO:2000026	GO BP	DOWN	regulation of multicellular organismal development	220	1876	1.22e-09	ACACB,ACAP3,ACE,ADCYAP1,ADRB2,AGRN,AGT,AGTR1,AHI1,AKAP6,ANKRD6,ANO6,APLNR,APOE,AR,ASIC2,ASPA,AVIL,BCL6,BMPER,BMPR1B,C3,C8orf4,CAMK2B,CAPN3,CASZ1,CCBE1,CCL19,CD2,CD74,CELF4,CHRNA3,CLSTN1,CLSTN3,CNR1,CNTN1,COBL,CPEB3,CPNE5,CPNE9,CTNNBIP1,CTSH,CTSK,CXCL12,CYBB,CYR61,DAB2,DCC,DNM3,DPYSL3,DRAXIN,DRD2,EDNRB,EFNB3,EOMES,EPHA2,EPHA3,EPHA4,EPHB3,ERAP1,ERBB3,ETS1,F3,FAT4,FOS,FOXD1,FOXP1,FRZB,GATA2,GATA6,GC…
GO:0048518	GO BP	DOWN	positive regulation of biological process	514	5459	2.13e-09	ABCB1,ABCB4,ABI3BP,ABLIM3,ACACB,ACE,ACHE,ACTN2,ADARB1,ADCYAP1,ADRB2,ADTRP,AFAP1L2,AGAP2,AGRN,AGT,AGTR1,AHI1,AHR,AKAP6,AKAP7,ANK1,ANK3,ANKFY1,ANKIB1,ANKRD6,ANO1,ANO6,ANXA2,APLNR,APOE,AR,ARHGAP6,ARHGEF11,ARHGEF26,ARHGEF3,ARHGEF6,ARHGEF7,ARID1A,ASIC2,ASPA,ATP13A2,ATP1B1,ATP1B2,ATP2B4,ATP8A1,AVIL,BCAR3,BCL6,BIRC3,BMP8B,BMPER,BMPR1B,BOK,C1QTNF2,C1S,C3,C6orf89,C7,C8orf4,CACNA1D,CACNA1G,CACNG2,CACNG3,CA…
GO:0050793	GO BP	DOWN	regulation of developmental process	266	2416	2.39e-09	ABCA5,ACACB,ACAP3,ACE,ADCYAP1,ADRB2,AGRN,AGT,AGTR1,AHI1,AKAP6,ANKRD6,ANO6,ANXA2,APLNR,APOE,AR,ARHGAP15,ASIC2,ASPA,AVIL,BCL6,BHLHE41,BMPER,BMPR1B,C3,C8orf4,CAMK2B,CAPN3,CASZ1,CCBE1,CCL19,CCL2,CD2,CD44,CD74,CELF4,CETP,CHRNA3,CLSTN1,CLSTN3,CNR1,CNTN1,COBL,CPEB3,CPNE5,CPNE9,CSF1R,CTNNBIP1,CTSH,CTSK,CXCL12,CYBB,CYR61,DAB2,DCC,DLC1,DNM3,DPYSL3,DRAXIN,DRD2,EDNRB,EFNB3,EOMES,EPB41L3,EPHA2,EPHA3,EPHA4,EPH…
GO:0010975	GO BP	DOWN	regulation of neuron projection development	78	443	3.93e-09	ACAP3,ADCYAP1,AGT,APOE,AVIL,CAMK2B,CHRNA3,CNR1,CNTN1,COBL,CPEB3,CPNE5,CPNE9,CXCL12,DCC,DNM3,DPYSL3,DRAXIN,EFNB3,EPHA3,EPHA4,EPHB3,GFI1,ITM2C,ITSN2,KANK1,KEL,KIAA0319,KLF4,KNDC1,L1CAM,LRRK2,MACF1,MAGI2,MAPT,MEF2C,NDRG4,NEGR1,NGFR,NRCAM,NRG1,NRP1,NTN1,NTRK1,PAFAH1B1,PLXNA4,PLXNB3,PLXNC1,PMP22,POU4F2,PPP2R5B,PTN,PTPRD,PTPRF,RAP1GAP2,RGMA,RIMS1,ROBO2,SDC2,SDK1,SEMA3G,SEMA6D,SFRP1,SHOX2,SNAP25,SPOCK1,…
GO:0120035	GO BP	DOWN	regulation of plasma membrane bounded cell projection organization	95	600	4.76e-09	ACAP3,ADCYAP1,AGRN,AGT,APOE,ATP8B1,AVIL,CAMK2B,CCL19,CCL21,CCR7,CD44,CHRNA3,CNR1,CNTN1,COBL,CPEB3,CPNE5,CPNE9,CXCL12,DCC,DNM3,DPYSL3,DRAXIN,EFNB3,EPHA2,EPHA3,EPHA4,EPHB3,EPS8L1,F2RL1,FAM65B,GAP43,GFI1,HAP1,ITM2C,ITSN2,KANK1,KEL,KIAA0319,KLF4,KLF5,KNDC1,L1CAM,LRRK2,MACF1,MAGI2,MAPT,MEF2C,NAV3,NDRG4,NEGR1,NGFR,NRCAM,NRG1,NRP1,NTN1,NTRK1,PAFAH1B1,PLXNA4,PLXNB3,PLXNC1,PMP22,POU4F2,PPP2R5B,PRKCD,PTN,P…
GO:0050789	GO BP	DOWN	regulation of biological process	926	11116	5.06e-09	A2M,A4GNT,ABCA5,ABCB1,ABCB4,ABI3BP,ABLIM3,ACACB,ACADVL,ACAP3,ACE,ACHE,ACTN2,ADAMDEC1,ADARB1,ADCY1,ADCY2,ADCYAP1,ADRB2,ADTRP,AFAP1L2,AGAP2,AGRN,AGT,AGTR1,AHI1,AHNAK,AHR,AKAP4,AKAP6,AKAP7,ALCAM,AMIGO2,ANK1,ANK3,ANKFY1,ANKIB1,ANKRD6,ANKS1A,ANO1,ANO6,ANXA2,APBA1,APLNR,APOD,APOE,AR,ARHGAP15,ARHGAP21,ARHGAP22,ARHGAP23,ARHGAP36,ARHGAP6,ARHGEF10L,ARHGEF11,ARHGEF25,ARHGEF26,ARHGEF3,ARHGEF6,ARHGEF7,ARID1A,…
GO:0051094	GO BP	DOWN	positive regulation of developmental process	163	1286	5.06e-09	ACACB,ADCYAP1,ADRB2,AGRN,AGT,AGTR1,AHI1,AKAP6,ANO6,APLNR,APOE,AR,ASIC2,ASPA,AVIL,BCL6,BMPER,BMPR1B,C3,CAMK2B,CAPN3,CCBE1,CCL19,CD74,CLSTN1,CLSTN3,CNR1,CNTN1,COBL,CPEB3,CPNE5,CPNE9,CTNNBIP1,CTSH,CXCL12,CYBB,CYR61,DAB2,DPYSL3,DRD2,EOMES,EPHA3,EPHA4,EPHB3,ERAP1,ERBB3,ETS1,F3,FAM65B,FNDC5,FOS,FOXD1,FRZB,GATA2,GATA6,GCNT2,GDPD5,GHR,GPR21,HAP1,HCLS1,HLA-DRB1,HTR2C,IL18,IL23R,IL6R,IL6ST,IL7,IL7R,ITGB2,I…
GO:0001505	GO BP	DOWN	regulation of neurotransmitter levels	60	295	5.75e-09	ACHE,AGT,APBA1,ATP1A2,ATP2B4,BTBD9,CADPS,CAMK2A,CHRNA3,CHRNB4,CLU,DBH,DDC,DMGDH,DOC2B,DPYD,DPYS,DRD2,GCH1,GRM4,ITGB2,KCNC4,KCNJ10,KLF2,KLF4,LRRK2,MEF2C,MOXD1,NAALAD2,NOS1AP,NRXN2,PAH,PCLO,PRRT2,PTPRN2,RAB3B,RIMS1,RIMS3,RNF180,RORA,RPH3A,SLC18A2,SLC1A3,SLC22A3,SNAP25,SNCG,SNPH,SYN3,SYNJ1,SYT13,SYT17,SYT2,SYT5,SYT7,SYT9,SYTL5,TH,TRH,UPB1,VAMP2
GO:0051240	GO BP	DOWN	positive regulation of multicellular organismal process	187	1551	6.5e-09	ACACB,ADCYAP1,ADRB2,AFAP1L2,AGRN,AGT,AGTR1,AKAP6,ANO6,ANXA2,APLNR,APOE,AR,ASIC2,ASPA,AVIL,BCL6,BMPER,BMPR1B,C3,CADM1,CAMK2B,CCBE1,CCL19,CCR7,CD2,CD226,CD40LG,CD6,CD74,CHRNB4,CLEC4E,CLSTN1,CLSTN3,CLU,CNR1,CNTN1,COBL,CPEB3,CPNE5,CPNE9,CRTAM,CSF1R,CTNNBIP1,CTSH,CXCL12,CYBB,CYR61,DAB2,DBH,DPYSL3,DRD2,EDNRB,EPB41L4B,EPHA3,EPHA4,EPHB3,ERAP1,ERBB3,ETS1,F2RL1,F3,FOS,FOXD1,FOXP1,GATA2,GATA6,GCH1,GCNT2,GDP…
GO:0098742	GO BP	DOWN	cell-cell adhesion via plasma-membrane adhesion molecules	51	230	1.18e-08	ALCAM,AMIGO2,ARVCF,CADM1,CADM2,CADM3,CD226,CD6,CD84,CDH1,CDH12,CDH18,CDH19,CDH22,CDH6,CDH7,CDH9,CDHR3,CLDN1,CLSTN1,CLSTN3,CRTAM,DSC2,ENSG00000197991,FAT4,ITGAL,ITGB2,KIRREL3,MPZ,PCDH10,PCDH7,PCDHA9,PCDHB6,PCDHGA8,PCDHGB6,PCDHGC4,PKD1,PLXNB3,PTPRD,PTPRM,PTPRT,ROBO2,SDK1,SELE,SELL,SELP,TENM1,TENM3,TGFBR2,UNC5D,VCAM1
GO:0048666	GO BP	DOWN	neuron development	109	758	2.28e-08	ADARB1,ADCY1,ADCYAP1,AGRN,AHI1,ALCAM,ANK3,ANKS1A,APOD,APOE,ATP8B1,BMPR1B,BTBD3,CAMK2A,CDH1,CNR1,CNTN1,CNTNAP1,CNTNAP2,COBL,CSF1R,CTNND2,CXCL12,DCC,DOCK10,DPYSL3,DRAXIN,DRD2,EFNB3,EPB41L3,EPHA3,EPHA4,EPHA5,EPHB3,FAT4,FMN1,FOXD1,FRY,GAP43,GATA2,GDPD5,GFRA3,GNAO1,GRB10,GRIN3A,KIAA1107,KIF5A,KIF5C,KIRREL3,L1CAM,LAMA2,LGI4,LHFPL5,LRRK2,MAPT,MATN2,MEF2C,MYO7A,MYT1L,NCDN,NGFR,NOTCH1,NR4A2,NRCAM,NRP1,NTM…
GO:0023056	GO BP	DOWN	positive regulation of signaling	192	1638	2.69e-08	ADCYAP1,ADRB2,AFAP1L2,AGT,AKAP6,ANKRD6,ANO1,ANXA2,AR,ARHGAP6,ARHGEF7,BCAR3,BIRC3,BMP8B,BMPER,BMPR1B,BOK,C1QTNF2,C3,C8orf4,CACNG2,CACNG3,CAMTA1,CCBE1,CCL19,CCL2,CCL21,CCL5,CCR7,CD226,CD40LG,CD44,CD74,CHD5,CHN2,CHRNB4,CLSTN1,CLSTN3,CLU,CNTNAP1,CSF1R,CTSH,CYR61,DAB2,DFNA5,DOC2B,DRD2,ECE1,EPHA4,EPS15,ERBB3,F2RL1,F2RL2,F3,FLT3,FOXD1,FRAT1,GATA6,GCNT2,GFI1,GHR,GPNMB,GPR17,GRB10,GRM4,GSN,HAP1,HCLS1,HLA-…
GO:0007610	GO BP	DOWN	behavior	86	541	2.93e-08	ADARB1,ADCY1,ADCYAP1,AGT,APBA1,APOE,ATP1A2,ATP8A1,ATXN1,BTBD9,CALB1,CCND2,CHRNA3,CHRNB4,CNR1,CNTNAP2,CPEB3,CRHBP,CXCL12,DBH,DPP4,DRD2,EFNB3,EPHA4,FOS,GATM,GLS,GNAO1,GNG8,HOMER2,HRH1,HTR2C,ITGA8,ITPR3,KCND2,KCNJ10,KCNK10,KCNK2,KIRREL3,LGI4,LRRK2,MAP1A,MAPT,MC4R,MCOLN3,MEF2C,MSS51,MYO15A,MYO5A,NDRG4,NEGR1,NPHP1,NPY1R,NR4A2,NRG1,NRXN2,NTRK1,PAFAH1B1,PJA2,PRKCZ,PTCHD1,PTN,PTPRZ1,RNF180,S100B,SCN9A,SD…
GO:0099537	GO BP	DOWN	trans-synaptic signaling	71	408	3.86e-08	ACHE,ADARB1,AMPH,APBA1,APOE,ASIC2,CACNA1G,CADPS,CHRNA3,CHRNB4,CLSTN3,CNR1,CRHBP,DBH,DLG2,DOC2B,DRD2,GABRG1,GLS,GRIA2,GRIN3A,GRM4,HAP1,HTR2C,KCNC4,KCND2,KCNMB3,KCNQ3,KIF1B,KIF5A,LRRK2,MEF2C,MPZ,MYO5A,NPFF,NPY1R,NRXN2,PAFAH1B1,PCDHB6,PCLO,PDE7B,PLP1,PMP22,PRRT2,PTPRN2,RIMS1,RIMS3,RPH3A,SLC12A5,SLC12A6,SLC18A2,SLC1A3,SLC29A1,SLC6A1,SLC6A2,SNAP25,SNCG,SNPH,SV2B,SYN3,SYNJ1,SYT13,SYT17,SYT2,SYT5,SYT7,S…
GO:0009966	GO BP	DOWN	regulation of signal transduction	311	3033	4.02e-08	A2M,ADCYAP1,ADRB2,AFAP1L2,AGT,AKAP4,AKAP6,AKAP7,ANKRD6,ANKS1A,APLNR,APOD,APOE,AR,ARHGAP15,ARHGAP21,ARHGAP22,ARHGAP23,ARHGAP36,ARHGAP6,ARHGEF10L,ARHGEF11,ARHGEF25,ARHGEF26,ARHGEF3,ARHGEF6,ARHGEF7,ATP2B4,BCAR3,BCL6,BDKRB2,BIRC3,BMP8B,BMPER,BMPR1B,BOK,C1QTNF2,C3,C8orf4,CACNG2,CACNG3,CAMTA1,CAPN3,CASQ2,CCBE1,CCL19,CCL2,CCL21,CCL5,CCR7,CD226,CD40LG,CD44,CD74,CDK14,CELF4,CGNL1,CHD5,CHGB,CHN2,CILP,CLIC2…
GO:0051179	GO BP	DOWN	localization	487	5233	4.37e-08	A2M,ABCA5,ABCA6,ABCA8,ABCA9,ABCB1,ABCB4,ABCC3,ABCG2,ABCG4,ACACB,ACAP1,ACAP3,ACE,ACHE,ACTN2,ADCYAP1,ADRB2,AGAP2,AGRN,AGT,AGTR1,AHI1,AKAP4,AKAP6,AKAP7,AKR1C1,ALDOC,AMPH,ANK1,ANK3,ANKFY1,ANKS1A,ANKS1B,ANO1,ANO4,ANO6,ANXA2,APBA1,APOD,APOE,APOL2,APOL6,AQP4,ARHGAP21,ARID1A,ASAP3,ASGR1,ASIC2,ATP13A2,ATP1A2,ATP1B1,ATP1B2,ATP2A3,ATP2B4,ATP6V0A1,ATP6V1G2,ATP8A1,ATP8B1,ATP9A,ATXN1,BCAP29,BCL6,BDKRB2,BIN2,BO…
GO:0007268	GO BP	DOWN	chemical synaptic transmission	70	402	4.66e-08	ACHE,ADARB1,AMPH,APBA1,APOE,ASIC2,CACNA1G,CADPS,CHRNA3,CHRNB4,CLSTN3,CRHBP,DBH,DLG2,DOC2B,DRD2,GABRG1,GLS,GRIA2,GRIN3A,GRM4,HAP1,HTR2C,KCNC4,KCND2,KCNMB3,KCNQ3,KIF1B,KIF5A,LRRK2,MEF2C,MPZ,MYO5A,NPFF,NPY1R,NRXN2,PAFAH1B1,PCDHB6,PCLO,PDE7B,PLP1,PMP22,PRRT2,PTPRN2,RIMS1,RIMS3,RPH3A,SLC12A5,SLC12A6,SLC18A2,SLC1A3,SLC29A1,SLC6A1,SLC6A2,SNAP25,SNCG,SNPH,SV2B,SYN3,SYNJ1,SYT13,SYT17,SYT2,SYT5,SYT7,SYT9,S…
GO:0010647	GO BP	DOWN	positive regulation of cell communication	190	1631	4.66e-08	ADCYAP1,ADRB2,AFAP1L2,AGT,AKAP6,ANK3,ANKRD6,ANO1,AR,ARHGAP6,ARHGEF7,BCAR3,BIRC3,BMP8B,BMPER,BMPR1B,BOK,C1QTNF2,C3,C8orf4,CACNG2,CACNG3,CAMTA1,CCBE1,CCL19,CCL2,CCL21,CCL5,CCR7,CD226,CD40LG,CD44,CD74,CHD5,CHN2,CHRNB4,CLSTN1,CLSTN3,CLU,CNTNAP1,CSF1R,CTSH,CYR61,DAB2,DFNA5,DOC2B,DRD2,EPHA4,ERBB3,F2RL1,F2RL2,F3,FLT3,FOXD1,FRAT1,GATA6,GCNT2,GFI1,GHR,GJA5,GPNMB,GPR17,GRB10,GRM4,GSN,HAP1,HCLS1,HLA-DRB1,HR…
GO:0031175	GO BP	DOWN	neuron projection development	93	616	4.96e-08	ADARB1,ADCY1,ADCYAP1,ALCAM,ANK3,APOD,APOE,BMPR1B,BTBD3,CAMK2A,CDH1,CNR1,CNTN1,CNTNAP1,CNTNAP2,COBL,CSF1R,CTNND2,CXCL12,DCC,DOCK10,DRAXIN,DRD2,EFNB3,EPB41L3,EPHA3,EPHA4,EPHA5,EPHB3,FAT4,FMN1,FOXD1,FRY,GAP43,GDPD5,GFRA3,GNAO1,GRB10,GRIN3A,KIAA1107,KIF5A,KIF5C,KIRREL3,L1CAM,LAMA2,LHFPL5,LRRK2,MAPT,MATN2,MYO7A,NCDN,NGFR,NOTCH1,NR4A2,NRCAM,NRP1,NTN1,NTRK1,NYAP1,OGN,OPHN1,PAFAH1B1,PIK3CD,PIK3R1,PLP1,PL…
GO:0000902	GO BP	DOWN	cell morphogenesis	94	626	5.01e-08	ADARB1,ADCY1,ALCAM,ANK3,AR,ARHGEF26,BCL6,BMPR1B,BTBD3,CAMK2A,CLU,CNTNAP1,CNTNAP2,COBL,COL18A1,CSF1R,CTNND2,CXCL12,DCC,DOCK10,DRAXIN,DRD2,EFNB3,EPB41L3,EPHA2,EPHA4,EPHA5,EPHB3,FMN1,FOXD1,FRY,GAP43,GFRA3,GP1BA,GRB10,HEG1,IL7R,ITGA8,KIF5A,KIF5C,KIRREL3,KLF2,L1CAM,LAMA2,LEF1,LHFPL5,LRRK2,MATN2,MEF2C,MYO7A,NGFR,NOTCH1,NR4A2,NRCAM,NRG1,NRP1,NTN1,NTRK1,NYAP1,OGN,OPHN1,PAFAH1B1,PIK3CD,PIK3R1,PLXNA4,PLXNB…
GO:0050794	GO BP	DOWN	regulation of cellular process	874	10484	5.07e-08	A2M,A4GNT,ABCA5,ABCB4,ABLIM3,ACACB,ACADVL,ACAP3,ACE,ACHE,ACTN2,ADAMDEC1,ADARB1,ADCY1,ADCY2,ADCYAP1,ADRB2,AFAP1L2,AGAP2,AGRN,AGT,AGTR1,AHI1,AHNAK,AHR,AKAP4,AKAP6,AKAP7,ALCAM,AMIGO2,ANK1,ANK3,ANKFY1,ANKIB1,ANKRD6,ANKS1A,ANO1,ANO6,ANXA2,APLNR,APOD,APOE,AR,ARHGAP15,ARHGAP21,ARHGAP22,ARHGAP23,ARHGAP36,ARHGAP6,ARHGEF10L,ARHGEF11,ARHGEF25,ARHGEF26,ARHGEF3,ARHGEF6,ARHGEF7,ARID1A,ASAP3,ASIC2,ASPA,ATP13A2,…
GO:1902531	GO BP	DOWN	regulation of intracellular signal transduction	201	1764	6.55e-08	A2M,ADCYAP1,ADRB2,AGT,AKAP4,AKAP6,AKAP7,ANKRD6,APLNR,APOE,AR,ARHGAP15,ARHGAP21,ARHGAP22,ARHGAP23,ARHGAP36,ARHGAP6,ARHGEF10L,ARHGEF11,ARHGEF25,ARHGEF26,ARHGEF3,ARHGEF6,ARHGEF7,ATP2B4,BCL6,BDKRB2,BIRC3,BMP8B,BMPER,BOK,C1QTNF2,C8orf4,CAMTA1,CAPN3,CASQ2,CCL19,CCL2,CCL21,CCL5,CCR7,CD40LG,CD44,CD74,CGNL1,CHD5,CHN2,CLIC2,CLU,CSF1R,CXCL12,CYR61,CYTH1,DFNA5,DLC1,DRD2,DUSP3,EPHA2,EPHA4,EPS8L1,ERBB3,F2RL1,F…
GO:0048522	GO BP	DOWN	positive regulation of cellular process	459	4898	7.24e-08	ABCB4,ABLIM3,ACACB,ACE,ACHE,ACTN2,ADCYAP1,ADRB2,AFAP1L2,AGAP2,AGRN,AGT,AGTR1,AHI1,AHR,AKAP6,AKAP7,ANK1,ANK3,ANKFY1,ANKIB1,ANKRD6,ANO1,ANO6,ANXA2,APLNR,APOE,AR,ARHGAP6,ARHGEF11,ARHGEF26,ARHGEF3,ARHGEF6,ARHGEF7,ARID1A,ASIC2,ASPA,ATP13A2,ATP1B1,ATP1B2,ATP2B4,ATP8A1,AVIL,BCAR3,BCL6,BIRC3,BMP8B,BMPER,BMPR1B,BOK,C1QTNF2,C3,C6orf89,C8orf4,CACNA1G,CACNG2,CACNG3,CADM1,CALCOCO1,CALCRL,CALY,CAMK2A,CAMK2B,CA…
GO:0032989	GO BP	DOWN	cellular component morphogenesis	103	720	7.26e-08	ACTN2,ADARB1,ADCY1,ALCAM,ANK3,AR,ARHGEF26,BCL6,BMPR1B,BTBD3,CAMK2A,CAPN3,CASQ2,CCDC136,CD9,CLU,CNTNAP1,CNTNAP2,COBL,COL18A1,CSF1R,CTNND2,CXCL12,DCC,DOCK10,DRAXIN,DRD2,EFNB3,EPB41L3,EPHA2,EPHA4,EPHA5,EPHB3,FMN1,FOXD1,FRY,GAP43,GFRA3,GP1BA,GRB10,HEG1,IL7R,ITGA8,KIF5A,KIF5C,KIRREL3,KLF2,KRT19,L1CAM,LAMA2,LEF1,LHFPL5,LRRK2,MATN2,MEF2C,MYO7A,NEBL,NGFR,NOTCH1,NR4A2,NRCAM,NRG1,NRP1,NTN1,NTRK1,NYAP1,OGN,…
GO:0048584	GO BP	DOWN	positive regulation of response to stimulus	226	2054	7.69e-08	ADCYAP1,ADRB2,AFAP1L2,AGT,AGTR1,AKAP6,ANKRD6,ANO1,ANO6,AR,ARHGAP6,BCAR3,BIRC3,BMP8B,BMPER,BMPR1B,BOK,C1QTNF2,C1S,C3,C7,C8orf4,CACNG2,CACNG3,CADM1,CAMTA1,CAPN3,CCBE1,CCL19,CCL2,CCL21,CCL5,CCR7,CD226,CD3G,CD40LG,CD44,CD6,CD74,CHD5,CHN2,CLEC10A,CLEC4E,CLEC7A,CLU,CNR1,CNTNAP1,CRTAM,CSF1R,CTSH,CTSS,CXCL12,CYR61,DAB2,DFNA5,DRD2,EPHA4,ERBB3,ETS1,EYA4,F2RL1,F2RL2,F3,FAM65B,FLT3,FOXD1,FRAT1,FYB,GATA2,GATA…
GO:0007267	GO BP	DOWN	cell-cell signaling	137	1073	9.49e-08	ACHE,ADARB1,ADCYAP1,ADRB2,AGT,AMPH,APBA1,APOE,AR,ASIC2,CACNA1D,CACNA1G,CADPS,CALCOCO1,CAMK2A,CAMK2G,CASQ2,CCL21,CCL5,CDK14,CHRNA3,CHRNB4,CLSTN3,CNR1,CRHBP,CTNNBIP1,CTNND2,CYR61,DAB2,DBH,DKK3,DLG2,DOC2B,DRAXIN,DRD2,EFNB3,ERAP1,FOXD1,FRAT1,FRZB,GABRG1,GJA5,GLS,GNAO1,GNB1,GNG2,GPNMB,GRIA2,GRIN3A,GRM4,HAP1,HTR2C,IL18,IL7,ITGB2,KCNC4,KCND2,KCNMB3,KCNQ3,KIF1B,KIF5A,KLF4,KLF5,LEF1,LRRK2,LTB,LTBP4,MACF1,…
GO:0002682	GO BP	DOWN	regulation of immune system process	166	1391	1.26e-07	A2M,ACE,ADCYAP1,AHR,ANO6,APOD,BCL6,BIRC3,BPI,C1S,C3,C7,C8orf4,CADM1,CCL19,CCL2,CCL21,CCL5,CCR7,CD160,CD1C,CD2,CD200R1,CD226,CD3G,CD40LG,CD48,CD5,CD6,CD74,CD84,CD8A,CD96,CLEC10A,CLEC4E,CLEC7A,CLU,CNR1,COL2A1,CRTAM,CTNNBIP1,CTSH,CTSS,CXCL12,DNASE1L3,DOCK8,DPP4,DRD2,DUSP3,EFNB3,ENPP3,ERAP1,ETS1,F2RL1,FAM65B,FCER1A,FOS,FOXP1,FYB,GATA2,GCSAM,GFI1,GP1BA,GPNMB,GPR17,GPR171,GPR29,GSN,HCLS1,HLA-DMB,HLA-DP…
GO:0045595	GO BP	DOWN	regulation of cell differentiation	193	1695	1.47e-07	ABCA5,ACAP3,ADCYAP1,AGT,AGTR1,AHI1,AKAP6,APOE,AR,ASPA,AVIL,BCL6,BHLHE41,BMPR1B,CAMK2B,CAPN3,CASZ1,CCL19,CD2,CD74,CETP,CHRNA3,CNR1,CNTN1,COBL,CPEB3,CPNE5,CPNE9,CTNNBIP1,CTSK,CXCL12,CYR61,DAB2,DCC,DNM3,DPYSL3,DRAXIN,DRD2,EDNRB,EFNB3,EOMES,EPHA3,EPHA4,EPHB3,ETS1,FAM65B,FAT4,FNDC5,FOS,FOXO1,FOXP1,FRZB,GATA2,GATA6,GCNT2,GDPD5,GFI1,GP1BA,GPR171,HAP1,HCLS1,HLA-DRB1,HTR2C,IGFBP5,IGSF10,IL18,IL23R,IL6R,IL…
GO:0035556	GO BP	DOWN	intracellular signal transduction	178	1528	1.51e-07	ACTN2,ADCY1,ADCY2,ADCYAP1,ADRB2,AGT,AGTR1,AHR,AKAP6,AKAP7,APOE,ARHGAP6,ARHGEF11,ARHGEF3,ARHGEF6,ARHGEF7,ATP1A2,ATP1B1,BCAR3,BCL6,BIRC3,BOK,CALCRL,CAMK2A,CAMK2B,CAMK2G,CASQ2,CCL19,CCL2,CCL5,CD40LG,CHN2,CLIC2,CLU,CNKSR1,CORO2A,CRYAB,CSF1R,CSF2RA,CTSH,DAPK1,DCLK3,DGKA,DGKB,DIRAS3,DOCK10,DOCK2,DOCK3,DOCK4,DOCK8,DOCK9,DRD2,EDNRB,EPHA2,EPHA5,EPS8L1,ERBB3,FAT4,FYB,GFRA3,GHR,GNB1,GNG2,GPR29,GSN,HCLS1,HOM…
GO:0045664	GO BP	DOWN	regulation of neuron differentiation	89	595	1.51e-07	ACAP3,ADCYAP1,AGT,APOE,AVIL,BCL6,CAMK2B,CASZ1,CHRNA3,CNR1,CNTN1,COBL,CPEB3,CPNE5,CPNE9,CXCL12,DCC,DNM3,DPYSL3,DRAXIN,EDNRB,EFNB3,EOMES,EPHA3,EPHA4,EPHB3,GATA2,GDPD5,GFI1,ITM2C,ITSN2,JAG1,KANK1,KEL,KIAA0319,KLF4,KNDC1,L1CAM,LRRK2,MACF1,MAGI2,MAPT,MEF2C,NAP1L2,NDRG4,NEGR1,NGFR,NOTCH1,NOTCH3,NRCAM,NRG1,NRP1,NTN1,NTRK1,PAFAH1B1,PLXNA4,PLXNB3,PLXNC1,PMP22,POU4F2,PPP2R5B,PTN,PTPRD,PTPRF,RAP1GAP2,RGMA,R…
GO:0006928	GO BP	DOWN	movement of cell or subcellular component	162	1355	1.72e-07	ACAP3,ACTN2,AGTR1,AKAP4,ALCAM,ANKS1A,ANO6,APBA1,ARHGAP21,ASAP3,ATP1B1,ATP1B2,ATP2B4,BIN2,BMPR1B,CACNA1D,CACNA1G,CCL19,CCL2,CCL21,CCL5,CCR7,CD2,CD44,CD48,CD74,CD84,CSF1R,CXCL12,CYR61,DBH,DCC,DLG2,DNAH1,DNAH9,DNAI1,DNER,DOCK4,DOCK8,DPP4,DRAXIN,DRD2,DST,DYNC1I1,EDNRB,EFNB3,EPHA2,EPHA3,EPHA4,EPHA5,EPHB3,ETS1,F11R,F2RL1,FMNL1,FMNL3,FOXD1,GAP43,GATA2,GFRA3,GJA5,GPR29,GRB10,HAP1,HRH1,IL6R,ITGAL,ITGB2,KD…
GO:0045597	GO BP	DOWN	positive regulation of cell differentiation	120	908	1.75e-07	ADCYAP1,AGT,AGTR1,AHI1,AKAP6,APOE,AR,ASPA,AVIL,BCL6,BMPR1B,CAMK2B,CCL19,CD74,CNR1,CNTN1,COBL,CPEB3,CPNE5,CPNE9,CTNNBIP1,CXCL12,CYR61,DAB2,DPYSL3,DRD2,EOMES,EPHA3,EPHA4,ETS1,FAM65B,FNDC5,FOS,FRZB,GATA2,GATA6,GCNT2,GDPD5,HAP1,HCLS1,HLA-DRB1,HTR2C,IL18,IL23R,IL6R,IL6ST,IL7,IL7R,ITPKB,ITSN2,JAG1,KDR,KLF5,L1CAM,LEF1,MACF1,MAGI2,MAP3K5,MAPK11,MAPT,MEF2C,MMP14,MYOCD,NAP1L2,NCKAP1L,NDRG4,NEGR1,NFATC2,NFK…
GO:0043269	GO BP	DOWN	regulation of ion transport	91	618	1.87e-07	ABCB1,ABCB4,ACTN2,ADCYAP1,ADRB2,AGT,AHNAK,AKAP6,AKAP7,ANK3,ANO6,APLNR,APOE,ASIC2,ATP1A2,ATP1B1,ATP1B2,ATP2B4,ATP8A1,CACNA1D,CACNA1G,CACNA2D3,CACNG2,CACNG3,CAMK2A,CAMK2B,CAMK2G,CAPN3,CASQ2,CCL2,CCL5,CD84,CHRNA3,CLIC2,CLIC6,CNR1,CNTN1,CRHBP,CTSS,CXCL12,CYBB,DAPK1,DPP6,DRD2,FXYD1,FXYD3,FXYD7,GJA5,GNAO1,HAP1,KCNAB2,KCNC4,KCND2,KCNG1,KCNIP4,KCNJ10,KCNK10,KCNMA1,KCNQ3,KEL,MEF2C,MMP9,MYLK,MYO5A,NALCN,NO…
GO:0046649	GO BP	DOWN	lymphocyte activation	63	358	1.87e-07	BCL6,CCL19,CCL21,CCR7,CD1C,CD2,CD3G,CD40LG,CD6,CD74,CD8A,CLEC4E,CLEC7A,DOCK10,DOCK2,DOCK8,DPP4,EOMES,F2RL1,FLT3,FOXP1,GAPT,GPR29,IKZF1,IL18,IL18R1,IL7,IL7R,ITGAL,ITGB2,ITK,ITM2A,ITPKB,LCK,LCP1,LEF1,LFNG,MAFB,MEF2C,NFAM1,NLRC3,NTRK1,PIK3CD,PIK3CG,PIK3R1,PLA2G2D,PRKCB,PRKCD,PRLR,PTGER4,PTPN22,PTPRC,RAB27A,RORA,RUNX2,SLA2,STAT3,ULBP2,VCAM1,WNT4,ZAP70,ZFP36L1,ZFP36L2
GO:0002376	GO BP	DOWN	immune system process	250	2370	2.6e-07	ACE,ADAMDEC1,ADARB1,AGBL4,ALCAM,ALDOC,ANO6,ANXA2,AQP4,ARHGEF7,ATP1B1,ATP1B2,ATP6V0A1,ATP8A1,BCL6,BIN2,BPI,C1S,C3,C7,C8orf4,CADM1,CAMK2A,CAMK2B,CAMK2G,CCL19,CCL2,CCL21,CCL5,CCR7,CD1C,CD1E,CD2,CD3G,CD40LG,CD44,CD48,CD5,CD6,CD74,CD84,CD8A,CD96,CHRNB4,CIITA,CLDN1,CLEC10A,CLEC12A,CLEC4E,CLEC7A,CLU,COL4A3BP,CRISPLD2,CRTAM,CSF1R,CST7,CTSH,CTSS,CXCL12,CYBB,DAPK1,DBH,DNASE1L3,DOCK10,DOCK2,DOCK8,DPP4,DYNC1…
GO:0050790	GO BP	DOWN	regulation of catalytic activity	239	2249	3.46e-07	A2M,ACACB,ACAP1,ACAP3,ACE,ADARB1,ADCYAP1,ADRB2,AFAP1L2,AGAP2,AGRN,AGT,AGTR1,AKAP6,ALDH1A1,ALS2CL,ANXA2,APOE,AR,ARHGAP15,ARHGAP21,ARHGAP22,ARHGAP23,ARHGAP36,ARHGAP6,ARHGEF11,ARHGEF6,ARHGEF7,ASAP3,ATP13A2,ATP1B1,ATP1B2,ATP2B4,BCL6,BIRC3,BOK,C1QTNF2,C3,C6orf89,C8orf4,CAPN3,CCL19,CCL2,CCL21,CCL5,CCND2,CCNL2,CCR7,CD40LG,CD44,CD74,CHN2,CHRNA3,CLU,CNR1,CNST,COL7A1,CPEB2,CRYAB,CSF1R,CST7,CTSH,CYR61,DAPK1…
GO:0010033	GO BP	DOWN	response to organic substance	286	2815	4.36e-07	ABCB4,ABCG4,ACACB,ACADVL,ACTN2,ADCY1,ADCY2,ADCYAP1,ADRB2,ADTRP,AGRN,AGT,AGTR1,AHR,AKAP6,AKAP7,AKR1C1,ANXA2,AQP4,AR,ARID1A,ATP1A2,ATP2B4,ATP6V0A1,ATP6V1G2,BCL6,BIRC3,BMP8B,BMPR1B,BPI,BSPRY,CA3,CALB1,CALCOCO1,CALCRL,CAMK2A,CAMK2B,CAMK2G,CASQ2,CCDC62,CCL19,CCL2,CCL21,CCL5,CCR7,CD40LG,CD44,CD6,CD74,CD9,CD96,CDH1,CHRNA3,CIITA,CILP,CLDN1,CLEC7A,CLU,CNR1,COL16A1,COL2A1,CPEB2,CPEB3,CPEB4,CRHBP,CRYAB,CSF1…
GO:0040011	GO BP	DOWN	locomotion	140	1144	6.09e-07	ACAP3,AGTR1,AKAP4,ALCAM,ANKS1A,ANO6,ASAP3,ATP1A2,ATP1B1,ATP1B2,ATP2B4,BIN2,BMPR1B,CCL19,CCL2,CCL21,CCL5,CCR7,CD2,CD44,CD48,CD74,CD84,CSF1R,CXCL12,CXCR6,CYR61,DBH,DCC,DNAH1,DNAI1,DNER,DOCK2,DOCK4,DOCK8,DPP4,DRAXIN,DRD2,DST,EDNRB,EFNB3,EPHA2,EPHA3,EPHA4,EPHA5,EPHB3,ETS1,F11R,F2RL1,FAM65B,FMNL1,FMNL3,FOXD1,GAP43,GATA2,GFRA3,GPNMB,GPR29,GRB10,HRH1,IL6R,ITGAL,ITGB2,KDR,KIAA0319,KIF5A,KIF5C,KIRREL3,L1C…
GO:0070887	GO BP	DOWN	cellular response to chemical stimulus	273	2672	6.56e-07	ABCB4,ABCG4,ACADVL,ACTN2,ADCY1,ADCY2,ADCYAP1,ADRB2,ADTRP,AGRN,AGT,AGTR1,AHR,AKAP6,AKAP7,AKR1C1,ANK3,ANO6,ANXA2,AOC2,APOE,AQP4,AR,ARID1A,ATP13A2,ATP1A2,ATP2B4,ATP6V0A1,ATP6V1G2,BCL6,BIN2,BIRC3,BMP8B,BMPR1B,BPI,BSPRY,CALB1,CALCOCO1,CALCRL,CAMK2A,CAMK2B,CAMK2G,CAPN3,CASQ2,CCDC62,CCL19,CCL2,CCL21,CCL5,CCR7,CD40LG,CD44,CD6,CD69,CD74,CDH1,CHRNA3,CIITA,CILP,CLDN1,CLEC7A,CLIC2,COL16A1,COL2A1,CPEB2,CPEB3,…
GO:0050808	GO BP	DOWN	synapse organization	41	189	8.48e-07	ACHE,AGRN,ANK3,APOE,CACNG2,CDH1,CDH9,CLSTN3,CTNND2,DNER,DNM3,DOCK10,DRD2,ELFN1,EPHB3,IGSF21,KIRREL3,L1CAM,LRRC4,LRRK2,MAGI2,MAPT,MYO5A,NFIA,NRCAM,NRG1,NRXN2,PCDHB6,PCDHGC4,PCLO,PTPRD,SDK1,SEMA3E,SEZ6L,SNCG,SPOCK2,SYBU,TNC,TNR,UTRN,ZNF365
GO:0051241	GO BP	DOWN	negative regulation of multicellular organismal process	135	1098	8.66e-07	ADCYAP1,ADRB2,ADTRP,AGT,ANXA2,APOD,APOE,ATP1A2,ATP2B4,BCL6,BPI,CALCRL,CAPN3,CD74,CD84,CD9,CD96,CELF4,CRHBP,DCC,DNM3,DOCK4,DPYSL3,DRAXIN,DRD2,EDNRB,EFNB3,EPHA4,F2RL1,FOXO1,FRZB,GATA2,GATA6,GFI1,GJA5,GP1BA,GPNMB,GPR171,GTF2I,HLA-DRB1,HOMER2,HS3ST5,IGFBP5,IKBKE,IL23R,IL6R,ITM2C,ITPKB,JAG1,KANK1,KCNK2,KIAA0319,KLF2,KLF4,KLKB1,LEF1,LFNG,LRRK2,MAFB,MAPK11,MEF2C,MEOX2,MLIP,MSTN,MYC,MYOCD,NAV3,NCKAP1L,ND…
GO:0050865	GO BP	DOWN	regulation of cell activation	77	506	8.75e-07	AHR,APOE,BCL6,BPI,CAPN3,CCL19,CCL2,CCL21,CCL5,CCR7,CD2,CD226,CD40LG,CD5,CD6,CD74,CD84,CD9,CNR1,DOCK8,DPP4,DUSP3,EFNB3,ENPP3,F2RL1,FAM65B,GATA2,GPNMB,GSN,HLA-DMB,HLA-DPA1,HLA-DPB1,HLA-DRB1,IL18,IL23R,IL6ST,IL7,IL7R,ITGB2,ITPKB,LCK,LRRK2,MEF2C,MMP14,NCKAP1L,NFAM1,NFATC2,NFKBIZ,NLRP3,PAG1,PDE5A,PIK3R1,PLA2G2D,PRKCD,PRKCZ,PTPN22,PTPRC,RASAL3,RASGRP1,RORA,SELP,SERPINE2,SFRP1,SLA2,SOX13,SOX15,TACR1,TBC…
GO:0030030	GO BP	DOWN	cell projection organization	132	1067	8.96e-07	ABLIM3,ACTN2,ADARB1,ADCY1,ADCYAP1,AHI1,AKAP4,ALCAM,ANK3,ANO6,APOD,APOE,ARHGEF26,ARHGEF6,ARHGEF7,AVIL,BMPR1B,BTBD3,C11orf63,CAMK2A,CCL21,CCR7,CDH1,CNR1,CNTN1,CNTNAP1,CNTNAP2,COBL,CSF1R,CTNND2,CXCL12,DCC,DNAH1,DNAH9,DNAI1,DNM3,DOCK10,DRAXIN,DRD2,EFNB3,EPB41L3,EPHA3,EPHA4,EPHA5,EPHB3,FAT4,FGD3,FGD6,FMN1,FOXD1,FRY,GAP43,GDPD5,GFRA3,GNAO1,GRB10,GRIN3A,GSN,HAP1,ITGA8,KIAA1107,KIF5A,KIF5C,KIFAP3,KIRREL3…
GO:0000904	GO BP	DOWN	cell morphogenesis involved in differentiation	76	498	9.57e-07	ADARB1,ADCY1,ALCAM,ANK3,AR,ARHGEF26,BMPR1B,BTBD3,CAMK2A,COBL,COL18A1,CSF1R,CTNND2,CXCL12,DCC,DOCK10,DRAXIN,DRD2,EFNB3,EPHA2,EPHA4,EPHA5,EPHB3,FMN1,FOXD1,GAP43,GFRA3,GRB10,HEG1,ITGA8,KIF5A,KIF5C,L1CAM,LAMA2,LEF1,LHFPL5,MATN2,MEF2C,MYO7A,NGFR,NOTCH1,NR4A2,NRCAM,NRP1,NTN1,NTRK1,OGN,OPHN1,PAFAH1B1,PIK3CD,PIK3R1,PLXNA4,PLXNB3,POF1B,POU4F2,PTPRM,PTPRZ1,RERE,ROBO2,ROBO3,S100B,SDC2,SLC1A3,SPTAN1,SPTB,SPT…
GO:0006810	GO BP	DOWN	transport	390	4130	9.8e-07	A2M,ABCA5,ABCA6,ABCA8,ABCA9,ABCB1,ABCB4,ABCC3,ABCG2,ABCG4,ACACB,ACAP1,ACE,ACHE,ACTN2,ADCYAP1,ADRB2,AGAP2,AGT,AHI1,AKAP6,AKAP7,AKR1C1,ALDOC,AMPH,ANK1,ANK3,ANKFY1,ANO1,ANO4,ANO6,ANXA2,APBA1,APOD,APOE,APOL2,APOL6,AQP4,ARHGAP21,ARID1A,ASGR1,ASIC2,ATP13A2,ATP1A2,ATP1B1,ATP1B2,ATP2A3,ATP2B4,ATP6V0A1,ATP6V1G2,ATP8A1,ATP8B1,ATP9A,ATXN1,BCAP29,BCL6,BDKRB2,BIN2,BOK,BPI,BSPRY,C11orf63,C3,CA13,CA3,CACNA1D,CA…
GO:0046903	GO BP	DOWN	secretion	132	1070	1e-06	A2M,ABCB4,ABCC3,ACE,ACTN2,ADCYAP1,AGT,ALDOC,ANK1,ANO6,ANXA2,APBA1,ATP6V0A1,ATP8A1,BDKRB2,BIN2,BPI,C11orf63,C3,CADPS,CAMK2G,CBLN4,CCL19,CCL5,CCR7,CD40LG,CD44,CD9,CHRNB4,CLEC12A,CLU,CRHBP,CRISPLD2,CTSH,CTSS,CYBB,DOC2B,DOCK2,DRD2,F2RL1,FBLN5,FGL2,FOXD1,FOXP1,FUCA1,GLS,GRM4,GSN,HAP1,ITGAL,ITGB2,ITIH4,KCNAB2,LCP2,LHFPL2,LTBP4,LYZ,MC4R,MMP9,MYO5A,NCKAP1L,NFAM1,NLRP3,NOTCH1,NPFF,NRXN2,PAFAH1B1,PCDH7,PCL…
GO:0042110	GO BP	DOWN	T cell activation	45	225	1.27e-06	CCL19,CCL21,CCR7,CD1C,CD2,CD3G,CD74,CD8A,CLEC4E,CLEC7A,DOCK2,DOCK8,DPP4,EOMES,F2RL1,FOXP1,GPR29,IL18R1,IL7,IL7R,ITGAL,ITK,ITPKB,LCK,LCP1,LEF1,LFNG,MAFB,NLRC3,PIK3CD,PIK3CG,PLA2G2D,PRLR,PTGER4,PTPN22,PTPRC,RAB27A,RORA,RUNX2,SLA2,STAT3,WNT4,ZAP70,ZFP36L1,ZFP36L2
GO:0050767	GO BP	DOWN	regulation of neurogenesis	99	730	1.31e-06	ACAP3,ADCYAP1,AGT,APOE,ASPA,AVIL,BCL6,CAMK2B,CASZ1,CHRNA3,CNR1,CNTN1,COBL,CPEB3,CPNE5,CPNE9,CXCL12,DCC,DNM3,DPYSL3,DRAXIN,DRD2,EDNRB,EFNB3,EOMES,EPHA3,EPHA4,EPHB3,GATA2,GDPD5,GFI1,HAP1,IGSF10,IL6ST,ITM2C,ITSN2,JAG1,KANK1,KEL,KIAA0319,KLF4,KNDC1,L1CAM,LRRK2,MACF1,MAGI2,MAPT,MEF2C,NAP1L2,NDRG4,NEGR1,NGFR,NOTCH1,NOTCH3,NRCAM,NRG1,NRP1,NTN1,NTRK1,PAFAH1B1,PLXNA4,PLXNB3,PLXNC1,PMP22,POU4F2,PPP2R5B,PTN…
GO:0048667	GO BP	DOWN	cell morphogenesis involved in neuron differentiation	65	400	1.33e-06	ADARB1,ADCY1,ALCAM,ANK3,BMPR1B,BTBD3,CAMK2A,COBL,CSF1R,CTNND2,CXCL12,DCC,DOCK10,DRAXIN,DRD2,EFNB3,EPHA4,EPHA5,EPHB3,FMN1,FOXD1,GAP43,GFRA3,GRB10,KIF5A,KIF5C,L1CAM,LAMA2,LHFPL5,MATN2,MEF2C,MYO7A,NGFR,NOTCH1,NR4A2,NRCAM,NRP1,NTN1,NTRK1,OGN,OPHN1,PAFAH1B1,PIK3CD,PIK3R1,PLXNA4,PLXNB3,POU4F2,PTPRM,PTPRZ1,RERE,ROBO2,ROBO3,S100B,SDC2,SLC1A3,SPTAN1,SPTB,SPTBN1,SZT2,TNR,ULK2,UNC5A,UNC5D,ZEB2,ZNF365
GO:0120036	GO BP	DOWN	plasma membrane bounded cell projection organization	128	1034	1.36e-06	ABLIM3,ACTN2,ADARB1,ADCY1,ADCYAP1,AHI1,AKAP4,ALCAM,ANK3,ANO6,APOD,APOE,ARHGEF26,ARHGEF6,ARHGEF7,AVIL,BMPR1B,BTBD3,C11orf63,CAMK2A,CCL21,CCR7,CDH1,CNR1,CNTN1,CNTNAP1,CNTNAP2,COBL,CSF1R,CTNND2,CXCL12,DCC,DNAH1,DNAI1,DNM3,DOCK10,DRAXIN,DRD2,EFNB3,EPB41L3,EPHA3,EPHA4,EPHA5,EPHB3,FAT4,FGD3,FGD6,FMN1,FOXD1,FRY,GAP43,GDPD5,GFRA3,GNAO1,GRB10,GRIN3A,GSN,KIAA1107,KIF5A,KIF5C,KIFAP3,KIRREL3,KLF5,L1CAM,LAMA2…
GO:0022407	GO BP	DOWN	regulation of cell-cell adhesion	61	366	1.59e-06	ANK3,BCL6,CCL19,CCL2,CCL21,CCL5,CCR7,CD40LG,CD44,CD5,CD6,CD74,CD9,CDH1,CXCL12,DOCK8,DPP4,DUSP3,EFNB3,EPHB3,ETS1,FAM65B,GCNT2,GPNMB,HLA-DMB,HLA-DPA1,HLA-DPB1,HLA-DRB1,IL18,IL23R,IL6ST,IL7,IL7R,ITPKB,JAG1,KIFAP3,KLF4,LCK,LEF1,NCKAP1L,NFKBIZ,NLRP3,PAG1,PDE5A,PIK3R1,PLA2G2D,PRKCD,PRKCZ,PTPN22,PTPRC,RASAL3,RASGRP1,SERPINE2,TENM3,TGFBR2,TNR,UBASH3B,VCAM1,WNT4,ZAP70,ZBTB16
GO:0045785	GO BP	DOWN	positive regulation of cell adhesion	62	375	1.59e-06	ABI3BP,ANK3,BCL6,CCL19,CCL2,CCL21,CCL5,CCR7,CD40LG,CD44,CD5,CD6,CD74,COL16A1,CXCL12,CYR61,DOCK8,DPP4,ECM2,EDIL3,EFNB3,EGFLAM,EPB41L4B,ETS1,FMN1,GCNT2,HLA-DMB,HLA-DPA1,HLA-DPB1,IL18,IL23R,IL6ST,IL7,IL7R,ITPKB,KDR,KIFAP3,LCK,LEF1,NCKAP1L,NFKBIZ,NID1,NLRP3,NRG1,NRP1,PIK3R1,PRKCZ,PTN,PTPRC,RASAL3,RASGRP1,RREB1,SFRP1,SMOC2,SPOCK2,TEK,TGFBR2,UTRN,VCAM1,WNT4,ZAP70,ZBTB16
GO:0006836	GO BP	DOWN	neurotransmitter transport	38	172	1.65e-06	ADCYAP1,APBA1,ATP1A2,CADPS,DDC,DOC2B,GRM4,KCNJ10,NRXN2,PCLO,PRRT2,PTPRN2,RIMS1,RIMS3,RPH3A,SLC18A1,SLC18A2,SLC1A3,SLC22A3,SLC6A1,SLC6A12,SLC6A13,SLC6A17,SLC6A2,SNAP25,SNPH,SV2B,SYN3,SYNJ1,SYT13,SYT17,SYT2,SYT5,SYT7,SYT9,SYTL5,TH,VAMP2
GO:0030097	GO BP	DOWN	hemopoiesis	78	526	1.65e-06	ACE,ANXA2,ARHGEF7,BCL6,CCL19,CCR7,CD40LG,CD74,CD8A,CLEC4E,CSF1R,DOCK10,DOCK2,EOMES,EPAS1,EPHA2,F2RL1,FLT3,FOXP1,GAB3,GATA2,GFI1,GPR29,HCLS1,IKZF1,IL18R1,IL7,IL7R,IRF8,ITK,ITM2A,ITPKB,JAG1,KCNAB2,KDR,KIRREL3,KLF2,KLF4,LCK,LEF1,LFNG,MAFB,MEF2C,MEOX1,MMP9,NCKAP1L,NFAM1,NTRK1,PAFAH1B1,PIK3CD,PIK3R1,PLA2G2D,PTBP3,PTGER4,PTPN22,PTPRC,PTPRZ1,RBM47,RORA,RUNX2,SFRP1,SGPL1,SNX10,SOX6,STAT3,TEK,TGFBR2,TGFBR…
GO:0051960	GO BP	DOWN	regulation of nervous system development	107	817	1.65e-06	ACAP3,ADCYAP1,AGRN,AGT,APOE,ASIC2,ASPA,AVIL,BCL6,CAMK2B,CASZ1,CHRNA3,CLSTN1,CLSTN3,CNR1,CNTN1,COBL,CPEB3,CPNE5,CPNE9,CXCL12,DCC,DNM3,DPYSL3,DRAXIN,DRD2,EDNRB,EFNB3,EOMES,EPHA3,EPHA4,EPHB3,GATA2,GDPD5,GFI1,HAP1,IGSF10,IL6ST,ITM2C,ITSN2,JAG1,KANK1,KEL,KIAA0319,KLF4,KNDC1,L1CAM,LGI4,LRRK2,LRRN3,MACF1,MAGI2,MAPT,MEF2C,NAP1L2,NDRG4,NEGR1,NGFR,NOTCH1,NOTCH3,NRCAM,NRG1,NRP1,NTN1,NTRK1,PAFAH1B1,PLXNA4,PL…
GO:0099504	GO BP	DOWN	synaptic vesicle cycle	28	100	1.79e-06	CADPS,DDC,DNAJC6,DNM3,DOC2B,FCHO2,KIAA1107,OPHN1,PCLO,PLD2,PRRT2,RIMS1,RIMS3,RPH3A,SLC18A1,SLC18A2,SNAP25,SNPH,SYNJ1,SYT13,SYT17,SYT2,SYT5,SYT7,SYT9,SYTL5,TH,VAMP2
GO:0007156	GO BP	DOWN	homophilic cell adhesion via plasma membrane adhesion molecules	36	158	1.89e-06	AMIGO2,CADM1,CADM2,CADM3,CD226,CD84,CDH1,CDH12,CDH18,CDH19,CDH22,CDH6,CDH7,CDH9,CDHR3,CLSTN1,CLSTN3,CRTAM,DSC2,ENSG00000197991,FAT4,KIRREL3,PCDH10,PCDH7,PCDHA9,PCDHB6,PCDHGA8,PCDHGB6,PCDHGC4,PKD1,PLXNB3,PTPRM,PTPRT,ROBO2,SDK1,TENM3
GO:0051046	GO BP	DOWN	regulation of secretion	98	728	1.92e-06	ACHE,ADCYAP1,AGT,AGTR1,ANO1,ARHGEF7,ATP13A2,CACNA1D,CACNA1G,CADM1,CAMK2A,CCL19,CCL5,CCR7,CD2,CD40LG,CD74,CD84,CHRNA3,CHRNB4,CLEC4E,CNR1,CRHBP,CRTAM,CSF1R,CXCL12,DOC2B,DPP4,DRD2,EDNRB,EPHA5,ERBB3,F2RL1,FOXP1,GATA2,GJA5,HAP1,HLA-DRB1,HTR2C,ITGB2,ITPR3,KCNC4,LRRK2,MAPK11,MEF2C,MYO6,NLRP1,NLRP3,NNAT,NOTCH1,NOV,NPFF,NRG1,PCLO,PINK1,PLA2R1,PRKCZ,PTGER4,PTPN22,RAB15,RAB26,RAB27A,RAB27B,RAB37,RAB3B,RASGR…
GO:0050804	GO BP	DOWN	modulation of chemical synaptic transmission	55	316	2.04e-06	ACHE,ADCYAP1,ADRB2,AGT,APOE,ATP1A2,BTBD9,CALB1,CAMK2A,CAMK2B,CELF4,CHRNA3,CHRNB4,CLSTN1,CLSTN3,CNR1,CPEB3,DRD2,EPHA4,GNAI1,GRM4,HAP1,HRH1,ITPR3,KCNC4,KCNJ10,LAMA2,LRRK2,MAP1A,MAPT,MEF2C,NCDN,NTRK1,OPHN1,PINK1,PLCL1,PRKCZ,PRRT2,PTN,RAB3B,RIMS1,RIMS3,S100B,SERPINE2,SLC1A3,SLC24A2,SNAP25,SNCG,SYBU,SYN3,SYNGR1,SYT7,TACR1,TNR,VAMP2
GO:0042221	GO BP	DOWN	response to chemical	389	4153	2.13e-06	ABCA8,ABCB1,ABCB4,ABCC3,ABCG2,ABCG4,ACACB,ACADVL,ACTN2,ADCY1,ADCY2,ADCYAP1,ADRB2,ADTRP,AGRN,AGT,AGTR1,AHR,AKAP6,AKAP7,AKR1C1,ALCAM,ANK3,ANO6,ANXA2,AOC2,APOD,APOE,AQP4,AR,ARID1A,ATP13A2,ATP1A2,ATP2B4,ATP6V0A1,ATP6V1G2,ATP8B1,BCAR3,BCL6,BIN2,BIRC3,BMP8B,BMPR1B,BPI,BSPRY,CA3,CACNA1G,CACNG2,CALB1,CALCOCO1,CALCRL,CAMK2A,CAMK2B,CAMK2G,CAPN3,CASQ2,CCDC62,CCL19,CCL2,CCL21,CCL5,CCR7,CD40LG,CD44,CD6,CD69,C…
GO:0043087	GO BP	DOWN	regulation of GTPase activity	72	474	2.26e-06	A2M,ACAP1,ACAP3,ADCYAP1,AGAP2,AGRN,ALDH1A1,ALS2CL,ARHGAP15,ARHGAP21,ARHGAP22,ARHGAP23,ARHGAP36,ARHGAP6,ARHGEF11,ARHGEF6,ARHGEF7,ASAP3,BCL6,CCL19,CCL2,CCL21,CCL5,CCR7,CHN2,CPEB2,DLC1,DOCK10,DOCK2,DOCK4,DOCK8,DOCK9,EPHA2,EPHA3,EPHA4,EPHA5,EPHB3,F11R,F2RL1,FGD3,FGD6,GNAO1,LRRK2,NCKAP1L,NRP1,NTRK1,OPHN1,PAFAH1B1,PLXNB3,PLXNC1,PTPRN2,RAP1GAP2,RAPGEF6,RASAL3,RASGRP1,RGS1,RGS11,RGS5,RGS7,RGS9,RIN2,SFRP1…
GO:0048513	GO BP	DOWN	animal organ development	290	2926	2.28e-06	ACE,ACHE,ACTN2,ADARB1,ADCY1,ADCYAP1,AGT,AGTR1,AHI1,ALPK3,ANO6,ANXA2,APLNR,APOD,AR,ARHGEF7,ARID1A,ASPRV1,ATP2B4,ATP8B1,ATXN1,BCAR3,BCL6,BHLHE41,BMP8B,BMPER,BMPR1B,BOK,BTBD3,C11orf63,CA10,CALB1,CALCRL,CAPN3,CCBE1,CCL19,CCL2,CCR7,CD40LG,CD44,CD74,CD8A,CD9,CDH1,CDH22,CHD5,CLDN1,CLEC4E,CNTN1,CNTNAP2,COBL,COL11A2,COL18A1,COL27A1,COL2A1,COL4A4,CRISPLD2,CRYAB,CSF1R,CTNNBIP1,CTSH,CXCL12,CYR61,DCC,DFNA5,DK…
GO:0071310	GO BP	DOWN	cellular response to organic substance	231	2219	2.4e-06	ABCB4,ABCG4,ACADVL,ACTN2,ADCY1,ADCY2,ADCYAP1,ADRB2,ADTRP,AGRN,AGT,AGTR1,AHR,AKAP6,AKAP7,AKR1C1,ANXA2,AQP4,AR,ARID1A,ATP1A2,ATP2B4,ATP6V0A1,ATP6V1G2,BCL6,BIRC3,BMP8B,BMPR1B,BPI,BSPRY,CALB1,CALCOCO1,CALCRL,CAMK2A,CAMK2B,CAMK2G,CASQ2,CCDC62,CCL19,CCL2,CCL21,CCL5,CCR7,CD40LG,CD44,CD6,CD74,CDH1,CHRNA3,CIITA,CILP,CLDN1,CLEC7A,COL16A1,COL2A1,CPEB2,CPEB3,CPEB4,CRHBP,CSF1R,CSF2RA,CTSH,CTSS,CXCL12,CXCR6,CY…
GO:0034762	GO BP	DOWN	regulation of transmembrane transport	77	524	2.52e-06	ABCB1,ACTN2,ADRB2,AGT,AHNAK,AKAP6,AKAP7,ANK3,ANO6,APLNR,ASIC2,ATP1A2,ATP1B1,ATP1B2,ATP2B4,C1QTNF2,C3,CACNA1D,CACNA1G,CACNA2D3,CACNG2,CACNG3,CAPN3,CASQ2,CLIC2,CLIC6,CLTCL1,CRHBP,CTSS,CYBB,DAPK1,DPP6,DRD2,FXYD1,FXYD3,FXYD7,GJA5,GRB10,HAP1,KCNAB2,KCNC4,KCND2,KCNG1,KCNIP4,KCNJ10,KCNK10,KCNMA1,KCNQ3,KEL,LMBRD1,MEF2C,MMP9,MYO5A,NALCN,NGFR,NOS1AP,PDZK1,PID1,PIK3CG,PIK3R1,PINK1,PM20D1,PRKAG2,PRKCB,RAMP3,…
GO:0048812	GO BP	DOWN	neuron projection morphogenesis	69	448	2.62e-06	ADARB1,ADCY1,ALCAM,ANK3,BMPR1B,BTBD3,CAMK2A,CNTNAP1,CNTNAP2,COBL,CSF1R,CTNND2,CXCL12,DCC,DOCK10,DRAXIN,DRD2,EFNB3,EPB41L3,EPHA4,EPHA5,EPHB3,FMN1,FOXD1,GAP43,GFRA3,GRB10,KIF5A,KIF5C,KIRREL3,L1CAM,LAMA2,LRRK2,MATN2,NGFR,NOTCH1,NR4A2,NRCAM,NRP1,NTN1,NTRK1,NYAP1,OGN,OPHN1,PAFAH1B1,PIK3CD,PIK3R1,PLXNA4,PLXNB3,POU4F2,PRKCZ,PTPRM,PTPRZ1,RERE,ROBO2,ROBO3,S100B,SDC2,SGK1,SPTAN1,SPTB,SPTBN1,SZT2,TNR,ULK2,U…
GO:0007417	GO BP	DOWN	central nervous system development	110	861	2.89e-06	ADARB1,ADCY1,ADCYAP1,AHI1,ALDH3A2,APOD,ARID1A,ASIC2,ASPA,ATP2B4,ATXN1,BOK,BTBD3,C11orf63,CA10,CD9,CDH1,CDH22,CHD5,CLU,CNTN1,CNTNAP1,CNTNAP2,COL2A1,CSF1R,CXCL12,DCC,DLC1,DNER,DRAXIN,DRD2,EOMES,EPHA4,EPHA5,EPHB3,ETS1,EZH1,FABP7,FAIM2,FAT4,GATA2,GDPD5,GNAO1,GNG12,GSN,HAP1,HOXC10,HPCAL4,ITGA8,KCNJ10,KIRREL3,KNDC1,LEF1,LRRK2,MAFB,MAL,MAPT,MDGA1,MYO16,NDRG4,NES,NNAT,NOTCH1,NOTCH3,NPFF,NR4A2,NRCAM,NRG1,…
GO:0051234	GO BP	DOWN	establishment of localization	395	4248	3.2e-06	A2M,ABCA5,ABCA6,ABCA8,ABCA9,ABCB1,ABCB4,ABCC3,ABCG2,ABCG4,ACACB,ACAP1,ACE,ACHE,ACTN2,ADCYAP1,ADRB2,AGAP2,AGT,AHI1,AKAP4,AKAP6,AKAP7,AKR1C1,ALDOC,AMPH,ANK1,ANK3,ANKFY1,ANO1,ANO4,ANO6,ANXA2,APBA1,APOD,APOE,APOL2,APOL6,AQP4,ARHGAP21,ARID1A,ASGR1,ASIC2,ATP13A2,ATP1A2,ATP1B1,ATP1B2,ATP2A3,ATP2B4,ATP6V0A1,ATP6V1G2,ATP8A1,ATP8B1,ATP9A,ATXN1,BCAP29,BCL6,BDKRB2,BIN2,BOK,BPI,BSPRY,C11orf63,C3,CA13,CA3,CACN…
GO:0032940	GO BP	DOWN	secretion by cell	119	959	3.27e-06	A2M,ACTN2,ADCYAP1,AGT,ALDOC,ANK1,ANO6,ANXA2,APBA1,ATP6V0A1,ATP8A1,BIN2,BPI,C3,CADPS,CAMK2G,CBLN4,CCL19,CCL5,CCR7,CD40LG,CD44,CD9,CHRNB4,CLEC12A,CLU,CRHBP,CRISPLD2,CTSH,CTSS,CYBB,DOC2B,DOCK2,F2RL1,FGL2,FOXD1,FOXP1,FUCA1,GLS,GRM4,GSN,HAP1,ITGAL,ITGB2,ITIH4,KCNAB2,LCP2,LHFPL2,LTBP4,LYZ,MC4R,MMP9,MYO5A,NCKAP1L,NFAM1,NLRP3,NOTCH1,NPFF,NRXN2,PAFAH1B1,PCDH7,PCLO,PCSK5,PIK3CD,PIK3CG,PRKCD,PROS1,PRRT2,PTP…
GO:0009967	GO BP	DOWN	positive regulation of signal transduction	167	1493	3.98e-06	ADCYAP1,ADRB2,AFAP1L2,AGT,AKAP6,ANKRD6,AR,ARHGAP6,BCAR3,BIRC3,BMP8B,BMPER,BMPR1B,BOK,C1QTNF2,C3,C8orf4,CACNG2,CACNG3,CAMTA1,CCBE1,CCL19,CCL2,CCL21,CCL5,CCR7,CD226,CD40LG,CD44,CD74,CHD5,CHN2,CLU,CNTNAP1,CSF1R,CTSH,CYR61,DAB2,DFNA5,DRD2,EPHA4,ERBB3,F2RL1,F2RL2,F3,FLT3,FOXD1,FRAT1,GATA6,GCNT2,GFI1,GHR,GPNMB,GPR17,GRB10,GRM4,GSN,HAP1,HCLS1,HLA-DRB1,HRK,HTR2C,IGFBP5,IKBKE,IL18,IL18R1,IL23R,IL6R,IL6ST,…
GO:0031346	GO BP	DOWN	positive regulation of cell projection organization	57	343	4.07e-06	ADCYAP1,AGRN,AGT,APOE,AVIL,CAMK2B,CCL19,CCL21,CCR7,CNR1,CNTN1,COBL,CPEB3,CPNE5,CPNE9,CXCL12,DNM3,DPYSL3,EPHA3,EPHA4,EPS8L1,F2RL1,FAM65B,HAP1,ITSN2,L1CAM,MACF1,MAGI2,MAPT,NAV3,NDRG4,NEGR1,NGFR,NRG1,NRP1,NTN1,NTRK1,PAFAH1B1,PLXNB3,PLXNC1,POU4F2,PPP2R5B,PTN,PTPRD,RIMS1,ROBO2,RREB1,SHOX2,STMN2,SYT17,SYT2,TENM1,TENM3,TRPV2,ZEB2,ZFYVE27,ZNF804A
GO:1903530	GO BP	DOWN	regulation of secretion by cell	91	672	4.13e-06	ACHE,ADCYAP1,AGT,AGTR1,ANO1,ARHGEF7,ATP13A2,CACNA1D,CACNA1G,CADM1,CAMK2A,CCL19,CCL5,CCR7,CD2,CD40LG,CD84,CHRNA3,CHRNB4,CLEC4E,CNR1,CRHBP,CRTAM,CSF1R,CXCL12,DOC2B,DPP4,DRD2,EPHA5,F2RL1,FOXP1,GATA2,GJA5,HAP1,HLA-DRB1,HTR2C,ITGB2,ITPR3,KCNC4,LRRK2,MAPK11,MEF2C,NLRP1,NLRP3,NNAT,NOTCH1,NOV,NPFF,PCLO,PINK1,PRKCZ,PTGER4,PTPN22,RAB15,RAB26,RAB27A,RAB27B,RAB37,RAB3B,RASGRP1,RIMS1,RIMS3,RPH3A,RPH3AL,RSG1,S…
GO:0048534	GO BP	DOWN	hematopoietic or lymphoid organ development	81	573	4.47e-06	ACE,ANXA2,ARHGEF7,BCL6,CCL19,CCR7,CD40LG,CD74,CD8A,CLEC4E,CSF1R,DOCK10,DOCK2,EOMES,EPAS1,EPHA2,EPHB3,F2RL1,FLT3,FOXP1,GAB3,GATA2,GFI1,GPR29,HCLS1,IKZF1,IL18R1,IL7,IL7R,IRF8,ITK,ITM2A,ITPKB,JAG1,KCNAB2,KDR,KIRREL3,KLF2,KLF4,LCK,LEF1,LFNG,LTB,MAFB,MEF2C,MEOX1,MMP9,NCKAP1L,NFAM1,NTRK1,PAFAH1B1,PIK3CD,PIK3R1,PLA2G2D,PTBP3,PTGER4,PTPN22,PTPRC,PTPRZ1,RBM47,RORA,RUNX2,SFRP1,SGPL1,SLC40A1,SNX10,SOX6,STAT…
GO:0051050	GO BP	DOWN	positive regulation of transport	112	892	4.51e-06	ABCB1,ABCB4,ACHE,ACTN2,ADCYAP1,ADRB2,AGT,AHI1,AKAP6,AKAP7,ANK3,ANKFY1,ANO1,ANO6,ANXA2,APLNR,APOE,ARHGEF7,ATP13A2,ATP1B1,ATP1B2,ATP8A1,BOK,C1QTNF2,C3,CACNA1D,CACNA1G,CACNG2,CACNG3,CADM1,CALY,CAMK2A,CAPN3,CCL19,CCL2,CCL21,CCL5,CD2,CDH1,CLEC4E,CLTCL1,CLU,CNST,CNTN1,CRTAM,CSF1R,CTSS,CXCL12,DAB2,DNM3,DOC2B,DOCK2,DRD2,EDNRB,F2RL1,FXYD1,GATA2,HAP1,HCLS1,HLA-DRB1,ITGB2,LDLRAP1,LRRK2,MAGI2,MAPK11,MYLK,MYO…
GO:0051128	GO BP	DOWN	regulation of cellular component organization	236	2306	5.33e-06	ABCB4,ACAP3,ACE,ACTN2,ADCYAP1,ADRB2,AGRN,AGT,AGTR1,AHI1,AKAP6,ANK1,ANKFY1,ANO6,ANXA2,APOD,APOE,AR,ARHGAP15,ARHGAP6,ARHGEF11,ASAP3,ASIC2,ATP13A2,ATP8A1,ATP8B1,AVIL,BCL6,BOK,BTBD9,C3,C6orf89,CALY,CAMK2B,CCDC36,CCL19,CCL2,CCL21,CCR7,CD44,CHRNA3,CLDN1,CLSTN1,CLSTN3,CLU,CNR1,CNTN1,COBL,COL16A1,CPEB3,CPNE5,CPNE9,CRYAB,CSF1R,CTNNBIP1,CXCL12,CYR61,DAB2,DCC,DLC1,DNAJA4,DNAJB2,DNAJC6,DNM3,DOC2B,DOCK2,DPP4,…
GO:0051270	GO BP	DOWN	regulation of cellular component movement	111	886	5.63e-06	ACE,ADARB1,AGT,ANO6,APOD,APOE,ATP1A2,ATP8A1,BCL6,BMPER,CCBE1,CCL19,CCL2,CCL21,CCL5,CCR7,CD74,CD9,COL18A1,CSF1R,CTSH,CXCL12,CYR61,DAB2,DLC1,DOCK10,DOCK4,DOCK8,DPYSL3,DRD2,DSC2,EPB41L4B,EPHA2,ERBB3,ETS1,F2RL1,F3,FAM65B,FOXP1,GATA2,GCNT2,GCSAM,GJA5,GPNMB,GPR29,HAP1,IGFBP5,IGSF10,IL6R,JAG1,KANK1,KDR,KIAA1462,KLF4,LAMA2,LAMA3,LAMA4,LEF1,MACF1,MAGI2,MEF2C,MEOX2,MMP14,MMP9,MYLK,MYO1C,MYOCD,MYSM1,NAV3,NC…
GO:0007626	GO BP	DOWN	locomotory behavior	38	184	5.89e-06	APBA1,APOE,ATP1A2,BTBD9,CALB1,CCND2,CHRNA3,CHRNB4,CXCL12,DBH,DPP4,DRD2,EFNB3,EPHA4,GNAO1,HTR2C,KCND2,KCNJ10,LGI4,LRRK2,MCOLN3,MYO15A,MYO5A,NEGR1,NPY1R,NR4A2,NRG1,PAFAH1B1,SEPP1,SEZ6L,SLC18A2,SLC4A10,SNAP25,SNCG,SOBP,TH,TNR,TRH
GO:0044093	GO BP	DOWN	positive regulation of molecular function	185	1713	6.41e-06	A2M,ABCB1,ACAP1,ACAP3,ACE,ACTN2,ADCYAP1,ADRB2,AFAP1L2,AGAP2,AGRN,AGT,AGTR1,AKAP6,AKAP7,ALDH1A1,ALS2CL,ANK3,ANXA2,APOE,AR,ARHGAP15,ARHGAP21,ARHGAP22,ARHGAP23,ARHGAP36,ARHGAP6,ARHGEF11,ARHGEF6,ARHGEF7,ASAP3,ATP1B1,ATP1B2,ATP2B4,BOK,C1QTNF2,C6orf89,C8orf4,CACNG2,CACNG3,CAMK2A,CAPN3,CCL19,CCL2,CCL21,CCL5,CCND2,CCNL2,CCR7,CD40LG,CD74,CHN2,CHRNA3,CLIC2,CLU,CSF1R,CTSH,CTSS,CYR61,DAPK1,DLC1,DNAJB2,DOCK10…
GO:0006954	GO BP	DOWN	inflammatory response	71	482	6.87e-06	AFAP1L2,ANO6,APOL2,BCL6,BDKRB2,BMPR1B,C3,CCL19,CCL2,CCL21,CCL5,CCR7,CD40LG,CD6,CD96,CHST1,CLEC7A,CLU,CRHBP,CSF1R,CTNNBIP1,CXCR6,CYBB,F11R,F2RL1,F3,FOLR2,FOS,GPR29,HLA-DRB1,HRH1,IL18,IL18R1,IL23R,IL6R,IRAK2,ITGAL,ITGB2,ITIH4,KLKB1,LY75,LYZ,MAPT,NFAM1,NFKBIZ,NGFR,NLRP1,NLRP3,NOTCH1,NPFF,PIK3CD,PIK3CG,PJA2,PLA2G2D,PLP1,PRKCZ,RASGRP1,SCG2,SCN9A,SELE,SELP,SIGIRR,STAT3,TACR1,TLR8,TNFAIP3,TNFRSF1B,TNFRS…
GO:0034765	GO BP	DOWN	regulation of ion transmembrane transport	66	434	6.87e-06	ABCB1,ACTN2,ADRB2,AGT,AHNAK,AKAP6,AKAP7,ANK3,ANO6,APLNR,ASIC2,ATP1A2,ATP1B1,ATP1B2,ATP2B4,CACNA1D,CACNA1G,CACNA2D3,CACNG2,CACNG3,CAPN3,CASQ2,CLIC2,CLIC6,CRHBP,CTSS,CYBB,DAPK1,DPP6,DRD2,FXYD1,FXYD3,FXYD7,GJA5,HAP1,KCNAB2,KCNC4,KCND2,KCNG1,KCNIP4,KCNJ10,KCNK10,KCNMA1,KCNQ3,KEL,MEF2C,MMP9,MYO5A,NALCN,NOS1AP,PDZK1,PIK3CG,PINK1,PM20D1,RAMP3,REM1,RGS9,SCN2A,SCN3A,SCN4B,SCN7A,SCN9A,SLC8A1,UBASH3B,UTRN,V…
GO:0032990	GO BP	DOWN	cell part morphogenesis	70	474	7.62e-06	ADARB1,ADCY1,ALCAM,ANK3,BMPR1B,BTBD3,CAMK2A,CNTNAP1,CNTNAP2,COBL,CSF1R,CTNND2,CXCL12,DCC,DOCK10,DRAXIN,DRD2,EFNB3,EPB41L3,EPHA4,EPHA5,EPHB3,FMN1,FOXD1,GAP43,GFRA3,GRB10,KIF5A,KIF5C,KIRREL3,L1CAM,LAMA2,LRRK2,MATN2,NGFR,NOTCH1,NR4A2,NRCAM,NRP1,NTN1,NTRK1,NYAP1,OGN,OPHN1,PAFAH1B1,PID1,PIK3CD,PIK3R1,PLXNA4,PLXNB3,POU4F2,PRKCZ,PTPRM,PTPRZ1,RERE,ROBO2,ROBO3,S100B,SDC2,SGK1,SPTAN1,SPTB,SPTBN1,SZT2,TNR,U…
GO:0002250	GO BP	DOWN	adaptive immune response	49	280	7.98e-06	ALCAM,BCL6,C1S,C3,C7,CD1C,CD1E,CD3G,CD40LG,CD6,CD74,CD84,CD8A,CLEC10A,CLU,CRTAM,CTSH,CTSS,EOMES,ERAP1,GAPT,GPR29,HLA-DQB1,HLA-DRB1,IL18,IL18R1,ITK,JAG1,KLHL6,LEF1,MASP2,MEF2C,PAG1,PIK3CD,PIK3CG,PRKCB,PRKCD,RAB27A,RFTN1,RNF125,RORA,SH2D1A,SIGLEC10,SLA2,STAT3,TFEB,TLR8,TRAT1,ZAP70
GO:0001775	GO BP	DOWN	cell activation	123	1024	8.37e-06	ALDOC,ANO6,ANXA2,ATP6V0A1,ATP8A1,BCL6,BIN2,BMPER,BPI,C3,C8orf4,CCL19,CCL21,CCL5,CCR7,CD1C,CD2,CD3G,CD40LG,CD44,CD6,CD74,CD8A,CD9,CHRNB4,CLEC12A,CLEC4E,CLEC7A,CLU,CRISPLD2,CTSH,CTSS,CYBB,DGKA,DGKB,DNASE1L3,DOCK10,DOCK2,DOCK8,DPP4,ENPP3,EOMES,F2RL1,F2RL2,FGL2,FLT3,FOXP1,FUCA1,GAPT,GNB1,GNG2,GP1BA,GPR29,GSN,IKZF1,IL18,IL18R1,IL7,IL7R,ITGAL,ITGB2,ITK,ITM2A,ITPKB,ITPR3,KCNAB2,LCK,LCP1,LCP2,LEF1,LFNG,L…
GO:0022603	GO BP	DOWN	regulation of anatomical structure morphogenesis	117	961	9.1e-06	AGT,AGTR1,AHI1,ANKRD6,APLNR,APOE,AR,ARHGAP15,BCL6,BMPER,C3,CAMK2B,CCBE1,CCL2,CD44,CHRNA3,CPNE5,CPNE9,CSF1R,CTSH,CXCL12,CYBB,DAB2,DCC,DLC1,DNM3,DRAXIN,EFNB3,EPB41L3,EPHA2,EPHA4,EPHB3,ERAP1,ETS1,F3,FAM65B,FGD3,FGD6,FMNL1,FMNL3,FOXP1,GATA2,GATA6,GPNMB,GTF2I,ITGA7,ITGB2,ITGB8,ITSN2,KANK1,KDR,KEL,KIAA1462,KLF2,KLF4,KNDC1,L1CAM,LFNG,LRRK2,MACF1,MAGI2,MAPT,MEF2C,MEOX2,MYC,NFATC2,NGFR,NOTCH1,NRCAM,NRG1,N…
GO:0051336	GO BP	DOWN	regulation of hydrolase activity	142	1238	1.03e-05	A2M,ACAP1,ACAP3,ADCYAP1,AGAP2,AGRN,AGT,AGTR1,AKAP6,ALDH1A1,ALS2CL,ARHGAP15,ARHGAP21,ARHGAP22,ARHGAP23,ARHGAP36,ARHGAP6,ARHGEF11,ARHGEF6,ARHGEF7,ASAP3,ATP13A2,ATP1B1,ATP1B2,BCL6,BIRC3,BOK,C3,C6orf89,CCL19,CCL2,CCL21,CCL5,CCR7,CD44,CHN2,CNST,COL7A1,CPEB2,CRYAB,CST7,CTSH,CYR61,DAPK1,DLC1,DLG2,DNAJB2,DOCK10,DOCK2,DOCK4,DOCK8,DOCK9,DRD2,DYNC1I1,ELFN1,EPHA2,EPHA3,EPHA4,EPHA5,EPHB3,F11R,F2RL1,F3,FGD3,FG…
GO:0002694	GO BP	DOWN	regulation of leukocyte activation	69	470	1.1e-05	AHR,BCL6,BPI,CCL19,CCL2,CCL21,CCL5,CCR7,CD2,CD226,CD40LG,CD5,CD6,CD74,CD84,CNR1,DOCK8,DPP4,DUSP3,EFNB3,ENPP3,F2RL1,FAM65B,GATA2,GPNMB,GSN,HLA-DMB,HLA-DPA1,HLA-DPB1,HLA-DRB1,IL18,IL23R,IL6ST,IL7,IL7R,ITGB2,ITPKB,LCK,LRRK2,MEF2C,MMP14,NCKAP1L,NFAM1,NFATC2,NFKBIZ,NLRP3,PAG1,PDE5A,PIK3R1,PLA2G2D,PRKCZ,PTPN22,PTPRC,RASAL3,RASGRP1,RORA,SFRP1,SLA2,SOX13,TACR1,TBC1D10C,TGFBR2,TNFAIP3,TSPAN32,VCAM1,ZAP70,…
GO:0006935	GO BP	DOWN	chemotaxis	71	491	1.21e-05	AGTR1,ALCAM,ANO6,BIN2,BMPR1B,CCL19,CCL2,CCL21,CCL5,CCR7,CSF1R,CXCL12,CXCR6,CYR61,DCC,DOCK2,DOCK4,DRAXIN,EDNRB,EFNB3,EPHA2,EPHA4,EPHA5,EPHB3,FAM65B,FOXD1,GAP43,GFRA3,GPNMB,GPR29,GRB10,HRH1,IL6R,ITGB2,KIF5A,KIF5C,L1CAM,LAMA2,LEF1,LYST,MATN2,NCKAP1L,NGFR,NOV,NRCAM,NRG1,NRP1,NTN1,NTRK1,OPHN1,PIK3CD,PIK3CG,PIK3R1,PLEKHG5,PLXNA4,PLXNB3,POU4F2,PRKCD,PTPRM,ROBO2,ROBO3,SCG2,SEMA3E,SEMA3G,SPTAN1,SPTB,SPTBN…
GO:0002520	GO BP	DOWN	immune system development	82	601	1.24e-05	ACE,ANXA2,ARHGEF7,BCL6,CCL19,CCR7,CD40LG,CD74,CD8A,CLEC4E,CSF1R,DOCK10,DOCK2,EOMES,EPAS1,EPHA2,EPHB3,F2RL1,FLT3,FOXP1,GAB3,GATA2,GFI1,GPR29,HCLS1,IKZF1,IL18R1,IL7,IL7R,IRF8,ITK,ITM2A,ITPKB,JAG1,KCNAB2,KDR,KIRREL3,KLF2,KLF4,LCK,LEF1,LFNG,LTB,MAFB,MEF2C,MEOX1,MMP9,NCKAP1L,NFAM1,NTRK1,PAFAH1B1,PIK3CD,PIK3R1,PLA2G2D,PTBP3,PTGER4,PTPN22,PTPRC,PTPRZ1,RBM47,RORA,RUNX2,SFRP1,SGPL1,SLC40A1,SNX10,SOX6,STAT…
GO:0002684	GO BP	DOWN	positive regulation of immune system process	109	882	1.24e-05	ANO6,BCL6,C1S,C3,C7,CADM1,CCL19,CCL2,CCL21,CCL5,CCR7,CD2,CD226,CD3G,CD40LG,CD5,CD6,CD74,CD84,CLEC10A,CLEC4E,CLEC7A,CLU,CNR1,CRTAM,CTNNBIP1,CTSS,CXCL12,DOCK8,DPP4,EFNB3,ENPP3,ETS1,F2RL1,FAM65B,FOS,FYB,GATA2,GPR29,HCLS1,HLA-DMB,HLA-DPA1,HLA-DPB1,HLA-DQA1,HLA-DQB1,HLA-DRA,HLA-DRB1,IKBKE,IL18,IL18R1,IL23R,IL6R,IL6ST,IL7,IL7R,IRAK2,ITGB2,ITK,ITPKB,JAG1,KLHL6,LCK,LCP2,LEF1,LRRK2,MASP2,MEF2C,MMP14,MUC20…
GO:0061564	GO BP	DOWN	axon development	59	377	1.26e-05	ADARB1,ADCY1,ALCAM,ANK3,APOD,BMPR1B,CNR1,COBL,CSF1R,CXCL12,DCC,DRAXIN,DRD2,EFNB3,EPHA3,EPHA4,EPHA5,EPHB3,FOXD1,GAP43,GFRA3,GRB10,KIF5A,KIF5C,L1CAM,LAMA2,MAPT,MATN2,NGFR,NOTCH1,NR4A2,NRCAM,NRP1,NTN1,NTRK1,OGN,OPHN1,PAFAH1B1,PIK3CD,PIK3R1,PLP1,PLXNA4,PLXNB3,POU4F2,PTPRM,PTPRZ1,ROBO2,ROBO3,S100B,SPTAN1,SPTB,SPTBN1,SZT2,TNC,TNR,ULK2,UNC5A,UNC5D,ZEB2
GO:0010976	GO BP	DOWN	positive regulation of neuron projection development	45	251	1.31e-05	ADCYAP1,AGT,APOE,AVIL,CAMK2B,CNR1,CNTN1,COBL,CPEB3,CPNE5,CPNE9,CXCL12,DPYSL3,EPHA3,EPHA4,ITSN2,L1CAM,MACF1,MAGI2,MAPT,NDRG4,NEGR1,NGFR,NRG1,NRP1,NTN1,NTRK1,PAFAH1B1,PLXNB3,PLXNC1,POU4F2,PPP2R5B,PTN,PTPRD,RIMS1,ROBO2,SHOX2,STMN2,SYT17,SYT2,TENM3,TRPV2,ZEB2,ZFYVE27,ZNF804A
GO:1901700	GO BP	DOWN	response to oxygen-containing compound	158	1427	1.39e-05	ABCB4,ACTN2,ADCY1,ADCY2,ADCYAP1,ADRB2,AGRN,AGT,AGTR1,AHR,AKAP6,AKAP7,AKR1C1,APOD,APOE,AR,ATP1A2,ATP2B4,ATP6V0A1,ATP6V1G2,BPI,CA3,CALCRL,CAMK2A,CCDC62,CCL19,CCL2,CCL21,CCL5,CCR7,CD6,CD9,CD96,CDH1,CHRNA3,CLDN1,CLEC7A,CNR1,COL16A1,COL18A1,CPEB2,CPEB3,CPEB4,CRHBP,CRYAB,CTSH,CXCL12,CYBB,DAPK1,DBH,DRD2,DUOX1,EDNRB,EPHA3,EPHA4,ETS1,FABP3,FOLR2,FOS,FOSB,FOXO1,FOXP1,GCH1,GFI1,GHR,GNAI1,GNAO1,GNB1,GNG12,GN…
GO:0048523	GO BP	DOWN	negative regulation of cellular process	405	4454	1.71e-05	A2M,A4GNT,ABCA5,ACACB,ACADVL,ACE,ACHE,ACTN2,ADAMDEC1,ADARB1,ADCYAP1,ADRB2,AGAP2,AGT,AHI1,AHR,AMIGO2,ANK3,ANKRD6,ANXA2,APLNR,APOD,APOE,AR,ARHGAP6,ARHGEF7,ARID1A,ASIC2,ATP13A2,ATP2B4,ATP8B1,ATXN1,AVIL,BCL6,BDKRB2,BHLHE41,BIRC3,BMPER,BMPR1B,BOK,BPI,C3,C8orf4,CAB39L,CAPN3,CASQ2,CBX7,CC2D1B,CCL19,CCL2,CCL21,CCL5,CCND2,CCR7,CD40LG,CD44,CD74,CD84,CD9,CDH1,CELF4,CETP,CGNL1,CHD5,CIITA,CILP,CLIC2,CLU,CNR1,…
GO:0007611	GO BP	DOWN	learning or memory	43	237	1.78e-05	ADCY1,AGT,APOE,ATP1A2,ATP8A1,ATXN1,BTBD9,CALB1,CCND2,CNR1,CNTNAP2,CPEB3,CRHBP,DBH,DRD2,FOS,GATM,HRH1,ITGA8,ITPR3,KCNK10,KCNK2,MAP1A,MAPT,MEF2C,NDRG4,NRXN2,NTRK1,PAFAH1B1,PJA2,PRKCZ,PTN,PTPRZ1,S100B,SGK1,SLC12A5,SLC24A2,SNAP25,SYNJ1,TACR1,TH,THRA,TNR
GO:0030334	GO BP	DOWN	regulation of cell migration	96	753	1.83e-05	ACE,ADARB1,AGT,ANO6,APOD,APOE,ATP8A1,BMPER,CCBE1,CCL19,CCL2,CCL21,CCL5,CCR7,CD74,COL18A1,CSF1R,CTSH,CXCL12,CYR61,DAB2,DLC1,DOCK10,DOCK4,DOCK8,DPYSL3,DRD2,EPB41L4B,EPHA2,ETS1,F2RL1,F3,FAM65B,FOXP1,GATA2,GCNT2,GCSAM,GPNMB,GPR29,IGFBP5,IGSF10,IL6R,JAG1,KANK1,KDR,KIAA1462,KLF4,LAMA2,LAMA3,LAMA4,LEF1,MACF1,MAGI2,MEF2C,MEOX2,MMP14,MMP9,MYLK,MYO1C,MYOCD,MYSM1,NAV3,NCKAP1L,NDRG4,NOTCH1,NOV,NRG1,NRP1,NTN1…
GO:0048585	GO BP	DOWN	negative regulation of response to stimulus	162	1483	2.01e-05	A2M,ADCYAP1,ADRB2,ADTRP,AGT,ANKRD6,ANXA2,APLNR,APOD,APOE,AR,ARHGEF7,ATP2B4,BCL6,BDKRB2,BMPER,BOK,C8orf4,CALCRL,CASQ2,CCL2,CCL5,CD44,CD74,CD84,CD9,CD96,CELF4,CGNL1,CILP,CLIC2,CLU,CNR1,COL2A1,CRHBP,CTNNBIP1,CXCL12,DAB2,DAPK1,DKK3,DLC1,DRAXIN,DRD2,DUSP3,ENPP3,EPHA2,EPHA4,EPS15,ERBB3,ETS1,EYA4,F2RL1,FABP7,FAIM2,FAM65B,FOXO1,FOXP1,FRZB,GATA2,GDPD5,GP1BA,GPR17,GPR21,GPRASP1,GRB10,GRIN3A,HECW1,HIPK3,HLA…
GO:0045321	GO BP	DOWN	leukocyte activation	109	894	2.09e-05	ALDOC,ANO6,ANXA2,ATP6V0A1,ATP8A1,BCL6,BIN2,BPI,C3,CCL19,CCL21,CCL5,CCR7,CD1C,CD2,CD3G,CD40LG,CD44,CD6,CD74,CD8A,CHRNB4,CLEC12A,CLEC4E,CLEC7A,CLU,CRISPLD2,CTSH,CTSS,CYBB,DNASE1L3,DOCK10,DOCK2,DOCK8,DPP4,ENPP3,EOMES,F2RL1,FGL2,FLT3,FOXP1,FUCA1,GAPT,GPR29,GSN,IKZF1,IL18,IL18R1,IL7,IL7R,ITGAL,ITGB2,ITK,ITM2A,ITPKB,KCNAB2,LCK,LCP1,LCP2,LEF1,LFNG,LYZ,MAFB,MAPT,MEF2C,MMP9,NCKAP1L,NFAM1,NLRC3,NTRK1,PIK3C…
GO:0051056	GO BP	DOWN	regulation of small GTPase mediated signal transduction	51	310	2.09e-05	A2M,APOE,ARHGAP15,ARHGAP21,ARHGAP22,ARHGAP23,ARHGAP36,ARHGAP6,ARHGEF10L,ARHGEF11,ARHGEF25,ARHGEF26,ARHGEF3,ARHGEF6,ARHGEF7,BCL6,CGNL1,CHN2,CYTH1,DLC1,EPS8L1,F2RL1,F2RL2,FAM65B,FGD3,FGD6,GPR17,IQSEC3,ITPKB,ITSN2,KANK1,LPAR6,MCF2L,MCF2L2,MFN2,NOTCH1,NRG1,NRP1,NTRK1,OPHN1,P2RY10,PLEKHG1,PLEKHG5,PSD2,RALGPS1,RAP1GAP2,RASAL3,RASGEF1A,RASGRP1,SRGAP1,TAGAP
GO:0048638	GO BP	DOWN	regulation of developmental growth	50	302	2.28e-05	ACACB,ADRB2,AGRN,AKAP6,APOE,AR,CAPN3,CPNE5,CPNE9,CXCL12,DCC,DRAXIN,DRD2,GATA6,GHR,GPR21,IL7,ITSN2,KCNK2,L1CAM,MACF1,MAPK11,MAPT,MEF2C,MSTN,NOTCH1,NPY1R,NRCAM,NRG1,NRP1,NTN1,PAFAH1B1,PLXNA4,POU4F2,RIMS1,SEMA3G,SEMA6D,SFRP1,SGPL1,SOX15,STAT3,SYT17,SYT2,TGFBR2,TGFBR3,TNR,TRPV2,ULK2,ZFPM2,ZFYVE27
GO:0090066	GO BP	DOWN	regulation of anatomical structure size	67	464	2.5e-05	ACE,ACTN2,ADCYAP1,ADRB2,AGT,AGTR1,ANO6,APOE,ASIC2,ATP13A2,ATP1A2,AVIL,BDKRB2,CCL21,CCR7,CLCN6,CXCL12,DBH,DCC,DOCK4,DRAXIN,ECE1,EDNRB,F2RL1,FMN1,GCH1,GJA5,GSN,HCLS1,HRH1,IL7R,KANK1,KCNMA1,KEL,L1CAM,LRRC8C,LRRK2,MACF1,MAGEL2,MAPT,MYO1C,NCKAP1L,NRCAM,NRG1,NRP1,NTN1,PAFAH1B1,PLEKHH2,PLXNA4,POU4F2,PRKCD,PTPRM,RAB3B,RAP1GAP2,SCPEP1,SEMA3G,SEMA6D,SLC8A1,SPTAN1,SPTB,SPTBN1,TACR1,TENM1,TNR,TRPV2,ULK2,ZFYV…
GO:0042127	GO BP	DOWN	regulation of cell population proliferation	171	1594	2.56e-05	A4GNT,ACE,ADARB1,ADCYAP1,AGT,AGTR1,AHR,ANXA2,APLNR,APOD,APOE,AR,BCL6,BMPR1B,BOK,CALCRL,CCL19,CCL2,CCL5,CCND2,CD40LG,CD6,CD74,CD9,CHD5,COL18A1,CSF1R,CTNNBIP1,CTSH,CXCL12,CYR61,DBH,DFNA5,DLC1,DNAJB2,DPP4,DRD2,EDNRB,ENPP3,EPS15,ERBB3,ETS1,F3,FABP3,FABP7,FAM65B,FBXO2,FLT3,FOLR2,FOXO1,FOXP1,FRZB,GATA2,GATA6,GCNT2,GPNMB,HCLS1,HLA-DMB,HLA-DPA1,HLA-DPB1,HLA-DRB1,HOXC10,IGFBP5,IL18,IL23R,IL6R,IL6ST,IL7,IL…
GO:0002521	GO BP	DOWN	leukocyte differentiation	51	313	2.6e-05	ANXA2,BCL6,CCL19,CCR7,CD40LG,CD74,CD8A,CLEC4E,CSF1R,DOCK10,DOCK2,EOMES,EPHA2,F2RL1,FLT3,FOXP1,GAB3,GATA2,GPR29,IKZF1,IL18R1,IL7,IL7R,ITK,ITM2A,ITPKB,LCK,LEF1,LFNG,MAFB,MEF2C,MMP9,NFAM1,NTRK1,PAFAH1B1,PIK3CD,PIK3R1,PLA2G2D,PTGER4,PTPN22,PTPRC,RORA,RUNX2,SNX10,STAT3,TGFBR2,VCAM1,WNT4,ZAP70,ZFP36L1,ZFP36L2
GO:0006955	GO BP	DOWN	immune response	168	1560	2.6e-05	ADAMDEC1,ADARB1,ALCAM,ALDOC,ANO6,ANXA2,AQP4,ATP6V0A1,ATP8A1,BCL6,BIN2,BPI,C1S,C3,C7,C8orf4,CAMK2A,CAMK2B,CAMK2G,CCL19,CCL2,CCL21,CCL5,CCR7,CD1C,CD1E,CD3G,CD40LG,CD44,CD6,CD74,CD84,CD8A,CD96,CHRNB4,CIITA,CLDN1,CLEC10A,CLEC12A,CLEC4E,CLEC7A,CLU,COL4A3BP,CRISPLD2,CRTAM,CSF1R,CST7,CTSH,CTSS,CXCL12,CYBB,DAPK1,DNASE1L3,DOCK10,DOCK2,ENPP3,EOMES,ERAP1,ETS1,F2RL1,FGL2,FOXP1,FUCA1,FYB,GAPT,GCH1,GPR29,GSN,H…
GO:0042493	GO BP	DOWN	response to drug	109	900	2.66e-05	ABCA8,ABCB1,ABCB4,ABCC3,ABCG2,ACACB,ADCY1,ADCY2,ADCYAP1,AGRN,AHR,APOD,ATP1A2,ATP8B1,BCAR3,CA3,CASQ2,CCL19,CCR7,CD69,CDH1,CHRNA3,CHRNB4,CLDN1,CNR1,COL18A1,CRHBP,CRYAB,CYBB,CYP2C8,CYP3A4,DBH,DDC,DRD2,ETS1,FABP3,FOLR2,FOS,FOSB,FOXO1,GATA6,GHR,GNAI1,GNAO1,GNB1,GPIHBP1,GRIN3A,GSN,HOMER2,HTR2C,IPCEF1,JAG1,KCNJ10,KCNMA1,KDR,KIF1B,KLF2,KLF4,LCK,LMBRD1,LRRK2,MAP1LC3A,MAP3K5,MEF2C,MSTN,MYC,MYO6,NCKAP1L,NFA…
GO:1903037	GO BP	DOWN	regulation of leukocyte cell-cell adhesion	47	278	2.86e-05	BCL6,CCL19,CCL2,CCL21,CCL5,CCR7,CD40LG,CD44,CD5,CD6,CD74,CXCL12,DOCK8,DPP4,DUSP3,EFNB3,ETS1,FAM65B,GPNMB,HLA-DMB,HLA-DPA1,HLA-DPB1,HLA-DRB1,IL18,IL23R,IL6ST,IL7,IL7R,ITPKB,KLF4,LCK,NCKAP1L,NFKBIZ,NLRP3,PAG1,PDE5A,PIK3R1,PLA2G2D,PRKCZ,PTPN22,PTPRC,RASAL3,RASGRP1,TGFBR2,VCAM1,ZAP70,ZBTB16
GO:0043085	GO BP	DOWN	positive regulation of catalytic activity	152	1381	3e-05	A2M,ACAP1,ACAP3,ACE,ADCYAP1,ADRB2,AFAP1L2,AGAP2,AGRN,AGT,AGTR1,AKAP6,ALDH1A1,ALS2CL,APOE,ARHGAP15,ARHGAP21,ARHGAP22,ARHGAP23,ARHGAP36,ARHGAP6,ARHGEF11,ARHGEF6,ARHGEF7,ASAP3,ATP1B1,ATP1B2,ATP2B4,BOK,C1QTNF2,C6orf89,C8orf4,CCL19,CCL2,CCL21,CCL5,CCND2,CCNL2,CCR7,CD40LG,CD74,CHN2,CHRNA3,CLU,CSF1R,CTSH,CYR61,DAPK1,DLC1,DNAJB2,DOCK10,DOCK2,DOCK3,DOCK4,DOCK8,DOCK9,DRD2,DYNC1I1,EPHA2,EPHA4,ERBB3,F11R,F2R…
GO:0046578	GO BP	DOWN	regulation of Ras protein signal transduction	39	210	3.41e-05	APOE,ARHGEF10L,ARHGEF11,ARHGEF25,ARHGEF26,ARHGEF3,ARHGEF6,ARHGEF7,BCL6,CYTH1,DLC1,EPS8L1,F2RL1,F2RL2,FAM65B,FGD3,FGD6,GPR17,IQSEC3,ITPKB,ITSN2,KANK1,LPAR6,MCF2L,MCF2L2,MFN2,NOTCH1,NRG1,NRP1,NTRK1,OPHN1,P2RY10,PLEKHG1,PLEKHG5,PSD2,RALGPS1,RASAL3,RASGEF1A,RASGRP1
GO:0016477	GO BP	DOWN	cell migration	100	812	3.96e-05	ACAP3,AGTR1,ANKS1A,ANO6,ASAP3,ATP1B1,ATP1B2,BIN2,CCL19,CCL2,CCL21,CCL5,CCR7,CD2,CD44,CD48,CD74,CD84,CXCL12,CYR61,DBH,DCC,DNER,DOCK4,DOCK8,DPP4,DRD2,EDNRB,EPHA2,EPHA3,EPHA4,EPHB3,F11R,F2RL1,FMNL1,FMNL3,GATA2,GFRA3,GPR29,HRH1,IL6R,ITGAL,ITGB2,KDR,KIAA0319,KIRREL3,L1CAM,LCK,LCP1,LEF1,LRRK2,LYST,MATN2,MDGA1,MEF2C,MMP14,MMP9,NCKAP1L,NDRG4,NFATC2,NOTCH1,NOV,NR4A2,NRCAM,NRG1,NRP1,NTN1,OPHN1,PAFAH1B1,PIK…
GO:0060284	GO BP	DOWN	regulation of cell development	103	846	4.3e-05	ACAP3,ADCYAP1,AGT,AKAP6,APOE,ASPA,AVIL,BCL6,CAMK2B,CASZ1,CHRNA3,CNR1,CNTN1,COBL,CPEB3,CPNE5,CPNE9,CXCL12,DCC,DNM3,DPYSL3,DRAXIN,DRD2,EDNRB,EFNB3,EOMES,EPHA3,EPHA4,EPHB3,FRZB,GATA2,GDPD5,GFI1,HAP1,IGSF10,IL6ST,ITM2C,ITSN2,JAG1,KANK1,KEL,KIAA0319,KLF4,KNDC1,L1CAM,LRRK2,MACF1,MAGI2,MAPT,MEF2C,NAP1L2,NDRG4,NEGR1,NGFR,NOTCH1,NOTCH3,NRCAM,NRG1,NRP1,NTN1,NTRK1,PAFAH1B1,PDE5A,PLXNA4,PLXNB3,PLXNC1,PMP22,P…
GO:0050890	GO BP	DOWN	cognition	46	274	4.32e-05	ADCY1,AGT,APOE,ATP1A2,ATP8A1,ATXN1,BTBD9,CALB1,CCND2,CNR1,CNTNAP2,CPEB3,CRHBP,DBH,DRD2,FOS,GATM,HLA-DRA,HRH1,ITGA8,ITPR3,KCNK10,KCNK2,MAP1A,MAPT,MEF2C,NDRG4,NRXN2,NTRK1,PAFAH1B1,PJA2,PRKCZ,PTCHD1,PTN,PTPRZ1,S100B,SGK1,SLC12A5,SLC24A2,SNAP25,SOBP,SYNJ1,TACR1,TH,THRA,TNR
GO:0030217	GO BP	DOWN	T cell differentiation	29	131	4.39e-05	CCR7,CD74,CD8A,CLEC4E,DOCK2,EOMES,FOXP1,GPR29,IL18R1,IL7,IL7R,ITK,ITPKB,LCK,LEF1,LFNG,MAFB,PIK3CD,PLA2G2D,PTGER4,PTPN22,PTPRC,RORA,RUNX2,STAT3,WNT4,ZAP70,ZFP36L1,ZFP36L2
GO:0043547	GO BP	DOWN	positive regulation of GTPase activity	60	406	4.66e-05	A2M,ACAP1,ACAP3,ADCYAP1,AGAP2,AGRN,ALDH1A1,ALS2CL,ARHGAP15,ARHGAP21,ARHGAP22,ARHGAP23,ARHGAP36,ARHGAP6,ARHGEF11,ARHGEF6,ARHGEF7,ASAP3,CCL19,CCL2,CCL21,CCL5,CCR7,CHN2,DLC1,DOCK10,DOCK2,DOCK4,DOCK8,DOCK9,EPHA2,F11R,F2RL1,GNAO1,LRRK2,NCKAP1L,NRP1,NTRK1,OPHN1,RAP1GAP2,RAPGEF6,RASAL3,RASGRP1,RGS1,RGS11,RGS5,RGS7,RGS9,RIN2,SFRP1,SGSM1,SGSM2,SRGAP1,STXBP5,STXBP5L,TAGAP,TBC1D10C,TBC1D2,TBC1D24,WNT4
GO:0006811	GO BP	DOWN	ion transport	143	1292	4.8e-05	ABCB1,ABCB4,ABCC3,ABCG2,ACACB,ACE,ADCYAP1,AKAP7,AKR1C1,ANO1,ANO4,ANO6,APBA1,APOE,AQP4,ASIC2,ATP13A2,ATP1A2,ATP1B1,ATP1B2,ATP2A3,ATP2B4,ATP6V0A1,ATP6V1G2,ATP8A1,ATP8B1,ATP9A,BDKRB2,BSPRY,CA13,CA3,CACNA1D,CACNA1G,CACNA2D3,CACNG2,CACNG3,CALCRL,CAMK2A,CAMK2G,CAPS2,CASQ2,CCL19,CCL21,CCL5,CCR7,CETP,CHRNA3,CHRNB4,CLCN6,CLIC2,CLIC6,CROT,CYB5R2,CYBB,DRD2,ENSG00000279362,FABP3,FLVCR2,FOLR2,FXYD1,FXYD3,FXYD…
GO:0051345	GO BP	DOWN	positive regulation of hydrolase activity	93	742	4.8e-05	A2M,ACAP1,ACAP3,ADCYAP1,AGAP2,AGRN,AGT,AGTR1,AKAP6,ALDH1A1,ALS2CL,ARHGAP15,ARHGAP21,ARHGAP22,ARHGAP23,ARHGAP36,ARHGAP6,ARHGEF11,ARHGEF6,ARHGEF7,ASAP3,ATP1B1,ATP1B2,BOK,C6orf89,CCL19,CCL2,CCL21,CCL5,CCR7,CHN2,CTSH,CYR61,DAPK1,DLC1,DNAJB2,DOCK10,DOCK2,DOCK4,DOCK8,DOCK9,DYNC1I1,EPHA2,EPHA4,F11R,F2RL1,F3,GNAO1,GPIHBP1,GSN,ITK,LCK,LRRK2,MAGI2,MAL,MAP3K5,MAPT,MEF2C,MYC,NCKAP1L,NGFR,NLRP1,NLRP3,NRP1,NTR…
GO:0032101	GO BP	DOWN	regulation of response to external stimulus	92	732	4.88e-05	A2M,ADCYAP1,ADTRP,AGT,AGTR1,ANO6,ANXA2,APOD,APOE,BCL6,BIRC3,C1S,C3,C7,CALCRL,CAPN3,CCL19,CCL2,CCL21,CCL5,CCR7,CD6,CD74,CD9,CLU,CNR1,CXCL12,DNASE1L3,DRD2,EDNRB,ENPP3,EPHA4,ETS1,F2RL1,F3,FABP7,FAM65B,FOXP1,GP1BA,GPR17,GPR29,GRIN3A,GUCA1A,HLA-DRB1,IL18,IL23R,IL6R,IL6ST,ITGB2,KDR,KLF4,KLKB1,LRRK2,NCKAP1L,NLRC3,NLRP1,NLRP3,NOTCH1,NOV,NPFF,NRP1,OPTN,PDGFD,PIK3CG,PLAT,PLXNA4,POU4F2,PRKCD,PROS1,PTGER4,PT…
GO:1904062	GO BP	DOWN	regulation of cation transmembrane transport	48	294	4.88e-05	ACTN2,ADRB2,AGT,AHNAK,AKAP6,AKAP7,ANK3,ANO6,APLNR,ATP1A2,ATP1B1,ATP1B2,ATP2B4,CACNA1D,CACNG2,CACNG3,CAPN3,CASQ2,CLIC2,CRHBP,CTSS,DAPK1,DPP6,DRD2,FXYD1,FXYD3,FXYD7,HAP1,KCNAB2,KCNG1,KCNIP4,KEL,MEF2C,MMP9,MYO5A,NOS1AP,PDZK1,PIK3CG,PINK1,PM20D1,RAMP3,REM1,RGS9,SCN4B,SLC8A1,UBASH3B,UTRN,VAMP2
GO:2000145	GO BP	DOWN	regulation of cell motility	99	807	4.95e-05	ACE,ADARB1,AGT,ANO6,APOD,APOE,ATP8A1,BMPER,CCBE1,CCL19,CCL2,CCL21,CCL5,CCR7,CD74,COL18A1,CSF1R,CTSH,CXCL12,CYR61,DAB2,DLC1,DOCK10,DOCK4,DOCK8,DPYSL3,DRD2,EPB41L4B,EPHA2,ERBB3,ETS1,F2RL1,F3,FAM65B,FOXP1,GATA2,GCNT2,GCSAM,GPNMB,GPR29,IGFBP5,IGSF10,IL6R,JAG1,KANK1,KDR,KIAA1462,KLF4,LAMA2,LAMA3,LAMA4,LEF1,MACF1,MAGI2,MEF2C,MEOX2,MMP14,MMP9,MYLK,MYO1C,MYOCD,MYSM1,NAV3,NCKAP1L,NDRG4,NOTCH1,NOV,NRG1,NRP…
GO:0044057	GO BP	DOWN	regulation of system process	71	516	4.98e-05	ACE,ADRB2,AGT,AGTR1,AKAP6,ASIC2,ATP1A2,ATP1B1,ATP1B2,ATP2A3,ATP2B4,BDKRB2,CACNA1D,CACNA1G,CALCRL,CAMK2B,CAMK2G,CASQ2,CELF2,CELF4,CHRNA3,CHRNB4,CLIC2,CRHBP,DBH,DOCK4,DRD2,DSC2,ECE1,EDNRB,EPAS1,F2RL1,FOXO1,FXYD1,GCH1,GJA5,GLS,GNAO1,GTF2I,HRH1,HSPB7,HTR2C,IGFBP5,IL6ST,ITPR3,KLF4,LRRK2,MLIP,MSTN,MYOCD,NOS1AP,NOTCH1,NOV,NPFF,NRG1,PDE5A,PIK3CG,PRKCZ,RIMS1,S100B,SCN4B,SGK1,SLC8A1,SOX10,TACR1,TH,THRA,TNF…
GO:0007269	GO BP	DOWN	neurotransmitter secretion	24	95	5.01e-05	APBA1,CADPS,DOC2B,GRM4,NRXN2,PCLO,PRRT2,PTPRN2,RIMS1,RIMS3,RPH3A,SLC18A2,SNAP25,SNPH,SYN3,SYNJ1,SYT13,SYT17,SYT2,SYT5,SYT7,SYT9,SYTL5,VAMP2
GO:0050776	GO BP	DOWN	regulation of immune response	105	873	5.17e-05	A2M,ADCYAP1,BCL6,BIRC3,C1S,C3,C7,CADM1,CCL19,CCL5,CCR7,CD160,CD1C,CD200R1,CD226,CD3G,CD40LG,CD48,CD74,CD84,CD8A,CD96,CLEC10A,CLEC4E,CLEC7A,CLU,CNR1,COL2A1,CRTAM,CTSH,CTSS,DRD2,DUSP3,ENPP3,ERAP1,F2RL1,FCER1A,FOS,FYB,GATA2,GCSAM,GFI1,GPR17,HLA-DMB,HLA-DPA1,HLA-DPB1,HLA-DQA1,HLA-DQB1,HLA-DRA,HLA-DRB1,IKBKE,IL18,IL18R1,IL23R,IL6ST,IL7R,IRAK2,ITGAL,ITGB2,ITK,KLHL6,KLRB1,KLRD1,LCK,LCP2,MASP2,MEF2C,MUC2…
GO:0098657	GO BP	DOWN	import into cell	80	609	5.28e-05	ACHE,ADRB2,AMPH,ANKFY1,APOE,ASGR1,ATP1A2,ATP1B1,ATP1B2,ATP2B4,ATP9A,BIN2,C3,CACNG2,CALCRL,CALY,CD163L1,CD3G,CD5,CD6,CD9,CLEC10A,CLEC7A,CLTCL1,DAB2,DNAJC6,DNER,DNM3,DOCK2,DRD2,ENPP3,EPS15,ESYT2,FABP3,FCHO2,FOLR2,GATA2,GHR,GSN,IRF8,ITGAL,ITGB2,ITSN2,KCNJ10,KIAA1107,LDLRAP1,LMBRD1,LRP1B,LRRK2,LY75,MYO1C,MYO6,MYO7A,NCKAP1L,OPHN1,PEAR1,PIK3CG,PIK3R1,PLA2R1,PLD2,PRKCD,RAMP3,RIN2,SLC12A6,SLC1A3,SLC22A3,…
GO:0030001	GO BP	DOWN	metal ion transport	85	664	6.23e-05	ABCG2,ANO6,ASIC2,ATP13A2,ATP1A2,ATP1B1,ATP1B2,ATP2A3,ATP2B4,ATP6V0A1,ATP6V1G2,BSPRY,CACNA1D,CACNA1G,CACNA2D3,CACNG2,CACNG3,CALCRL,CAMK2A,CAMK2G,CAPS2,CCL19,CCL21,CCL5,CCR7,DRD2,ENSG00000279362,FLVCR2,FXYD1,FXYD3,GJA5,GRIN3A,HEPH,HTR2C,ITPR3,KCNAB2,KCNC4,KCND2,KCNG1,KCNIP4,KCNJ10,KCNK10,KCNK2,KCNMA1,KCNMB3,KCNN3,KCNQ3,LCK,MCOLN3,NALCN,NIPA1,PKD1,PTPRC,RAMP3,SCN2A,SCN3A,SCN4B,SCN7A,SCN9A,SGK1,SLC12…
GO:0060627	GO BP	DOWN	regulation of vesicle-mediated transport	67	480	6.23e-05	ACTN2,AHI1,ANKFY1,ANO6,ANXA2,APOE,ATP13A2,BTBD9,C3,CACNA1G,CALY,CCL19,CCL2,CCL21,CD84,CLU,CNST,DAB2,DNAJC6,DOC2B,DOCK2,DRD2,EPHA3,F2RL1,GATA2,HAP1,ITGB2,LDLRAP1,LRRK2,MAGI2,NCKAP1L,NDRG4,NOTCH1,NRP1,OPHN1,PCLO,PINK1,PRRT2,RAB15,RAB26,RAB27A,RAB27B,RAB37,RAB3B,RIMS1,RIMS3,RPH3A,RPH3AL,RSG1,RUFY2,SELE,SGSM1,SGSM2,STXBP5,STXBP5L,SYT13,SYT17,SYT2,SYT5,SYT7,SYT9,SYTL5,TBC1D10C,TBC1D2,TF,VAMP2,VSNL1
GO:0007409	GO BP	DOWN	axonogenesis	53	346	7.17e-05	ADARB1,ADCY1,ALCAM,ANK3,BMPR1B,COBL,CSF1R,CXCL12,DCC,DRAXIN,DRD2,EFNB3,EPHA4,EPHA5,EPHB3,FOXD1,GAP43,GFRA3,GRB10,KIF5A,KIF5C,L1CAM,LAMA2,MATN2,NGFR,NOTCH1,NR4A2,NRCAM,NRP1,NTN1,NTRK1,OGN,OPHN1,PAFAH1B1,PIK3CD,PIK3R1,PLXNA4,PLXNB3,POU4F2,PTPRM,PTPRZ1,ROBO2,ROBO3,S100B,SPTAN1,SPTB,SPTBN1,SZT2,TNR,ULK2,UNC5A,UNC5D,ZEB2
GO:0048870	GO BP	DOWN	cell motility	108	914	7.41e-05	ACAP3,AGTR1,AKAP4,ANKS1A,ANO6,ASAP3,ATP1B1,ATP1B2,ATP2B4,BIN2,CCL19,CCL2,CCL21,CCL5,CCR7,CD2,CD44,CD48,CD74,CD84,CXCL12,CYR61,DBH,DCC,DNAH1,DNAI1,DNER,DOCK4,DOCK8,DPP4,DRD2,DST,EDNRB,EPHA2,EPHA3,EPHA4,EPHB3,ETS1,F11R,F2RL1,FMNL1,FMNL3,GATA2,GFRA3,GPR29,HRH1,IL6R,ITGAL,ITGB2,KDR,KIAA0319,KIRREL3,L1CAM,LCK,LCP1,LEF1,LRRK2,LYST,MATN2,MDGA1,MEF2C,MMP14,MMP9,NCKAP1L,NDRG4,NFATC2,NOTCH1,NOV,NR4A2,NRCAM…
GO:1903039	GO BP	DOWN	positive regulation of leukocyte cell-cell adhesion	37	202	7.61e-05	BCL6,CCL19,CCL2,CCL21,CCL5,CCR7,CD40LG,CD44,CD5,CD6,CD74,DOCK8,DPP4,EFNB3,ETS1,HLA-DMB,HLA-DPA1,HLA-DPB1,IL18,IL23R,IL6ST,IL7,IL7R,ITPKB,LCK,NCKAP1L,NFKBIZ,NLRP3,PIK3R1,PRKCZ,PTPRC,RASAL3,RASGRP1,TGFBR2,VCAM1,ZAP70,ZBTB16
GO:0032409	GO BP	DOWN	regulation of transporter activity	42	246	7.76e-05	ABCB1,ACTN2,ADRB2,AGT,AHNAK,AKAP6,AKAP7,ANK3,ATP1A2,ATP1B1,ATP1B2,CACNA1D,CACNG2,CACNG3,CASQ2,CLIC2,CRHBP,CTSS,DAPK1,DRD2,FXYD1,FXYD3,FXYD7,HAP1,KCNG1,MEF2C,MMP9,MYO5A,NOS1AP,PDZK1,PINK1,PM20D1,PON1,PRKCD,REM1,RGS9,SCN4B,SGK1,SGK2,SYNGR3,UTRN,VAMP2
GO:0009968	GO BP	DOWN	negative regulation of signal transduction	130	1160	7.82e-05	ADRB2,AGT,ANKRD6,APLNR,APOD,APOE,AR,ARHGEF7,ATP2B4,BCL6,BDKRB2,BMPER,BOK,C8orf4,CASQ2,CCL5,CD44,CD74,CELF4,CGNL1,CILP,CLIC2,CLU,COL2A1,CRHBP,CTNNBIP1,CXCL12,DAB2,DAPK1,DKK3,DLC1,DRAXIN,DRD2,DUSP3,EPHA2,EPS15,ERBB3,EYA4,F2RL1,FAIM2,FAM65B,FOXO1,FOXP1,FRZB,GATA2,GDPD5,GP1BA,GPR21,GPRASP1,GRB10,HECW1,HIPK3,HOMER2,IGFBP5,IGSF1,IL6ST,IL7,KANK1,KLF4,LEF1,LFNG,LMBRD1,LRRC4,LRRK2,LRRTM4,MAGI2,MFN2,MMP14,…
GO:0017157	GO BP	DOWN	regulation of exocytosis	33	169	8.06e-05	ATP13A2,CACNA1G,CD84,DOC2B,F2RL1,GATA2,HAP1,ITGB2,LRRK2,NOTCH1,PCLO,RAB15,RAB26,RAB27A,RAB27B,RAB37,RAB3B,RIMS1,RIMS3,RPH3A,RPH3AL,RSG1,STXBP5,STXBP5L,SYT13,SYT17,SYT2,SYT5,SYT7,SYT9,SYTL5,VAMP2,VSNL1
GO:0009605	GO BP	DOWN	response to external stimulus	190	1857	8.27e-05	ACACB,ADARB1,ADCYAP1,ADRB2,AGBL4,AGT,AGTR1,ALCAM,ANO1,ANO6,APOE,ASGR1,ASIC2,ATP1A2,BIN2,BMPR1B,BPI,C3,CA3,CACNG2,CCL19,CCL2,CCL21,CCL5,CCR7,CD160,CD6,CD96,CLCN6,CLDN1,CLEC4E,CLEC7A,CLU,CNR1,CNTNAP2,CPEB4,CSF1R,CXCL12,CXCR6,CYBB,CYR61,DCC,DFNA5,DOCK2,DOCK4,DRAXIN,DRD2,DSC2,EDNRB,EFNB3,ENSG00000279362,EPHA2,EPHA4,EPHA5,EPHB3,ERAP1,ETS1,F2RL1,FABP7,FAM65B,FOLR2,FOS,FOSB,FOXD1,FOXO1,FOXP1,GABARAPL1,G…
GO:0022409	GO BP	DOWN	positive regulation of cell-cell adhesion	41	238	8.27e-05	ANK3,BCL6,CCL19,CCL2,CCL21,CCL5,CCR7,CD40LG,CD44,CD5,CD6,CD74,DOCK8,DPP4,EFNB3,ETS1,GCNT2,HLA-DMB,HLA-DPA1,HLA-DPB1,IL18,IL23R,IL6ST,IL7,IL7R,ITPKB,KIFAP3,LCK,LEF1,NCKAP1L,NFKBIZ,NLRP3,PIK3R1,PRKCZ,PTPRC,RASAL3,RASGRP1,TGFBR2,VCAM1,ZAP70,ZBTB16
GO:0043062	GO BP	DOWN	extracellular structure organization	52	339	8.27e-05	A2M,ABCA5,ABI3BP,AGRN,AGT,AGTR1,ANXA2,APOE,CD44,CDH1,CETP,COL11A2,COL16A1,COL18A1,COL27A1,COL2A1,COL4A4,COL7A1,COL9A2,CRISPLD2,CTSK,CTSS,CYR61,ECM2,EGFLAM,F11R,FBLN5,ITGA10,ITGA7,ITGA8,ITGAL,ITGB2,ITGB8,KDR,KLKB1,LAMA2,LAMA3,LAMA4,LCP1,MMP14,MMP15,MMP19,MMP9,NID1,OLFML2A,PRKACB,SMOC2,SPOCK2,THSD4,TNC,TNR,VCAM1
GO:0050851	GO BP	DOWN	antigen receptor-mediated signaling pathway	27	122	8.96e-05	CD3G,FYB,HLA-DPA1,HLA-DPB1,HLA-DQA1,HLA-DQB1,HLA-DRA,HLA-DRB1,ITK,KLHL6,LCK,LCP2,MEF2C,NCKAP1L,NFATC2,NFKBIZ,PAG1,PIK3CD,PIK3R1,PRKCB,PTPN22,PTPRC,RFTN1,RFTN2,SLA2,TRAT1,ZAP70
GO:0071345	GO BP	DOWN	cellular response to cytokine stimulus	111	953	9.18e-05	ABCG4,AKAP6,ANXA2,AQP4,BCL6,BIRC3,BSPRY,CAMK2A,CAMK2B,CAMK2G,CCL19,CCL2,CCL21,CCL5,CCR7,CD40LG,CD44,CD74,CIITA,CLDN1,CRHBP,CSF1R,CSF2RA,CXCL12,CXCR6,DAPK1,DFNA5,DOCK8,DPYSL3,DUOX1,F3,FAM65B,FLT3,FOS,FOXO1,GHR,GP1BA,GPR17,GPR29,GSN,HCLS1,HLA-DPA1,HLA-DPB1,HLA-DQA1,HLA-DQB1,HLA-DRA,HLA-DRB1,IL13RA1,IL18,IL18R1,IL23R,IL2RB,IL2RG,IL32,IL6R,IL6ST,IL7,IL7R,IRAK2,IRF8,ITGB2,KLF2,KLF4,KLF5,LCP1,LEF1,LIFR…
GO:0023057	GO BP	DOWN	negative regulation of signaling	138	1258	0.0001	ACHE,ADRB2,AGT,ANKRD6,APLNR,APOD,APOE,AR,ARHGEF7,ATP2B4,BCL6,BDKRB2,BMPER,BOK,C8orf4,CASQ2,CCL5,CD44,CD74,CELF4,CGNL1,CILP,CLIC2,CLU,COL2A1,CRHBP,CTNNBIP1,CXCL12,DAB2,DAPK1,DKK3,DLC1,DRAXIN,DRD2,DUSP3,EPHA2,EPS15,ERBB3,EYA4,F2RL1,FAIM2,FAM65B,FOXO1,FOXP1,FRZB,GATA2,GDPD5,GNAI1,GP1BA,GPR21,GPRASP1,GRB10,HECW1,HIPK3,HOMER2,IGFBP5,IGSF1,IL6ST,IL7,KANK1,KLF4,LEF1,LFNG,LMBRD1,LRRC4,LRRK2,LRRTM4,MAGI2,…
GO:0009719	GO BP	DOWN	response to endogenous stimulus	146	1353	0.00011	ACTN2,ADCY1,ADCY2,ADCYAP1,ADRB2,ADTRP,AGRN,AGT,AGTR1,AHR,AKAP6,AKAP7,AKR1C1,ANXA2,AR,ARID1A,ATP1A2,ATP2B4,ATP6V0A1,ATP6V1G2,BMP8B,BMPR1B,CALCOCO1,CAMK2A,CASQ2,CCDC62,CCL19,CCL2,CCL21,CCL5,CCR7,CD44,CD9,CDH1,CHRNA3,CILP,CLDN1,COL16A1,COL2A1,CPEB2,CPEB3,CPEB4,CRHBP,CRYAB,CTSH,CTSS,CXCL12,CYBB,DDC,EDNRB,EPHA4,ETS1,F11R,FABP3,FAT4,FLT3,FOLR2,FOS,FOSB,FOXO1,GALNT3,GATA6,GCNT2,GHR,GNAI1,GNB1,GNG2,GPR83…
GO:0010810	GO BP	DOWN	regulation of cell-substrate adhesion	35	189	0.00011	ABI3BP,APOD,ARHGAP6,BCL6,CCL21,CCR7,COL16A1,CYR61,DLC1,ECM2,EDIL3,EGFLAM,EPHA3,FMN1,GCNT2,JAG1,KANK1,KDR,MACF1,MMP14,NID1,NOTCH1,NRP1,PIK3R1,PRKCZ,PTN,RREB1,SEMA3E,SFRP1,SMOC2,SPOCK1,SPOCK2,TEK,UTRN,WNT4
GO:0040012	GO BP	DOWN	regulation of locomotion	104	881	0.00011	ACE,ADARB1,AGT,ANO6,APOD,APOE,ATP8A1,BMPER,CCBE1,CCL19,CCL2,CCL21,CCL5,CCR7,CD74,COL18A1,CSF1R,CTSH,CXCL12,CYR61,DAB2,DLC1,DOCK10,DOCK4,DOCK8,DPYSL3,DRD2,EPB41L4B,EPHA2,ERBB3,ETS1,F2RL1,F3,FAM65B,FOXP1,GATA2,GCNT2,GCSAM,GPNMB,GPR29,IGFBP5,IGSF10,IL6R,JAG1,KANK1,KDR,KIAA1462,KLF4,LAMA2,LAMA3,LAMA4,LEF1,LRRK2,MACF1,MAGI2,MEF2C,MEOX2,MMP14,MMP9,MYLK,MYO1C,MYOCD,MYSM1,NAV3,NCKAP1L,NDRG4,NOTCH1,NOV,NR…
GO:0051249	GO BP	DOWN	regulation of lymphocyte activation	58	401	0.00011	AHR,BCL6,CCL19,CCL2,CCL21,CCL5,CCR7,CD2,CD40LG,CD5,CD6,CD74,DOCK8,DPP4,DUSP3,EFNB3,FAM65B,GPNMB,GSN,HLA-DMB,HLA-DPA1,HLA-DPB1,HLA-DRB1,IL18,IL23R,IL6ST,IL7,IL7R,ITPKB,LCK,MEF2C,MMP14,NCKAP1L,NFAM1,NFATC2,NFKBIZ,NLRP3,PAG1,PDE5A,PIK3R1,PLA2G2D,PRKCZ,PTPN22,PTPRC,RASAL3,RASGRP1,SFRP1,SLA2,SOX13,TACR1,TBC1D10C,TGFBR2,TNFAIP3,VCAM1,ZAP70,ZBTB16,ZFP36L1,ZFP36L2
GO:1903034	GO BP	DOWN	regulation of response to wounding	30	148	0.00011	ADTRP,ANO6,ANXA2,APOE,CAPN3,CD9,EPHA4,F2RL1,F3,GP1BA,KANK1,KLF4,KLKB1,MYLK,PLAT,PRKCD,PROS1,PTPRF,RGMA,RREB1,SELP,SERPINE2,SIGLEC10,SMOC2,SOX15,TGFBR2,TNFAIP3,TNR,UBASH3B,WNT4
GO:1990778	GO BP	DOWN	protein localization to cell periphery	34	181	0.00011	ACTN2,ANK1,ANK3,ANXA2,ATP1B1,CACNG2,CDH1,DPP6,EPB41L3,F11R,FCHO2,FYB,GPR158,KCNIP4,KIF13A,KIF1B,MACF1,MAL,MAP7,MYO5A,OPTN,PRKCZ,RAB26,RAB37,RAMP3,RAPGEF6,SNAP25,SPTBN1,TMEM88,TTC7A,VAMP2,VAMP3,WNT4,ZFYVE27
GO:0022604	GO BP	DOWN	regulation of cell morphogenesis	62	442	0.00012	APOE,ARHGAP15,CAMK2B,CCL2,CD44,CHRNA3,CPNE5,CPNE9,CSF1R,CXCL12,DCC,DLC1,DNM3,DRAXIN,EFNB3,EPB41L3,EPHA4,EPHB3,FGD3,FGD6,FMNL1,FMNL3,ITGA7,ITGB2,ITSN2,KANK1,KDR,KEL,KNDC1,L1CAM,LRRK2,MACF1,MAPT,NGFR,NRCAM,NRG1,NRP1,NTN1,PAFAH1B1,PLXNA4,PLXNB3,PLXNC1,POU4F2,PTN,PTPRD,RIMS1,ROBO2,RREB1,S100B,SDC2,SEMA3E,SEMA3G,SEMA6D,SHOX2,SRCIN1,SYT17,SYT2,TNR,TRPV2,ULK2,ZEB2,ZFYVE27
GO:0048639	GO BP	DOWN	positive regulation of developmental growth	32	165	0.00012	ACACB,AGRN,AKAP6,CAPN3,CPNE5,CPNE9,CXCL12,DRD2,GATA6,GHR,GPR21,IL7,ITSN2,L1CAM,MACF1,MAPT,MEF2C,NOTCH1,NRG1,NRP1,NTN1,PAFAH1B1,POU4F2,RIMS1,SOX15,SYT17,SYT2,TGFBR2,TGFBR3,TRPV2,ZFPM2,ZFYVE27
GO:0010648	GO BP	DOWN	negative regulation of cell communication	137	1255	0.00013	ACHE,ADRB2,AGT,ANKRD6,APLNR,APOD,APOE,AR,ARHGEF7,ATP2B4,BCL6,BDKRB2,BMPER,BOK,C8orf4,CASQ2,CCL5,CD44,CD74,CELF4,CGNL1,CILP,CLIC2,CLU,COL2A1,CRHBP,CTNNBIP1,CXCL12,DAB2,DAPK1,DKK3,DLC1,DRAXIN,DRD2,DUSP3,EPHA2,EPS15,ERBB3,EYA4,F2RL1,FAIM2,FAM65B,FOXO1,FOXP1,FRZB,GATA2,GDPD5,GNAI1,GP1BA,GPR21,GPRASP1,GRB10,HECW1,HIPK3,HOMER2,IGFBP5,IGSF1,IL6ST,IL7,KANK1,KLF4,LEF1,LFNG,LMBRD1,LRRC4,LRRK2,LRRTM4,MAGI2,…
GO:0030098	GO BP	DOWN	lymphocyte differentiation	39	226	0.00013	BCL6,CCR7,CD40LG,CD74,CD8A,CLEC4E,DOCK10,DOCK2,EOMES,FLT3,FOXP1,GPR29,IKZF1,IL18R1,IL7,IL7R,ITK,ITM2A,ITPKB,LCK,LEF1,LFNG,MAFB,NFAM1,NTRK1,PIK3CD,PIK3R1,PLA2G2D,PTGER4,PTPN22,PTPRC,RORA,RUNX2,STAT3,VCAM1,WNT4,ZAP70,ZFP36L1,ZFP36L2
GO:0045666	GO BP	DOWN	positive regulation of neuron differentiation	51	337	0.00013	ADCYAP1,AGT,APOE,AVIL,BCL6,CAMK2B,CNR1,CNTN1,COBL,CPEB3,CPNE5,CPNE9,CXCL12,DPYSL3,EPHA3,EPHA4,GATA2,GDPD5,ITSN2,L1CAM,MACF1,MAGI2,MAPT,MEF2C,NAP1L2,NDRG4,NEGR1,NGFR,NRCAM,NRG1,NRP1,NTN1,NTRK1,PAFAH1B1,PLXNB3,PLXNC1,POU4F2,PPP2R5B,PTN,PTPRD,RIMS1,ROBO2,SHOX2,STMN2,SYT17,SYT2,TENM3,TRPV2,ZEB2,ZFYVE27,ZNF804A
GO:0050867	GO BP	DOWN	positive regulation of cell activation	48	308	0.00013	BCL6,CAPN3,CCL19,CCL2,CCL21,CCL5,CCR7,CD2,CD226,CD40LG,CD5,CD6,CD74,DOCK8,DPP4,EFNB3,F2RL1,GATA2,HLA-DMB,HLA-DPA1,HLA-DPB1,IL18,IL23R,IL6ST,IL7,IL7R,ITGB2,ITPKB,LCK,LRRK2,MEF2C,MMP14,NCKAP1L,NFATC2,NFKBIZ,NLRP3,PIK3R1,PRKCZ,PTPRC,RASAL3,RASGRP1,SELP,SOX15,TACR1,TGFBR2,VCAM1,ZAP70,ZBTB16
GO:0009611	GO BP	DOWN	response to wounding	72	547	0.00014	A2M,ACHE,ANO6,APOD,C6orf89,CD40LG,CD44,CD9,CYR61,DGKA,DGKB,DOCK8,DOCK9,DPYSL3,DRD2,DST,EPB41L4B,ERBB3,ETS1,F2RL1,F2RL2,F3,GAP43,GATA2,GATA6,GNB1,GNG2,GP1BA,GSN,ITPR3,KCNK2,KLKB1,LCK,LCP2,MACF1,MAP2K4,MAP3K5,MATN2,MFN2,MSTN,NOTCH1,NOV,NRG1,NRP1,NTRK1,PAPSS2,PDGFD,PEAR1,PIK3CD,PIK3CG,PIK3R1,PIK3R5,PLAT,PRKACB,PRKCB,PRKCD,PROS1,RAB27A,SERPINA5,SERPINE2,SLC1A3,SOX15,SYT7,TGFBR2,TMEFF2,TNC,TSPAN32,UBA…
GO:0050870	GO BP	DOWN	positive regulation of T cell activation	35	193	0.00015	BCL6,CCL19,CCL2,CCL21,CCL5,CCR7,CD40LG,CD5,CD6,CD74,DOCK8,DPP4,EFNB3,HLA-DMB,HLA-DPA1,HLA-DPB1,IL18,IL23R,IL6ST,IL7,IL7R,ITPKB,LCK,NCKAP1L,NFKBIZ,NLRP3,PIK3R1,PRKCZ,PTPRC,RASAL3,RASGRP1,TGFBR2,VCAM1,ZAP70,ZBTB16
GO:0007411	GO BP	DOWN	axon guidance	38	220	0.00016	ALCAM,BMPR1B,CSF1R,CXCL12,DCC,DRAXIN,EFNB3,EPHA4,EPHA5,EPHB3,FOXD1,GAP43,GFRA3,GRB10,KIF5A,KIF5C,L1CAM,LAMA2,MATN2,NGFR,NRCAM,NRP1,NTN1,NTRK1,OPHN1,PIK3CD,PIK3R1,PLXNA4,POU4F2,PTPRM,ROBO2,ROBO3,SPTAN1,SPTB,SPTBN1,TNR,UNC5A,UNC5D
GO:0033993	GO BP	DOWN	response to lipid	98	825	0.00016	ABCB4,ADCY1,ADCY2,ADCYAP1,ADTRP,AGT,AHR,AR,ARID1A,ATP1A2,BPI,CALCOCO1,CCDC62,CCL19,CCL2,CCL21,CCL5,CCR7,CD6,CD96,CLDN1,CNR1,CRHBP,CRYAB,CTSH,CYBB,EDNRB,EPHA3,ETS1,FABP3,FLT3,FOS,FOSB,FOXO1,FOXP1,GATA2,GCH1,GFI1,GHR,GNAI1,GNB1,GNG12,GNG2,GPR83,IL18,IL23R,IRAK2,IRF8,KLF4,LEF1,MEF2C,MMP15,MSTN,NGFR,NLRP3,NOTCH1,NR3C1,NR3C2,NR4A2,OSBPL7,PALM3,PAPPA,PDK4,PID1,PON1,POU4F2,PTGER4,PTN,PTPN22,RAMP3,RGS9,R…
GO:0034097	GO BP	DOWN	response to cytokine	117	1035	0.00016	ABCG4,AKAP6,ANXA2,AQP4,BCL6,BIRC3,BSPRY,CAMK2A,CAMK2B,CAMK2G,CCL19,CCL2,CCL21,CCL5,CCR7,CD40LG,CD44,CD74,CIITA,CLDN1,CRHBP,CSF1R,CSF2RA,CXCL12,CXCR6,DAPK1,DFNA5,DOCK8,DPYSL3,DUOX1,ETS1,F3,FAM65B,FLT3,FOS,FOXO1,GCH1,GHR,GNAO1,GP1BA,GPR17,GPR29,GSN,HCLS1,HLA-DPA1,HLA-DPB1,HLA-DQA1,HLA-DQB1,HLA-DRA,HLA-DRB1,IKBKE,IL13RA1,IL18,IL18R1,IL23R,IL2RB,IL2RG,IL32,IL6R,IL6ST,IL7,IL7R,IRAK2,IRF8,ITGB2,ITIH4,K…
GO:0050863	GO BP	DOWN	regulation of T cell activation	47	302	0.00016	BCL6,CCL19,CCL2,CCL21,CCL5,CCR7,CD2,CD40LG,CD5,CD6,CD74,DOCK8,DPP4,DUSP3,EFNB3,FAM65B,GPNMB,GSN,HLA-DMB,HLA-DPA1,HLA-DPB1,HLA-DRB1,IL18,IL23R,IL6ST,IL7,IL7R,ITPKB,LCK,NCKAP1L,NFATC2,NFKBIZ,NLRP3,PAG1,PDE5A,PIK3R1,PLA2G2D,PRKCZ,PTPN22,PTPRC,RASAL3,RASGRP1,SOX13,TGFBR2,VCAM1,ZAP70,ZBTB16
GO:0051962	GO BP	DOWN	positive regulation of nervous system development	66	488	0.00016	ADCYAP1,AGRN,AGT,APOE,ASIC2,ASPA,AVIL,BCL6,CAMK2B,CLSTN1,CLSTN3,CNR1,CNTN1,COBL,CPEB3,CPNE5,CPNE9,CXCL12,DPYSL3,DRD2,EPHA3,EPHA4,EPHB3,GATA2,GDPD5,HAP1,IL6ST,ITSN2,L1CAM,LRRN3,MACF1,MAGI2,MAPT,MEF2C,NAP1L2,NDRG4,NEGR1,NGFR,NOTCH1,NRCAM,NRG1,NRP1,NTN1,NTRK1,PAFAH1B1,PLXNB3,PLXNC1,POU4F2,PPP2R5B,PTN,PTPRD,RIMS1,ROBO2,S100B,SERPINE2,SHOX2,SOX10,STMN2,SYT17,SYT2,TENM3,TRPV2,ZEB2,ZFYVE27,ZNF365,ZNF804A
GO:0030198	GO BP	DOWN	extracellular matrix organization	46	296	0.00021	A2M,ABI3BP,AGRN,ANXA2,CD44,CDH1,COL11A2,COL16A1,COL18A1,COL27A1,COL2A1,COL4A4,COL7A1,COL9A2,CRISPLD2,CTSK,CTSS,CYR61,ECM2,EGFLAM,F11R,FBLN5,ITGA10,ITGA7,ITGA8,ITGAL,ITGB2,ITGB8,KDR,KLKB1,LAMA2,LAMA3,LAMA4,LCP1,MMP14,MMP15,MMP19,MMP9,NID1,OLFML2A,SMOC2,SPOCK2,THSD4,TNC,TNR,VCAM1
GO:0048646	GO BP	DOWN	anatomical structure formation involved in morphogenesis	98	831	0.00021	ACTN2,AHI1,ANXA2,APLNR,APOD,AR,ARHGAP22,ARID1A,ATP8B1,BCL6,BMPER,CALB1,CALCRL,CAPN3,CASQ2,CCBE1,CCDC136,CCL2,CD9,CNTNAP1,COBL,COL15A1,COL18A1,COL2A1,COL7A1,CYR61,DLC1,EOMES,EPAS1,EPB41L3,EPHA2,EPHB3,ERAP1,ETS1,FAIM2,FMN1,FMNL3,FOXD1,FOXO1,GATA6,GJA5,HAND1,IL18,ITGA7,ITGA8,ITGB2,JAG1,KDR,KLF4,KLF5,KLHL6,KNDC1,KRT19,LAMA3,LEF1,LFNG,MAFB,MEF2C,MEGF11,MEOX1,MEOX2,MFN2,MMP14,MMP15,MMP19,MMP9,NEBL,NOTC…
GO:0099003	GO BP	DOWN	vesicle-mediated transport in synapse	24	107	0.00023	CADPS,DNAJC6,DNM3,DOC2B,FCHO2,KIAA1107,OPHN1,PCLO,PRRT2,RAB27A,RIMS1,RIMS3,RPH3A,SNAP25,SNPH,SYNJ1,SYT13,SYT17,SYT2,SYT5,SYT7,SYT9,SYTL5,VAMP2
GO:0016079	GO BP	DOWN	synaptic vesicle exocytosis	18	64	0.00025	CADPS,DOC2B,PCLO,PRRT2,RIMS1,RIMS3,RPH3A,SNAP25,SNPH,SYNJ1,SYT13,SYT17,SYT2,SYT5,SYT7,SYT9,SYTL5,VAMP2
GO:0035023	GO BP	DOWN	regulation of Rho protein signal transduction	27	131	0.00025	APOE,ARHGEF10L,ARHGEF11,ARHGEF25,ARHGEF26,ARHGEF3,ARHGEF6,ARHGEF7,BCL6,DLC1,EPS8L1,F2RL1,F2RL2,FAM65B,FGD3,FGD6,GPR17,ITSN2,KANK1,LPAR6,MCF2L,MCF2L2,NRP1,OPHN1,P2RY10,PLEKHG1,PLEKHG5
GO:0072659	GO BP	DOWN	protein localization to plasma membrane	30	156	0.00026	ACTN2,ANK1,ANK3,ANXA2,ATP1B1,CDH1,DPP6,EPB41L3,F11R,FCHO2,FYB,GPR158,KCNIP4,KIF13A,MACF1,MAP7,MYO5A,OPTN,PRKCZ,RAB26,RAB37,RAMP3,RAPGEF6,SPTBN1,TMEM88,TTC7A,VAMP2,VAMP3,WNT4,ZFYVE27
GO:0080134	GO BP	DOWN	regulation of response to stress	139	1299	0.00026	A2M,ABCB1,ADCYAP1,ADTRP,AGT,AGTR1,ANKRD6,ANO6,ANXA2,APOD,APOE,ATP2B4,BCL6,BDKRB2,BIRC3,BOK,C1S,C3,C7,CADM1,CALCRL,CAPN3,CCL19,CCL21,CCL5,CCR7,CD226,CD40LG,CD44,CD6,CD74,CD9,CD96,CLEC10A,CLEC4E,CLEC7A,CLU,CNR1,CRHBP,CRTAM,CRYAB,CTSS,CXCL12,DNASE1L3,DRD2,DUSP3,EDNRB,ENPP3,EPHA4,ERAP1,ETS1,EYA4,F2RL1,F3,FBLN5,FOXO1,FOXP1,GCH1,GFI1,GP1BA,GPR17,HIPK3,HLA-DRB1,HSPB8,IKBKE,IL18,IL23R,IL6ST,IRAK2,ITGB2,K…
GO:0002460	GO BP	DOWN	adaptive immune response based on somatic recombination of immune receptors built from immunoglobulin superfamily domains	27	132	0.00027	BCL6,C1S,C3,C7,CD40LG,CD74,CD8A,CLU,CTSH,GAPT,GPR29,HLA-DQB1,HLA-DRB1,IL18,IL18R1,JAG1,KLHL6,LEF1,MASP2,MEF2C,PRKCD,RAB27A,RFTN1,RORA,SLA2,STAT3,TLR8
GO:0006869	GO BP	DOWN	lipid transport	43	272	0.00027	ABCA5,ABCA6,ABCA8,ABCA9,ABCB1,ABCB4,ABCC3,ABCG2,ABCG4,ACACB,ACE,AKR1C1,ANO4,ANO6,APOD,APOE,APOL2,APOL6,ATP8A1,ATP8B1,ATP9A,BDKRB2,CETP,CLU,COL4A3BP,CROT,DRD2,ESYT2,FABP3,LDLRAP1,OSBPL3,OSBPL7,OSBPL9,PLA2G2D,PLA2G4A,SERAC1,SERPINA5,SLCO1C1,SLCO2A1,SLCO2B1,SLCO3A1,STX12,SYT7
GO:0016192	GO BP	DOWN	vesicle-mediated transport	173	1699	0.00027	A2M,ACHE,ACTN2,ADRB2,AHI1,ALDOC,AMPH,ANK1,ANK3,ANKFY1,ANO6,ANXA2,APOE,ASGR1,ATP6V0A1,ATP8A1,ATP9A,BCAP29,BIN2,BPI,C3,CACNG2,CADPS,CALCRL,CALY,CCL5,CD163L1,CD3G,CD44,CD5,CD6,CD9,CHRNB4,CLEC10A,CLEC12A,CLEC7A,CLTCL1,CLU,COL7A1,CRHBP,CRISPLD2,CTSH,CTSS,CYBB,CYTH1,DAB2,DENND2A,DNAJC6,DNER,DNM3,DOC2B,DOCK2,DRD2,DYNC1I1,ENPP3,EPS15,ESYT2,FCHO2,FGL2,FOLR2,FUCA1,GATA2,GHR,GPIHBP1,GPRASP1,GSN,HAP1,HMP19,I…
GO:0023061	GO BP	DOWN	signal release	31	165	0.00027	ADCYAP1,APBA1,CADPS,CAMK2G,DOC2B,FOXD1,GRM4,LTBP4,MC4R,MYO5A,NPFF,NRXN2,PCLO,PRRT2,PTPRN2,RIMS1,RIMS3,RPH3A,SLC18A2,SNAP25,SNPH,SYN3,SYNJ1,SYT13,SYT17,SYT2,SYT5,SYT7,SYT9,SYTL5,VAMP2
GO:0048519	GO BP	DOWN	negative regulation of biological process	432	4953	0.00027	A2M,A4GNT,ABCA5,ACACB,ACADVL,ACE,ACHE,ACTN2,ADAMDEC1,ADARB1,ADCYAP1,ADRB2,ADTRP,AGAP2,AGT,AHI1,AHR,AMIGO2,ANK3,ANKRD6,ANXA2,APLNR,APOD,APOE,AR,ARHGAP6,ARHGEF7,ARID1A,ASIC2,ATP13A2,ATP1A2,ATP2B4,ATP8B1,ATXN1,AVIL,BCL6,BDKRB2,BHLHE41,BIRC3,BMPER,BMPR1B,BOK,BPI,C3,C8orf4,CAB39L,CALCRL,CAPN3,CASQ2,CBX7,CC2D1B,CCL19,CCL2,CCL21,CCL5,CCND2,CCR7,CD40LG,CD44,CD74,CD84,CD9,CD96,CDH1,CELF4,CETP,CGNL1,CHD5,C…
GO:0061024	GO BP	DOWN	membrane organization	88	729	0.00027	ABCB1,ABCB4,ADRB2,AGRN,AMPH,ANK3,ANKFY1,ANO4,ANO6,ANXA2,APOE,ATP1B1,ATP8A1,ATP8B1,ATP9A,BIN2,BOK,C3,CACNG2,CAMK2A,CD2,CD3G,CD9,CLTCL1,CLU,CNTNAP2,COL4A3BP,COL7A1,DAB2,DNAJC6,DNM3,DOC2B,DOCK2,EPB41L3,EPS15,FAM73A,FAT4,FCHO2,GSN,IL7R,ITGB2,KIAA0319,KIF5A,LDLRAP1,LPCAT2,LRRC4,MAGI2,MAL,MFN2,MTSS1,NRCAM,NRXN2,PAFAH1B1,PMP2,PRKCB,PRKCD,PRRT2,PTPRD,REEP1,REPS2,RFTN1,RFTN2,RIMS1,RPH3A,SAMD9,SERPINA5,SGC…
GO:0007167	GO BP	DOWN	enzyme linked receptor protein signaling pathway	85	698	0.00028	ADRB2,AHI1,AKAP4,ANKS1A,ARHGEF7,ATP6V0A1,ATP6V1G2,BDKRB2,BMP8B,BMPR1B,CD8A,CHRNA3,CNKSR1,CSF1R,CYBB,EFNB3,EPHA2,EPHA3,EPHA4,EPHA5,EPHB3,EPHB6,EPS15,ERBB3,F11R,FAT4,FLT3,FOS,FOXO1,GALNT3,GCNT2,GHR,GRB10,HAP1,IL6ST,ITK,KDR,LCK,LCP2,LEF1,LEFTY1,LIFR,LTBP4,MAGI2,MMP9,MST1R,MSTN,MTSS1,MUC20,MYO1C,NCKAP1L,NGFR,NRG1,NRP1,NTRK1,PAG1,PDGFD,PDK4,PIK3R1,PILRA,PLAT,PRKCZ,PRLR,PTN,PTPRD,PTPRF,PTPRT,REPS2,RGMA…
GO:0042391	GO BP	DOWN	regulation of membrane potential	57	408	0.00028	ACTN2,ADCYAP1,ADRB2,AGT,AKAP6,AKAP7,ANK3,ASIC2,ATP1A2,ATP1B1,ATP1B2,BOK,CACNA1D,CACNA1G,CACNG2,CASQ2,CELF4,CHRNA3,CHRNB4,CNR1,CNTNAP1,DRD2,DSC2,FXYD1,GJA5,GRIA2,GRIN3A,KCND2,KCNJ10,KCNK10,KCNK2,KCNMA1,KCNMB3,KCNQ3,KDR,LRRK2,MAPT,MEF2C,NALCN,NOS1AP,NPFF,NRCAM,PID1,PINK1,PRKCZ,PTN,RIMS1,RIMS3,SCN2A,SCN3A,SCN4B,SCN7A,SCN9A,SLC26A11,SLC29A1,SLC8A1,TACR1
GO:0006897	GO BP	DOWN	endocytosis	67	510	0.00029	ACHE,ADRB2,AMPH,ANKFY1,APOE,ASGR1,ATP9A,BIN2,C3,CACNG2,CALCRL,CALY,CD163L1,CD3G,CD5,CD6,CD9,CLEC10A,CLEC7A,CLTCL1,DAB2,DNAJC6,DNER,DNM3,DOCK2,DRD2,ENPP3,EPS15,ESYT2,FCHO2,FOLR2,GATA2,GHR,GSN,IRF8,ITGAL,ITGB2,ITSN2,KIAA1107,LDLRAP1,LMBRD1,LRP1B,LRRK2,LY75,MYO1C,MYO6,MYO7A,NCKAP1L,OPHN1,PEAR1,PIK3CG,PIK3R1,PLA2R1,PLD2,PRKCD,RAMP3,RIN2,SNAP25,SNX10,SYNJ1,SYNRG,SYT2,SYT5,SYT7,TGFBR2,TMPRSS3,WIPF2
GO:0007613	GO BP	DOWN	memory	24	109	0.00029	ADCY1,APOE,ATXN1,BTBD9,CALB1,CCND2,CNR1,CPEB3,DBH,DRD2,HRH1,ITGA8,ITPR3,KCNK10,KCNK2,MAP1A,MAPT,PJA2,PRKCZ,S100B,SGK1,SLC24A2,TACR1,TH
GO:0010959	GO BP	DOWN	regulation of metal ion transport	52	360	0.0003	ACTN2,ADCYAP1,ADRB2,AGT,AHNAK,AKAP6,AKAP7,ANK3,ANO6,APLNR,ATP1A2,ATP1B1,ATP1B2,ATP2B4,CACNA1D,CAMK2A,CAMK2B,CAMK2G,CAPN3,CASQ2,CCL2,CCL5,CD84,CLIC2,CNTN1,CXCL12,DPP6,DRD2,FXYD1,FXYD3,FXYD7,GNAO1,HAP1,KCNAB2,KCNG1,KCNIP4,KEL,MYLK,MYO5A,NOS1AP,PIK3CG,RAMP3,REM1,RGS9,SCN4B,SERPINE2,SLC8A1,TF,TRPV2,UBASH3B,UTRN,VAMP2
GO:0035239	GO BP	DOWN	tube morphogenesis	77	615	0.0003	AHI1,ANXA2,APLNR,APOD,APOE,AR,ARHGAP22,ARID1A,BMPER,CALCRL,CCBE1,CCL2,COBL,COL15A1,COL18A1,CSF1R,CTNNBIP1,CTSH,CYR61,DLC1,EPAS1,EPHA2,EPHA4,EPHB3,ERAP1,ETS1,FAT4,FMN1,FMNL3,FOXD1,GATA6,GJA5,HAND1,HEG1,IL18,JAG1,KDR,KLF5,LEF1,MEF2C,MEOX2,MMP14,MMP19,MTSS1,MYC,MYLK,MYOCD,NDRG4,NOTCH1,NOTCH3,NOV,NRCAM,NRP1,NTN1,PIK3CG,PKD1,PRKACB,PTPRB,RORA,SCG2,SEMA3E,SFRP1,SGPL1,SHOX2,SLC12A6,TEK,TFAP2B,TGFBR2,TGF…
GO:0035637	GO BP	DOWN	multicellular organismal signaling	24	110	0.00032	ANK3,ATP1A2,ATP1B1,ATP1B2,CACNA1D,CACNA1G,CACNG2,CACNG3,CASQ2,CNTNAP1,CNTNAP2,DSC2,GJA5,KCND2,KCNMB3,NRCAM,PAFAH1B1,SCN2A,SCN3A,SCN4B,SCN7A,SCN9A,SLC8A1,TNNI3K
GO:0016043	GO BP	DOWN	cellular component organization	447	5163	0.00034	A2M,ABCA5,ABCB1,ABCB4,ABI3BP,ABLIM2,ABLIM3,ACACB,ACHE,ACTN2,ADARB1,ADCY1,ADCYAP1,ADRB2,AGRN,AGT,AGTR1,AHI1,AHNAK,AKAP4,AKR1C1,ALCAM,ALS2CL,AMPH,ANK1,ANK3,ANKFY1,ANO4,ANO6,ANXA2,APBA1,APOD,APOE,AR,ARHGAP21,ARHGAP6,ARHGEF11,ARHGEF26,ARHGEF6,ARHGEF7,ARID1A,ATP13A2,ATP1B1,ATP6V0A1,ATP8A1,ATP8B1,ATP9A,AVIL,BAZ2B,BCL6,BIN2,BIRC3,BMPR1B,BOK,BTBD3,C11orf63,C1QTNF2,C3,C9orf24,CACNG2,CADM1,CADM2,CADM3,CADP…
GO:0010941	GO BP	DOWN	regulation of cell death	167	1638	0.00035	ACTN2,ADCYAP1,AGAP2,AGT,AHI1,AMIGO2,ANO6,APOE,AR,ARHGEF11,ARHGEF26,ARHGEF3,ARHGEF6,ARHGEF7,ASIC2,ATP13A2,BCL6,BDKRB2,BIRC3,BMP8B,BMPR1B,BOK,C8orf4,CAMK2A,CAPN3,CCL19,CCL2,CCL21,CCL5,CCND2,CCR7,CD3G,CD40LG,CD44,CD74,CLU,CNR1,COL18A1,COL2A1,CPEB4,CRYAB,CSF1R,CTSH,CXCL12,CYR61,DAB2,DAPK1,DBH,DCC,DFNA5,DLC1,DOCK8,DRAXIN,DRD2,EDNRB,ERBB3,ETS1,EYA4,F3,FAIM2,FAM134B,FGD3,FLT3,FOS,FOXO1,FOXP1,FRZB,GATA2,…
GO:0017156	GO BP	DOWN	calcium ion regulated exocytosis	19	74	0.00039	CADPS,DOC2B,PCLO,PRRT2,RIMS1,RIMS3,RPH3A,SNAP25,SNPH,SYNJ1,SYT13,SYT17,SYT2,SYT5,SYT7,SYT9,SYTL5,VAMP2,VAMP3
GO:0071495	GO BP	DOWN	cellular response to endogenous stimulus	121	1106	0.00039	ACTN2,ADCY1,ADCY2,ADCYAP1,ADRB2,ADTRP,AGRN,AGT,AGTR1,AHR,AKAP6,AKAP7,AKR1C1,AR,ARID1A,ATP1A2,ATP2B4,ATP6V0A1,ATP6V1G2,BMP8B,BMPR1B,CALCOCO1,CAMK2A,CASQ2,CCDC62,CCL2,CCL5,CD44,CDH1,CHRNA3,CILP,CLDN1,COL16A1,COL2A1,CPEB2,CPEB3,CPEB4,CRHBP,CTSH,CTSS,CYBB,DDC,EPHA4,F11R,FAT4,FLT3,FOLR2,FOS,FOSB,FOXO1,GALNT3,GATA6,GCNT2,GHR,GNB1,GNG2,GRB10,HRH1,IGFBP5,KIF1B,KLF11,KLF2,KLF4,KLF5,LEF1,LEFTY1,LRRK2,LTBP4…
GO:0006952	GO BP	DOWN	defense response	132	1234	0.00042	ADARB1,ADCYAP1,AFAP1L2,AGBL4,ANO6,APOL2,AQP4,BCL6,BDKRB2,BMPR1B,BPI,C1S,C3,C7,CAMK2A,CAMK2B,CAMK2G,CCL19,CCL2,CCL21,CCL5,CCR7,CD160,CD40LG,CD44,CD48,CD6,CD74,CD84,CD96,CHST1,CIITA,CLDN1,CLEC10A,CLEC1A,CLEC4E,CLEC7A,CLU,CRHBP,CSF1R,CTNNBIP1,CXCL12,CXCR6,CYBB,DAPK1,DPP4,F11R,F2RL1,F3,FOLR2,FOS,GCH1,GPR29,GSN,HLA-DPA1,HLA-DPB1,HLA-DQA1,HLA-DQB1,HLA-DRA,HLA-DRB1,HRH1,HTR2C,IKBKE,IL18,IL18R1,IL23R,IL3…
GO:0007157	GO BP	DOWN	heterophilic cell-cell adhesion via plasma membrane cell adhesion molecules	16	54	0.00042	ALCAM,AMIGO2,CADM1,CADM2,CADM3,CD226,CD6,CRTAM,FAT4,ITGAL,PTPRD,SELE,SELP,TENM1,TENM3,VCAM1
GO:0048878	GO BP	DOWN	chemical homeostasis	111	995	0.00042	ABCB4,ABCG2,ADCY1,ADCY2,ADCYAP1,AGT,AGTR1,AKAP6,AKR1C1,ANK3,APLNR,APOE,AQP4,ATP13A2,ATP1A2,ATP1B1,ATP1B2,ATP2B4,ATP6V0A1,BDKRB2,BOK,BTBD9,C7,CACNA1G,CALB1,CAPN3,CAPS2,CASQ2,CCL19,CCL21,CCL5,CCR7,CETP,CLDN1,CNR1,CTSH,CXCL12,CYBRD1,DBH,DRD2,EDNRB,EPAS1,F2RL1,F2RL2,FABP3,FOXO1,GATA2,GJA5,GNB1,GPIHBP1,GPR17,GPR21,GPR29,GTF2I,HAP1,HEPH,HOMER2,HTR2C,IGFBP5,IL18,ITPR3,KCNJ10,KCNMA1,KDR,KEL,LCK,LDLRAP1,L…
GO:0050769	GO BP	DOWN	positive regulation of neurogenesis	58	425	0.00042	ADCYAP1,AGT,APOE,ASPA,AVIL,BCL6,CAMK2B,CNR1,CNTN1,COBL,CPEB3,CPNE5,CPNE9,CXCL12,DPYSL3,DRD2,EPHA3,EPHA4,GATA2,GDPD5,HAP1,IL6ST,ITSN2,L1CAM,MACF1,MAGI2,MAPT,MEF2C,NAP1L2,NDRG4,NEGR1,NGFR,NOTCH1,NRCAM,NRG1,NRP1,NTN1,NTRK1,PAFAH1B1,PLXNB3,PLXNC1,POU4F2,PPP2R5B,PTN,PTPRD,RIMS1,ROBO2,SERPINE2,SHOX2,STMN2,SYT17,SYT2,TENM3,TRPV2,ZEB2,ZFYVE27,ZNF365,ZNF804A
GO:0002696	GO BP	DOWN	positive regulation of leukocyte activation	45	298	0.00043	BCL6,CCL19,CCL2,CCL21,CCL5,CCR7,CD2,CD226,CD40LG,CD5,CD6,CD74,DOCK8,DPP4,EFNB3,F2RL1,GATA2,HLA-DMB,HLA-DPA1,HLA-DPB1,IL18,IL23R,IL6ST,IL7,IL7R,ITGB2,ITPKB,LCK,LRRK2,MEF2C,MMP14,NCKAP1L,NFATC2,NFKBIZ,NLRP3,PIK3R1,PRKCZ,PTPRC,RASAL3,RASGRP1,TACR1,TGFBR2,VCAM1,ZAP70,ZBTB16
GO:0050770	GO BP	DOWN	regulation of axonogenesis	30	162	0.00043	APOE,CXCL12,DCC,DRAXIN,EFNB3,EPHA4,EPHB3,KEL,L1CAM,MACF1,MAPT,NGFR,NRCAM,NRG1,NRP1,NTN1,PAFAH1B1,PLXNA4,PLXNB3,PLXNC1,POU4F2,ROBO2,SEMA3G,SEMA6D,SHOX2,TNR,TRPV2,ULK2,ZEB2,ZFYVE27
GO:0055085	GO BP	DOWN	transmembrane transport	132	1235	0.00043	ABCA5,ABCA6,ABCA8,ABCA9,ABCB1,ABCB4,ABCC3,ABCG2,ABCG4,ACACB,ANO1,ANO4,ANO6,AQP4,ASIC2,ATP13A2,ATP1A2,ATP1B1,ATP1B2,ATP2A3,ATP2B4,ATP6V0A1,ATP6V1G2,ATP8A1,ATP8B1,CACNA1D,CACNA1G,CACNA2D3,CACNG2,CACNG3,CAPS2,CASQ2,CCL19,CCL21,CCR7,CHRNA3,CHRNB4,CLCN6,CLIC2,CLIC6,CLU,CYBB,DRD2,ENSG00000279362,FLVCR2,FOLR2,FXYD1,FXYD3,FXYD7,GABRG1,GABRP,GJA5,GPIHBP1,GRIA2,GRIN3A,HTR2C,ITPR3,KCNAB2,KCNC4,KCND2,KCNG1,K…
GO:0008037	GO BP	DOWN	cell recognition	27	138	0.00049	CADM1,CADM2,CADM3,CCL19,CCL21,CCR7,CD226,CD5,CD6,CLEC7A,CNR1,CNTNAP2,CRTAM,DOCK2,DOCK8,EFNB3,EPHA3,EPHA4,EPHB3,GAP43,NRCAM,NRP1,NTM,PCDHB6,PEAR1,ROBO2,ROBO3
GO:0051648	GO BP	DOWN	vesicle localization	37	226	0.00053	CADPS,COL7A1,DNM3,DOC2B,DYNC1I1,HAP1,KIAA1107,KIF13A,KIF1B,KIF5A,KIFAP3,MYO1C,MYO5A,MYO7A,PAFAH1B1,PCLO,PIK3CG,PRKCZ,PRRT2,RAB27A,RAB27B,RASGRP1,RIMS1,RIMS3,RPH3A,SNAP25,SNPH,SYBU,SYNJ1,SYT13,SYT17,SYT2,SYT5,SYT7,SYT9,SYTL5,VAMP2
GO:0060322	GO BP	DOWN	head development	83	692	0.00053	ADCY1,ADCYAP1,AHI1,APOD,ARID1A,ATP2B4,ATXN1,BOK,BTBD3,C11orf63,CA10,CD9,CDH1,CDH22,CHD5,CNTN1,CNTNAP2,COL2A1,CRISPLD2,CSF1R,CXCL12,DLC1,DRAXIN,DRD2,EOMES,EPHA5,EPHB3,ETS1,EZH1,FABP7,FAIM2,FAT4,GATA2,GDPD5,GNAO1,GNG12,HAP1,ITGA8,KIRREL3,KNDC1,LEF1,LRRK2,MAFB,MDGA1,MMP14,MYO16,NDRG4,NES,NNAT,NOTCH1,NOTCH3,NR4A2,NRG1,NRP1,OPHN1,PAFAH1B1,PLXNA4,PTCHD1,PTN,RERE,ROBO2,RORA,SEMA6D,SEPP1,SERPINE2,SEZ6L,S…
GO:0007420	GO BP	DOWN	brain development	79	650	0.00056	ADCY1,ADCYAP1,AHI1,APOD,ARID1A,ATP2B4,ATXN1,BOK,BTBD3,C11orf63,CA10,CD9,CDH1,CDH22,CHD5,CNTN1,CNTNAP2,CSF1R,CXCL12,DLC1,DRAXIN,DRD2,EOMES,EPHA5,EPHB3,ETS1,EZH1,FABP7,FAIM2,FAT4,GATA2,GDPD5,GNAO1,GNG12,HAP1,ITGA8,KIRREL3,KNDC1,LEF1,LRRK2,MAFB,MDGA1,MYO16,NDRG4,NES,NNAT,NOTCH1,NOTCH3,NR4A2,NRG1,NRP1,OPHN1,PAFAH1B1,PLXNA4,PTCHD1,PTN,RERE,ROBO2,RORA,SEMA6D,SEPP1,SERPINE2,SEZ6L,SLC4A10,SLC6A17,SLC8A1,…
GO:0051650	GO BP	DOWN	establishment of vesicle localization	36	218	0.00057	CADPS,COL7A1,DNM3,DOC2B,DYNC1I1,HAP1,KIAA1107,KIF13A,KIF1B,KIF5A,KIFAP3,MYO1C,MYO5A,MYO7A,PAFAH1B1,PCLO,PRKCZ,PRRT2,RAB27A,RAB27B,RASGRP1,RIMS1,RIMS3,RPH3A,SNAP25,SNPH,SYBU,SYNJ1,SYT13,SYT17,SYT2,SYT5,SYT7,SYT9,SYTL5,VAMP2
GO:0055080	GO BP	DOWN	cation homeostasis	77	629	0.00057	ABCG2,ADCYAP1,AGT,AGTR1,AKAP6,ANK3,APLNR,APOE,ATP13A2,ATP1A2,ATP1B1,ATP1B2,ATP2B4,ATP6V0A1,BDKRB2,BOK,BTBD9,C7,CALB1,CAPN3,CAPS2,CASQ2,CCL19,CCL21,CCL5,CCR7,CXCL12,CYBRD1,DRD2,EDNRB,EPAS1,F2RL1,F2RL2,GATA2,GNB1,GPR17,GPR29,GTF2I,HAP1,HEPH,HTR2C,ITPR3,KCNJ10,KCNMA1,KEL,LCK,LPAR6,LRRK2,MYC,NPFF,P2RY10,PDK4,PIK3CG,PKD1,PKHD1,PRND,PTH1R,PTPRC,RAMP3,SLC24A2,SLC26A11,SLC40A1,SLC4A10,SLC4A3,SLC4A8,SLC8A…
GO:1901654	GO BP	DOWN	response to ketone	32	183	0.00061	ABCB4,ADCY1,ADCY2,AHR,AR,CCL19,CCL21,CCR7,CLDN1,CYBB,FOS,FOSB,FOXO1,GHR,GNAI1,GNB1,GNG2,KIF1B,KLF2,KLF4,MSTN,NR3C1,PTGER4,PTN,SFRP1,SOX10,TACR1,TGFBR3,TH,TNC,TRH,TXNIP
GO:0034220	GO BP	DOWN	ion transmembrane transport	110	995	0.00062	ABCC3,ACACB,ANO1,ANO4,ANO6,AQP4,ASIC2,ATP13A2,ATP1A2,ATP1B1,ATP1B2,ATP2A3,ATP2B4,ATP6V0A1,ATP6V1G2,ATP8A1,ATP8B1,CACNA1D,CACNA1G,CACNA2D3,CACNG2,CACNG3,CAPS2,CASQ2,CCL19,CCL21,CCR7,CHRNA3,CHRNB4,CLCN6,CLIC2,CLIC6,CYBB,DRD2,ENSG00000279362,FOLR2,FXYD1,FXYD3,FXYD7,GABRG1,GABRP,GRIA2,GRIN3A,HTR2C,ITPR3,KCNAB2,KCNC4,KCND2,KCNG1,KCNIP4,KCNJ10,KCNK10,KCNK2,KCNMA1,KCNMB3,KCNN3,KCNQ3,LCK,LRRC8C,MCOLN3,NA…
GO:0001568	GO BP	DOWN	blood vessel development	61	464	0.00065	AHR,ANXA2,APLNR,APOD,APOE,ARHGAP22,ARID1A,BMPER,CALCRL,CCBE1,CCL2,COL15A1,COL18A1,CYR61,EPAS1,EPHA2,EPHB3,ERAP1,ETS1,FMNL3,FOXO1,GATA6,GJA5,HAND1,HEG1,IL18,ITGB8,JAG1,KDR,KLF5,LEF1,MEF2C,MEOX2,MMP14,MMP19,MYLK,MYOCD,NOTCH1,NOTCH3,NOV,NRCAM,NRP1,PCSK5,PIK3CG,PKD1,PTPRB,ROBO2,RORA,SCG2,SEMA3E,SGPL1,SLC12A6,TCF7L2,TEK,TFAP2B,TGFBR2,TGFBR3,THSD7A,TSPAN12,ZFP36L1,ZFPM2
GO:0098771	GO BP	DOWN	inorganic ion homeostasis	78	643	0.00065	ABCG2,ADCYAP1,AGT,AGTR1,AKAP6,ANK3,APLNR,APOE,ATP13A2,ATP1A2,ATP1B1,ATP1B2,ATP2B4,ATP6V0A1,BDKRB2,BOK,BTBD9,C7,CALB1,CAPN3,CAPS2,CASQ2,CCL19,CCL21,CCL5,CCR7,CXCL12,CYBRD1,DRD2,EDNRB,EPAS1,F2RL1,F2RL2,GATA2,GNB1,GPR17,GPR29,GTF2I,HAP1,HEPH,HTR2C,ITPR3,KCNJ10,KCNMA1,KEL,LCK,LPAR6,LRRK2,MYC,NPFF,P2RY10,PDK4,PIK3CG,PKD1,PKHD1,PRND,PTH1R,PTPRC,RAMP3,SLC12A5,SLC24A2,SLC26A11,SLC40A1,SLC4A10,SLC4A3,SLC4…
GO:0006887	GO BP	DOWN	exocytosis	90	774	0.00067	A2M,ACTN2,ALDOC,ANK1,ANO6,ANXA2,ATP6V0A1,ATP8A1,BIN2,BPI,C3,CADPS,CCL5,CD44,CD9,CHRNB4,CLEC12A,CLU,CRHBP,CRISPLD2,CTSH,CTSS,CYBB,DOC2B,DOCK2,FGL2,FUCA1,GSN,HAP1,ITGAL,ITGB2,ITIH4,KCNAB2,LHFPL2,LYZ,MMP9,MYO5A,NCKAP1L,NFAM1,PCDH7,PCLO,PIK3CD,PIK3CG,PRKCD,PROS1,PRRT2,PTPRB,PTPRC,PTPRN2,QPCT,RAB15,RAB26,RAB27A,RAB27B,RAB37,RASGRP1,RIMS1,RIMS3,RPH3A,RPH3AL,RSG1,SELL,SELP,SEPP1,SERPINB6,SNAP25,SNPH,SPT…
GO:1903522	GO BP	DOWN	regulation of blood circulation	39	249	0.00073	ACE,AGT,AGTR1,ASIC2,ATP1A2,ATP1B1,ATP1B2,ATP2A3,ATP2B4,BDKRB2,CACNA1D,CACNA1G,CASQ2,CELF2,CLIC2,DBH,DOCK4,DRD2,DSC2,ECE1,EPAS1,F2RL1,FXYD1,GCH1,GJA5,GNAO1,HRH1,HSPB7,ITPR3,NOS1AP,NPFF,PDE5A,PIK3CG,SCN4B,SLC8A1,TACR1,TH,THRA,TNNI3K
GO:0042981	GO BP	DOWN	regulation of apoptotic process	153	1501	0.00079	ACTN2,ADCYAP1,AGAP2,AGT,AHI1,AMIGO2,ANO6,APOE,AR,ARHGEF11,ARHGEF26,ARHGEF3,ARHGEF6,ARHGEF7,ASIC2,BCL6,BDKRB2,BIRC3,BMP8B,BMPR1B,BOK,C8orf4,CAMK2A,CAPN3,CCL19,CCL2,CCL21,CCL5,CCND2,CCR7,CD3G,CD40LG,CD44,CD74,CLU,CNR1,COL18A1,COL2A1,CPEB4,CRYAB,CSF1R,CTSH,CXCL12,CYR61,DAB2,DAPK1,DBH,DFNA5,DLC1,DOCK8,DRAXIN,EDNRB,ERBB3,ETS1,EYA4,F3,FAIM2,FAM134B,FGD3,FLT3,FOXO1,FOXP1,FRZB,GATA2,GATA6,GIMAP8,GRM4,GSN…
GO:0022898	GO BP	DOWN	regulation of transmembrane transporter activity	37	232	0.00083	ABCB1,ACTN2,ADRB2,AGT,AHNAK,AKAP6,AKAP7,ANK3,ATP1A2,ATP1B1,ATP1B2,CACNA1D,CACNG2,CACNG3,CASQ2,CLIC2,CRHBP,CTSS,DAPK1,DRD2,FXYD1,FXYD3,FXYD7,HAP1,KCNG1,MEF2C,MMP9,MYO5A,NOS1AP,PDZK1,PINK1,PM20D1,REM1,RGS9,SCN4B,UTRN,VAMP2
GO:0033674	GO BP	DOWN	positive regulation of kinase activity	69	553	0.00086	ACE,ADCYAP1,ADRB2,AFAP1L2,AGAP2,AGT,ATP2B4,C1QTNF2,C8orf4,CCL19,CCL21,CCL5,CCND2,CCNL2,CCR7,CD40LG,CD74,CHRNA3,CLU,CSF1R,CYR61,DOCK3,DRD2,EPHA4,ERBB3,FLT3,GHR,GRM4,HLA-DRB1,IL18,IL23R,IL6R,IRAK2,KIAA1804,LCP2,LRRK2,MAP2K4,MAP3K12,MAP3K5,MAP3K6,MAPK11,MAPT,MDFIC,MEF2C,MST1R,MUC20,NCKAP1L,NRG1,NTRK1,PDE5A,PDGFD,PIK3CG,PIK3R5,PINK1,PKD1,PRKACB,PRKAG2,PRKCD,PRKCZ,PRLR,PTPRC,RASGRP1,SASH1,SRCIN1,TEK,T…
GO:0043067	GO BP	DOWN	regulation of programmed cell death	154	1516	0.00086	ACTN2,ADCYAP1,AGAP2,AGT,AHI1,AMIGO2,ANO6,APOE,AR,ARHGEF11,ARHGEF26,ARHGEF3,ARHGEF6,ARHGEF7,ASIC2,BCL6,BDKRB2,BIRC3,BMP8B,BMPR1B,BOK,C8orf4,CAMK2A,CAPN3,CCL19,CCL2,CCL21,CCL5,CCND2,CCR7,CD3G,CD40LG,CD44,CD74,CLU,CNR1,COL18A1,COL2A1,CPEB4,CRYAB,CSF1R,CTSH,CXCL12,CYR61,DAB2,DAPK1,DBH,DFNA5,DLC1,DOCK8,DRAXIN,EDNRB,ERBB3,ETS1,EYA4,F3,FAIM2,FAM134B,FGD3,FLT3,FOXO1,FOXP1,FRZB,GATA2,GATA6,GIMAP8,GRM4,GSN…
GO:0097305	GO BP	DOWN	response to alcohol	37	233	0.00088	ADCY1,ADCY2,ADCYAP1,AHR,CA3,CCL19,CCL21,CCR7,CDH1,CLDN1,CNR1,CRHBP,CYBB,DBH,DRD2,FOS,FOSB,GHR,GNAI1,GNB1,GNG2,GRIN3A,GSN,KLF2,KLF4,MSTN,OSBPL7,PTGER4,SFRP1,STAT3,TACR1,TGFBR2,TGFBR3,TH,TNC,TRH,VCAM1
GO:1902105	GO BP	DOWN	regulation of leukocyte differentiation	40	261	0.00088	BCL6,CCL19,CD2,CD74,CTNNBIP1,FOS,FOXP1,GATA2,HCLS1,HLA-DRB1,IL18,IL23R,IL7,IL7R,ITPKB,LEF1,MAFB,MMP14,MYC,NCKAP1L,NFAM1,NFATC2,NFKBIZ,NLRP3,PIK3R1,POU4F2,PRDM16,PRKCZ,RASGRP1,SFRP1,SOX13,TGFBR2,TMEM176A,TMEM176B,UBASH3B,ZAP70,ZBTB16,ZBTB46,ZFP36L1,ZFP36L2
GO:0032412	GO BP	DOWN	regulation of ion transmembrane transporter activity	36	224	0.0009	ABCB1,ACTN2,ADRB2,AGT,AHNAK,AKAP6,AKAP7,ANK3,ATP1A2,ATP1B1,ATP1B2,CACNA1D,CACNG2,CACNG3,CASQ2,CLIC2,CRHBP,CTSS,DAPK1,DRD2,FXYD1,FXYD3,FXYD7,HAP1,KCNG1,MEF2C,MMP9,MYO5A,NOS1AP,PDZK1,PINK1,REM1,RGS9,SCN4B,UTRN,VAMP2
GO:0043270	GO BP	DOWN	positive regulation of ion transport	39	252	0.0009	ABCB1,ABCB4,ACTN2,ADRB2,AGT,AKAP6,AKAP7,ANK3,ANO6,APLNR,APOE,ATP1B1,ATP1B2,ATP8A1,CACNA1D,CACNG2,CACNG3,CAMK2A,CAPN3,CCL2,CCL5,CNTN1,CTSS,CXCL12,DRD2,FXYD1,HAP1,MYLK,NOS1AP,PDZK1,PINK1,PLA2R1,PRKCD,RAB3B,RAMP3,RGS9,SCN4B,TRH,TRPV2
GO:0010977	GO BP	DOWN	negative regulation of neuron projection development	26	136	0.00091	APOE,DCC,DNM3,DPYSL3,DRAXIN,EFNB3,EPHA4,GFI1,ITM2C,KANK1,KIAA0319,LRRK2,NGFR,NRP1,NTN1,PAFAH1B1,PMP22,RAP1GAP2,RGMA,SEMA3G,SEMA6D,SPOCK1,STMN2,TNR,ULK2,ZNF365
GO:0035295	GO BP	DOWN	tube development	91	793	0.00091	AHI1,ANXA2,APLNR,APOD,APOE,AR,ARHGAP22,ARID1A,BMPER,CALB1,CALCRL,CCBE1,CCL2,COBL,COL15A1,COL18A1,COL2A1,CRISPLD2,CSF1R,CTNNBIP1,CTSH,CYR61,DLC1,EDNRB,EPAS1,EPHA2,EPHA4,EPHB3,ERAP1,ETS1,FAT4,FMN1,FMNL3,FOXD1,GATA2,GATA6,GJA5,HAND1,HEG1,IGFBP5,IL18,JAG1,KDR,KLF2,KLF5,LEF1,MEF2C,MEOX2,MMP14,MMP19,MTSS1,MYC,MYLK,MYOCD,NDRG4,NFIA,NOTCH1,NOTCH3,NOV,NRCAM,NRP1,NTN1,PCSK5,PIK3CG,PKD1,PRKACB,PTN,PTPRB,ROB…
GO:0045937	GO BP	DOWN	positive regulation of phosphate metabolic process	114	1052	0.00091	ACE,ADCYAP1,ADRB2,AFAP1L2,AGAP2,AGT,AKAP6,ANKRD6,ANXA2,APLNR,AR,ATP2B4,BCAR3,BMP8B,BMPER,C1QTNF2,C3,C8orf4,CAMTA1,CCL19,CCL2,CCL21,CCL5,CCND2,CCNL2,CCR7,CD40LG,CD44,CD74,CHRNA3,CLU,CNTN1,CSF1R,CYR61,DAB2,DFNA5,DLC1,DOCK3,DRD2,EDNRB,EPHA4,ERBB3,F2RL1,FABP3,FLT3,GCNT2,GHR,GPNMB,GRB10,GRM4,GUCA1A,HCLS1,HLA-DRB1,HRH1,HTR2C,IL18,IL23R,IL6R,IL6ST,IRAK2,KDR,KIAA1462,KIAA1804,KNDC1,KSR1,KSR2,LCP2,LEFTY1,…
GO:0032102	GO BP	DOWN	negative regulation of response to external stimulus	42	281	0.00092	ADCYAP1,ADTRP,ANXA2,APOD,APOE,CALCRL,CCL2,CD9,DRD2,ENPP3,EPHA4,ETS1,FABP7,GP1BA,GPR17,GRIN3A,HLA-DRB1,KLF4,KLKB1,NLRC3,NLRP3,NOTCH1,NOV,NPFF,NRP1,PLAT,PRKCD,PROS1,PTGER4,RGMA,RNF125,ROBO2,RORA,SERPINE2,SIGIRR,SIGLEC10,TEK,TNFAIP3,TNFRSF1B,TNR,UBASH3B,WNT4
GO:0055065	GO BP	DOWN	metal ion homeostasis	69	555	0.00092	ABCG2,ADCYAP1,AGT,AGTR1,AKAP6,ANK3,APLNR,APOE,ATP13A2,ATP1A2,ATP1B1,ATP1B2,ATP2B4,BDKRB2,BOK,BTBD9,C7,CALB1,CAPN3,CAPS2,CASQ2,CCL19,CCL21,CCL5,CCR7,CXCL12,CYBRD1,DRD2,EDNRB,EPAS1,F2RL1,F2RL2,GATA2,GNB1,GPR17,GPR29,GTF2I,HAP1,HEPH,HTR2C,ITPR3,KCNJ10,KCNMA1,KEL,LCK,LPAR6,MYC,NPFF,P2RY10,PIK3CG,PKD1,PKHD1,PRND,PTH1R,PTPRC,RAMP3,SLC24A2,SLC40A1,SLC8A1,SNX10,STEAP3,STEAP4,TACR1,TF,TFAP2B,TMC8,TMPRSS3,…
GO:0098660	GO BP	DOWN	inorganic ion transmembrane transport	83	707	0.00097	ANO1,ANO4,ANO6,ASIC2,ATP13A2,ATP1A2,ATP1B1,ATP1B2,ATP2A3,ATP2B4,ATP6V0A1,ATP6V1G2,ATP8A1,CACNA1D,CACNA1G,CACNA2D3,CACNG2,CACNG3,CAPS2,CCL19,CCL21,CCR7,CLCN6,CLIC2,CLIC6,DRD2,ENSG00000279362,FXYD1,FXYD3,GABRG1,GABRP,GRIN3A,HTR2C,ITPR3,KCNAB2,KCNC4,KCND2,KCNG1,KCNIP4,KCNJ10,KCNK10,KCNK2,KCNMA1,KCNMB3,KCNN3,KCNQ3,LCK,MCOLN3,NALCN,NIPA1,PKD1,PTPRC,SCN2A,SCN3A,SCN4B,SCN7A,SCN9A,SLC12A1,SLC12A5,SLC12A6…
GO:0010769	GO BP	DOWN	regulation of cell morphogenesis involved in differentiation	40	263	0.00098	APOE,CAMK2B,CHRNA3,CXCL12,DCC,DNM3,DRAXIN,EFNB3,EPHA4,EPHB3,KANK1,KEL,KNDC1,L1CAM,LRRK2,MACF1,MAPT,NGFR,NRCAM,NRG1,NRP1,NTN1,PAFAH1B1,PLXNA4,PLXNB3,PLXNC1,POU4F2,PTPRD,ROBO2,RREB1,SDC2,SEMA3G,SEMA6D,SHOX2,SRCIN1,TNR,TRPV2,ULK2,ZEB2,ZFYVE27
GO:1901701	GO BP	DOWN	cellular response to oxygen-containing compound	100	896	0.00098	ABCB4,ACTN2,ADCY1,ADCY2,ADRB2,AGRN,AGT,AGTR1,AHR,AKAP6,AKAP7,AKR1C1,AR,ATP2B4,ATP6V0A1,ATP6V1G2,BPI,CALCRL,CAMK2A,CCDC62,CCL2,CCL5,CD6,CDH1,CHRNA3,CLDN1,CLEC7A,COL16A1,CPEB2,CPEB3,CPEB4,CRHBP,CYBB,DAPK1,EDNRB,EPHA3,EPHA4,ETS1,FOLR2,FOS,FOXO1,GFI1,GHR,GNAI1,GNB1,GNG2,GRB10,IGFBP5,IL18,IRAK2,IRF8,KLF11,KLF2,KLF4,KLF5,LRRK2,MAP1LC3A,MAP2K4,MAP3K5,MAPT,MEF2C,MMP9,MSTN,MYO5A,NGFR,NLRP3,NR3C1,NR4A2,OSB…
GO:0031345	GO BP	DOWN	negative regulation of cell projection organization	29	163	0.001	APOE,CCL21,DCC,DNM3,DPYSL3,DRAXIN,EFNB3,EPHA4,GFI1,ITM2C,KANK1,KIAA0319,LRRK2,NGFR,NRP1,NTN1,PAFAH1B1,PLXNB3,PMP22,PRKCD,RAP1GAP2,RGMA,SEMA3G,SEMA6D,SPOCK1,STMN2,TNR,ULK2,ZNF365
GO:0048489	GO BP	DOWN	synaptic vesicle transport	20	89	0.001	CADPS,DNM3,DOC2B,PCLO,PRRT2,RAB27A,RIMS1,RIMS3,RPH3A,SNAP25,SNPH,SYNJ1,SYT13,SYT17,SYT2,SYT5,SYT7,SYT9,SYTL5,VAMP2
GO:0048791	GO BP	DOWN	calcium ion-regulated exocytosis of neurotransmitter	11	28	0.001	DOC2B,RIMS1,RIMS3,RPH3A,SYT13,SYT17,SYT2,SYT5,SYT7,SYT9,SYTL5
GO:0050801	GO BP	DOWN	ion homeostasis	83	708	0.001	ABCG2,ADCYAP1,AGT,AGTR1,AKAP6,ANK3,APLNR,APOE,ATP13A2,ATP1A2,ATP1B1,ATP1B2,ATP2B4,ATP6V0A1,BDKRB2,BOK,BTBD9,C7,CACNA1G,CALB1,CAPN3,CAPS2,CASQ2,CCL19,CCL21,CCL5,CCR7,CETP,CXCL12,CYBRD1,DRD2,EDNRB,EPAS1,F2RL1,F2RL2,FABP3,GATA2,GJA5,GNB1,GPR17,GPR29,GTF2I,HAP1,HEPH,HTR2C,ITPR3,KCNJ10,KCNMA1,KDR,KEL,LCK,LPAR6,LRRK2,MYC,NPFF,P2RY10,PDK4,PIK3CG,PKD1,PKHD1,PRND,PTH1R,PTPRC,RAMP3,SLC12A5,SLC24A2,SLC26A11…
GO:0000165	GO BP	DOWN	MAPK cascade	46	323	0.0011	ACTN2,AGT,ARHGEF6,CAMK2A,CAMK2B,CAMK2G,CCL19,CCL2,CCL5,CD40LG,CRYAB,CSF2RA,CTSH,ERBB3,GFRA3,IL18,IL2RB,IL2RG,IRAK2,ITPKB,KDR,KIAA1804,KSR1,LRRK2,MAP2K4,MAP3K12,MAP3K5,MAP3K6,MAPK11,MDFIC,MEF2C,MYC,NRG1,POU4F2,PTGER4,RASAL3,RASGEF1A,RASGRP1,SCG2,SPTAN1,SPTB,SPTBN1,TEK,ZFP36,ZFP36L1,ZFP36L2
GO:0006812	GO BP	DOWN	cation transport	97	866	0.0011	ABCG2,ADCYAP1,ANO1,ANO6,ASIC2,ATP13A2,ATP1A2,ATP1B1,ATP1B2,ATP2A3,ATP2B4,ATP6V0A1,ATP6V1G2,ATP8A1,BSPRY,CACNA1D,CACNA1G,CACNA2D3,CACNG2,CACNG3,CALCRL,CAMK2A,CAMK2G,CAPS2,CCL19,CCL21,CCL5,CCR7,CHRNA3,CHRNB4,DRD2,ENSG00000279362,FLVCR2,FXYD1,FXYD3,GJA5,GRIA2,GRIN3A,HEPH,HTR2C,ITPR3,KCNAB2,KCNC4,KCND2,KCNG1,KCNIP4,KCNJ10,KCNK10,KCNK2,KCNMA1,KCNMB3,KCNN3,KCNQ3,LCK,MCOLN3,NALCN,NIPA1,PDZK1,PKD1,PTPRC,…
GO:0008038	GO BP	DOWN	neuron recognition	12	34	0.0011	CNR1,CNTNAP2,EFNB3,EPHA3,EPHA4,EPHB3,GAP43,NRCAM,NRP1,NTM,ROBO2,ROBO3
GO:0032535	GO BP	DOWN	regulation of cellular component size	47	333	0.0011	ACTN2,ANO6,APOE,ATP13A2,AVIL,CCL21,CCR7,CLCN6,CXCL12,DCC,DRAXIN,F2RL1,FMN1,GSN,HCLS1,IL7R,KANK1,KCNMA1,KEL,L1CAM,LRRC8C,MACF1,MAGEL2,MAPT,MYO1C,NCKAP1L,NRCAM,NRG1,NRP1,NTN1,PAFAH1B1,PLEKHH2,PLXNA4,POU4F2,PRKCD,RAB3B,RAP1GAP2,SEMA3G,SEMA6D,SPTAN1,SPTB,SPTBN1,TENM1,TNR,TRPV2,ULK2,ZFYVE27
GO:0045860	GO BP	DOWN	positive regulation of protein kinase activity	65	517	0.0011	ACE,ADCYAP1,ADRB2,AFAP1L2,AGT,ATP2B4,C1QTNF2,C8orf4,CCL19,CCL21,CCL5,CCND2,CCNL2,CCR7,CD40LG,CD74,CHRNA3,CLU,CSF1R,CYR61,DOCK3,DRD2,EPHA4,ERBB3,FLT3,GHR,GRM4,IL18,IL23R,IL6R,IRAK2,KIAA1804,LCP2,LRRK2,MAP2K4,MAP3K12,MAP3K5,MAP3K6,MAPK11,MDFIC,MEF2C,MST1R,MUC20,NCKAP1L,NRG1,NTRK1,PDE5A,PDGFD,PIK3CG,PIK3R5,PINK1,PKD1,PRKACB,PRKAG2,PRKCD,PRKCZ,PRLR,PTPRC,RASGRP1,SASH1,SRCIN1,TENM1,TGFBR2,TNFSF15,ZEB2
GO:0051130	GO BP	DOWN	positive regulation of cellular component organization	120	1128	0.0011	ABCB4,ACTN2,ADCYAP1,ADRB2,AGRN,AGT,AHI1,ANK1,ANKFY1,ANO6,ANXA2,APOE,AR,ASIC2,ATP8A1,AVIL,BCL6,BOK,C3,C6orf89,CALY,CAMK2B,CCL19,CCL2,CCL21,CCR7,CLDN1,CLSTN1,CLSTN3,CLU,CNR1,CNTN1,COBL,COL16A1,CPEB3,CPNE5,CPNE9,CXCL12,DAB2,DNM3,DOC2B,DOCK2,DPYSL3,DRD2,EPHA3,EPHA4,EPHB3,EPS8L1,F2RL1,FAM65B,FMN1,GATA2,GSN,HAP1,HCLS1,HRK,IRF8,ITSN2,KDR,L1CAM,LCP1,LDLRAP1,LRRK2,LRRN3,MACF1,MAGEL2,MAGI2,MAPT,MFN2,MMP9,M…
GO:0001944	GO BP	DOWN	vasculature development	62	487	0.0012	AHR,ANXA2,APLNR,APOD,APOE,ARHGAP22,ARID1A,BMPER,CALCRL,CCBE1,CCL2,COL15A1,COL18A1,CYR61,EPAS1,EPHA2,EPHB3,ERAP1,ETS1,FMNL3,FOXO1,GATA6,GJA5,HAND1,HEG1,IL18,ITGB8,JAG1,KDR,KLF5,LEF1,MEF2C,MEOX2,MMP14,MMP19,MYLK,MYOCD,NOTCH1,NOTCH3,NOV,NRCAM,NRP1,PCSK5,PIK3CG,PKD1,PTPN14,PTPRB,ROBO2,RORA,SCG2,SEMA3E,SGPL1,SLC12A6,TCF7L2,TEK,TFAP2B,TGFBR2,TGFBR3,THSD7A,TSPAN12,ZFP36L1,ZFPM2
GO:0019932	GO BP	DOWN	second-messenger-mediated signaling	40	266	0.0012	ADCY1,ADCY2,ADCYAP1,ADRB2,AGT,AGTR1,AHR,AKAP6,APOE,ATP1A2,ATP1B1,CALCRL,CASQ2,CLIC2,EDNRB,EPHA5,GNB1,GNG2,GPR29,HOMER2,HRH1,ITPR3,KDR,KSR1,KSR2,LRRK2,MC4R,NCALD,NFATC2,PCLO,PTH1R,RAMP3,RASD1,RCAN2,RCAN3,SELE,SELP,SLC8A1,TRPA1,VCAM1
GO:0050900	GO BP	DOWN	leukocyte migration	43	296	0.0012	ANO6,ATP1B1,ATP1B2,CCL19,CCL2,CCL21,CCL5,CCR7,CD2,CD44,CD48,CD74,CD84,CXCL12,DBH,DOCK8,EDNRB,F11R,F2RL1,GPR29,HRH1,IL6R,ITGAL,ITGB2,L1CAM,LCK,LYST,MMP9,NCKAP1L,PIK3CD,PIK3CG,PIK3R1,PROS1,SCG2,SDC2,SELE,SELL,SELP,SELPLG,SLC7A9,TEK,VCAM1,ZAP70
GO:1901888	GO BP	DOWN	regulation of cell junction assembly	19	83	0.0012	ACE,AGT,APOD,ARHGAP6,CLDN1,COL16A1,DLC1,EPHA3,FMN1,KDR,MACF1,MMP14,MYO1C,NPHP1,NRP1,OCLN,SFRP1,TEK,WNT4
GO:1902533	GO BP	DOWN	positive regulation of intracellular signal transduction	105	959	0.0012	ADCYAP1,ADRB2,AGT,AKAP6,ANKRD6,AR,BIRC3,BMPER,BOK,C1QTNF2,C8orf4,CAMTA1,CCL19,CCL2,CCL21,CCL5,CCR7,CD40LG,CD44,CD74,CHD5,CLU,CSF1R,DFNA5,DRD2,EPHA4,ERBB3,F2RL1,F2RL2,F3,FLT3,GCNT2,GHR,GPNMB,GPR17,GRM4,HAP1,HCLS1,HLA-DRB1,HTR2C,IGFBP5,IKBKE,IL18,IL18R1,IL23R,IL6R,IL6ST,IL7R,IRAK2,ITPKB,KDR,KIAA1161,KIAA1462,KIAA1804,KSR1,KSR2,LCK,LPAR6,LRRK2,MAP2K4,MAP3K12,MAP3K5,MAP3K6,MAPK11,MCF2L,MDFIC,MEF2C,MS…
GO:0009987	GO BP	DOWN	cellular process	1120	14652	0.0013	A2M,A4GNT,ABCA5,ABCB1,ABCB4,ABCG2,ABCG4,ABI3BP,ABLIM2,ABLIM3,ACACB,ACADVL,ACAP3,ACE,ACHE,ACSL6,ACTN2,ADARB1,ADCY1,ADCY2,ADCYAP1,ADRB2,ADTRP,AGBL3,AGBL4,AGPAT4,AGRN,AGT,AGTR1,AHCYL2,AHI1,AHNAK,AHR,AK5,AKAP4,AKAP6,AKAP7,AKR1C1,ALCAM,ALDH1A1,ALDH3A2,ALDH8A1,ALDOC,ALPK3,ALS2CL,AMPH,ANK1,ANK3,ANKFY1,ANKIB1,ANKS1A,ANO1,ANO4,ANO6,ANXA2,AOAH,AOC2,APBA1,APLNR,APOD,APOE,AQP4,AR,ARHGAP15,ARHGAP21,ARHGAP22,A…
GO:0014070	GO BP	DOWN	response to organic cyclic compound	97	873	0.0014	ABCB4,ACACB,ADCY1,ADCY2,ADCYAP1,ADTRP,AGT,AHR,AKAP6,AKAP7,AR,ARID1A,ATP1A2,ATP2B4,CALCOCO1,CASQ2,CCDC62,CCL2,CCL5,CDH1,CLDN1,CNR1,CRHBP,CRYAB,CYBB,DRD2,DUOX1,EDNRB,ETS1,FLT3,FOLR2,FOS,FOSB,FOXO1,GHR,GNAI1,GNAO1,GNB1,GNG2,GPR83,GSN,HID1,HOMER2,HRH1,IGFBP5,IL18,KIF1B,KLF2,KLF4,KLF5,LEF1,LRRK2,MAP1LC3A,MEF2C,MMP14,MMP15,MMP19,MSTN,NOTCH1,NPFF,NR3C1,NR3C2,NR4A2,OSBPL7,P2RY13,PAPPA,PIK3CG,POU4F2,PRKAC…
GO:0040008	GO BP	DOWN	regulation of growth	78	663	0.0014	ACACB,ADRB2,AGRN,AGT,AGTR1,AKAP6,APOE,AR,ARHGEF11,BCL6,CAPN3,CLSTN1,CLSTN3,CPNE5,CPNE9,CRYAB,CXCL12,CYR61,DCC,DNAJB2,DRAXIN,DRD2,EPB41L3,FBLN5,FRZB,GAP43,GATA6,GHR,GPR21,IGFBP5,IL7,IRF8,ITSN2,KCNK2,L1CAM,LEF1,LTBP4,MACF1,MAPK11,MAPT,MEF2C,MMP14,MSTN,MYOCD,NOTCH1,NOV,NPY1R,NRCAM,NRG1,NRP1,NTN1,PAFAH1B1,PLXNA4,POU4F2,RFTN1,RIMS1,SEMA3G,SEMA6D,SEPP1,SERPINE2,SFRP1,SGK1,SGK2,SGPL1,SOX15,SPOCK1,STAT3,…
GO:0061041	GO BP	DOWN	regulation of wound healing	24	124	0.0014	ADTRP,ANO6,ANXA2,APOE,CAPN3,CD9,F2RL1,F3,GP1BA,KANK1,KLKB1,MYLK,PLAT,PRKCD,PROS1,RREB1,SELP,SERPINE2,SMOC2,SOX15,TGFBR2,TNFAIP3,UBASH3B,WNT4
GO:0072359	GO BP	DOWN	circulatory system development	91	807	0.0014	ACTN2,AGT,AHI1,AHR,ALPK3,ANXA2,APLNR,APOD,APOE,ARHGAP22,ARID1A,BMPER,CALCRL,CCBE1,CCL2,COL15A1,COL18A1,COL2A1,CYR61,DLC1,ECE1,EOMES,EPAS1,EPHA2,EPHB3,ERAP1,ERBB3,ETS1,FAT4,FMNL3,FOXO1,GATA6,GJA5,HAND1,HEG1,HSPB7,IL18,ITGB8,JAG1,KCNK2,KDR,KLF5,LEF1,LEFTY1,MAP2K4,MEF2C,MEOX2,MMP14,MMP19,MYLK,MYOCD,NDRG4,NEBL,NOTCH1,NOTCH3,NOV,NPY1R,NRCAM,NRG1,NRP1,PCSK5,PIK3CG,PKD1,POU4F2,PTN,PTPN14,PTPRB,RBM24,ROB…
GO:0001655	GO BP	DOWN	urogenital system development	43	299	0.0015	ACE,AGT,AGTR1,AHI1,AR,BMPER,CALB1,COL4A4,CTNNBIP1,CTSH,EPHA4,EPHB3,FAT4,FMN1,FOXD1,GATA2,ITGA8,JAG1,KIRREL3,LRRK2,MAGI2,MEF2C,MTSS1,MYC,MYOCD,NFIA,NID1,NOTCH1,NOTCH3,NRP1,PCSK5,PKD1,PKHD1,ROBO2,SFRP1,SGPL1,TEK,TFAP2A,TFAP2B,TNC,TP63,WNT4,ZBTB16
GO:0003008	GO BP	DOWN	system process	178	1827	0.0015	ACE,ACTN2,ADARB1,ADCY1,ADCY2,ADCYAP1,ADRB2,AGT,AGTR1,AKR1C1,ANK3,ANO1,AOC2,APOE,AQP4,AR,ARHGEF11,ASIC2,ATP1A2,ATP1B1,ATP8A1,ATP8B1,ATXN1,BDKRB2,BTBD9,CACNA1D,CACNA1G,CACNG2,CACNG3,CALB1,CAMTA1,CAMTA2,CASQ2,CCBE1,CCND2,CHRNA3,CHRNB4,CNR1,CNTNAP1,CNTNAP2,COL11A2,COL18A1,COL2A1,CPEB3,CRHBP,CRYAB,CTNNBIP1,CXCL12,CYP4V2,DBH,DFNA5,DLG2,DOCK4,DRD2,ECE1,ECEL1,EDNRB,EPAS1,ERAP1,EYA4,F11R,F2RL1,FABP7,FAM13…
GO:0007416	GO BP	DOWN	synapse assembly	18	77	0.0015	ACHE,CDH1,CDH9,CLSTN3,DNER,DNM3,DRD2,KIRREL3,MAGI2,MAPT,NRCAM,NRG1,NRXN2,PCDHB6,PCLO,PTPRD,SDK1,SPOCK2
GO:0042060	GO BP	DOWN	wound healing	59	461	0.0015	A2M,ANO6,APOD,C6orf89,CD40LG,CD44,CD9,CYR61,DGKA,DGKB,DOCK8,DOCK9,EPB41L4B,ERBB3,ETS1,F2RL1,F2RL2,F3,GAP43,GATA2,GATA6,GNB1,GNG2,GP1BA,GSN,ITPR3,KLKB1,LCK,LCP2,MACF1,MAP3K5,MFN2,MSTN,NOTCH1,NOV,NRG1,PAPSS2,PDGFD,PEAR1,PIK3CD,PIK3CG,PIK3R1,PIK3R5,PLAT,PRKACB,PRKCB,PRKCD,PROS1,RAB27A,SERPINA5,SERPINE2,SOX15,SYT7,TGFBR2,TMEFF2,TNC,TSPAN32,UBASH3B,ZFPM2
GO:0042592	GO BP	DOWN	homeostatic process	150	1491	0.0015	ABCB4,ABCG2,ACACB,ACADVL,ADCY1,ADCY2,ADCYAP1,ADRB2,AGT,AGTR1,AKAP6,AKR1C1,ANK3,ANO6,APLNR,APOE,AQP4,ATP13A2,ATP1A2,ATP1B1,ATP1B2,ATP2B4,ATP6V0A1,BCL6,BDKRB2,BOK,BTBD9,C7,CACNA1G,CALB1,CAPN3,CAPS2,CASQ2,CCL19,CCL2,CCL21,CCL5,CCR7,CETP,CLCN6,CLDN1,CNR1,COL2A1,CTSH,CTSK,CXCL12,CYBRD1,DBH,DNAJB2,DOCK10,DRD2,EDNRB,EPAS1,F2RL1,F2RL2,FABP3,FLT3,FOXO1,GAPT,GATA2,GCNT2,GJA5,GNB1,GPIHBP1,GPR17,GPR21,GPR29,…
GO:0051251	GO BP	DOWN	positive regulation of lymphocyte activation	39	260	0.0015	BCL6,CCL19,CCL2,CCL21,CCL5,CCR7,CD40LG,CD5,CD6,CD74,DOCK8,DPP4,EFNB3,HLA-DMB,HLA-DPA1,HLA-DPB1,IL18,IL23R,IL6ST,IL7,IL7R,ITPKB,LCK,MEF2C,MMP14,NCKAP1L,NFATC2,NFKBIZ,NLRP3,PIK3R1,PRKCZ,PTPRC,RASAL3,RASGRP1,TACR1,TGFBR2,VCAM1,ZAP70,ZBTB16
GO:0051271	GO BP	DOWN	negative regulation of cellular component movement	40	270	0.0015	ADARB1,APOD,APOE,CCL2,CCL21,CD9,CXCL12,DLC1,DPYSL3,DRD2,FAM65B,GCSAM,IGFBP5,JAG1,KANK1,KLF4,MAGI2,MEF2C,MEOX2,MYOCD,NAV3,NDRG4,NOTCH1,NOV,NRG1,NRP1,PKHD1,PLXNB3,PODN,PTGER4,PTN,PTPRM,SEMA6D,SFRP1,SPOCK3,SRGAP1,STAT3,TGFBR3,TMEFF2,WNT4
GO:0006468	GO BP	DOWN	protein phosphorylation	101	923	0.0016	ACTN2,AGT,ALPK3,ARHGEF6,ATP13A2,BMPR1B,CAMK2A,CAMK2B,CAMK2G,CCL19,CCL2,CCL5,CD40LG,CDK14,CRYAB,CSF1R,CSF2RA,CTSH,DAPK1,DCLK3,EFNB3,EPHA2,EPHA3,EPHA4,EPHA5,EPHB3,EPHB6,ERBB3,FLT3,FYB,GFRA3,GHR,HIPK3,IKBKE,IL18,IL2RB,IL2RG,IRAK2,ITK,ITPKB,KDR,KIAA1804,KSR1,KSR2,LCK,LRRK2,LTBP4,MAP2K4,MAP3K12,MAP3K5,MAP3K6,MAPK11,MAST2,MAST4,MDFIC,MEF2C,MKNK1,MST1R,MYC,MYLK,NRG1,NRP1,NTRK1,PDK4,PIK3CD,PIK3CG,PIK3R1,…
GO:0021953	GO BP	DOWN	central nervous system neuron differentiation	29	169	0.0016	ADARB1,CHD5,CSF1R,DCC,DRAXIN,DRD2,EOMES,EPHA4,EPHB3,FAIM2,GATA2,GDPD5,HOXC10,KNDC1,LEF1,MAPT,MDGA1,NR4A2,NRP1,OPHN1,PAFAH1B1,PLXNA4,ROBO2,RORA,SLC4A10,SPOCK1,SZT2,UNC5D,ZEB2
GO:0032411	GO BP	DOWN	positive regulation of transporter activity	21	101	0.0016	ABCB1,ACTN2,ADRB2,AKAP6,AKAP7,ANK3,ATP1B1,ATP1B2,CACNG2,CACNG3,CTSS,HAP1,NOS1AP,PDZK1,PINK1,PON1,PRKCD,RGS9,SGK1,SGK2,SYNGR3
GO:0048514	GO BP	DOWN	blood vessel morphogenesis	51	381	0.0016	ANXA2,APLNR,APOD,APOE,ARHGAP22,BMPER,CALCRL,CCBE1,CCL2,COL15A1,COL18A1,CYR61,EPAS1,EPHA2,EPHB3,ERAP1,ETS1,FMNL3,GJA5,HAND1,HEG1,IL18,JAG1,KDR,KLF5,LEF1,MEOX2,MMP14,MMP19,MYLK,MYOCD,NOTCH1,NOTCH3,NOV,NRCAM,NRP1,PIK3CG,PTPRB,RORA,SCG2,SEMA3E,SGPL1,SLC12A6,TEK,TFAP2B,TGFBR2,TGFBR3,THSD7A,TSPAN12,ZFP36L1,ZFPM2
GO:0048660	GO BP	DOWN	regulation of smooth muscle cell proliferation	24	126	0.0016	AGT,APOD,CALCRL,CCL5,CTNNBIP1,FOXP1,IGFBP5,IL18,IL6R,KLF4,MAP3K5,MEF2C,MFN2,MMP9,MYOCD,NDRG2,NDRG4,NOTCH3,OGN,PDGFD,TACR1,TCF7L2,TGFBR2,TNFAIP3
GO:0050852	GO BP	DOWN	T cell receptor signaling pathway	20	93	0.0016	CD3G,FYB,HLA-DPA1,HLA-DPB1,HLA-DQA1,HLA-DQB1,HLA-DRA,HLA-DRB1,ITK,LCK,LCP2,NFKBIZ,PAG1,PIK3CD,PIK3R1,PTPN22,PTPRC,RFTN1,TRAT1,ZAP70
GO:0001817	GO BP	DOWN	regulation of cytokine production	73	615	0.0018	ADCYAP1,AFAP1L2,AGT,APOD,BCL6,BIRC3,BPI,C3,CADM1,CCBE1,CCL19,CCR7,CD2,CD226,CD40LG,CD6,CD74,CD84,CD96,CLEC4E,CLU,CRTAM,CSF1R,CYBB,DRD2,F11R,F2RL1,FOXP1,GATA6,GPNMB,HEG1,HLA-DPA1,HLA-DPB1,HLA-DRB1,HOMER2,IKBKE,IL18,IL18R1,IL23R,IL6R,IL6ST,IL7,IRF8,KLF2,KLF4,LEF1,LRRK2,LTB,MAPK11,MAST2,NAV3,NCKAP1L,NDRG2,NFAM1,NLRC3,NLRC5,NLRP1,NLRP3,PIK3R1,PRKCZ,PTGER4,PTPN22,RASGRP1,RNF125,RORA,SIGIRR,SPTBN1,TLR8…
GO:0006814	GO BP	DOWN	sodium ion transport	31	189	0.0019	ANO6,ASIC2,ATP1A2,ATP1B1,ATP1B2,CACNA1G,CAPS2,FXYD1,FXYD3,NALCN,SCN2A,SCN3A,SCN4B,SCN7A,SCN9A,SGK1,SLC12A1,SLC1A3,SLC22A4,SLC24A2,SLC38A11,SLC4A10,SLC4A3,SLC4A8,SLC6A1,SLC6A12,SLC6A13,SLC6A17,SLC6A2,SLC8A1,SLC9A9
GO:0007162	GO BP	DOWN	negative regulation of cell adhesion	37	245	0.0019	ADAMDEC1,APOD,ARHGAP6,BCL6,CCL21,CD74,CD9,CDH1,CXCL12,DLC1,DUSP3,ERBB3,FAM65B,GCNT2,GPNMB,HLA-DRB1,JAG1,KANK1,KLF4,LEF1,MMP14,NOTCH1,PAG1,PDE5A,PIK3R1,PLA2G2D,PLXNB3,PLXNC1,PRKCD,PTPN22,PTPRC,SEMA3E,SERPINE2,SPOCK1,TNC,TNR,UBASH3B
GO:0001934	GO BP	DOWN	positive regulation of protein phosphorylation	102	941	0.002	ACE,ADCYAP1,ADRB2,AFAP1L2,AGT,ANKRD6,ANXA2,APLNR,AR,ATP2B4,BCAR3,BMP8B,BMPER,C1QTNF2,C3,C8orf4,CCL19,CCL2,CCL21,CCL5,CCND2,CCNL2,CCR7,CD40LG,CD44,CD74,CHRNA3,CLU,CNTN1,CSF1R,CYR61,DAB2,DFNA5,DOCK3,DRD2,EDNRB,EPHA4,ERBB3,F2RL1,FLT3,GCNT2,GHR,GPNMB,GRM4,HCLS1,HLA-DRB1,HTR2C,IL18,IL23R,IL6R,IL6ST,IRAK2,KDR,KIAA1462,KIAA1804,KNDC1,KSR1,KSR2,LCP2,LEFTY1,LRRK2,MAP2K4,MAP3K12,MAP3K5,MAP3K6,MAPK11,MDFIC,…
GO:1901342	GO BP	DOWN	regulation of vasculature development	43	305	0.0021	AGT,AGTR1,APLNR,BMPER,C3,CCBE1,CTSH,CYBB,EPHA2,ERAP1,ETS1,F3,GATA2,GATA6,GPNMB,GTF2I,ITGB2,ITGB8,KDR,KIAA1462,KLF2,KLF4,MEOX2,MYOCD,NFATC2,NGFR,NOTCH1,NRP1,NTRK1,PDGFD,PRKCB,PTN,PTPRM,SASH1,SEMA3E,SFRP1,SMOC2,STAT3,TEK,TGFBR2,TNFAIP3,TSPAN12,WNT4
GO:0009725	GO BP	DOWN	response to hormone	94	854	0.0022	ACTN2,ADCY1,ADCY2,ADCYAP1,ADTRP,AGRN,AGT,AGTR1,AKR1C1,ANXA2,AR,ARID1A,ATP1A2,ATP6V0A1,ATP6V1G2,CALCOCO1,CAMK2A,CCDC62,CCL19,CCL21,CCR7,CHRNA3,CLDN1,CPEB2,CRHBP,CRYAB,CTSH,CTSS,CXCL12,CYBB,EDNRB,ETS1,FABP3,FLT3,FOS,FOSB,FOXO1,GATA6,GHR,GNAI1,GNB1,GNG2,GPR83,GRB10,HCLS1,IGFBP5,LEF1,MC4R,ME1,MEF2C,MMP14,MMP15,MMP19,MSTN,MYO5A,NOTCH1,NR3C1,NR3C2,NR4A2,PAPPA,PDK4,PID1,PIK3R1,POU4F2,PRKACB,PRKCD,PRKCZ,…
GO:0010720	GO BP	DOWN	positive regulation of cell development	61	491	0.0022	ADCYAP1,AGT,AKAP6,APOE,ASPA,AVIL,BCL6,CAMK2B,CNR1,CNTN1,COBL,CPEB3,CPNE5,CPNE9,CXCL12,DPYSL3,DRD2,EPHA3,EPHA4,GATA2,GDPD5,HAP1,IL6ST,ITSN2,L1CAM,MACF1,MAGI2,MAPT,MEF2C,NAP1L2,NDRG4,NEGR1,NGFR,NOTCH1,NRCAM,NRG1,NRP1,NTN1,NTRK1,PAFAH1B1,PDE5A,PLXNB3,PLXNC1,POU4F2,PPP2R5B,PTN,PTPRD,RIMS1,ROBO2,RREB1,SERPINE2,SHOX2,STMN2,SYT17,SYT2,TENM3,TRPV2,ZEB2,ZFYVE27,ZNF365,ZNF804A
GO:0030900	GO BP	DOWN	forebrain development	49	366	0.0022	ADCYAP1,ARID1A,ATP2B4,BTBD3,CDH1,CHD5,CNTNAP2,CSF1R,CXCL12,DLC1,DRAXIN,DRD2,EOMES,EPHA5,EPHB3,ETS1,EZH1,FABP7,FAT4,GATA2,GDPD5,GNAO1,GNG12,HAP1,KIRREL3,LEF1,LRRK2,NOTCH1,NOTCH3,NR4A2,NRG1,NRP1,OPHN1,PAFAH1B1,PLXNA4,PTCHD1,PTN,ROBO2,SLC4A10,SLC8A1,SSTR1,SZT2,TACC1,TAL2,TH,TNR,WNT2B,WNT4,ZEB2
GO:0061387	GO BP	DOWN	regulation of extent of cell growth	20	96	0.0022	APOE,CXCL12,DCC,DRAXIN,L1CAM,MACF1,MAPT,NRCAM,NRG1,NRP1,NTN1,PAFAH1B1,PLXNA4,POU4F2,SEMA3G,SEMA6D,TNR,TRPV2,ULK2,ZFYVE27
GO:0072001	GO BP	DOWN	renal system development	39	267	0.0022	ACE,AGT,AGTR1,AHI1,BMPER,CALB1,COL4A4,CTNNBIP1,CTSH,EPHA4,FAT4,FMN1,FOXD1,ITGA8,JAG1,KIRREL3,LRRK2,MAGI2,MEF2C,MTSS1,MYC,MYOCD,NFIA,NID1,NOTCH1,NOTCH3,NRP1,PCSK5,PKD1,PKHD1,ROBO2,SFRP1,SGPL1,TEK,TFAP2A,TFAP2B,TP63,WNT4,ZBTB16
GO:0001525	GO BP	DOWN	angiogenesis	42	297	0.0023	ANXA2,APLNR,APOD,ARHGAP22,BMPER,CALCRL,CCBE1,CCL2,COL15A1,COL18A1,CYR61,EPAS1,EPHA2,EPHB3,ERAP1,ETS1,FMNL3,GJA5,HAND1,IL18,JAG1,KDR,KLF5,LEF1,MEOX2,MMP14,MMP19,NOTCH1,NOTCH3,NOV,NRCAM,NRP1,PIK3CG,PTPRB,RORA,SCG2,SEMA3E,SLC12A6,TEK,TGFBR2,THSD7A,TSPAN12
GO:0001952	GO BP	DOWN	regulation of cell-matrix adhesion	21	105	0.0024	APOD,ARHGAP6,BCL6,CCL21,CCR7,COL16A1,DLC1,EPHA3,FMN1,JAG1,KDR,MACF1,MMP14,NRP1,PIK3R1,PRKCZ,SEMA3E,SFRP1,TEK,UTRN,WNT4
GO:0050778	GO BP	DOWN	positive regulation of immune response	70	589	0.0024	C1S,C3,C7,CADM1,CCL19,CCL5,CCR7,CD226,CD3G,CD74,CLEC10A,CLEC4E,CLEC7A,CLU,CNR1,CRTAM,CTSS,F2RL1,FYB,GATA2,HLA-DMB,HLA-DPA1,HLA-DPB1,HLA-DQA1,HLA-DQB1,HLA-DRA,HLA-DRB1,IKBKE,IL18,IL18R1,IL23R,IL6ST,IRAK2,ITGB2,ITK,KLHL6,LCK,LCP2,MASP2,MEF2C,MUC20,MYO1C,NCKAP1L,NFAM1,NFATC2,NFKBIZ,NLRC5,NLRP3,PAG1,PIK3CD,PIK3R1,PJA2,PLD2,PRKACB,PRKCB,PRKCD,PRKCZ,PTPN22,PTPRC,RASGRP1,RFTN1,RFTN2,SH2D1A,SLA2,TLR8,TNF…
GO:1902107	GO BP	DOWN	positive regulation of leukocyte differentiation	25	139	0.0025	BCL6,CCL19,CD74,CTNNBIP1,FOS,HCLS1,HLA-DRB1,IL18,IL23R,IL7,IL7R,ITPKB,LEF1,MMP14,NCKAP1L,NFKBIZ,NLRP3,POU4F2,PRKCZ,RASGRP1,TGFBR2,ZAP70,ZBTB16,ZBTB46,ZFP36L1
GO:0030003	GO BP	DOWN	cellular cation homeostasis	68	570	0.0026	ABCG2,ADCYAP1,AGT,AGTR1,AKAP6,APLNR,APOE,ATP13A2,ATP1A2,ATP1B1,ATP1B2,ATP2B4,ATP6V0A1,BDKRB2,BOK,C7,CALB1,CAPN3,CASQ2,CCL19,CCL21,CCL5,CCR7,CXCL12,CYBRD1,DRD2,EDNRB,F2RL1,F2RL2,GATA2,GNB1,GPR17,GPR29,GTF2I,HAP1,HEPH,HTR2C,ITPR3,KCNMA1,KEL,LCK,LPAR6,LRRK2,MYC,NPFF,P2RY10,PIK3CG,PKD1,PKHD1,PRND,PTH1R,PTPRC,RAMP3,SLC24A2,SLC26A11,SLC40A1,SLC4A10,SLC4A3,SLC4A8,SLC8A1,SLC9A9,STEAP3,STEAP4,TACR1,TF,TMP…
GO:0042327	GO BP	DOWN	positive regulation of phosphorylation	105	984	0.0026	ACE,ADCYAP1,ADRB2,AFAP1L2,AGAP2,AGT,ANKRD6,ANXA2,APLNR,AR,ATP2B4,BCAR3,BMP8B,BMPER,C1QTNF2,C3,C8orf4,CCL19,CCL2,CCL21,CCL5,CCND2,CCNL2,CCR7,CD40LG,CD44,CD74,CHRNA3,CLU,CNTN1,CSF1R,CYR61,DAB2,DFNA5,DOCK3,DRD2,EDNRB,EPHA4,ERBB3,F2RL1,FLT3,GCNT2,GHR,GPNMB,GRB10,GRM4,HCLS1,HLA-DRB1,HTR2C,IL18,IL23R,IL6R,IL6ST,IRAK2,KDR,KIAA1462,KIAA1804,KNDC1,KSR1,KSR2,LCP2,LEFTY1,LRRK2,MAP2K4,MAP3K12,MAP3K5,MAP3K6,M…
GO:0008285	GO BP	DOWN	negative regulation of cell population proliferation	77	669	0.0027	A4GNT,ADARB1,ADCYAP1,APOD,APOE,AR,BCL6,BMPR1B,CCL2,CD9,CHD5,COL18A1,CSF1R,CTNNBIP1,DFNA5,DLC1,DNAJB2,DRD2,ENPP3,ETS1,FABP3,FABP7,FAM65B,FBXO2,FRZB,GATA2,GPNMB,HLA-DRB1,IGFBP5,KCNK2,KIFAP3,KLF11,KLF4,MAGI2,MAPK11,MEF2C,MFN2,MSTN,MTSS1,MYC,MYO16,MYOCD,NDRG2,NDRG4,NGFR,NLRC3,NOTCH1,NOV,NTRK1,OGN,PDE5A,PLA2G2D,PMP22,PODN,PTH1R,PTN,PTPN14,PTPRM,RASSF5,SCG2,SERPINE2,SFRP1,SOX10,SPEG,SSTR1,STAT3,TENM1,T…
GO:0030516	GO BP	DOWN	regulation of axon extension	18	82	0.0027	APOE,CXCL12,DRAXIN,L1CAM,MACF1,MAPT,NRCAM,NRG1,NRP1,NTN1,PAFAH1B1,PLXNA4,POU4F2,SEMA3G,SEMA6D,TNR,TRPV2,ZFYVE27
GO:0045055	GO BP	DOWN	regulated exocytosis	79	691	0.0027	A2M,ACTN2,ALDOC,ANO6,ANXA2,ATP6V0A1,ATP8A1,BIN2,BPI,C3,CADPS,CD44,CD9,CHRNB4,CLEC12A,CLU,CRHBP,CRISPLD2,CTSH,CTSS,CYBB,DOC2B,DOCK2,FGL2,FUCA1,GSN,ITGAL,ITGB2,ITIH4,KCNAB2,LHFPL2,LYZ,MMP9,NCKAP1L,NFAM1,PCDH7,PCLO,PIK3CD,PIK3CG,PRKCD,PROS1,PRRT2,PTPRB,PTPRC,PTPRN2,QPCT,RAB26,RAB27A,RAB27B,RAB37,RASGRP1,RIMS1,RIMS3,RPH3A,SELL,SELP,SEPP1,SERPINB6,SNAP25,SNPH,SPTAN1,SYNGR1,SYNGR3,SYNJ1,SYT13,SYT17,SYT…
GO:0001558	GO BP	DOWN	regulation of cell growth	52	402	0.0028	AGT,AGTR1,AKAP6,APOE,ARHGEF11,BCL6,CLSTN1,CLSTN3,CPNE5,CPNE9,CRYAB,CXCL12,CYR61,DCC,DNAJB2,DRAXIN,EPB41L3,FBLN5,FRZB,IGFBP5,ITSN2,L1CAM,LEF1,LTBP4,MACF1,MAPT,MMP14,MYOCD,NOV,NRCAM,NRG1,NRP1,NTN1,PAFAH1B1,PLXNA4,POU4F2,RIMS1,SEMA3G,SEMA6D,SERPINE2,SFRP1,SGK1,SGK2,SPOCK1,SYT17,SYT2,TMC8,TNR,TRPV2,ULK2,ZC3H12D,ZFYVE27
GO:0043549	GO BP	DOWN	regulation of kinase activity	93	849	0.0028	ACE,ADARB1,ADCYAP1,ADRB2,AFAP1L2,AGAP2,AGT,APOE,ATP2B4,C1QTNF2,C8orf4,CCL19,CCL21,CCL5,CCND2,CCNL2,CCR7,CD40LG,CD74,CHRNA3,CLU,CSF1R,CYR61,DIRAS3,DOCK3,DRD2,DUSP3,EPHA4,ERBB3,FLT3,GHR,GP1BA,GRM4,HIPK3,HLA-DRB1,IL18,IL23R,IL6R,IRAK2,KIAA1804,KLF4,KSR1,LCP2,LRRC4,LRRK2,LRRTM4,MAP2K4,MAP3K12,MAP3K5,MAP3K6,MAPK11,MAPT,MDFIC,MEF2C,MST1R,MSTN,MUC20,MYOCD,NCKAP1L,NLRC5,NRG1,NTRK1,PDE5A,PDGFD,PIK3CG,PIK3…
GO:0071840	GO BP	DOWN	cellular component organization or biogenesis	450	5342	0.0028	A2M,ABCA5,ABCB1,ABCB4,ABI3BP,ABLIM2,ABLIM3,ACACB,ACHE,ACTN2,ADARB1,ADCY1,ADCYAP1,ADRB2,AGRN,AGT,AGTR1,AHI1,AHNAK,AKAP4,AKR1C1,ALCAM,ALS2CL,AMPH,ANK1,ANK3,ANKFY1,ANO4,ANO6,ANXA2,APBA1,APOD,APOE,AR,ARHGAP21,ARHGAP6,ARHGEF11,ARHGEF26,ARHGEF6,ARHGEF7,ARID1A,ATP13A2,ATP1B1,ATP6V0A1,ATP8A1,ATP8B1,ATP9A,AVIL,BAZ2B,BCL6,BIN2,BIRC3,BMPR1B,BOK,BTBD3,C11orf63,C1QTNF2,C3,C9orf24,CACNG2,CADM1,CADM2,CADM3,CADP…
GO:0019226	GO BP	DOWN	transmission of nerve impulse	14	53	0.0029	ANK3,CACNA1G,CACNG2,CACNG3,CNTNAP1,CNTNAP2,KCND2,KCNMB3,NRCAM,PAFAH1B1,SCN2A,SCN3A,SCN7A,SCN9A
GO:0006873	GO BP	DOWN	cellular ion homeostasis	69	584	0.003	ABCG2,ADCYAP1,AGT,AGTR1,AKAP6,APLNR,APOE,ATP13A2,ATP1A2,ATP1B1,ATP1B2,ATP2B4,ATP6V0A1,BDKRB2,BOK,C7,CALB1,CAPN3,CASQ2,CCL19,CCL21,CCL5,CCR7,CXCL12,CYBRD1,DRD2,EDNRB,F2RL1,F2RL2,GATA2,GNB1,GPR17,GPR29,GTF2I,HAP1,HEPH,HTR2C,ITPR3,KCNMA1,KEL,LCK,LPAR6,LRRK2,MYC,NPFF,P2RY10,PIK3CG,PKD1,PKHD1,PRND,PTH1R,PTPRC,RAMP3,SLC12A5,SLC24A2,SLC26A11,SLC40A1,SLC4A10,SLC4A3,SLC4A8,SLC8A1,SLC9A9,STEAP3,STEAP4,TACR…
GO:0008361	GO BP	DOWN	regulation of cell size	27	159	0.003	ANO6,APOE,CLCN6,CXCL12,DCC,DRAXIN,IL7R,KCNMA1,KEL,L1CAM,LRRC8C,MACF1,MAPT,NRCAM,NRG1,NRP1,NTN1,PAFAH1B1,PLXNA4,POU4F2,RAP1GAP2,SEMA3G,SEMA6D,TNR,TRPV2,ULK2,ZFYVE27
GO:0045665	GO BP	DOWN	negative regulation of neuron differentiation	32	205	0.003	APOE,DCC,DNM3,DPYSL3,DRAXIN,EDNRB,EFNB3,EPHA4,GFI1,ITM2C,JAG1,KANK1,KIAA0319,LRRK2,NGFR,NOTCH1,NOTCH3,NRP1,NTN1,PAFAH1B1,PMP22,POU4F2,RAP1GAP2,RGMA,SEMA3G,SEMA6D,SPOCK1,STMN2,TNR,ULK2,ZHX2,ZNF365
GO:1903708	GO BP	DOWN	positive regulation of hemopoiesis	29	177	0.003	BCL6,CCL19,CD74,CTNNBIP1,ETS1,FOS,GATA2,HCLS1,HLA-DRB1,IL18,IL23R,IL7,IL7R,ITPKB,JAG1,LEF1,MMP14,NCKAP1L,NFKBIZ,NLRP3,POU4F2,PRKCZ,RASGRP1,STAT3,TGFBR2,ZAP70,ZBTB16,ZBTB46,ZFP36L1
GO:0002429	GO BP	DOWN	immune response-activating cell surface receptor signaling pathway	35	234	0.0031	CD3G,CLEC10A,CLEC4E,FYB,HLA-DPA1,HLA-DPB1,HLA-DQA1,HLA-DQB1,HLA-DRA,HLA-DRB1,ITK,KLHL6,LCK,LCP2,MEF2C,MUC20,MYO1C,NCKAP1L,NFATC2,NFKBIZ,PAG1,PIK3CD,PIK3R1,PLD2,PRKACB,PRKCB,PRKCD,PTPN22,PTPRC,RFTN1,RFTN2,SLA2,TRAT1,WIPF2,ZAP70
GO:0006875	GO BP	DOWN	cellular metal ion homeostasis	61	499	0.0031	ABCG2,ADCYAP1,AGT,AGTR1,AKAP6,APLNR,APOE,ATP13A2,ATP1A2,ATP1B1,ATP1B2,ATP2B4,BDKRB2,BOK,C7,CALB1,CAPN3,CASQ2,CCL19,CCL21,CCL5,CCR7,CXCL12,CYBRD1,DRD2,EDNRB,F2RL1,F2RL2,GATA2,GNB1,GPR17,GPR29,GTF2I,HAP1,HEPH,HTR2C,ITPR3,KCNMA1,KEL,LCK,LPAR6,MYC,NPFF,P2RY10,PIK3CG,PKD1,PKHD1,PRND,PTH1R,PTPRC,RAMP3,SLC24A2,SLC40A1,SLC8A1,STEAP3,STEAP4,TACR1,TF,TMPRSS3,TRPA1,TTC7A
GO:0007169	GO BP	DOWN	transmembrane receptor protein tyrosine kinase signaling pathway	61	499	0.0031	ADRB2,AHI1,ANKS1A,ARHGEF7,ATP6V0A1,ATP6V1G2,BDKRB2,CD8A,CHRNA3,CNKSR1,CSF1R,CYBB,EFNB3,EPHA2,EPHA3,EPHA4,EPHA5,EPHB3,EPHB6,EPS15,ERBB3,FAT4,FLT3,FOXO1,GALNT3,GHR,GRB10,HAP1,ITK,KDR,LCK,LCP2,MMP9,MST1R,MTSS1,MUC20,MYO1C,NCKAP1L,NGFR,NRG1,NRP1,NTRK1,PAG1,PDGFD,PDK4,PIK3R1,PILRA,PLAT,PRLR,PTPRT,REPS2,SDC2,SGPL1,SLA2,STAT3,TEK,TRAT1,TXNIP,UBASH3B,ZAP70,ZFYVE27
GO:0006950	GO BP	DOWN	response to stress	290	3267	0.0032	A2M,ACADVL,ACHE,ADARB1,ADCYAP1,ADRB2,AFAP1L2,AGBL4,AGT,ANO1,ANO6,APOD,APOE,APOL2,AQP4,ARHGEF6,ARPP21,ATP13A2,ATP1B1,ATP2B4,BCL6,BDKRB2,BMPR1B,BOK,BPI,C1S,C3,C6orf89,C7,C8orf4,CA3,CAMK2A,CAMK2B,CAMK2G,CAMTA2,CAPN3,CCL19,CCL2,CCL21,CCL5,CCR7,CD160,CD40LG,CD44,CD48,CD6,CD74,CD84,CD9,CD96,CHST1,CIITA,CLDN1,CLEC10A,CLEC1A,CLEC4E,CLEC7A,CLU,COL18A1,CPEB2,CPEB4,CRHBP,CRYAB,CSF1R,CTNNBIP1,CXCL12,CXCR6,CY…
GO:0009636	GO BP	DOWN	response to toxic substance	58	468	0.0032	ADCYAP1,AHR,APOE,ATP1A2,CA3,CCL5,CDH1,CHRNA3,CHRNB4,CLDN1,CLIC2,CNR1,CRHBP,CRYAB,CYBB,DBH,DDC,DRD2,DUOX1,ETS1,FOS,FOXO1,GHR,GNAO1,GRIN3A,GSN,INMT,IPCEF1,KCNMA1,KDR,KIF1B,KLF2,KLF4,MAP1LC3A,MAP3K5,MSTN,NR4A2,NTRK1,NXNL2,PDGFD,PINK1,PON1,PRKCD,PXDNL,RGS9,SCN9A,SLC18A2,SLC8A1,STAT3,TACR1,TH,TNC,TNFAIP3,TRH,TRPA1,TRPM6,TXNIP,VCAM1
GO:0009887	GO BP	DOWN	animal organ morphogenesis	94	865	0.0032	ADARB1,AHI1,AR,ARID1A,BCAR3,BHLHE41,BMPR1B,CALB1,CCL2,COL18A1,COL27A1,COL2A1,CSF1R,CTNNBIP1,CTSH,CYR61,DLC1,EPHA2,FAT4,FMN1,FOXD1,FOXO1,FREM1,FRZB,GATA2,GATA6,GJA5,GNAO1,HAND1,HEG1,HOXA6,HOXC4,HOXC9,IGFBP5,IL7,ITGA8,JAG1,LEF1,LEFTY1,LFNG,LHFPL5,LRIG1,LRRK2,MAFB,MEF2C,MEGF11,MFN2,MMP14,MYC,MYLK,MYO15A,MYO5A,MYO7A,NDRG4,NOTCH1,NPY1R,NRG1,NRP1,NTN1,PAFAH1B1,PKD1,PTN,PTPRM,ROBO2,RORB,RUNX2,SDK1,SFRP1…
GO:0050772	GO BP	DOWN	positive regulation of axonogenesis	17	76	0.0032	CXCL12,L1CAM,MACF1,MAPT,NGFR,NRG1,NRP1,NTN1,PAFAH1B1,PLXNB3,PLXNC1,POU4F2,ROBO2,SHOX2,TRPV2,ZEB2,ZFYVE27
GO:0051347	GO BP	DOWN	positive regulation of transferase activity	73	630	0.0032	ACE,ADCYAP1,ADRB2,AFAP1L2,AGAP2,AGT,ATP2B4,C1QTNF2,C8orf4,CCL19,CCL21,CCL5,CCND2,CCNL2,CCR7,CD40LG,CD74,CHRNA3,CLU,CSF1R,CYR61,DOCK3,DRD2,EPHA4,ERBB3,FLT3,GHR,GRM4,HLA-DRB1,IL18,IL23R,IL6R,IRAK2,KIAA1804,KLF4,LCP2,LRRK2,MAP2K4,MAP3K12,MAP3K5,MAP3K6,MAPK11,MAPT,MDFIC,MEF2C,MST1R,MUC20,MYC,NCKAP1L,NRG1,NTRK1,PDE5A,PDGFD,PIK3CG,PIK3R5,PINK1,PKD1,PKIB,PRKACB,PRKAG2,PRKCD,PRKCZ,PRLR,PTPRC,RASGRP1,SASH…
GO:0007616	GO BP	DOWN	long-term memory	11	34	0.0033	ADCY1,APOE,BTBD9,CALB1,CCND2,CPEB3,DRD2,PJA2,PRKCZ,SGK1,TACR1
GO:0009306	GO BP	DOWN	protein secretion	24	134	0.0033	ADCYAP1,AGT,CAMK2G,CBLN4,CCL19,CCR7,CD40LG,F2RL1,FOXP1,LCP2,MC4R,MYO5A,NLRP3,NOTCH1,PAFAH1B1,PCLO,PCSK5,PTPRN2,RAB15,RAB26,RAB37,SCG2,SNCG,STEAP3
GO:0019220	GO BP	DOWN	regulation of phosphate metabolic process	161	1657	0.0033	ACE,ADARB1,ADCYAP1,ADRB2,AFAP1L2,AGAP2,AGT,AKAP6,ANKRD6,ANXA2,APLNR,APOE,AR,ATP2B4,BCAR3,BDKRB2,BMP8B,BMPER,C1QTNF2,C3,C8orf4,CAMTA1,CCL19,CCL2,CCL21,CCL5,CCND2,CCNL2,CCR7,CD40LG,CD44,CD74,CHRNA3,CLU,CNST,CNTN1,CSF1R,CYR61,DAB2,DFNA5,DIRAS3,DLC1,DLG2,DOCK3,DRD2,DUSP3,EDNRB,ELFN1,EPHA2,EPHA4,ERBB3,F2RL1,FABP3,FLT3,FOXO1,GCNT2,GHR,GP1BA,GPNMB,GRB10,GRM4,GUCA1A,HCLS1,HIPK3,HLA-DRB1,HRH1,HTR2C,IL18,I…
GO:0098655	GO BP	DOWN	cation transmembrane transport	81	720	0.0033	ANO1,ANO6,ASIC2,ATP13A2,ATP1A2,ATP1B1,ATP1B2,ATP2A3,ATP2B4,ATP6V0A1,ATP6V1G2,ATP8A1,CACNA1D,CACNA1G,CACNA2D3,CACNG2,CACNG3,CAPS2,CCL19,CCL21,CCR7,CHRNA3,CHRNB4,DRD2,ENSG00000279362,GRIA2,GRIN3A,HTR2C,ITPR3,KCNAB2,KCNC4,KCND2,KCNG1,KCNIP4,KCNJ10,KCNK10,KCNK2,KCNMA1,KCNMB3,KCNN3,KCNQ3,LCK,MCOLN3,NALCN,NIPA1,PKD1,PTPRC,SCN2A,SCN3A,SCN4B,SCN7A,SCN9A,SERINC1,SLC12A1,SLC12A5,SLC12A6,SLC18A1,SLC18A2,SLC…
GO:0010811	GO BP	DOWN	positive regulation of cell-substrate adhesion	21	109	0.0035	ABI3BP,CCL21,CCR7,COL16A1,CYR61,ECM2,EDIL3,EGFLAM,FMN1,KDR,NID1,NRP1,PRKCZ,PTN,RREB1,SFRP1,SMOC2,SPOCK2,TEK,UTRN,WNT4
GO:0019221	GO BP	DOWN	cytokine-mediated signaling pathway	75	655	0.0035	ANXA2,BCL6,BIRC3,CAMK2A,CAMK2B,CAMK2G,CCL19,CCL2,CCL21,CCL5,CCR7,CD40LG,CD44,CD74,CIITA,CSF1R,CSF2RA,CXCL12,CXCR6,DUOX1,F3,FLT3,FOS,FOXO1,GHR,GP1BA,GPR17,GPR29,HLA-DPA1,HLA-DPB1,HLA-DQA1,HLA-DQB1,HLA-DRA,HLA-DRB1,IL13RA1,IL18,IL18R1,IL23R,IL2RB,IL2RG,IL32,IL6R,IL6ST,IL7,IL7R,IRAK2,IRF8,ITGB2,LCP1,LIFR,LRRC4,LRRTM4,LTB,MMP9,MST1R,MYC,NGFR,PIK3CD,PIK3R1,PODN,PODNL1,PRKCD,PRLR,PTPRZ1,RNASEL,RORA,STA…
GO:0031290	GO BP	DOWN	retinal ganglion cell axon guidance	8	17	0.0035	ALCAM,BMPR1B,EPHB3,NRCAM,NRP1,POU4F2,PTPRM,ROBO2
GO:0002790	GO BP	DOWN	peptide secretion	26	153	0.0037	ADCYAP1,AGT,CAMK2G,CBLN4,CCL19,CCR7,CD40LG,F2RL1,FOXP1,LCP2,LTBP4,MC4R,MYO5A,NLRP3,NOTCH1,NPFF,PAFAH1B1,PCLO,PCSK5,PTPRN2,RAB15,RAB26,RAB37,SCG2,SNCG,STEAP3
GO:0030336	GO BP	DOWN	negative regulation of cell migration	35	237	0.0037	ADARB1,APOD,APOE,CCL2,CCL21,CXCL12,DLC1,DPYSL3,DRD2,FAM65B,GCSAM,IGFBP5,JAG1,KANK1,KLF4,MAGI2,MEF2C,MEOX2,MYOCD,NAV3,NDRG4,NOTCH1,NOV,NRG1,PLXNB3,PODN,PTGER4,PTN,PTPRM,SEMA6D,SFRP1,SRGAP1,STAT3,TMEFF2,WNT4
GO:0043066	GO BP	DOWN	negative regulation of apoptotic process	93	859	0.0037	ADCYAP1,AGAP2,AHI1,AMIGO2,APOE,AR,ASIC2,BCL6,BDKRB2,BIRC3,BOK,C8orf4,CAPN3,CCL19,CCL2,CCL21,CCL5,CCND2,CCR7,CD40LG,CD44,CD74,CLU,COL2A1,CPEB4,CRYAB,CSF1R,CTSH,CXCL12,CYR61,DAB2,DAPK1,DOCK8,DRAXIN,EDNRB,ERBB3,EYA4,FAIM2,FAM134B,FOXO1,FOXP1,GATA2,GATA6,HCLS1,HIPK3,IL2RB,IL6ST,IL7,IL7R,ITPKB,KDR,KIFAP3,KLF4,LEF1,LRRK2,MAP2K4,MAP3K12,MEF2C,MMP9,MPZ,MYC,MYOCD,NCKAP1L,NGFR,NOTCH1,NR4A2,NRG1,NRP1,NTRK1,…
GO:0043408	GO BP	DOWN	regulation of MAPK cascade	80	712	0.0037	ADCYAP1,ADRB2,ANKRD6,APOE,AR,BMP8B,BMPER,C1QTNF2,CCL19,CCL2,CCL21,CCL5,CCR7,CD40LG,CD44,CD74,CSF1R,CYR61,DFNA5,DRD2,DUSP3,EPHA2,EPHA4,F2RL1,FLT3,FOXO1,GCNT2,GHR,GPNMB,GRM4,HIPK3,HLA-DRB1,HTR2C,IL6R,IRAK2,KDR,KIAA1462,KIAA1804,KLF4,KSR1,KSR2,LEFTY1,LRRK2,MAP2K4,MAP3K12,MAP3K5,MAP3K6,MAPK11,MDFIC,MEF2C,MST1R,MSTN,MUC20,MYC,NDRG2,NDRG4,NOTCH1,NRG1,NRP1,NTRK1,PAFAH1B1,PDE5A,PDGFD,PIK3CG,PIK3R5,PINK1,…
GO:0002449	GO BP	DOWN	lymphocyte mediated immunity	23	127	0.0038	C1S,C3,C7,CD40LG,CD74,CD8A,CLU,CTSH,GAPT,GPR29,HLA-DQB1,HLA-DRB1,IL18,JAG1,KLRD1,LYST,MASP2,PRKCD,RAB27A,RFTN1,SLA2,TLR8,ULBP2
GO:0050878	GO BP	DOWN	regulation of body fluid levels	59	483	0.0038	A2M,ADCY1,ADCY2,ADTRP,ANO6,ANXA2,APLNR,APOE,AQP4,C11orf63,CD40LG,CD9,CLDN1,DGKA,DGKB,DOCK8,DOCK9,DRD2,EDNRB,F2RL1,F2RL2,F3,GATA2,GATA6,GJA5,GNB1,GNG2,GP1BA,HEG1,ITPR3,KLKB1,LCK,LCP2,MFN2,PAPSS2,PDGFD,PEAR1,PIK3CD,PIK3CG,PIK3R1,PIK3R5,PLAT,PRKACB,PRKCB,PRKCD,PRLR,PROS1,RAB27A,SELP,SERPINA5,SERPINE2,SLC22A4,SLC29A1,TACR1,TFAP2B,TP63,TSPAN32,UBASH3B,ZFPM2
GO:0002791	GO BP	DOWN	regulation of peptide secretion	56	452	0.0039	ACHE,ADCYAP1,ANO1,ARHGEF7,ATP13A2,CACNA1D,CADM1,CCL19,CCL5,CCR7,CD2,CD40LG,CD74,CLEC4E,CNR1,CRHBP,CRTAM,CSF1R,DOC2B,DPP4,DRD2,EPHA5,F2RL1,FOXP1,GJA5,HLA-DRB1,HTR2C,ITPR3,LRRK2,MAPK11,NLRP1,NLRP3,NNAT,NOV,NPFF,PRKCZ,PTGER4,PTPN22,RASGRP1,RPH3AL,SFRP1,SNAP25,SPTBN1,SRCIN1,STXBP5,STXBP5L,SYBU,SYT7,SYT9,TCF7L2,TFAP2B,TLR8,TNFRSF9,TRH,TTN,VSNL1
GO:0045765	GO BP	DOWN	regulation of angiogenesis	39	277	0.0039	AGT,AGTR1,APLNR,BMPER,C3,CCBE1,CTSH,CYBB,EPHA2,ERAP1,ETS1,F3,GATA2,GATA6,GPNMB,GTF2I,ITGB2,ITGB8,KDR,KIAA1462,KLF2,KLF4,MEOX2,NGFR,NOTCH1,NRP1,NTRK1,PRKCB,PTN,PTPRM,SASH1,SEMA3E,SFRP1,SMOC2,STAT3,TEK,TGFBR2,TNFAIP3,TSPAN12
GO:0050954	GO BP	DOWN	sensory perception of mechanical stimulus	27	163	0.0039	ASIC2,ATP8B1,CACNA1D,COL11A2,COL2A1,CXCL12,DFNA5,EYA4,FAM65B,HOMER2,LHFPL5,LRIG1,MYO15A,MYO6,MYO7A,NTRK1,OTOA,POU4F2,SERPINB6,SERPINE2,SLC1A3,SOBP,SRRM4,TFAP2A,TH,TMPRSS3,TRPA1
GO:0060548	GO BP	DOWN	negative regulation of cell death	101	953	0.0039	ADCYAP1,AGAP2,AHI1,AMIGO2,APOE,AR,ASIC2,ATP13A2,BCL6,BDKRB2,BIRC3,BOK,C8orf4,CAPN3,CCL19,CCL2,CCL21,CCL5,CCND2,CCR7,CD40LG,CD44,CD74,CLU,COL2A1,CPEB4,CRYAB,CSF1R,CTSH,CXCL12,CYR61,DAB2,DAPK1,DOCK8,DRAXIN,DRD2,EDNRB,ERBB3,EYA4,FAIM2,FAM134B,FOXO1,FOXP1,GATA2,GATA6,GPNMB,HCLS1,HIPK3,IL2RB,IL6ST,IL7,IL7R,ITPKB,KDR,KIFAP3,KLF4,LEF1,LRRK2,MAP2K4,MAP3K12,MEF2C,MMP9,MPZ,MYC,MYOCD,NCKAP1L,NCOA7,NGFR,NOTC…
GO:1903305	GO BP	DOWN	regulation of regulated secretory pathway	21	111	0.0041	CACNA1G,CD84,DOC2B,F2RL1,GATA2,ITGB2,LRRK2,NOTCH1,RAB15,RAB27A,RIMS1,RIMS3,RPH3A,RPH3AL,SYT13,SYT17,SYT2,SYT5,SYT7,SYT9,SYTL5
GO:0051093	GO BP	DOWN	negative regulation of developmental process	97	910	0.0043	ABCA5,ADCYAP1,ADRB2,AGT,ANXA2,APOE,BCL6,BHLHE41,CAPN3,CD74,CETP,DCC,DNM3,DPYSL3,DRAXIN,EDNRB,EFNB3,EPHA4,FOXO1,FRZB,GATA2,GFI1,GPR171,GTF2I,IGFBP5,IL18,ITM2C,ITPKB,JAG1,KANK1,KCNK2,KIAA0319,KLF2,KLF4,LEF1,LFNG,LRRK2,MAFB,MAPK11,MAPT,MEOX2,MSTN,MYC,MYOCD,NFATC2,NGFR,NOTCH1,NOTCH3,NOV,NRG1,NRP1,NTN1,PAFAH1B1,PIK3R1,PINK1,PMP22,POU4F2,PRDM16,PRKACB,PTN,PTPRM,RAP1GAP2,RGMA,ROBO2,RORA,RORB,RUNX1T1,S10…
GO:0051961	GO BP	DOWN	negative regulation of nervous system development	39	279	0.0044	ADCYAP1,APOE,DCC,DNM3,DPYSL3,DRAXIN,EDNRB,EFNB3,EPHA4,GFI1,ITM2C,JAG1,KANK1,KIAA0319,LRRK2,NGFR,NOTCH1,NOTCH3,NRG1,NRP1,NTN1,PAFAH1B1,PMP22,POU4F2,PRKACB,PTN,RAP1GAP2,RGMA,ROBO2,SEMA3G,SEMA6D,SOX10,SPOCK1,STAT3,STMN2,TNR,ULK2,ZHX2,ZNF365
GO:0001932	GO BP	DOWN	regulation of protein phosphorylation	136	1370	0.0045	ACE,ADARB1,ADCYAP1,ADRB2,AFAP1L2,AGT,ANKRD6,ANXA2,APLNR,APOE,AR,ATP2B4,BCAR3,BDKRB2,BMP8B,BMPER,C1QTNF2,C3,C8orf4,CCL19,CCL2,CCL21,CCL5,CCND2,CCNL2,CCR7,CD40LG,CD44,CD74,CHRNA3,CLU,CNTN1,CSF1R,CYR61,DAB2,DFNA5,DIRAS3,DOCK3,DRD2,DUSP3,EDNRB,EPHA2,EPHA4,ERBB3,F2RL1,FLT3,FOXO1,GCNT2,GHR,GP1BA,GPNMB,GRM4,HCLS1,HIPK3,HLA-DRB1,HTR2C,IL18,IL23R,IL6R,IL6ST,IRAK2,ITGB2,ITPKB,KDR,KIAA1462,KIAA1804,KLF4,KND…
GO:0045807	GO BP	DOWN	positive regulation of endocytosis	23	129	0.0045	AHI1,ANKFY1,ANO6,ANXA2,APOE,C3,CALY,CCL19,CCL2,CCL21,CLU,DAB2,DOCK2,DRD2,F2RL1,GATA2,LDLRAP1,LRRK2,MAGI2,NCKAP1L,RAB27A,SELE,TF
GO:0050768	GO BP	DOWN	negative regulation of neurogenesis	37	260	0.0045	ADCYAP1,APOE,DCC,DNM3,DPYSL3,DRAXIN,EDNRB,EFNB3,EPHA4,GFI1,ITM2C,JAG1,KANK1,KIAA0319,LRRK2,NGFR,NOTCH1,NOTCH3,NRG1,NRP1,NTN1,PAFAH1B1,PMP22,POU4F2,PTN,RAP1GAP2,RGMA,SEMA3G,SEMA6D,SOX10,SPOCK1,STAT3,STMN2,TNR,ULK2,ZHX2,ZNF365
GO:0098662	GO BP	DOWN	inorganic cation transmembrane transport	71	618	0.0045	ANO6,ASIC2,ATP13A2,ATP1A2,ATP1B1,ATP1B2,ATP2A3,ATP2B4,ATP6V0A1,ATP6V1G2,CACNA1D,CACNA1G,CACNA2D3,CACNG2,CACNG3,CAPS2,CCL19,CCL21,CCR7,DRD2,ENSG00000279362,GRIN3A,HTR2C,ITPR3,KCNAB2,KCNC4,KCND2,KCNG1,KCNIP4,KCNJ10,KCNK10,KCNK2,KCNMA1,KCNMB3,KCNN3,KCNQ3,LCK,MCOLN3,NALCN,NIPA1,PKD1,PTPRC,SCN2A,SCN3A,SCN4B,SCN7A,SCN9A,SLC12A1,SLC12A5,SLC12A6,SLC1A3,SLC24A2,SLC40A1,SLC47A1,SLC4A10,SLC4A3,SLC4A8,SLC6A1…
GO:0006883	GO BP	DOWN	cellular sodium ion homeostasis	7	13	0.0046	AGT,ATP1A2,ATP1B1,ATP1B2,C7,SLC8A1,TMPRSS3
GO:0001508	GO BP	DOWN	action potential	20	104	0.0047	AKAP6,AKAP7,ANK3,ATP1A2,ATP1B1,CACNA1D,CACNA1G,CHRNB4,CNTNAP1,GJA5,KCND2,KCNMB3,NALCN,NRCAM,SCN2A,SCN3A,SCN4B,SCN7A,SCN9A,SLC8A1
GO:0001822	GO BP	DOWN	kidney development	36	251	0.0048	ACE,AGT,AGTR1,AHI1,BMPER,CALB1,COL4A4,CTNNBIP1,CTSH,EPHA4,FAT4,FMN1,FOXD1,ITGA8,JAG1,KIRREL3,LRRK2,MAGI2,MEF2C,MTSS1,MYC,NID1,NOTCH1,NOTCH3,NRP1,PCSK5,PKD1,PKHD1,ROBO2,SFRP1,SGPL1,TEK,TFAP2A,TFAP2B,WNT4,ZBTB16
GO:0002683	GO BP	DOWN	negative regulation of immune system process	53	425	0.0048	A2M,ADCYAP1,APOD,BCL6,BPI,CCL2,CCL21,CD74,CD84,CD96,CNR1,CXCL12,DRD2,DUSP3,ENPP3,F2RL1,FAM65B,GATA2,GCSAM,GPNMB,GPR17,GPR171,HLA-DRB1,IL7R,ITPKB,MAFB,MYC,NLRC3,NLRC5,NOTCH1,NOV,PAG1,PDE5A,PIK3R1,PLA2G2D,PRDM16,PTGER4,PTPN22,PTPRC,RNF125,SFRP1,SLA2,TBC1D10C,TMEM176A,TMEM176B,TNFAIP3,TSPAN32,UBASH3A,UBASH3B,ZBTB16,ZBTB46,ZFP36,ZFP36L1
GO:0006816	GO BP	DOWN	calcium ion transport	35	242	0.005	ANO6,ATP13A2,ATP2A3,ATP2B4,BSPRY,CACNA1D,CACNA1G,CACNA2D3,CACNG2,CACNG3,CALCRL,CAMK2A,CAMK2G,CAPS2,CCL19,CCL21,CCL5,CCR7,DRD2,ENSG00000279362,GRIN3A,HTR2C,ITPR3,LCK,MCOLN3,NALCN,PKD1,PTPRC,RAMP3,SLC24A2,SLC8A1,TRPA1,TRPM3,TRPM6,TRPV2
GO:0021952	GO BP	DOWN	central nervous system projection neuron axonogenesis	9	24	0.005	ADARB1,DCC,EPHA4,EPHB3,NR4A2,PAFAH1B1,PLXNA4,SZT2,ZEB2
GO:0045927	GO BP	DOWN	positive regulation of growth	36	252	0.005	ACACB,AGRN,AKAP6,CAPN3,CPNE5,CPNE9,CXCL12,DRD2,GATA6,GHR,GPR21,IL7,ITSN2,L1CAM,LEF1,MACF1,MAPT,MEF2C,MMP14,NOTCH1,NRG1,NRP1,NTN1,PAFAH1B1,POU4F2,RFTN1,RIMS1,SFRP1,SOX15,SYT17,SYT2,TGFBR2,TGFBR3,TRPV2,ZFPM2,ZFYVE27
GO:0055082	GO BP	DOWN	cellular chemical homeostasis	75	665	0.005	ABCG2,ADCYAP1,AGT,AGTR1,AKAP6,APLNR,APOE,ATP13A2,ATP1A2,ATP1B1,ATP1B2,ATP2B4,ATP6V0A1,BDKRB2,BOK,C7,CALB1,CAPN3,CASQ2,CCL19,CCL21,CCL5,CCR7,CXCL12,CYBRD1,DRD2,EDNRB,F2RL1,F2RL2,FOXO1,GATA2,GNB1,GPR17,GPR29,GTF2I,HAP1,HEPH,HTR2C,ITPR3,KCNMA1,KEL,LCK,LPAR6,LRRK2,MYC,NPFF,P2RY10,PIK3CG,PIK3R1,PKD1,PKHD1,PRND,PTH1R,PTPRC,PTPRN2,RAMP3,SLC12A5,SLC24A2,SLC26A11,SLC29A1,SLC40A1,SLC4A10,SLC4A3,SLC4A8,SLC8…
GO:0043410	GO BP	DOWN	positive regulation of MAPK cascade	61	512	0.0051	ADCYAP1,ADRB2,ANKRD6,AR,BMPER,C1QTNF2,CCL19,CCL2,CCL21,CCL5,CCR7,CD40LG,CD44,CD74,CSF1R,DFNA5,DRD2,EPHA4,F2RL1,FLT3,GCNT2,GHR,GPNMB,GRM4,HLA-DRB1,HTR2C,IL6R,IRAK2,KDR,KIAA1462,KIAA1804,KSR1,KSR2,LRRK2,MAP2K4,MAP3K12,MAP3K5,MAP3K6,MAPK11,MDFIC,MEF2C,MST1R,MUC20,NDRG4,NOTCH1,NRG1,NRP1,NTRK1,PDE5A,PDGFD,PIK3CG,PIK3R5,PJA2,PRKCZ,PTPN22,RAMP3,RASGRP1,SASH1,TEK,TENM1,ZEB2
GO:0014066	GO BP	DOWN	regulation of phosphatidylinositol 3-kinase signaling	19	97	0.0053	AGT,CCL5,ERBB3,F2RL1,FLT3,HCLS1,IL18,KDR,KLF4,NLRC3,NRG1,PDGFD,PIK3IP1,PIP5K1B,PPP2R5B,RASGRP1,SELP,SERPINE2,TEK
GO:2000146	GO BP	DOWN	negative regulation of cell motility	36	253	0.0053	ADARB1,APOD,APOE,CCL2,CCL21,CXCL12,DLC1,DPYSL3,DRD2,FAM65B,GCSAM,IGFBP5,JAG1,KANK1,KLF4,MAGI2,MEF2C,MEOX2,MYOCD,NAV3,NDRG4,NOTCH1,NOV,NRG1,PLXNB3,PODN,PTGER4,PTN,PTPRM,SEMA6D,SFRP1,SPOCK3,SRGAP1,STAT3,TMEFF2,WNT4
GO:0090257	GO BP	DOWN	regulation of muscle system process	33	224	0.0054	ADRB2,AGT,AKAP6,ATP1A2,ATP1B1,ATP2B4,CALCRL,CAMK2B,CAMK2G,CASQ2,CHRNA3,CHRNB4,CLIC2,DOCK4,DSC2,FOXO1,GJA5,GTF2I,IGFBP5,IL6ST,KLF4,MLIP,MSTN,MYOCD,NOS1AP,NOTCH1,PDE5A,PIK3CG,SLC8A1,TACR1,TNFRSF1B,TNNI3K,UTRN
GO:1901379	GO BP	DOWN	regulation of potassium ion transmembrane transport	16	73	0.0054	ACTN2,AKAP6,AKAP7,ANK3,ANO6,ATP1B1,ATP1B2,CACNA1D,CASQ2,DPP6,KCNAB2,KCNG1,KCNIP4,KEL,NOS1AP,VAMP2
GO:0032252	GO BP	DOWN	secretory granule localization	6	9	0.0055	KIF1B,KIF5A,MYO5A,PIK3CG,RASGRP1,SYBU
GO:0017158	GO BP	DOWN	regulation of calcium ion-dependent exocytosis	15	66	0.0059	CACNA1G,DOC2B,LRRK2,NOTCH1,RIMS1,RIMS3,RPH3A,RPH3AL,SYT13,SYT17,SYT2,SYT5,SYT7,SYT9,SYTL5
GO:0034330	GO BP	DOWN	cell junction organization	30	197	0.006	ACTN2,ARHGAP6,CADM1,CADM2,CADM3,CD9,CDH1,CDH12,CDH18,CDH6,CDH7,CDH9,CLDN1,CNTNAP1,CSF1R,DLC1,DST,EPB41L3,F11R,F2RL1,GJA5,HEG1,LAMA3,OCLN,OPHN1,PLEC,POF1B,SDK1,TLN2,TNS1
GO:0046677	GO BP	DOWN	response to antibiotic	41	305	0.006	ADCY1,ADCY2,ADCYAP1,AHR,CA3,CIITA,CLDN1,CNR1,CRHBP,CRYAB,CYBB,DBH,DRD2,ETS1,FOXO1,GHR,GNAI1,GNAO1,GRIN3A,GSN,HID1,KLF2,KLF4,MAP1LC3A,MAP3K5,MEF2C,MSTN,PDGFD,PLA2G4A,PRKCD,SLC1A3,SLC8A1,STAT3,TACR1,TH,TNC,TNFAIP3,TRH,TRPA1,TXNIP,VCAM1
GO:1901890	GO BP	DOWN	positive regulation of cell junction assembly	10	31	0.006	AGT,CLDN1,COL16A1,FMN1,KDR,NPHP1,NRP1,SFRP1,TEK,WNT4
GO:0035725	GO BP	DOWN	sodium ion transmembrane transport	26	160	0.0062	ANO6,ASIC2,ATP1A2,ATP1B1,ATP1B2,CACNA1G,CAPS2,NALCN,SCN2A,SCN3A,SCN4B,SCN7A,SCN9A,SLC12A1,SLC1A3,SLC24A2,SLC4A10,SLC4A3,SLC4A8,SLC6A1,SLC6A12,SLC6A13,SLC6A17,SLC6A2,SLC8A1,SLC9A9
GO:0045596	GO BP	DOWN	negative regulation of cell differentiation	76	683	0.0063	ABCA5,ADCYAP1,APOE,BCL6,BHLHE41,CAPN3,CD74,CETP,DCC,DNM3,DPYSL3,DRAXIN,EDNRB,EFNB3,EPHA4,FOXO1,FRZB,GATA2,GFI1,GPR171,IGFBP5,IL18,ITM2C,ITPKB,JAG1,KANK1,KIAA0319,LRRK2,MAFB,MSTN,MYC,MYOCD,NFATC2,NGFR,NOTCH1,NOTCH3,NOV,NRG1,NRP1,NTN1,PAFAH1B1,PIK3R1,PMP22,POU4F2,PRDM16,PTN,RAP1GAP2,RGMA,RORA,RORB,RUNX1T1,S100B,SEMA3G,SEMA6D,SFRP1,SOX10,SOX6,SPOCK1,STAT3,STMN2,TMEM176A,TMEM176B,TNR,TP63,UBASH3B,ULK…
GO:0002768	GO BP	DOWN	immune response-regulating cell surface receptor signaling pathway	37	266	0.0064	CD3G,CLEC10A,CLEC4E,FCER1A,FOS,FYB,HLA-DPA1,HLA-DPB1,HLA-DQA1,HLA-DQB1,HLA-DRA,HLA-DRB1,ITK,KLHL6,LCK,LCP2,MEF2C,MUC20,MYO1C,NCKAP1L,NFATC2,NFKBIZ,PAG1,PIK3CD,PIK3R1,PLD2,PRKACB,PRKCB,PRKCD,PTPN22,PTPRC,RFTN1,RFTN2,SLA2,TRAT1,WIPF2,ZAP70
GO:1904018	GO BP	DOWN	positive regulation of vasculature development	28	179	0.0064	AGTR1,APLNR,BMPER,C3,CCBE1,CTSH,CYBB,ERAP1,ETS1,F3,GATA2,GATA6,ITGB2,ITGB8,KDR,KIAA1462,KLF4,MYOCD,NOTCH1,NRP1,NTRK1,PDGFD,PRKCB,SASH1,SMOC2,STAT3,TEK,TGFBR2
GO:0015850	GO BP	DOWN	organic hydroxy compound transport	23	134	0.0067	ABCA5,ABCC3,ABCG2,ABCG4,AKR1C1,APOE,ATP8B1,CADPS,CETP,CLU,LDLRAP1,OSBPL3,OSBPL7,OSBPL9,SERAC1,SLC18A1,SLC18A2,SLC22A3,SLC6A2,SLCO1C1,SLCO2B1,STX12,SYT7
GO:0050727	GO BP	DOWN	regulation of inflammatory response	44	338	0.0067	A2M,ADCYAP1,AGT,AGTR1,APOD,APOE,BCL6,BIRC3,C1S,C3,C7,CALCRL,CCL5,CCR7,CD6,CLU,CNR1,DNASE1L3,EDNRB,ENPP3,ETS1,FOXP1,GPR17,HLA-DRB1,IL18,IL6ST,ITGB2,KLF4,KLKB1,LRRK2,NLRC3,NLRP1,NLRP3,NOV,PIK3CG,PRKCD,PROS1,PTGER4,RORA,SELE,SIGLEC10,TEK,TNFAIP3,TNFRSF1B
GO:0070588	GO BP	DOWN	calcium ion transmembrane transport	29	189	0.0067	ANO6,ATP13A2,ATP2A3,ATP2B4,CACNA1D,CACNA1G,CACNA2D3,CACNG2,CACNG3,CAPS2,CCL19,CCL21,CCR7,DRD2,ENSG00000279362,GRIN3A,HTR2C,ITPR3,LCK,MCOLN3,NALCN,PKD1,PTPRC,SLC24A2,SLC8A1,TRPA1,TRPM3,TRPM6,TRPV2
GO:0071396	GO BP	DOWN	cellular response to lipid	58	486	0.0067	ABCB4,ADCY1,ADCY2,ADCYAP1,ADTRP,AHR,AR,ARID1A,ATP1A2,BPI,CALCOCO1,CCDC62,CCL2,CCL5,CD6,CLDN1,CRHBP,EDNRB,EPHA3,FLT3,FOXO1,GFI1,GNAI1,GNB1,GNG2,IL18,IRAK2,IRF8,KLF4,LEF1,MEF2C,MSTN,NLRP3,NR3C1,NR3C2,NR4A2,OSBPL7,PDK4,PID1,POU4F2,PTGER4,PTN,PTPN22,RAMP3,RHOXF1,RORA,RORB,SFRP1,SOX10,SSTR1,THRA,TNC,TNFAIP3,TNFRSF1B,WNT9A,ZFP36,ZFP36L1,ZFP36L2
GO:1903706	GO BP	DOWN	regulation of hemopoiesis	51	412	0.0069	ACE,BCL6,C8orf4,CCL19,CD2,CD74,CTNNBIP1,ETS1,FOS,FOXP1,GATA2,GP1BA,GPR171,HCLS1,HLA-DRB1,IL18,IL23R,IL7,IL7R,ITPKB,JAG1,LEF1,MAFB,MEF2C,MMP14,MYC,NCKAP1L,NFAM1,NFATC2,NFKBIZ,NLRP3,NOTCH1,PIK3R1,POU4F2,PRDM16,PRKCB,PRKCZ,RASGRP1,SFRP1,SOX13,STAT3,TGFBR2,TMEM176A,TMEM176B,UBASH3B,ZAP70,ZBTB16,ZBTB46,ZFP36,ZFP36L1,ZFP36L2
GO:0007596	GO BP	DOWN	blood coagulation	39	288	0.0071	A2M,ANO6,CD40LG,CD9,DGKA,DGKB,DOCK8,DOCK9,F2RL1,F2RL2,F3,GATA2,GATA6,GNB1,GNG2,GP1BA,ITPR3,KLKB1,LCK,LCP2,MFN2,PAPSS2,PDGFD,PEAR1,PIK3CD,PIK3CG,PIK3R1,PIK3R5,PLAT,PRKACB,PRKCB,PRKCD,PROS1,RAB27A,SERPINA5,SERPINE2,TSPAN32,UBASH3B,ZFPM2
GO:0055074	GO BP	DOWN	calcium ion homeostasis	50	402	0.0071	ADCYAP1,AGT,AGTR1,AKAP6,APLNR,APOE,ATP13A2,ATP1A2,ATP1B1,ATP2B4,BDKRB2,BOK,CALB1,CAPN3,CAPS2,CASQ2,CCL19,CCL21,CCL5,CCR7,CXCL12,DRD2,EDNRB,F2RL1,F2RL2,GATA2,GNB1,GPR17,GPR29,GTF2I,HAP1,HTR2C,ITPR3,KEL,LCK,LPAR6,NPFF,P2RY10,PIK3CG,PKD1,PKHD1,PTH1R,PTPRC,RAMP3,SLC24A2,SLC8A1,SNX10,TACR1,TFAP2B,TRPA1
GO:0050806	GO BP	DOWN	positive regulation of synaptic transmission	22	126	0.0072	ADCYAP1,ADRB2,CLSTN1,CLSTN3,DRD2,HAP1,ITPR3,LAMA2,NTRK1,PINK1,PRKCZ,PTN,RAB3B,RIMS1,S100B,SERPINE2,SLC1A3,SLC24A2,SNAP25,TACR1,TNR,VAMP2
GO:0043266	GO BP	DOWN	regulation of potassium ion transport	18	92	0.0073	ACTN2,ADCYAP1,AKAP6,AKAP7,ANK3,ANO6,ATP1B1,ATP1B2,CACNA1D,CASQ2,DPP6,DRD2,KCNAB2,KCNG1,KCNIP4,KEL,NOS1AP,VAMP2
GO:0010738	GO BP	DOWN	regulation of protein kinase A signaling	9	26	0.0076	ADRB2,AKAP4,AKAP6,AKAP7,C8orf4,LRRK2,PJA2,RAMP3,SPHKAP
GO:0042325	GO BP	DOWN	regulation of phosphorylation	142	1465	0.0077	ACE,ADARB1,ADCYAP1,ADRB2,AFAP1L2,AGAP2,AGT,ANKRD6,ANXA2,APLNR,APOE,AR,ATP2B4,BCAR3,BDKRB2,BMP8B,BMPER,C1QTNF2,C3,C8orf4,CCL19,CCL2,CCL21,CCL5,CCND2,CCNL2,CCR7,CD40LG,CD44,CD74,CHRNA3,CLU,CNTN1,CSF1R,CYR61,DAB2,DFNA5,DIRAS3,DOCK3,DRD2,DUSP3,EDNRB,EPHA2,EPHA4,ERBB3,F2RL1,FLT3,FOXO1,GCNT2,GHR,GP1BA,GPNMB,GRB10,GRM4,HCLS1,HIPK3,HLA-DRB1,HTR2C,IL18,IL23R,IL6R,IL6ST,IRAK2,ITGB2,ITPKB,KDR,KIAA1462,KIAA1…
GO:0045773	GO BP	DOWN	positive regulation of axon extension	11	39	0.0077	CXCL12,L1CAM,MACF1,MAPT,NRG1,NRP1,NTN1,PAFAH1B1,POU4F2,TRPV2,ZFYVE27
GO:0010035	GO BP	DOWN	response to inorganic substance	58	491	0.0081	ADCY1,ANK3,ATP13A2,ATP2B4,CACNA1G,CACNG2,CAPN3,CASQ2,CCL19,CCR7,CD9,CDH1,CLDN1,COL18A1,CPNE2,CRHBP,CRYAB,CYBB,CYBRD1,DLG2,DRD2,ETS1,FOS,FOSB,FOXO1,GNAO1,GSN,GUCA1A,ITPKB,ITPR3,KCNMA1,KCNMB3,KDR,KLF2,KLF4,LRRK2,MAP1LC3A,MAP3K5,MAPT,MEF2C,MMP9,NTRK1,PDGFD,PINK1,PON1,PRKCD,SLC40A1,SLC8A1,TACR1,TF,TFAP2A,TFAP2B,TH,TNFAIP3,TRPA1,TTN,TXNIP,VCAM1
GO:0010604	GO BP	DOWN	positive regulation of macromolecule metabolic process	271	3081	0.0081	ABLIM3,ACE,ACTN2,ADCYAP1,ADRB2,ADTRP,AFAP1L2,AGRN,AGT,AGTR1,AHI1,AHR,AKAP6,ANK3,ANKIB1,ANKRD6,ANXA2,APLNR,APOE,AR,ARHGEF11,ARID1A,ATP2B4,BCAR3,BCL6,BIRC3,BMP8B,BMPER,BMPR1B,BOK,C1QTNF2,C3,C6orf89,C8orf4,CALCOCO1,CAMTA1,CAMTA2,CAPN3,CASZ1,CCBE1,CCDC62,CCL19,CCL2,CCL21,CCL5,CCND2,CCNL2,CCR7,CD40LG,CD44,CD74,CDH1,CELF4,CHRNA3,CIITA,CLU,CNTN1,CPEB3,CREB5,CSF1R,CTSH,CYBB,CYR61,DAB2,DAPK1,DFNA5,DLC1,DN…
GO:0002757	GO BP	DOWN	immune response-activating signal transduction	43	332	0.0082	CD3G,CLEC10A,CLEC4E,CLEC7A,CTSS,FYB,HLA-DPA1,HLA-DPB1,HLA-DQA1,HLA-DQB1,HLA-DRA,HLA-DRB1,IKBKE,IRAK2,ITGB2,ITK,KLHL6,LCK,LCP2,MEF2C,MUC20,MYO1C,NCKAP1L,NFATC2,NFKBIZ,PAG1,PIK3CD,PIK3R1,PLD2,PRKACB,PRKCB,PRKCD,PTPN22,PTPRC,RFTN1,RFTN2,SLA2,TLR8,TNFAIP3,TRAT1,TRIL,WIPF2,ZAP70
GO:0048167	GO BP	DOWN	regulation of synaptic plasticity	26	164	0.0082	AGT,APOE,CALB1,CAMK2A,CAMK2B,CPEB3,DRD2,EPHA4,HRH1,ITPR3,KCNJ10,MAP1A,MAPT,MEF2C,NCDN,PRKCZ,PRRT2,PTN,S100B,SERPINE2,SLC24A2,SNAP25,SYNGR1,SYT7,TNR,VAMP2
GO:0060326	GO BP	DOWN	cell chemotaxis	28	183	0.0083	AGTR1,ANO6,BIN2,CCL19,CCL2,CCL21,CCL5,CCR7,CXCL12,DOCK4,EDNRB,EPHA2,GPR29,HRH1,IL6R,ITGB2,LEF1,LYST,NCKAP1L,NOV,NRP1,PIK3CD,PIK3CG,PLEKHG5,PLXNB3,PRKCD,SCG2,VCAM1
GO:0060333	GO BP	DOWN	interferon-gamma-mediated signaling pathway	15	69	0.0083	CAMK2A,CAMK2B,CAMK2G,CD44,CIITA,HLA-DPA1,HLA-DPB1,HLA-DQA1,HLA-DQB1,HLA-DRA,HLA-DRB1,IRF8,PRKCD,TRIM22,VCAM1
GO:0071346	GO BP	DOWN	cellular response to interferon-gamma	25	155	0.0083	AQP4,CAMK2A,CAMK2B,CAMK2G,CCL19,CCL2,CCL21,CCL5,CD44,CIITA,CLDN1,DAPK1,GSN,HLA-DPA1,HLA-DPB1,HLA-DQA1,HLA-DQB1,HLA-DRA,HLA-DRB1,IRF8,MYO1C,PRKCD,TRIM22,VAMP3,VCAM1
GO:0001816	GO BP	DOWN	cytokine production	23	137	0.0084	AGT,CCL19,CCR7,CD226,CD96,DBH,EOMES,F2RL1,FOXP1,HEG1,IL18,ITK,LCP2,NFATC2,NLRP3,NOTCH1,PCSK5,PIK3CD,PIK3CG,PLA2R1,PRKCD,RASGRP1,RFTN1
GO:0030534	GO BP	DOWN	adult behavior	23	137	0.0084	ATP1A2,BTBD9,CCND2,CHRNA3,CHRNB4,CNTNAP2,CRHBP,CXCL12,DBH,DRD2,EFNB3,EPHA4,HOMER2,KCNJ10,LGI4,NR4A2,NRXN2,PAFAH1B1,RNF180,SDK1,SEZ6L,SNCG,TRH
GO:1903532	GO BP	DOWN	positive regulation of secretion by cell	46	364	0.0084	ACHE,ADCYAP1,AGT,ANO1,ARHGEF7,ATP13A2,CACNA1G,CADM1,CCL19,CD2,CLEC4E,CRTAM,CSF1R,CXCL12,DOC2B,DRD2,F2RL1,GATA2,HLA-DRB1,ITGB2,LRRK2,MAPK11,NLRP1,NLRP3,NNAT,PINK1,PRKCZ,PTGER4,PTPN22,RAB15,RAB27A,RAB27B,RASGRP1,RPH3AL,SPTBN1,STXBP5,STXBP5L,SYBU,SYT7,SYT9,TACR1,TCF7L2,TLR8,TRH,TTN,VSNL1
GO:0051272	GO BP	DOWN	positive regulation of cellular component movement	57	482	0.0086	AGT,ANO6,ATP8A1,BCL6,CCBE1,CCL19,CCL21,CCL5,CCR7,CD74,COL18A1,CSF1R,CTSH,CXCL12,CYR61,DAB2,DOCK4,DOCK8,EPB41L4B,ETS1,F2RL1,F3,FAM65B,FOXP1,GATA2,GCNT2,GPNMB,GPR29,IGFBP5,IL6R,KDR,KIAA1462,LEF1,MMP14,MMP9,MYLK,MYO1C,NCKAP1L,NOS1AP,NOTCH1,NRP1,NTN1,PDGFD,PIK3CD,PIK3R1,PTPRC,RREB1,SASH1,SELP,SEMA6D,SLC8A1,SMOC2,SPOCK2,TACR1,TEK,TGFBR2,TTLL6
GO:0002764	GO BP	DOWN	immune response-regulating signaling pathway	46	365	0.0088	CD3G,CLEC10A,CLEC4E,CLEC7A,CTSH,CTSS,FCER1A,FOS,FYB,HLA-DPA1,HLA-DPB1,HLA-DQA1,HLA-DQB1,HLA-DRA,HLA-DRB1,IKBKE,IRAK2,ITGB2,ITK,KLHL6,LCK,LCP2,MEF2C,MUC20,MYO1C,NCKAP1L,NFATC2,NFKBIZ,PAG1,PIK3CD,PIK3R1,PLD2,PRKACB,PRKCB,PRKCD,PTPN22,PTPRC,RFTN1,RFTN2,SLA2,TLR8,TNFAIP3,TRAT1,TRIL,WIPF2,ZAP70
GO:0051668	GO BP	DOWN	localization within membrane	18	94	0.0088	AGRN,ANKS1B,APOE,ATP1B1,CACNG2,CD2,DLG2,DNM3,DOCK2,ITGAL,ITGB2,KIF5A,MAGI2,MAL,NRXN2,RFTN1,RFTN2,SNAP25
GO:0015918	GO BP	DOWN	sterol transport	14	62	0.0089	ABCA5,ABCG2,ABCG4,AKR1C1,APOE,CETP,CLU,LDLRAP1,OSBPL3,OSBPL7,OSBPL9,SERAC1,STX12,SYT7
GO:0070663	GO BP	DOWN	regulation of leukocyte proliferation	31	213	0.0089	AHR,BCL6,CCL19,CCL5,CD40LG,CD6,CD74,ENPP3,FAM65B,GPNMB,HLA-DMB,HLA-DPA1,HLA-DPB1,HLA-DRB1,IL18,IL23R,IL6ST,IL7,MEF2C,NCKAP1L,NFATC2,PDE5A,PLA2G2D,PTPN22,PTPRC,RASAL3,TACR1,TGFBR2,TNFAIP3,VCAM1,ZAP70
GO:0072507	GO BP	DOWN	divalent inorganic cation homeostasis	52	429	0.0089	ADCYAP1,AGT,AGTR1,AKAP6,ANK3,APLNR,APOE,ATP13A2,ATP1A2,ATP1B1,ATP2B4,BDKRB2,BOK,CALB1,CAPN3,CAPS2,CASQ2,CCL19,CCL21,CCL5,CCR7,CXCL12,DRD2,EDNRB,F2RL1,F2RL2,GATA2,GNB1,GPR17,GPR29,GTF2I,HAP1,HTR2C,ITPR3,KEL,LCK,LPAR6,NPFF,P2RY10,PIK3CG,PKD1,PKHD1,PTH1R,PTPRC,RAMP3,SLC24A2,SLC8A1,SNX10,TACR1,TFAP2B,TMC8,TRPA1
GO:0097746	GO BP	DOWN	regulation of blood vessel diameter	22	129	0.009	ACE,ADCYAP1,ADRB2,AGT,AGTR1,APOE,ASIC2,ATP1A2,BDKRB2,DBH,DOCK4,ECE1,EDNRB,F2RL1,GCH1,GJA5,HRH1,KEL,PTPRM,SCPEP1,SLC8A1,TACR1
GO:0031401	GO BP	DOWN	positive regulation of protein modification process	115	1149	0.0091	ACE,ADCYAP1,ADRB2,AFAP1L2,AGT,AKAP6,ANKRD6,ANXA2,APLNR,AR,ATP2B4,BCAR3,BCL6,BIRC3,BMP8B,BMPER,C1QTNF2,C3,C6orf89,C8orf4,CAMTA1,CCL19,CCL2,CCL21,CCL5,CCND2,CCNL2,CCR7,CD40LG,CD44,CD74,CHRNA3,CLU,CNTN1,CSF1R,CYR61,DAB2,DFNA5,DLC1,DNAJB2,DOCK3,DRD2,EDNRB,EPHA4,ERBB3,F2RL1,FLT3,GCNT2,GHR,GPNMB,GRM4,HCLS1,HLA-DRB1,HTR2C,IL18,IL23R,IL6R,IL6ST,IRAK2,KDR,KIAA1462,KIAA1804,KNDC1,KSR1,KSR2,LCP2,LEFTY1,LRRK…
GO:0045582	GO BP	DOWN	positive regulation of T cell differentiation	16	78	0.0091	BCL6,CCL19,CD74,IL18,IL23R,IL7,IL7R,ITPKB,NCKAP1L,NFKBIZ,NLRP3,PRKCZ,RASGRP1,TGFBR2,ZAP70,ZBTB16
GO:0002252	GO BP	DOWN	immune effector process	96	927	0.0096	ACE,ADARB1,AGBL4,ALDOC,ANO6,ANXA2,ATP6V0A1,ATP8A1,BIN2,BPI,C1S,C3,C7,C8orf4,CD1C,CD3G,CD40LG,CD44,CD74,CD8A,CHRNB4,CLEC12A,CLEC4E,CLU,CRISPLD2,CTSH,CTSS,CYBB,DBH,DNASE1L3,DOCK10,DOCK2,ENPP3,EOMES,F2RL1,FGL2,FOXP1,FUCA1,GAPT,GPR29,GSN,HLA-DQB1,HLA-DRB1,IL18,IL18R1,IL6R,ITGAL,ITGB2,ITM2A,JAG1,KCNAB2,KLRD1,LCP1,LEF1,LFNG,LYST,LYZ,MASP2,MMP9,MYO1C,NCKAP1L,NFAM1,NLRC5,NLRP3,PIK3CD,PIK3CG,PIK3R1,PLD2,P…
GO:0006906	GO BP	DOWN	vesicle fusion	18	95	0.0096	ANKFY1,DOC2B,PRRT2,RPH3A,SAMD9,SNAP25,STX12,SYT13,SYT17,SYT2,SYT5,SYT7,SYT9,SYTL5,TAPBP,VAMP1,VAMP2,VAMP3
GO:0034341	GO BP	DOWN	response to interferon-gamma	27	176	0.0096	AQP4,CAMK2A,CAMK2B,CAMK2G,CCL19,CCL2,CCL21,CCL5,CD44,CIITA,CLDN1,DAPK1,GCH1,GSN,HLA-DPA1,HLA-DPB1,HLA-DQA1,HLA-DQB1,HLA-DRA,HLA-DRB1,IL23R,IRF8,MYO1C,PRKCD,TRIM22,VAMP3,VCAM1
GO:0045859	GO BP	DOWN	regulation of protein kinase activity	84	788	0.0096	ACE,ADARB1,ADCYAP1,ADRB2,AFAP1L2,AGT,APOE,ATP2B4,C1QTNF2,C8orf4,CCL19,CCL21,CCL5,CCND2,CCNL2,CCR7,CD40LG,CD74,CHRNA3,CLU,CSF1R,CYR61,DIRAS3,DOCK3,DRD2,DUSP3,EPHA4,ERBB3,FLT3,GHR,GP1BA,GRM4,HIPK3,IL18,IL23R,IL6R,IRAK2,KIAA1804,KSR1,LCP2,LRRC4,LRRK2,LRRTM4,MAP2K4,MAP3K12,MAP3K5,MAP3K6,MAPK11,MDFIC,MEF2C,MST1R,MUC20,MYOCD,NCKAP1L,NRG1,NTRK1,PDE5A,PDGFD,PIK3CG,PIK3R5,PINK1,PKD1,PKIB,PODN,PODNL1,PPP1R…
GO:0050671	GO BP	DOWN	positive regulation of lymphocyte proliferation	22	130	0.0096	BCL6,CCL19,CCL5,CD40LG,CD6,CD74,HLA-DMB,HLA-DPA1,HLA-DPB1,IL18,IL23R,IL6ST,IL7,MEF2C,NCKAP1L,NFATC2,PTPRC,RASAL3,TACR1,TGFBR2,VCAM1,ZAP70
GO:0050848	GO BP	DOWN	regulation of calcium-mediated signaling	18	95	0.0096	AKAP6,ATP2B4,CAMTA1,CASQ2,CLIC2,ERBB3,HAP1,HOMER2,LRRK2,MAPT,MYO5A,NRG1,RCAN2,RCAN3,SLA2,TBC1D10C,TRAT1,ZAP70
GO:0002285	GO BP	DOWN	lymphocyte activation involved in immune response	19	104	0.0099	CD1C,CD40LG,CLEC4E,DOCK10,EOMES,F2RL1,FOXP1,GAPT,GPR29,IL18R1,ITGAL,ITM2A,LCP1,LEF1,LFNG,PTGER4,RAB27A,RORA,STAT3
GO:0042133	GO BP	DOWN	neurotransmitter metabolic process	17	87	0.0099	ACHE,BTBD9,DBH,DDC,DMGDH,DPYD,DPYS,GCH1,MOXD1,NAALAD2,PAH,RNF180,RORA,SLC1A3,TH,TRH,UPB1
GO:1903035	GO BP	DOWN	negative regulation of response to wounding	16	79	0.01	ADTRP,ANXA2,APOE,CD9,EPHA4,GP1BA,KLKB1,PLAT,PRKCD,PROS1,RGMA,SERPINE2,SIGLEC10,TNR,UBASH3B,WNT4
GO:2000107	GO BP	DOWN	negative regulation of leukocyte apoptotic process	12	48	0.01	BCL6,CCL19,CCL21,CCL5,CCR7,CD74,CXCL12,DOCK8,FOXP1,HCLS1,IL7R,ITPKB
GO:0008090	GO BP	DOWN	retrograde axonal transport	7	16	0.0102	DLG2,DST,HAP1,KIF1B,KIF5A,MAP1A,PAFAH1B1
GO:0031347	GO BP	DOWN	regulation of defense response	74	676	0.0102	A2M,ADCYAP1,AGT,AGTR1,APOD,APOE,BCL6,BIRC3,C1S,C3,C7,CADM1,CALCRL,CCL5,CCR7,CD226,CD6,CD96,CLEC10A,CLEC4E,CLEC7A,CLU,CNR1,CRTAM,CTSS,DNASE1L3,DRD2,EDNRB,ENPP3,ERAP1,ETS1,F2RL1,FOXP1,GFI1,GPR17,HLA-DRB1,IKBKE,IL18,IL23R,IL6ST,IRAK2,ITGB2,KLF4,KLKB1,LRRK2,MEF2C,MUC20,NLRC3,NLRC5,NLRP1,NLRP3,NOV,OPTN,PIK3CG,PJA2,PRKACB,PRKCD,PROS1,PTGER4,PTPN22,RASGRP1,RFTN1,RNASEL,RNF125,RORA,SELE,SH2D1A,SIGLEC10,T…
GO:0050708	GO BP	DOWN	regulation of protein secretion	51	422	0.0102	ACHE,ANO1,ATP13A2,CACNA1D,CADM1,CCL19,CCL5,CCR7,CD2,CD40LG,CLEC4E,CNR1,CRTAM,CSF1R,DOC2B,DPP4,DRD2,EPHA5,F2RL1,FOXP1,GJA5,HLA-DRB1,ITPR3,LRRK2,MAPK11,NLRP1,NLRP3,NNAT,NOV,NPFF,PRKCZ,PTGER4,PTPN22,RASGRP1,RPH3AL,SFRP1,SNAP25,SPTBN1,SRCIN1,STXBP5,STXBP5L,SYBU,SYT7,SYT9,TCF7L2,TFAP2B,TLR8,TNFRSF9,TRH,TTN,VSNL1
GO:0040013	GO BP	DOWN	negative regulation of locomotion	38	286	0.0103	ADARB1,APOD,APOE,CCL2,CCL21,CXCL12,DLC1,DPYSL3,DRD2,FAM65B,GCSAM,IGFBP5,JAG1,KANK1,KLF4,MAGI2,MEF2C,MEOX2,MYOCD,NAV3,NDRG4,NOTCH1,NOV,NRG1,NRP1,PLXNB3,PODN,PTGER4,PTN,PTPRM,ROBO2,SEMA6D,SFRP1,SPOCK3,SRGAP1,STAT3,TMEFF2,WNT4
GO:0090087	GO BP	DOWN	regulation of peptide transport	72	654	0.0103	ACHE,ADCYAP1,ANK3,ANO1,APOD,ARHGEF7,ATP13A2,CACNA1D,CADM1,CCL19,CCL5,CCR7,CD2,CD40LG,CD74,CDH1,CLEC4E,CNR1,CNST,CRHBP,CRTAM,CSF1R,DOC2B,DPP4,DRD2,EPHA5,F2RL1,FOXP1,GJA5,HCLS1,HLA-DRB1,HTR2C,ITGB2,ITPR3,LCP1,LRRK2,MAPK11,MDFIC,MYO1C,NLRP1,NLRP3,NNAT,NOV,NPFF,PDZK1,PIK3R1,PINK1,PRKCD,PRKCZ,PTGER4,PTPN14,PTPN22,RASGRP1,RPH3AL,SFRP1,SNAP25,SPTBN1,SRCIN1,STXBP5,STXBP5L,SYBU,SYT7,SYT9,TCF7L2,TENM1,TFAP…
GO:0001771	GO BP	DOWN	immunological synapse formation	6	11	0.0104	CCL19,CCL21,CCR7,CD6,DOCK2,DOCK8
GO:0051893	GO BP	DOWN	regulation of focal adhesion assembly	13	56	0.0106	APOD,ARHGAP6,COL16A1,DLC1,EPHA3,FMN1,KDR,MACF1,MMP14,NRP1,SFRP1,TEK,WNT4
GO:0010817	GO BP	DOWN	regulation of hormone levels	59	511	0.011	ACE,ACHE,ADCYAP1,AGT,AGTR1,AKR1C1,ALDH1A1,ALDH8A1,ANO1,ARHGEF7,CACNA1D,CAMK2G,CCL5,CHRNA3,CHST9,CNR1,CRHBP,CYP17A1,CYP3A4,DKK3,DOC2B,DPP4,DRD2,DUOX1,ECE1,EPHA5,FOXD1,GFI1,GHR,HLA-DRB1,HSD3B2,HTR2C,ITPR3,LTBP4,MC4R,MYO5A,NNAT,NOV,NPFF,PCLO,PCSK1,PCSK2,PCSK5,PTPRN2,SCPEP1,SFRP1,SGPL1,SLCO1C1,SNAP25,STXBP5L,SYBU,SYT7,SYT9,TACR1,TCF7L2,TFAP2B,TRH,VSNL1,WNT4
GO:0010842	GO BP	DOWN	retina layer formation	8	22	0.011	AHI1,CALB1,MEGF11,PTPRM,SDK1,TFAP2A,TFAP2B,TSPAN12
GO:0036336	GO BP	DOWN	dendritic cell migration	8	22	0.011	ANO6,CCL19,CCL21,CCL5,CCR7,DOCK8,GPR29,PIK3CG
GO:0046579	GO BP	DOWN	positive regulation of Ras protein signal transduction	12	49	0.0113	F2RL1,F2RL2,GPR17,ITPKB,LPAR6,MCF2L,NOTCH1,NRG1,NTRK1,P2RY10,RASGEF1A,RASGRP1
GO:0099518	GO BP	DOWN	vesicle cytoskeletal trafficking	12	49	0.0113	DYNC1I1,HAP1,KIF13A,KIF1B,KIF5A,KIFAP3,MYO1C,MYO5A,PAFAH1B1,PRKCZ,RASGRP1,SYBU
GO:0036465	GO BP	DOWN	synaptic vesicle recycling	10	35	0.0115	DNAJC6,DNM3,FCHO2,KIAA1107,OPHN1,PLD2,SYNJ1,SYT2,SYT5,SYT7
GO:0002253	GO BP	DOWN	activation of immune response	48	393	0.0116	C1S,C3,C7,CD3G,CLEC10A,CLEC4E,CLEC7A,CLU,CTSS,FYB,HLA-DPA1,HLA-DPB1,HLA-DQA1,HLA-DQB1,HLA-DRA,HLA-DRB1,IKBKE,IRAK2,ITGB2,ITK,KLHL6,LCK,LCP2,MASP2,MEF2C,MUC20,MYO1C,NCKAP1L,NFATC2,NFKBIZ,PAG1,PIK3CD,PIK3R1,PLD2,PRKACB,PRKCB,PRKCD,PTPN22,PTPRC,RFTN1,RFTN2,SLA2,TLR8,TNFAIP3,TRAT1,TRIL,WIPF2,ZAP70
GO:0010243	GO BP	DOWN	response to organonitrogen compound	91	876	0.0116	ACTN2,ADCY1,ADCY2,ADRB2,AGT,AGTR1,AHR,AKAP6,AKAP7,ATP2B4,ATP6V0A1,ATP6V1G2,CAMK2A,CASQ2,CD9,CDH1,CNR1,COL16A1,CPEB2,CPEB3,CPEB4,CRHBP,CXCL12,CYBB,DBH,DDC,DNAJB2,DRD2,DUOX1,EDNRB,EPHA4,FABP3,FBXO2,FLT3,FOLR2,FOS,FOSB,FOXO1,GHR,GNAI1,GNAO1,GNB1,GNG2,GPIHBP1,GRB10,GSN,HOMER2,HRH1,IGFBP5,ITGB2,JAG1,KLF11,KLF2,KLF4,KLF5,LRRK2,MAP1LC3A,MC4R,MEF2C,MMP19,MYO5A,NGFR,NLRP1,NLRP3,NOTCH1,NPFF,NR4A2,PDGFD,PDK…
GO:0042136	GO BP	DOWN	neurotransmitter biosynthetic process	11	42	0.0116	ACHE,DBH,DDC,DPYD,GCH1,MOXD1,PAH,RORA,SLC1A3,TH,UPB1
GO:0051047	GO BP	DOWN	positive regulation of secretion	48	393	0.0116	ACHE,ADCYAP1,AGT,ANO1,ARHGEF7,ATP13A2,CACNA1G,CADM1,CCL19,CD2,CLEC4E,CRTAM,CSF1R,CXCL12,DOC2B,DRD2,EDNRB,F2RL1,GATA2,HLA-DRB1,ITGB2,LRRK2,MAPK11,NLRP1,NLRP3,NNAT,PINK1,PLA2R1,PRKCZ,PTGER4,PTPN22,RAB15,RAB27A,RAB27B,RASGRP1,RPH3AL,SPTBN1,STXBP5,STXBP5L,SYBU,SYT7,SYT9,TACR1,TCF7L2,TLR8,TRH,TTN,VSNL1
GO:0086065	GO BP	DOWN	cell communication involved in cardiac conduction	11	42	0.0116	ATP1A2,ATP1B1,ATP1B2,CACNA1D,CACNA1G,CASQ2,DSC2,GJA5,SCN4B,SLC8A1,TNNI3K
GO:0051480	GO BP	DOWN	regulation of cytosolic calcium ion concentration	38	289	0.0119	ADCYAP1,AGT,AGTR1,AKAP6,APLNR,ATP1A2,ATP2B4,BDKRB2,BOK,CALB1,CAPN3,CCL19,CCL21,CCR7,DRD2,EDNRB,F2RL1,F2RL2,GATA2,GNB1,GPR17,GPR29,GTF2I,HAP1,HTR2C,ITPR3,LCK,LPAR6,NPFF,P2RY10,PIK3CG,PKD1,PTH1R,PTPRC,RAMP3,SLC8A1,TACR1,TRPA1
GO:0032880	GO BP	DOWN	regulation of protein localization	93	901	0.012	ACHE,ACTN2,ADCYAP1,ANK3,ANO1,APOD,AR,ATP13A2,CACNA1D,CACNG2,CADM1,CCL19,CCL5,CCR7,CD2,CD40LG,CDH1,CLEC4E,CLSTN3,CNR1,CNST,CRTAM,CSF1R,DAB2,DCLK3,DNAJB2,DOC2B,DPP4,DRD2,EPHA2,EPHA3,EPHA5,F2RL1,FAM65B,FOXP1,GJA5,GNAI1,GSN,HCLS1,HLA-DRB1,ITGB2,ITPR3,KCNAB2,LCP1,LDLRAP1,LRRK2,MAP1A,MAPK11,MAPT,MDFIC,MYO1C,NGFR,NLRP1,NLRP3,NNAT,NOV,NPFF,NRG1,PDZK1,PID1,PIK3R1,PINK1,PRKCD,PRKCZ,PTGER4,PTN,PTPN14,PTPN22…
GO:0006898	GO BP	DOWN	receptor-mediated endocytosis	30	209	0.0121	ACHE,ADRB2,APOE,ASGR1,CACNG2,CALCRL,CD163L1,CD5,CD6,CD9,CLTCL1,DAB2,DNAJC6,DNM3,DRD2,ENPP3,EPS15,FCHO2,FOLR2,GHR,ITGB2,KIAA1107,LDLRAP1,LMBRD1,LRP1B,PLA2R1,RAMP3,SNAP25,TGFBR2,TMPRSS3
GO:0008284	GO BP	DOWN	positive regulation of cell population proliferation	91	878	0.0121	ADCYAP1,AGT,AGTR1,ANXA2,APLNR,AR,BCL6,CALCRL,CCL19,CCL5,CCND2,CD40LG,CD6,CD74,COL18A1,CSF1R,CTSH,CXCL12,CYR61,DPP4,DRD2,EDNRB,ETS1,F3,FLT3,FOLR2,FOXP1,GATA2,GATA6,GCNT2,HCLS1,HLA-DMB,HLA-DPA1,HLA-DPB1,HOXC10,IGFBP5,IL18,IL23R,IL6R,IL6ST,IL7,IL7R,KDR,KIAA1462,KLF5,LEF1,LIFR,MAP3K5,MEF2C,MFN2,MMP9,MST1R,MYC,MYOCD,NCKAP1L,NES,NFATC2,NOTCH1,NOTCH3,NRG1,NRP1,NTN1,PDGFD,PID1,PKHD1,PLXNB3,PRKCZ,PTH1R,PT…
GO:0050818	GO BP	DOWN	regulation of coagulation	16	81	0.0121	ADTRP,ANO6,ANXA2,APOE,CD9,F2RL1,F3,GP1BA,HS3ST5,KLKB1,PLAT,PRKCD,PROS1,SELP,SERPINE2,UBASH3B
GO:0021954	GO BP	DOWN	central nervous system neuron development	15	73	0.0122	ADARB1,DCC,DRD2,EPHA4,EPHB3,GATA2,MAPT,NR4A2,NRP1,PAFAH1B1,PLXNA4,ROBO2,SLC4A10,SZT2,ZEB2
GO:0031325	GO BP	DOWN	positive regulation of cellular metabolic process	267	3060	0.0123	ABLIM3,ACACB,ACE,ACTN2,ADCYAP1,ADRB2,AFAP1L2,AGAP2,AGRN,AGT,AGTR1,AHI1,AHR,AKAP6,ANKIB1,ANKRD6,ANXA2,APLNR,APOE,AR,ARHGEF11,ARID1A,ATP2B4,BCAR3,BCL6,BIRC3,BMP8B,BMPER,BMPR1B,BOK,C1QTNF2,C3,C6orf89,C8orf4,CALCOCO1,CAMTA1,CAMTA2,CAPN3,CASZ1,CCBE1,CCDC62,CCL19,CCL2,CCL21,CCL5,CCND2,CCNL2,CCR7,CD40LG,CD44,CD74,CDH1,CELF4,CHRNA3,CIITA,CLU,CNTN1,CPEB3,CREB5,CSF1R,CTSH,CYBB,CYR61,DAB2,DAPK1,DFNA5,DLC1,D…
GO:2001257	GO BP	DOWN	regulation of cation channel activity	24	152	0.0123	ACTN2,ADRB2,AHNAK,AKAP6,AKAP7,ANK3,CACNG2,CACNG3,CASQ2,CLIC2,CRHBP,CTSS,DAPK1,DRD2,HAP1,KCNG1,MEF2C,MMP9,MYO5A,NOS1AP,PINK1,REM1,RGS9,VAMP2
GO:0009893	GO BP	DOWN	positive regulation of metabolic process	284	3280	0.0124	ABLIM3,ACACB,ACE,ACTN2,ADCYAP1,ADRB2,ADTRP,AFAP1L2,AGAP2,AGRN,AGT,AGTR1,AHI1,AHR,AKAP6,ANK3,ANKIB1,ANKRD6,ANXA2,APLNR,APOE,AR,ARHGEF11,ARID1A,ATP2B4,BCAR3,BCL6,BIRC3,BMP8B,BMPER,BMPR1B,BOK,C1QTNF2,C3,C6orf89,C8orf4,CALCOCO1,CAMTA1,CAMTA2,CAPN3,CASZ1,CCBE1,CCDC62,CCL19,CCL2,CCL21,CCL5,CCND2,CCNL2,CCR7,CD40LG,CD44,CD74,CDH1,CELF4,CHRNA3,CIITA,CLU,CNTN1,CPEB3,CREB5,CSF1R,CTSH,CYBB,CYR61,DAB2,DAPK1,D…
GO:0031399	GO BP	DOWN	regulation of protein modification process	163	1747	0.0124	ACE,ADARB1,ADCYAP1,ADRB2,AFAP1L2,AGT,AKAP6,ANKRD6,ANXA2,APLNR,APOE,AR,ATP2B4,BCAR3,BCL6,BDKRB2,BIRC3,BMP8B,BMPER,C1QTNF2,C3,C6orf89,C8orf4,CAMTA1,CAPN3,CCL19,CCL2,CCL21,CCL5,CCND2,CCNL2,CCR7,CD40LG,CD44,CD74,CHRNA3,CLU,CNTN1,CSF1R,CYR61,DAB2,DFNA5,DIRAS3,DLC1,DNAJB2,DOCK3,DRD2,DUSP3,EDNRB,ELFN1,EPHA2,EPHA4,ERBB3,F2RL1,FBXO2,FLT3,FOXO1,FRY,FXYD1,GATA2,GCNT2,GFI1,GHR,GP1BA,GPNMB,GRM4,HCLS1,HIPK3,HL…
GO:0050877	GO BP	DOWN	nervous system process	124	1271	0.0124	ADARB1,ADCY1,ADCYAP1,AGT,ANK3,ANO1,AOC2,APOE,ASIC2,ATP1A2,ATP8A1,ATP8B1,ATXN1,BTBD9,CACNA1D,CACNA1G,CACNG2,CACNG3,CALB1,CAMTA1,CCND2,CHRNA3,CHRNB4,CNR1,CNTNAP1,CNTNAP2,COL11A2,COL18A1,COL2A1,CPEB3,CRHBP,CXCL12,CYP4V2,DBH,DFNA5,DLG2,DRD2,EDNRB,EPAS1,EYA4,FABP7,FAM134B,FAM65B,FOS,GATM,GCH1,GLS,GNB1,GRIA2,GRIN3A,GUCA1A,HLA-DRA,HOMER2,HOXC10,HRH1,ITGA8,ITPR3,KCNAB2,KCND2,KCNJ10,KCNK10,KCNK2,KCNMB3,LE…
GO:0009612	GO BP	DOWN	response to mechanical stimulus	30	210	0.0127	AGT,ASIC2,ATP1A2,CLCN6,CNTNAP2,CXCL12,DRD2,ENSG00000279362,ETS1,FOS,FOSB,KCNK2,LHFPL5,MAP2K4,MMP14,NRXN2,NTRK1,PKD1,PTGER4,SERPINE2,SLC1A3,SLC8A1,TACR1,TGFBR2,TLR8,TMEM150C,TNC,TRPA1,TTN,TXNIP
GO:0045621	GO BP	DOWN	positive regulation of lymphocyte differentiation	17	90	0.0127	BCL6,CCL19,CD74,IL18,IL23R,IL7,IL7R,ITPKB,MMP14,NCKAP1L,NFKBIZ,NLRP3,PRKCZ,RASGRP1,TGFBR2,ZAP70,ZBTB16
GO:0031589	GO BP	DOWN	cell-substrate adhesion	25	162	0.0128	ACTN2,ARHGAP6,CCL21,CD44,CD96,DLC1,ECM2,EPDR1,EPHB3,FBLN5,FREM1,ITGA10,ITGA7,ITGA8,ITGAL,ITGB2,L1CAM,NID1,NRP1,OTOA,PKD1,SRCIN1,TEK,VAMP3,VCAM1
GO:0045766	GO BP	DOWN	positive regulation of angiogenesis	25	162	0.0128	AGTR1,APLNR,BMPER,C3,CCBE1,CTSH,CYBB,ERAP1,ETS1,F3,GATA2,GATA6,ITGB2,ITGB8,KDR,KIAA1462,KLF4,NRP1,NTRK1,PRKCB,SASH1,SMOC2,STAT3,TEK,TGFBR2
GO:0001919	GO BP	DOWN	regulation of receptor recycling	8	23	0.0131	ACHE,ANXA2,ECE1,EPS15,OPTN,RAMP3,TRAT1,VAMP3
GO:0002028	GO BP	DOWN	regulation of sodium ion transport	16	82	0.0131	ADRB2,AGT,ANK3,ATP1A2,ATP1B1,ATP1B2,ATP2B4,CNTN1,DRD2,FXYD1,FXYD3,FXYD7,SCN4B,SERPINE2,SLC8A1,UTRN
GO:0006584	GO BP	DOWN	catecholamine metabolic process	11	43	0.0131	AOC2,DBH,DDC,DRD2,EPAS1,GCH1,MOXD1,NR4A2,PAH,RNF180,TH
GO:0008016	GO BP	DOWN	regulation of heart contraction	29	201	0.0131	AGT,ATP1A2,ATP1B1,ATP1B2,ATP2A3,ATP2B4,CACNA1D,CACNA1G,CASQ2,CELF2,CLIC2,DRD2,DSC2,EPAS1,FXYD1,GCH1,GJA5,GNAO1,HSPB7,ITPR3,NOS1AP,NPFF,PDE5A,PIK3CG,SCN4B,SLC8A1,TH,THRA,TNNI3K
GO:0055078	GO BP	DOWN	sodium ion homeostasis	8	23	0.0131	AGT,ATP1A2,ATP1B1,ATP1B2,C7,SLC8A1,TFAP2B,TMPRSS3
GO:0007204	GO BP	DOWN	positive regulation of cytosolic calcium ion concentration	34	251	0.0133	ADCYAP1,AGT,AGTR1,AKAP6,APLNR,ATP2B4,BDKRB2,CAPN3,CCL19,CCL21,CCR7,DRD2,EDNRB,F2RL1,F2RL2,GATA2,GNB1,GPR17,GPR29,HAP1,HTR2C,ITPR3,LCK,LPAR6,NPFF,P2RY10,PIK3CG,PKD1,PTH1R,PTPRC,RAMP3,SLC8A1,TACR1,TRPA1
GO:0007605	GO BP	DOWN	sensory perception of sound	23	144	0.0133	ASIC2,ATP8B1,CACNA1D,COL11A2,COL2A1,DFNA5,EYA4,FAM65B,HOMER2,LHFPL5,LRIG1,MYO15A,MYO6,MYO7A,OTOA,POU4F2,SERPINB6,SLC1A3,SOBP,SRRM4,TFAP2A,TH,TMPRSS3
GO:0070848	GO BP	DOWN	response to growth factor	58	507	0.0138	BMP8B,BMPR1B,CCL2,CCL5,CD44,CILP,CLDN1,COL2A1,DDC,EPHA2,F11R,FAT4,FLT3,FOS,GALNT3,GATA6,GCNT2,HAP1,KDR,KIF1B,KLF4,LEF1,LEFTY1,LTBP4,MAGI2,MAPT,MEF2C,MSTN,MYC,MYO1C,NGFR,NOTCH1,NR3C1,NRP1,NTRK1,PDGFD,PPP2R5B,PRKCZ,PTN,RGMA,RGMB,RUNX2,SFRP1,SOX6,STMN2,TGFBR2,TGFBR3,TH,TNC,TNFRSF1B,VCAM1,VSTM2A,WNT4,ZCCHC12,ZFP36,ZFP36L1,ZFP36L2,ZFYVE27
GO:0071417	GO BP	DOWN	cellular response to organonitrogen compound	56	485	0.0138	ACTN2,ADCY1,ADCY2,ADRB2,AGT,AGTR1,AHR,AKAP6,AKAP7,ATP2B4,ATP6V0A1,ATP6V1G2,CAMK2A,CASQ2,CDH1,COL16A1,CPEB2,CPEB3,CPEB4,CRHBP,CYBB,DDC,EPHA4,FOLR2,FOXO1,GHR,GNB1,GNG2,GRB10,HRH1,IGFBP5,KLF11,KLF2,KLF4,KLF5,LRRK2,MEF2C,MYO5A,NGFR,NLRP3,NR4A2,PDGFD,PDK4,PIK3CG,PIK3R1,PRKACB,PRKCD,PRKCZ,PRLR,PTPN22,SFRP1,SLC8A1,STAT3,TH,VAMP2,ZFP36L1
GO:0032270	GO BP	DOWN	positive regulation of cellular protein metabolic process	142	1496	0.0141	ACE,ADCYAP1,ADRB2,AFAP1L2,AGT,AGTR1,AKAP6,ANKIB1,ANKRD6,ANXA2,APLNR,APOE,AR,ATP2B4,BCAR3,BCL6,BIRC3,BMP8B,BMPER,BOK,C1QTNF2,C3,C6orf89,C8orf4,CAMTA1,CAPN3,CCBE1,CCL19,CCL2,CCL21,CCL5,CCND2,CCNL2,CCR7,CD40LG,CD44,CD74,CHRNA3,CLU,CNTN1,CPEB3,CSF1R,CTSH,CYR61,DAB2,DAPK1,DFNA5,DLC1,DNAJB2,DOCK3,DRD2,EDNRB,EPHA4,ERBB3,F2RL1,F3,FLT3,GCNT2,GHR,GPNMB,GRM4,GSN,HCLS1,HLA-DRB1,HTR2C,IL18,IL23R,IL6R,IL6ST,IR…
GO:0050819	GO BP	DOWN	negative regulation of coagulation	12	51	0.0141	ADTRP,ANXA2,APOE,CD9,GP1BA,HS3ST5,KLKB1,PLAT,PRKCD,PROS1,SERPINE2,UBASH3B
GO:0006874	GO BP	DOWN	cellular calcium ion homeostasis	47	388	0.0142	ADCYAP1,AGT,AGTR1,AKAP6,APLNR,APOE,ATP13A2,ATP1A2,ATP1B1,ATP2B4,BDKRB2,BOK,CALB1,CAPN3,CASQ2,CCL19,CCL21,CCL5,CCR7,CXCL12,DRD2,EDNRB,F2RL1,F2RL2,GATA2,GNB1,GPR17,GPR29,GTF2I,HAP1,HTR2C,ITPR3,KEL,LCK,LPAR6,NPFF,P2RY10,PIK3CG,PKD1,PKHD1,PTH1R,PTPRC,RAMP3,SLC24A2,SLC8A1,TACR1,TRPA1
GO:0045778	GO BP	DOWN	positive regulation of ossification	16	83	0.0143	ADRB2,ANO6,BMPR1B,CTNNBIP1,CYR61,IL6R,IL6ST,JAG1,MEF2C,RUNX2,SLC8A1,TACR1,TFAP2A,TP63,WNT4,ZBTB16
GO:0048593	GO BP	DOWN	camera-type eye morphogenesis	19	109	0.0145	AHI1,ARID1A,BCAR3,CALB1,EPHA2,JAG1,MEGF11,MFN2,PTN,PTPRM,RORB,SDK1,TENM3,TFAP2A,TFAP2B,TH,TSPAN12,WNT2B,WNT9A
GO:0021536	GO BP	DOWN	diencephalon development	15	75	0.0147	ADCYAP1,CDH1,CNTNAP2,DRD2,ETS1,GATA2,HAP1,LEF1,NR4A2,NRP1,PTCHD1,PTN,TAL2,WNT4,ZEB2
GO:0051896	GO BP	DOWN	regulation of protein kinase B signaling	29	203	0.0147	CCL19,CCL21,CCR7,DRD2,EPHA2,ERBB3,F3,GCNT2,HCLS1,IGFBP5,IL18,KIAA1161,KLF4,LCK,LMBRD1,MAGI2,MST1R,MSTN,NRG1,PIK3CD,PIK3CG,PIK3R1,PIK3R5,PINK1,PKHD1,RAMP3,TCF7L2,TEK,TRAT1
GO:0048662	GO BP	DOWN	negative regulation of smooth muscle cell proliferation	11	44	0.0148	APOD,CTNNBIP1,IGFBP5,KLF4,MEF2C,MFN2,MYOCD,NDRG2,NDRG4,OGN,TNFAIP3
GO:0019725	GO BP	DOWN	cellular homeostasis	84	806	0.0154	ABCG2,ADCYAP1,AGT,AGTR1,AKAP6,ANO6,APLNR,APOE,ATP13A2,ATP1A2,ATP1B1,ATP1B2,ATP2B4,ATP6V0A1,BDKRB2,BOK,C7,CALB1,CAPN3,CASQ2,CCL19,CCL2,CCL21,CCL5,CCR7,CLCN6,CXCL12,CYBRD1,DNAJB2,DRD2,EDNRB,F2RL1,F2RL2,FOXO1,GATA2,GNB1,GPR17,GPR29,GTF2I,HAP1,HEPH,HTR2C,ITPR3,KCNMA1,KEL,LCK,LPAR6,LRRC8C,LRRK2,MAP1A,MSTN,MYC,NPFF,P2RY10,PDIA2,PIK3CG,PIK3R1,PKD1,PKHD1,PRND,PTH1R,PTPRC,PTPRN2,RAMP3,SLC12A5,SLC24A2,SLC2…
GO:0071363	GO BP	DOWN	cellular response to growth factor stimulus	55	477	0.0154	BMP8B,BMPR1B,CCL2,CCL5,CD44,CILP,CLDN1,COL2A1,DDC,F11R,FAT4,FLT3,FOS,GALNT3,GATA6,GCNT2,HAP1,KDR,KIF1B,KLF4,LEF1,LEFTY1,LTBP4,MAGI2,MAPT,MEF2C,MSTN,MYO1C,NGFR,NOTCH1,NR3C1,NRP1,NTRK1,PDGFD,PPP2R5B,PRKCZ,PTN,RGMA,RGMB,RUNX2,SFRP1,SOX6,STMN2,TGFBR2,TGFBR3,TH,TNFRSF1B,VCAM1,VSTM2A,WNT4,ZCCHC12,ZFP36,ZFP36L1,ZFP36L2,ZFYVE27
GO:0007160	GO BP	DOWN	cell-matrix adhesion	20	119	0.0157	ACTN2,ARHGAP6,CCL21,CD44,CD96,DLC1,ECM2,EPDR1,FBLN5,FREM1,ITGA10,ITGA7,ITGA8,ITGAL,ITGB2,L1CAM,NID1,OTOA,PKD1,VCAM1
GO:0042423	GO BP	DOWN	catecholamine biosynthetic process	7	18	0.0157	DBH,DDC,GCH1,MOXD1,NR4A2,PAH,TH
GO:0043001	GO BP	DOWN	Golgi to plasma membrane protein transport	8	24	0.0157	ANK3,KIF13A,MACF1,OPTN,RAB26,SPTBN1,VAMP2,VAMP3
GO:0050670	GO BP	DOWN	regulation of lymphocyte proliferation	29	205	0.0165	AHR,BCL6,CCL19,CCL5,CD40LG,CD6,CD74,FAM65B,GPNMB,HLA-DMB,HLA-DPA1,HLA-DPB1,HLA-DRB1,IL18,IL23R,IL6ST,IL7,MEF2C,NCKAP1L,NFATC2,PDE5A,PLA2G2D,PTPN22,PTPRC,RASAL3,TACR1,TGFBR2,VCAM1,ZAP70
GO:0046638	GO BP	DOWN	positive regulation of alpha-beta T cell differentiation	11	45	0.0169	CCL19,IL18,IL23R,ITPKB,NCKAP1L,NFKBIZ,NLRP3,PRKCZ,TGFBR2,ZAP70,ZBTB16
GO:1901861	GO BP	DOWN	regulation of muscle tissue development	21	129	0.0169	AKAP6,CAPN3,ERBB3,GATA6,IGFBP5,KCNK2,LEF1,MAPK11,MEF2C,MSTN,MYOCD,NOTCH1,NRG1,RBM24,S100B,SHOX2,SOX15,SOX6,TGFBR2,TGFBR3,ZFPM2
GO:0030168	GO BP	DOWN	platelet activation	20	120	0.017	CD40LG,CD9,DGKA,DGKB,F2RL2,GNB1,GNG2,GP1BA,ITPR3,LCK,LCP2,PEAR1,PIK3CD,PIK3CG,PIK3R1,PIK3R5,PRKCB,PRKCD,TSPAN32,UBASH3B
GO:0045123	GO BP	DOWN	cellular extravasation	9	31	0.017	CCL2,ITGB2,PIK3CD,PIK3CG,SELE,SELL,SELP,SELPLG,VCAM1
GO:0046627	GO BP	DOWN	negative regulation of insulin receptor signaling pathway	9	31	0.017	GPR21,GRB10,KANK1,LMBRD1,MSTN,PID1,PRKCB,PRKCD,PRKCZ
GO:0048284	GO BP	DOWN	organelle fusion	20	120	0.017	ANKFY1,DOC2B,FAM73A,MFN2,PRRT2,RPH3A,SAMD9,SNAP25,STX12,SYT13,SYT17,SYT2,SYT5,SYT7,SYT9,SYTL5,TAPBP,VAMP1,VAMP2,VAMP3
GO:2000106	GO BP	DOWN	regulation of leukocyte apoptotic process	16	85	0.017	BCL6,CCL19,CCL21,CCL5,CCR7,CD3G,CD74,CXCL12,DOCK8,FOXP1,GIMAP8,HCLS1,IL7R,ITPKB,MEF2C,PIK3CD
GO:2000147	GO BP	DOWN	positive regulation of cell motility	54	469	0.017	AGT,ANO6,ATP8A1,CCBE1,CCL19,CCL21,CCL5,CCR7,CD74,COL18A1,CSF1R,CTSH,CXCL12,CYR61,DAB2,DOCK4,DOCK8,EPB41L4B,ETS1,F2RL1,F3,FAM65B,FOXP1,GATA2,GCNT2,GPNMB,GPR29,IGFBP5,IL6R,KDR,KIAA1462,LEF1,MMP14,MMP9,MYLK,MYO1C,NCKAP1L,NOTCH1,NRP1,NTN1,PDGFD,PIK3CD,PIK3R1,PTPRC,RREB1,SASH1,SELP,SEMA6D,SLC8A1,SMOC2,SPOCK2,TACR1,TEK,TGFBR2
GO:0070838	GO BP	DOWN	divalent metal ion transport	37	287	0.0171	ANO6,ATP13A2,ATP2A3,ATP2B4,BSPRY,CACNA1D,CACNA1G,CACNA2D3,CACNG2,CACNG3,CALCRL,CAMK2A,CAMK2G,CAPS2,CCL19,CCL21,CCL5,CCR7,DRD2,ENSG00000279362,GRIN3A,HTR2C,ITPR3,LCK,MCOLN3,NALCN,NIPA1,PKD1,PTPRC,RAMP3,SLC24A2,SLC40A1,SLC8A1,TRPA1,TRPM3,TRPM6,TRPV2
GO:0071702	GO BP	DOWN	organic substance transport	185	2040	0.0171	ABCA5,ABCA6,ABCA8,ABCA9,ABCB1,ABCB4,ABCC3,ABCG2,ABCG4,ACACB,ACAP1,ACE,ADCYAP1,AGAP2,AGT,AKAP6,AKR1C1,ANK3,ANO4,ANO6,APBA1,APOD,APOE,APOL2,APOL6,ATP13A2,ATP1B1,ATP6V0A1,ATP6V1G2,ATP8A1,ATP8B1,ATP9A,BCAP29,BCL6,BDKRB2,CA13,CA3,CACNG2,CACNG3,CADPS,CALCRL,CAMK2G,CBLN4,CCL19,CCR7,CD3G,CD40LG,CD74,CETP,CLTCL1,CLU,COL4A3BP,CROT,CYB5R2,DAB2,DDC,DENND2A,DLG2,DNM3,DRD2,EPS15,ESYT2,F2RL1,FABP3,FLVCR2,FOLR2,…
GO:0015842	GO BP	DOWN	aminergic neurotransmitter loading into synaptic vesicle	4	4	0.0173	DDC,SLC18A1,SLC18A2,TH
GO:0010721	GO BP	DOWN	negative regulation of cell development	38	298	0.0174	ADCYAP1,APOE,DCC,DNM3,DPYSL3,DRAXIN,EDNRB,EFNB3,EPHA4,FRZB,GFI1,ITM2C,JAG1,KANK1,KIAA0319,LRRK2,NGFR,NOTCH1,NOTCH3,NRG1,NRP1,NTN1,PAFAH1B1,PMP22,POU4F2,PTN,RAP1GAP2,RGMA,SEMA3G,SEMA6D,SOX10,SPOCK1,STAT3,STMN2,TNR,ULK2,ZHX2,ZNF365
GO:0030193	GO BP	DOWN	regulation of blood coagulation	15	77	0.0174	ADTRP,ANO6,ANXA2,APOE,CD9,F2RL1,F3,GP1BA,KLKB1,PLAT,PRKCD,PROS1,SELP,SERPINE2,UBASH3B
GO:0033036	GO BP	DOWN	macromolecule localization	203	2268	0.0174	ABCA5,ABCA6,ABCA8,ABCA9,ABCB1,ABCB4,ABCC3,ABCG2,ABCG4,ACACB,ACAP1,ACE,ACTN2,ADCYAP1,AGAP2,AGRN,AGT,AHI1,AKAP4,AKAP6,AKAP7,AKR1C1,ANK1,ANK3,ANKS1B,ANO4,ANO6,ANXA2,APBA1,APOD,APOE,APOL2,APOL6,ASIC2,ATP1B1,ATP6V0A1,ATP6V1G2,ATP8A1,ATP8B1,ATP9A,BCAP29,BCL6,BDKRB2,CACNG2,CACNG3,CADM3,CADPS,CALCRL,CAMK2G,CAPN3,CBLN4,CCDC68,CCL19,CCR7,CD3G,CD40LG,CD74,CDH1,CETP,CLTCL1,CLU,CNTNAP1,CNTNAP2,COL4A3BP,CROT,D…
GO:0051338	GO BP	DOWN	regulation of transferase activity	97	964	0.0174	ACE,ADARB1,ADCYAP1,ADRB2,AFAP1L2,AGAP2,AGT,APOE,ATP2B4,C1QTNF2,C8orf4,CCL19,CCL21,CCL5,CCND2,CCNL2,CCR7,CD40LG,CD74,CHRNA3,CLU,CSF1R,CYR61,DIRAS3,DOCK3,DRD2,DUSP3,EPHA4,ERBB3,FLT3,GHR,GP1BA,GRM4,HIPK3,HLA-DRB1,IL18,IL23R,IL6R,IRAK2,KIAA1804,KLF4,KSR1,LCP2,LRRC4,LRRK2,LRRTM4,MAP2K4,MAP3K12,MAP3K5,MAP3K6,MAPK11,MAPT,MDFIC,MEF2C,MST1R,MSTN,MUC20,MYC,MYOCD,NCKAP1L,NLRC5,NRG1,NTRK1,PDE5A,PDGFD,PIK3CG,…
GO:0061158	GO BP	DOWN	3'-UTR-mediated mRNA destabilization	6	13	0.0174	CPEB3,RBM24,ZC3H12D,ZFP36,ZFP36L1,ZFP36L2
GO:0045619	GO BP	DOWN	regulation of lymphocyte differentiation	24	158	0.0176	BCL6,CCL19,CD2,CD74,IL18,IL23R,IL7,IL7R,ITPKB,MMP14,NCKAP1L,NFAM1,NFATC2,NFKBIZ,NLRP3,PRKCZ,RASGRP1,SFRP1,SOX13,TGFBR2,ZAP70,ZBTB16,ZFP36L1,ZFP36L2
GO:0007423	GO BP	DOWN	sensory organ development	58	515	0.0177	ACHE,AHI1,ARID1A,ATP2B4,ATP8B1,BCAR3,BMPER,BMPR1B,CALB1,COL2A1,CRYAB,DFNA5,ECE1,EPHA2,FAT4,FRZB,GATA2,GNB1,GNG8,GPD2,ITGA8,JAG1,KCNK2,KLF4,LEF1,LHFPL5,LRIG1,MAFB,MCOLN3,MEGF11,MFN2,MYO15A,MYO7A,NES,NOTCH1,NPHP1,NRP1,NTN1,PAFAH1B1,POU4F2,PRDM16,PRPH2,PTN,PTPRM,RORB,SDK1,SIX6,SMOC1,SOBP,STAT3,TENM3,TFAP2A,TFAP2B,TGFBR2,TH,TSPAN12,WNT2B,WNT9A
GO:0002286	GO BP	DOWN	T cell activation involved in immune response	13	61	0.0179	CD1C,CLEC4E,EOMES,F2RL1,FOXP1,IL18R1,ITGAL,LCP1,LEF1,PTGER4,RAB27A,RORA,STAT3
GO:0072006	GO BP	DOWN	nephron development	20	121	0.0179	AHI1,CALB1,COL4A4,CTNNBIP1,FAT4,FMN1,FOXD1,JAG1,KIRREL3,MAGI2,MEF2C,MTSS1,MYC,NID1,NOTCH1,NOTCH3,PKD1,TEK,TFAP2B,WNT4
GO:0045216	GO BP	DOWN	cell-cell junction organization	25	168	0.0181	ACTN2,ARHGAP6,CADM1,CADM2,CADM3,CD9,CDH1,CDH12,CDH18,CDH6,CDH7,CDH9,CLDN1,CNTNAP1,CSF1R,DLC1,EPB41L3,F11R,F2RL1,GJA5,HEG1,OCLN,POF1B,SDK1,TLN2
GO:0034695	GO BP	DOWN	response to prostaglandin E	8	25	0.0184	CCL19,CCL21,CCR7,GNB1,GNG2,PTGER4,SFRP1,TGFBR3
GO:0071407	GO BP	DOWN	cellular response to organic cyclic compound	57	505	0.0184	ABCB4,ADCY1,ADCY2,ADCYAP1,ADTRP,AHR,AKAP6,AKAP7,AR,ARID1A,ATP1A2,ATP2B4,CALCOCO1,CASQ2,CCDC62,CCL2,CCL5,CDH1,CRHBP,FLT3,FOLR2,FOXO1,GNAI1,GNB1,GNG2,HRH1,IGFBP5,IL18,KLF2,KLF4,KLF5,LEF1,LRRK2,MEF2C,MSTN,NR3C1,NR3C2,NR4A2,OSBPL7,P2RY13,PIK3CG,POU4F2,PTN,RAMP3,RHOXF1,RORA,RORB,SFRP1,SLC8A1,SOX10,SSTR1,STAT3,THRA,TNC,ZFP36,ZFP36L1,ZFP36L2
GO:0051246	GO BP	DOWN	regulation of protein metabolic process	234	2668	0.0189	A2M,ACE,ADARB1,ADCYAP1,ADRB2,AFAP1L2,AGAP2,AGT,AGTR1,AKAP6,ANKIB1,ANKRD6,ANXA2,APLNR,APOD,APOE,AR,ATP13A2,ATP2B4,BCAR3,BCL6,BDKRB2,BIRC3,BMP8B,BMPER,BOK,BTBD3,BTBD9,C1QTNF2,C1S,C3,C6orf89,C7,C8orf4,CAMTA1,CAPN3,CCBE1,CCL19,CCL2,CCL21,CCL5,CCND2,CCNL2,CCR7,CD40LG,CD44,CD74,CELF4,CHRNA3,CLU,CNTN1,COL7A1,CPEB2,CPEB3,CPEB4,CRYAB,CSF1R,CST7,CTSH,CYBB,CYR61,DAB2,DAPK1,DFNA5,DIRAS3,DLC1,DNAJB2,DOCK3,DRD…
GO:0002407	GO BP	DOWN	dendritic cell chemotaxis	7	19	0.019	ANO6,CCL19,CCL21,CCL5,CCR7,GPR29,PIK3CG
GO:0015718	GO BP	DOWN	monocarboxylic acid transport	21	131	0.019	ABCB4,ABCC3,ACACB,ACE,AKR1C1,APBA1,APOE,ATP8B1,BDKRB2,CROT,DRD2,FABP3,PLA2G2D,PLA2G4A,SLC6A1,SLC6A12,SLC6A13,SLCO1C1,SLCO2A1,SLCO2B1,SLCO3A1
GO:0045655	GO BP	DOWN	regulation of monocyte differentiation	7	19	0.019	CD74,CTNNBIP1,FOXP1,HLA-DRB1,MYC,ZBTB46,ZFP36L1
GO:1904064	GO BP	DOWN	positive regulation of cation transmembrane transport	21	131	0.019	ACTN2,ADRB2,AGT,AKAP6,AKAP7,ANK3,ANO6,APLNR,ATP1B1,ATP1B2,CACNG2,CACNG3,CAPN3,CTSS,FXYD1,HAP1,NOS1AP,PDZK1,PINK1,RAMP3,RGS9
GO:0032870	GO BP	DOWN	cellular response to hormone stimulus	64	585	0.0192	ACTN2,ADCY1,ADCY2,ADCYAP1,ADTRP,AGRN,AGT,AGTR1,AKR1C1,AR,ARID1A,ATP1A2,ATP6V0A1,ATP6V1G2,CALCOCO1,CAMK2A,CCDC62,CHRNA3,CPEB2,CRHBP,CTSH,CTSS,FLT3,FOS,FOSB,FOXO1,GATA6,GHR,GNB1,GNG2,GRB10,LEF1,MEF2C,MSTN,MYO5A,NOTCH1,NR3C1,NR3C2,NR4A2,PDK4,PID1,PIK3R1,POU4F2,PRKACB,PRKCD,PRKCZ,PRLR,PTGER4,RAMP3,RHOXF1,ROBO2,RORA,RORB,SFRP1,SOX10,SSTR1,STAT3,THRA,TNC,TRH,VAMP2,ZFP36,ZFP36L1,ZFP36L2
GO:0051247	GO BP	DOWN	positive regulation of protein metabolic process	148	1587	0.0192	ACE,ADCYAP1,ADRB2,AFAP1L2,AGT,AGTR1,AKAP6,ANKIB1,ANKRD6,ANXA2,APLNR,APOE,AR,ATP2B4,BCAR3,BCL6,BIRC3,BMP8B,BMPER,BOK,C1QTNF2,C3,C6orf89,C8orf4,CAMTA1,CAPN3,CCBE1,CCL19,CCL2,CCL21,CCL5,CCND2,CCNL2,CCR7,CD40LG,CD44,CD74,CHRNA3,CLU,CNTN1,CPEB3,CSF1R,CTSH,CYBB,CYR61,DAB2,DAPK1,DFNA5,DLC1,DNAJB2,DOCK3,DRD2,EDNRB,EPHA4,ERBB3,F2RL1,F3,FLT3,FOXO1,GCNT2,GHR,GPNMB,GRM4,GSN,HCLS1,HLA-DRB1,HTR2C,IL18,IL23R,IL…
GO:0051282	GO BP	DOWN	regulation of sequestering of calcium ion	19	113	0.0192	AKAP6,APLNR,ATP1A2,CAPN3,CASQ2,CCL19,CCL21,CCR7,CLIC2,DRD2,HAP1,HTR2C,ITPR3,LCK,MYO5A,PTPRC,SLC8A1,TRPA1,UBASH3B
GO:0034694	GO BP	DOWN	response to prostaglandin	9	32	0.0195	CCL19,CCL21,CCR7,GNB1,GNG2,PTGER4,SFRP1,TGFBR3,TNC
GO:0030335	GO BP	DOWN	positive regulation of cell migration	52	452	0.0199	AGT,ANO6,ATP8A1,CCBE1,CCL19,CCL21,CCL5,CCR7,CD74,COL18A1,CSF1R,CTSH,CXCL12,CYR61,DAB2,DOCK4,DOCK8,EPB41L4B,ETS1,F2RL1,F3,FAM65B,FOXP1,GATA2,GCNT2,GPNMB,GPR29,IGFBP5,IL6R,KDR,KIAA1462,LEF1,MMP14,MMP9,MYLK,MYO1C,NCKAP1L,NOTCH1,NRP1,PDGFD,PIK3CD,PIK3R1,PTPRC,RREB1,SASH1,SELP,SEMA6D,SLC8A1,SMOC2,TACR1,TEK,TGFBR2
GO:0019722	GO BP	DOWN	calcium-mediated signaling	21	132	0.0202	AGTR1,ATP1A2,ATP1B1,CASQ2,CLIC2,EDNRB,GPR29,HOMER2,ITPR3,KDR,KSR2,LRRK2,NCALD,NFATC2,RCAN2,RCAN3,SELE,SELP,SLC8A1,TRPA1,VCAM1
GO:0016310	GO BP	DOWN	phosphorylation	119	1236	0.0209	ACTN2,AGT,AK5,ALDOC,ALPK3,ARHGEF6,ATP13A2,BMPR1B,CAMK2A,CAMK2B,CAMK2G,CCL19,CCL2,CCL5,CD40LG,CDK14,CHKB,CIITA,CRYAB,CSF1R,CSF2RA,CTSH,DAPK1,DCLK3,DGKA,DGKB,DLG2,EFNB3,EPHA2,EPHA3,EPHA4,EPHA5,EPHB3,EPHB6,ERBB3,FLT3,FYB,GFRA3,GHR,GK5,HIPK3,IKBKE,IL18,IL2RB,IL2RG,INPP1,IRAK2,ITK,ITPKB,KDR,KIAA1804,KSR1,KSR2,LCK,LRGUK,LRRK2,LTBP4,MAP2K4,MAP3K12,MAP3K5,MAP3K6,MAPK11,MAST2,MAST4,MDFIC,MEF2C,MKNK1,MST1R…
GO:0001954	GO BP	DOWN	positive regulation of cell-matrix adhesion	11	47	0.0211	CCL21,CCR7,COL16A1,FMN1,KDR,NRP1,PRKCZ,SFRP1,TEK,UTRN,WNT4
GO:0034767	GO BP	DOWN	positive regulation of ion transmembrane transport	22	142	0.0211	ABCB1,ACTN2,ADRB2,AGT,AKAP6,AKAP7,ANK3,ANO6,APLNR,ATP1B1,ATP1B2,CACNG2,CACNG3,CAPN3,CTSS,FXYD1,HAP1,NOS1AP,PDZK1,PINK1,RAMP3,RGS9
GO:0051223	GO BP	DOWN	regulation of protein transport	67	622	0.0211	ACHE,ANK3,ANO1,APOD,ATP13A2,CACNA1D,CADM1,CCL19,CCL5,CCR7,CD2,CD40LG,CDH1,CLEC4E,CNR1,CNST,CRTAM,CSF1R,DOC2B,DPP4,DRD2,EPHA5,F2RL1,FOXP1,GJA5,HCLS1,HLA-DRB1,ITGB2,ITPR3,LCP1,LRRK2,MAPK11,MDFIC,MYO1C,NLRP1,NLRP3,NNAT,NOV,NPFF,PDZK1,PIK3R1,PINK1,PRKCD,PRKCZ,PTGER4,PTPN14,PTPN22,RASGRP1,RPH3AL,SFRP1,SNAP25,SPTBN1,SRCIN1,STXBP5,STXBP5L,SYBU,SYT7,SYT9,TCF7L2,TENM1,TFAP2B,TLR8,TNFRSF9,TRH,TTN,VAMP2,VSN…
GO:1901862	GO BP	DOWN	negative regulation of muscle tissue development	11	47	0.0211	CAPN3,IGFBP5,KCNK2,LEF1,MAPK11,MSTN,MYOCD,S100B,SOX15,SOX6,TGFBR2
GO:0010812	GO BP	DOWN	negative regulation of cell-substrate adhesion	12	55	0.0219	APOD,ARHGAP6,BCL6,DLC1,GCNT2,JAG1,KANK1,MMP14,NOTCH1,PIK3R1,SEMA3E,SPOCK1
GO:0003018	GO BP	DOWN	vascular process in circulatory system	24	162	0.0226	ACE,ADCYAP1,ADRB2,AGT,AGTR1,APOE,ASIC2,ATP1A2,BDKRB2,CTNNBIP1,DBH,DOCK4,ECE1,EDNRB,F2RL1,GCH1,GJA5,HRH1,KEL,PTPRM,SCPEP1,SLC8A1,TACR1,TEK
GO:1901698	GO BP	DOWN	response to nitrogen compound	98	988	0.0234	ACTN2,ADCY1,ADCY2,ADRB2,AGRN,AGT,AGTR1,AHR,AKAP6,AKAP7,ATP2B4,ATP6V0A1,ATP6V1G2,CAMK2A,CASQ2,CCL19,CCR7,CD9,CDH1,CHRNA3,CNR1,COL16A1,CPEB2,CPEB3,CPEB4,CRHBP,CXCL12,CYBB,DBH,DDC,DNAJB2,DRD2,DUOX1,EDNRB,EPHA4,FABP3,FBXO2,FLT3,FOLR2,FOS,FOSB,FOXO1,GHR,GNAI1,GNAO1,GNB1,GNG2,GPIHBP1,GRB10,GSN,HOMER2,HRH1,IGFBP5,ITGB2,JAG1,KLF11,KLF2,KLF4,KLF5,LRRK2,MAP1LC3A,MAP3K5,MC4R,MEF2C,MMP19,MYO5A,NGFR,NLRP1,NLR…
GO:1900076	GO BP	DOWN	regulation of cellular response to insulin stimulus	14	72	0.024	AGT,GPR21,GRB10,KANK1,LMBRD1,MSTN,MYO1C,NGFR,PID1,PIK3R1,PRKCB,PRKCD,PRKCZ,RNASEL
GO:0006820	GO BP	DOWN	anion transport	58	524	0.0241	ABCB1,ABCB4,ABCC3,ACACB,ACE,AKR1C1,ANO1,ANO4,ANO6,APBA1,APOE,ATP8A1,ATP8B1,ATP9A,BDKRB2,CA13,CA3,CETP,CLCN6,CLIC2,CLIC6,CROT,CYB5R2,DRD2,FABP3,FOLR2,FXYD1,FXYD3,GABRG1,GABRP,GLS,KCNJ10,LRRC8C,PLA2G2D,PLA2G4A,SERINC1,SLC12A1,SLC12A5,SLC12A6,SLC1A3,SLC22A3,SLC22A4,SLC26A11,SLC37A1,SLC38A11,SLC4A10,SLC4A3,SLC4A8,SLC6A1,SLC6A12,SLC6A13,SLC6A17,SLC7A9,SLCO1C1,SLCO2A1,SLCO2B1,SLCO3A1,VAMP2
GO:0030195	GO BP	DOWN	negative regulation of blood coagulation	11	48	0.0241	ADTRP,ANXA2,APOE,CD9,GP1BA,KLKB1,PLAT,PRKCD,PROS1,SERPINE2,UBASH3B
GO:0061061	GO BP	DOWN	muscle structure development	52	457	0.0241	ACHE,ACTN2,ADARB1,AGT,ARID1A,CAPN3,CASQ2,CRYAB,DNER,EDNRB,EOMES,EPAS1,FAM65B,FOS,GATA6,HAND1,HEG1,HIVEP3,IGFBP5,ITGA7,ITGA8,JAG1,KEL,KIAA1161,KLF5,KRT19,LAMA2,LEF1,MAP2K4,MEF2C,MEOX2,MSTN,MYLK,MYOCD,NEBL,NFATC2,NOTCH1,NRG1,RORA,SGCD,SHOX2,SLC8A1,SORBS2,SOX15,SOX6,SPEG,TCF7L2,TGFBR3,TTN,UTRN,WNT4,ZFPM2
GO:0003014	GO BP	DOWN	renal system process	18	107	0.0243	ADCY1,ADCY2,AGT,AGTR1,AQP4,CHRNA3,CHRNB4,DRD2,EDNRB,F2RL1,GJA5,GSN,KCNMA1,PCSK5,PRKACB,SGK1,TACR1,TFAP2B
GO:0070372	GO BP	DOWN	regulation of ERK1 and ERK2 cascade	35	274	0.0243	ADCYAP1,BMPER,CCL19,CCL2,CCL21,CCL5,CCR7,CD44,CD74,CSF1R,CYR61,DRD2,DUSP3,EPHA2,F2RL1,GCNT2,GPNMB,HLA-DRB1,HTR2C,KDR,KLF4,NDRG2,NDRG4,NOTCH1,NRP1,NTRK1,PDGFD,PKHD1,PRKCZ,PTPN22,RAMP3,RASGRP1,TBC1D10C,TEK,TIMP3
GO:0031623	GO BP	DOWN	receptor internalization	12	56	0.0245	ACHE,CACNG2,CALCRL,CD9,DNM3,DRD2,GHR,ITGB2,LDLRAP1,LMBRD1,RAMP3,SNAP25
GO:0003013	GO BP	DOWN	circulatory system process	45	381	0.0246	ACE,ADCYAP1,ADRB2,AGT,AGTR1,APOE,AR,ASIC2,ATP1A2,ATP1B1,BDKRB2,CACNA1D,CACNA1G,CASQ2,CNR1,CTNNBIP1,CXCL12,DBH,DOCK4,DRD2,ECE1,EDNRB,ERAP1,F11R,F2RL1,GCH1,GJA5,HEG1,HRH1,KEL,MEOX2,NCALD,NPFF,NPY1R,PCSK5,PTPRM,RAMP3,SCN4B,SCPEP1,SGCD,SGK1,SLC8A1,TACR1,TEK,TTN
GO:0060341	GO BP	DOWN	regulation of cellular localization	79	766	0.0246	ACTN2,AKAP6,ANK3,ANO1,ANXA2,APLNR,APOD,AR,ATP13A2,ATP1A2,BTBD9,CACNG2,CAMK2A,CAPN3,CASQ2,CD84,CDH1,CHRNA3,CHRNB4,CLIC2,CNST,CRYAB,DAB2,DCLK3,DNM3,DRD2,EPHA2,EPHA3,EPHA5,FAM65B,GATA2,GNAI1,GSN,HAP1,HCLS1,HLA-DRB1,ITGB2,KCNAB2,KCNC4,LCP1,LDLRAP1,LRRK2,MAGI2,MAP1A,MAPT,MDFIC,MEF2C,MYO1C,MYO5A,NDRG4,NGFR,NRG1,PDZK1,PID1,PIK3R1,PINK1,PRKCD,PTN,PTPN14,PYHIN1,RAB3B,RAMP3,RASSF5,REEP1,REEP6,RIMS1,RIMS3,S…
GO:0030099	GO BP	DOWN	myeloid cell differentiation	28	203	0.0248	ANXA2,BCL6,CCL19,CCR7,CSF1R,EPAS1,EPHA2,F2RL1,FOXP1,GAB3,GATA2,HCLS1,IKZF1,IRF8,KLF2,LEF1,MEF2C,MMP9,NCKAP1L,PAFAH1B1,PIK3CD,PTBP3,SNX10,SOX6,TGFBR2,TGFBR3,THRA,ZBTB16
GO:0043502	GO BP	DOWN	regulation of muscle adaptation	15	81	0.025	AGT,AKAP6,ATP2B4,CAMK2B,CAMK2G,FOXO1,GTF2I,IGFBP5,IL6ST,KLF4,MLIP,NOTCH1,PDE5A,TNFRSF1B,UTRN
GO:0047496	GO BP	DOWN	vesicle transport along microtubule	10	41	0.0254	DYNC1I1,HAP1,KIF13A,KIF1B,KIF5A,KIFAP3,PAFAH1B1,PRKCZ,RASGRP1,SYBU
GO:1901655	GO BP	DOWN	cellular response to ketone	16	90	0.0258	ADCY1,ADCY2,AHR,AR,FOXO1,GNAI1,GNB1,GNG2,KLF2,KLF4,MSTN,NR3C1,PTGER4,SFRP1,SOX10,TNC
GO:0050728	GO BP	DOWN	negative regulation of inflammatory response	19	117	0.0259	ADCYAP1,APOD,APOE,CALCRL,ENPP3,ETS1,GPR17,HLA-DRB1,KLF4,NLRC3,NLRP3,NOV,PRKCD,PTGER4,RORA,SIGLEC10,TEK,TNFAIP3,TNFRSF1B
GO:0019724	GO BP	DOWN	B cell mediated immunity	14	73	0.0261	C1S,C3,C7,CD40LG,CD74,CLU,GAPT,GPR29,HLA-DQB1,HLA-DRB1,MASP2,PRKCD,SLA2,TLR8
GO:0034764	GO BP	DOWN	positive regulation of transmembrane transport	27	194	0.0262	ABCB1,ACTN2,ADRB2,AGT,AKAP6,AKAP7,ANK3,ANO6,APLNR,ATP1B1,ATP1B2,C1QTNF2,C3,CACNG2,CACNG3,CAPN3,CLTCL1,CTSS,FXYD1,HAP1,NOS1AP,PDZK1,PIK3R1,PINK1,RAMP3,RGS9,RNASEL
GO:0050853	GO BP	DOWN	B cell receptor signaling pathway	9	34	0.0262	KLHL6,LCK,MEF2C,NCKAP1L,NFATC2,PIK3CD,PRKCB,PTPRC,RFTN1
GO:0070884	GO BP	DOWN	regulation of calcineurin-NFAT signaling cascade	9	34	0.0262	AKAP6,ATP2B4,CAMTA1,ERBB3,HOMER2,NRG1,RCAN2,RCAN3,TBC1D10C
GO:0010770	GO BP	DOWN	positive regulation of cell morphogenesis involved in differentiation	21	136	0.0264	CAMK2B,CXCL12,EPHA4,L1CAM,MACF1,MAPT,NGFR,NRG1,NRP1,NTN1,PAFAH1B1,PLXNB3,PLXNC1,POU4F2,PTPRD,ROBO2,RREB1,SHOX2,TRPV2,ZEB2,ZFYVE27
GO:0007159	GO BP	DOWN	leukocyte cell-cell adhesion	11	49	0.0266	CCL5,CD40LG,CD44,ITGAL,ITGB2,SELE,SELL,SELP,SELPLG,VCAM1,ZAP70
GO:0016202	GO BP	DOWN	regulation of striated muscle tissue development	20	127	0.0271	AKAP6,CAPN3,ERBB3,GATA6,KCNK2,LEF1,MAPK11,MEF2C,MSTN,MYOCD,NOTCH1,NRG1,RBM24,S100B,SHOX2,SOX15,SOX6,TGFBR2,TGFBR3,ZFPM2
GO:0046635	GO BP	DOWN	positive regulation of alpha-beta T cell activation	12	57	0.0271	CCL19,IL18,IL23R,ITPKB,NCKAP1L,NFKBIZ,NLRP3,PRKCZ,RASAL3,TGFBR2,ZAP70,ZBTB16
GO:0097755	GO BP	DOWN	positive regulation of blood vessel diameter	12	57	0.0271	ADCYAP1,ADRB2,AGT,APOE,BDKRB2,DOCK4,EDNRB,F2RL1,GCH1,GJA5,PTPRM,SCPEP1
GO:0008593	GO BP	DOWN	regulation of Notch signaling pathway	16	91	0.0278	BCL6,C8orf4,GATA2,GDPD5,IL6ST,JAG1,LFNG,MAML3,MMP14,NOTCH1,NOTCH3,NOV,PEAR1,ROBO2,STAT3,TP63
GO:0032414	GO BP	DOWN	positive regulation of ion transmembrane transporter activity	16	91	0.0278	ABCB1,ACTN2,ADRB2,AKAP6,AKAP7,ANK3,ATP1B1,ATP1B2,CACNG2,CACNG3,CTSS,HAP1,NOS1AP,PDZK1,PINK1,RGS9
GO:0050857	GO BP	DOWN	positive regulation of antigen receptor-mediated signaling pathway	7	21	0.0278	CCR7,CD226,LCK,NFAM1,PRKCB,PTPRC,TRAT1
GO:0002443	GO BP	DOWN	leukocyte mediated immunity	67	632	0.0281	ACE,ALDOC,ANO6,ANXA2,ATP6V0A1,ATP8A1,BIN2,BPI,C1S,C3,C7,CD40LG,CD44,CD74,CD8A,CHRNB4,CLEC12A,CLU,CRISPLD2,CTSH,CTSS,CYBB,DBH,DOCK2,FGL2,FUCA1,GAPT,GPR29,GSN,HLA-DQB1,HLA-DRB1,IL18,IL6R,ITGAL,ITGB2,JAG1,KCNAB2,KLRD1,LYST,LYZ,MASP2,MMP9,NCKAP1L,NFAM1,PIK3CD,PIK3CG,PRKCD,PTPRB,PTPRC,PTPRN2,QPCT,RAB27A,RAB37,RASGRP1,RFTN1,SELL,SERPINB6,SLA2,SNAP25,SPTAN1,SYNGR1,TBC1D10C,TLR8,TNFRSF1B,ULBP2,VAMP2,VAT1
GO:0051129	GO BP	DOWN	negative regulation of cellular component organization	67	632	0.0281	ACE,APOD,APOE,AR,ARHGAP6,AVIL,BOK,CCL21,CLU,CRYAB,CTNNBIP1,DCC,DLC1,DNAJA4,DNAJB2,DNM3,DPP4,DPYSL3,DRAXIN,EFNB3,EPHA3,EPHA4,EXOSC10,GFI1,GSN,ITM2C,KANK1,KIAA0319,LRRK2,MAPT,MMP14,NAV3,NGFR,NLRC3,NOTCH1,NRP1,NTN1,PAFAH1B1,PINK1,PLEKHH2,PLXNB3,PMP22,PRKCD,PRKCZ,PRRT2,PTGER4,PTN,RAP1GAP2,RGMA,ROBO2,SEMA3G,SEMA6D,SMG6,SPOCK1,SPTAN1,SPTB,SPTBN1,STMN2,THRA,TMC8,TMEFF2,TNFRSF1B,TNR,TOM1L2,ULK2,VAT1,ZNF3…
GO:0051489	GO BP	DOWN	regulation of filopodium assembly	10	42	0.0286	AGRN,CCL21,CCR7,DNM3,DPYSL3,FAM65B,GAP43,NRP1,PRKCD,TENM1
GO:0086010	GO BP	DOWN	membrane depolarization during action potential	10	42	0.0286	ATP1A2,CACNA1D,CACNA1G,NALCN,SCN2A,SCN3A,SCN4B,SCN7A,SCN9A,SLC8A1
GO:0042063	GO BP	DOWN	gliogenesis	27	196	0.0289	ASPA,BOK,CCL2,CD9,CLU,CNTNAP1,DNER,EPHA4,ERBB3,GAP43,GSN,KCNJ10,LAMA2,LEF1,LGI4,MAPT,MATN2,MMP14,NOTCH1,NRG1,PAFAH1B1,PLP1,PTPRZ1,S100B,SOX10,SOX6,STAT3
GO:0070374	GO BP	DOWN	positive regulation of ERK1 and ERK2 cascade	27	196	0.0289	ADCYAP1,BMPER,CCL19,CCL2,CCL21,CCL5,CCR7,CD44,CD74,CSF1R,DRD2,F2RL1,GCNT2,GPNMB,HLA-DRB1,HTR2C,KDR,NDRG4,NOTCH1,NRP1,NTRK1,PDGFD,PRKCZ,PTPN22,RAMP3,RASGRP1,TEK
GO:0048709	GO BP	DOWN	oligodendrocyte differentiation	13	66	0.0293	ASPA,BOK,CD9,CLU,CNTNAP1,GSN,KCNJ10,NOTCH1,NRG1,PLP1,PTPRZ1,SOX10,SOX6
GO:0070661	GO BP	DOWN	leukocyte proliferation	15	83	0.0294	ACE,CD40LG,CLU,DOCK2,DOCK8,F2RL1,FLT3,GAPT,IL7R,LEF1,MEF2C,PIK3CG,PRKCD,PTPRC,WNT4
GO:0055067	GO BP	DOWN	monovalent inorganic cation homeostasis	19	119	0.0295	AGT,ATP1A2,ATP1B1,ATP1B2,ATP6V0A1,C7,EDNRB,KCNJ10,KCNMA1,LRRK2,PDK4,SLC26A11,SLC4A10,SLC4A3,SLC4A8,SLC8A1,SLC9A9,TFAP2B,TMPRSS3
GO:0048260	GO BP	DOWN	positive regulation of receptor-mediated endocytosis	11	50	0.0296	AHI1,ANXA2,CCL19,CCL21,CLU,DAB2,DRD2,LDLRAP1,MAGI2,SELE,TF
GO:0042102	GO BP	DOWN	positive regulation of T cell proliferation	16	92	0.0298	CCL19,CCL5,CD40LG,CD6,HLA-DMB,HLA-DPA1,HLA-DPB1,IL18,IL23R,IL6ST,NCKAP1L,PTPRC,RASAL3,TGFBR2,VCAM1,ZAP70
GO:0048488	GO BP	DOWN	synaptic vesicle endocytosis	8	28	0.0298	DNAJC6,DNM3,FCHO2,KIAA1107,OPHN1,SYNJ1,SYT2,SYT5
GO:0050905	GO BP	DOWN	neuromuscular process	17	101	0.0299	ADARB1,CAMTA1,CNTNAP1,DRD2,FABP7,GCH1,GRIN3A,HOXC10,KCNAB2,MYO7A,NRG1,PAFAH1B1,POU4F2,PRRT2,SLC1A3,TMEM150C,TNR
GO:0042908	GO BP	DOWN	xenobiotic transport	5	10	0.0301	ABCA8,ABCB1,ABCB4,ABCC3,ABCG2
GO:0051173	GO BP	DOWN	positive regulation of nitrogen compound metabolic process	253	2946	0.0301	ABLIM3,ACE,ACTN2,ADCYAP1,ADRB2,AFAP1L2,AGRN,AGT,AGTR1,AHI1,AHR,AKAP6,ANKIB1,ANKRD6,ANXA2,APLNR,APOE,AR,ARHGEF11,ARID1A,ATP2B4,BCAR3,BCL6,BIRC3,BMP8B,BMPER,BMPR1B,BOK,C1QTNF2,C3,C6orf89,C8orf4,CALCOCO1,CAMTA1,CAMTA2,CAPN3,CASZ1,CCBE1,CCDC62,CCL19,CCL2,CCL21,CCL5,CCND2,CCNL2,CCR7,CD40LG,CD44,CD74,CDH1,CELF4,CHRNA3,CIITA,CLU,CNTN1,CPEB3,CREB5,CSF1R,CTSH,CYBB,CYR61,DAB2,DAPK1,DFNA5,DLC1,DNAJB2,DOCK3,…
GO:0008344	GO BP	DOWN	adult locomotory behavior	14	75	0.0308	ATP1A2,BTBD9,CCND2,CXCL12,DRD2,EFNB3,EPHA4,KCNJ10,LGI4,NR4A2,PAFAH1B1,SEZ6L,SNCG,TRH
GO:1904894	GO BP	DOWN	positive regulation of receptor signaling pathway via STAT	14	75	0.0308	AGT,CCL5,CSF1R,FLT3,GHR,HCLS1,IL18,IL23R,IL6R,IL6ST,IL7R,NOTCH1,PRLR,STAT3
GO:0019882	GO BP	DOWN	antigen processing and presentation	23	158	0.0312	ACE,CD1C,CD1E,CD74,CD8A,CTSH,CTSS,DYNC1I1,ERAP1,HLA-DMB,HLA-DPA1,HLA-DPB1,HLA-DQA1,HLA-DQB1,HLA-DRA,HLA-DRB1,KIF5A,KIFAP3,RAB27A,RAB3B,RFTN1,TAPBP,VAMP3
GO:0001101	GO BP	DOWN	response to acid chemical	39	323	0.0316	ABCB4,AKR1C1,ATP2B4,CCL19,CCL21,CCR7,CD9,CLDN1,COL16A1,COL18A1,CPEB3,CPEB4,CTSH,CYBB,EPHA3,FABP3,FOLR2,FOXO1,GNB1,GNG2,GSN,KDR,KLF2,KLF4,NTRK1,PDGFD,PDK4,PID1,PINK1,PON1,PTGER4,PTN,RORB,SFRP1,TACR1,TGFBR3,TH,TNC,WNT9A
GO:0006813	GO BP	DOWN	potassium ion transport	25	178	0.0319	ATP1A2,ATP1B1,ATP1B2,FXYD1,FXYD3,GJA5,KCNAB2,KCNC4,KCND2,KCNG1,KCNIP4,KCNJ10,KCNK10,KCNK2,KCNMA1,KCNMB3,KCNN3,KCNQ3,NALCN,SLC12A1,SLC12A5,SLC12A6,SLC1A3,SLC24A2,SLC9A9
GO:1901016	GO BP	DOWN	regulation of potassium ion transmembrane transporter activity	11	51	0.0332	ACTN2,AKAP6,AKAP7,ANK3,ATP1B1,ATP1B2,CACNA1D,CASQ2,KCNG1,NOS1AP,VAMP2
GO:0050714	GO BP	DOWN	positive regulation of protein secretion	31	240	0.034	ACHE,ANO1,ATP13A2,CADM1,CCL19,CD2,CLEC4E,CRTAM,CSF1R,DOC2B,DRD2,F2RL1,HLA-DRB1,LRRK2,MAPK11,NLRP1,NLRP3,NNAT,PRKCZ,PTGER4,PTPN22,RASGRP1,RPH3AL,SPTBN1,STXBP5L,SYBU,TCF7L2,TLR8,TRH,TTN,VSNL1
GO:0070201	GO BP	DOWN	regulation of establishment of protein localization	69	662	0.0341	ACHE,ANK3,ANO1,APOD,ATP13A2,CACNA1D,CADM1,CCL19,CCL5,CCR7,CD2,CD40LG,CDH1,CLEC4E,CNR1,CNST,CRTAM,CSF1R,DOC2B,DPP4,DRD2,EPHA5,F2RL1,FOXP1,GJA5,HCLS1,HLA-DRB1,ITGB2,ITPR3,LCP1,LRRK2,MAPK11,MAPT,MDFIC,MYO1C,NLRP1,NLRP3,NNAT,NOV,NPFF,PDZK1,PIK3R1,PINK1,PRKCD,PRKCZ,PTGER4,PTPN14,PTPN22,RASGRP1,RPH3AL,SFRP1,SNAP25,SPTBN1,SRCIN1,STXBP5,STXBP5L,SYBU,SYT7,SYT9,TCF7L2,TENM1,TFAP2B,TLR8,TNFRSF9,TP63,TRH,TTN…
GO:0055075	GO BP	DOWN	potassium ion homeostasis	6	16	0.0342	ATP1A2,ATP1B1,ATP1B2,KCNJ10,KCNMA1,TFAP2B
GO:0042692	GO BP	DOWN	muscle cell differentiation	30	230	0.0345	ACTN2,AGT,ARID1A,CAPN3,CASQ2,DNER,EDNRB,FAM65B,GATA6,IGFBP5,ITGA8,KEL,KIAA1161,KRT19,LEF1,MAP2K4,MEF2C,MYOCD,NEBL,NFATC2,NOTCH1,NRG1,RORA,SGCD,SLC8A1,SORBS2,SOX6,SPEG,TTN,WNT4
GO:0051491	GO BP	DOWN	positive regulation of filopodium assembly	8	29	0.0348	AGRN,CCL21,CCR7,DNM3,DPYSL3,FAM65B,NRP1,TENM1
GO:0010942	GO BP	DOWN	positive regulation of cell death	69	663	0.035	AGT,ANO6,APOE,ARHGEF11,ARHGEF26,ARHGEF3,ARHGEF6,ARHGEF7,BCL6,BMPR1B,BOK,CAMK2A,CCL2,CCL5,CD40LG,CLU,CNR1,COL18A1,CTSH,CYR61,DAPK1,DFNA5,DLC1,F3,FGD3,FOS,FOXO1,FRZB,GSN,HRK,ITGB2,ITM2C,KCNK2,KCNMA1,KLF11,LCK,LRRK2,MAL,MAP2K4,MAP3K5,MAPT,MCF2L,MEF2C,MFN2,MMP9,MYC,NGFR,NLRP1,NLRP3,NOTCH1,NTRK1,PIK3CD,PINK1,PLEKHG5,PNMA2,POU4F2,PRKCD,PTN,RAMP3,S100B,SFRP1,TFAP2A,TFAP2B,TIMP3,TNFRSF1B,TNFSF15,TP63,TXN…
GO:0035051	GO BP	DOWN	cardiocyte differentiation	17	103	0.035	ACTN2,AGT,ARID1A,EOMES,GATA6,JAG1,MAP2K4,MEF2C,MYOCD,NEBL,NOTCH1,NRG1,SLC8A1,SORBS2,SOX6,TGFBR3,TTN
GO:0048771	GO BP	DOWN	tissue remodeling	16	94	0.035	ACE,ADRB2,AGT,CTSK,DBH,EPAS1,EPHA2,GJA5,IGFBP5,IL7,JAG1,MEF2C,MMP14,NCDN,PTH1R,SNX10
GO:1902532	GO BP	DOWN	negative regulation of intracellular signal transduction	56	514	0.0351	APLNR,APOE,ATP2B4,BCL6,BDKRB2,CASQ2,CD44,CD74,CGNL1,CLIC2,CLU,CXCL12,DLC1,DRD2,DUSP3,EPHA2,F2RL1,FAM65B,FOXO1,GP1BA,HIPK3,HOMER2,KANK1,KLF4,LMBRD1,LRRC4,LRRK2,LRRTM4,MAGI2,MFN2,MMP9,MSTN,MYC,NDRG2,NLRC3,NLRP3,NOV,OPTN,PAFAH1B1,PIK3IP1,PINK1,PKHD1,PODN,PODNL1,PRKCD,PTPN22,RASAL3,RNF125,RORA,SERPINE2,SFRP1,SLA2,SZT2,TBC1D10C,TIMP3,TNFAIP3
GO:0002793	GO BP	DOWN	positive regulation of peptide secretion	33	262	0.0355	ACHE,ADCYAP1,ANO1,ARHGEF7,ATP13A2,CADM1,CCL19,CD2,CLEC4E,CRTAM,CSF1R,DOC2B,DRD2,F2RL1,HLA-DRB1,LRRK2,MAPK11,NLRP1,NLRP3,NNAT,PRKCZ,PTGER4,PTPN22,RASGRP1,RPH3AL,SPTBN1,STXBP5L,SYBU,TCF7L2,TLR8,TRH,TTN,VSNL1
GO:0009410	GO BP	DOWN	response to xenobiotic stimulus	33	262	0.0355	ABCB4,AHR,AKR1C1,AOC2,CASQ2,CLDN1,CNR1,CRHBP,CYP2C8,CYP3A4,CYP46A1,DBH,DRD2,FMO2,FMO3,FOSB,FOXO1,GHR,GNAO1,HOMER2,MAP1LC3A,MSTN,NPFF,NR3C1,NR4A2,PRKACB,RGS9,RORA,SDK1,SLC18A2,SLC8A1,TACR1,TH
GO:0040017	GO BP	DOWN	positive regulation of locomotion	55	503	0.0355	AGT,ANO6,ATP8A1,CCBE1,CCL19,CCL21,CCL5,CCR7,CD74,COL18A1,CSF1R,CTSH,CXCL12,CYR61,DAB2,DOCK4,DOCK8,EPB41L4B,ETS1,F2RL1,F3,FAM65B,FOXP1,GATA2,GCNT2,GPNMB,GPR29,IGFBP5,IL6R,KDR,KIAA1462,LEF1,MMP14,MMP9,MYLK,MYO1C,NCKAP1L,NOTCH1,NRP1,NTN1,PDGFD,PIK3CD,PIK3R1,PTPRC,RREB1,SASH1,SCG2,SELP,SEMA6D,SLC8A1,SMOC2,SPOCK2,TACR1,TEK,TGFBR2
GO:0061025	GO BP	DOWN	membrane fusion	24	170	0.0355	ANKFY1,CD9,DNM3,DOC2B,FAM73A,MFN2,PRRT2,RIMS1,RPH3A,SAMD9,SERPINA5,SNAP25,STX12,SYT13,SYT17,SYT2,SYT5,SYT7,SYT9,SYTL5,TAPBP,VAMP1,VAMP2,VAMP3
GO:0033077	GO BP	DOWN	T cell differentiation in thymus	10	44	0.0361	CCR7,CD74,DOCK2,GPR29,ITPKB,MAFB,WNT4,ZAP70,ZFP36L1,ZFP36L2
GO:0072080	GO BP	DOWN	nephron tubule development	14	77	0.0367	AHI1,CALB1,CTNNBIP1,FAT4,FMN1,FOXD1,JAG1,MEF2C,MTSS1,MYC,NOTCH1,PKD1,TFAP2B,WNT4
GO:0030029	GO BP	DOWN	actin filament-based process	54	493	0.0369	ABLIM2,ABLIM3,ACTN2,ARHGAP6,ARHGEF11,BCL6,CACNA1D,CACNA1G,CAPN3,CASQ2,CGNL1,COBL,CORO2A,CORO2B,CORO6,DLC1,DOCK2,DPYSL3,EPB41L1,EPB41L3,EPB41L4A,EPB41L4B,F11R,FGD3,FGD6,FLII,FMN1,FMNL1,FMNL3,FRMD3,FRY,GJA5,GSN,HCLS1,IQSEC3,KRT19,LCP1,MAGEL2,MTSS1,MYO1C,MYO5A,MYO6,MYO7A,NCKAP1L,NEBL,NPHP1,NRP1,OPHN1,PAFAH1B1,POF1B,SCN4B,SELE,SORBS2,TTN
GO:0015672	GO BP	DOWN	monovalent inorganic cation transport	49	437	0.0371	ANO6,ASIC2,ATP1A2,ATP1B1,ATP1B2,ATP6V0A1,ATP6V1G2,CACNA1G,CAPS2,FXYD1,FXYD3,GJA5,KCNAB2,KCNC4,KCND2,KCNG1,KCNIP4,KCNJ10,KCNK10,KCNK2,KCNMA1,KCNMB3,KCNN3,KCNQ3,NALCN,SCN2A,SCN3A,SCN4B,SCN7A,SCN9A,SGK1,SLC12A1,SLC12A5,SLC12A6,SLC1A3,SLC22A4,SLC24A2,SLC38A11,SLC47A1,SLC4A10,SLC4A3,SLC4A8,SLC6A1,SLC6A12,SLC6A13,SLC6A17,SLC6A2,SLC8A1,SLC9A9
GO:0032970	GO BP	DOWN	regulation of actin filament-based process	40	338	0.0373	ACTN2,ARHGAP6,ASAP3,ATP1A2,AVIL,CCL21,CCR7,CSF1R,CXCL12,DLC1,DSC2,EPHA3,EPHA5,F11R,F2RL1,FMN1,GJA5,GSN,HCLS1,KANK1,MAGEL2,MEF2C,MYO1C,NCKAP1L,NOS1AP,NRP1,PIK3R1,PLEKHH2,PRKCD,PTGER4,SEMA3E,SFRP1,SPTAN1,SPTB,SPTBN1,TACR1,TEK,TENM1,TMEFF2,WNT4
GO:0032268	GO BP	DOWN	regulation of cellular protein metabolic process	216	2486	0.038	A2M,ACE,ADARB1,ADCYAP1,ADRB2,AFAP1L2,AGT,AGTR1,AKAP6,ANKIB1,ANKRD6,ANXA2,APLNR,APOE,AR,ATP13A2,ATP2B4,BCAR3,BCL6,BDKRB2,BIRC3,BMP8B,BMPER,BOK,C1QTNF2,C3,C6orf89,C8orf4,CAMTA1,CAPN3,CCBE1,CCL19,CCL2,CCL21,CCL5,CCND2,CCNL2,CCR7,CD40LG,CD44,CD74,CELF4,CHRNA3,CLU,CNTN1,COL7A1,CPEB2,CPEB3,CPEB4,CRYAB,CSF1R,CST7,CTSH,CYR61,DAB2,DAPK1,DFNA5,DIRAS3,DLC1,DNAJB2,DOCK3,DRD2,DUSP3,EDNRB,ELFN1,EPHA2,EPHA4,ERB…
GO:0001768	GO BP	DOWN	establishment of T cell polarity	4	6	0.0382	CCL19,CCL21,CCR7,DOCK2
GO:0002263	GO BP	DOWN	cell activation involved in immune response	65	620	0.0382	ALDOC,ANO6,ANXA2,ATP6V0A1,ATP8A1,BIN2,BPI,C3,C8orf4,CD1C,CD40LG,CD44,CHRNB4,CLEC12A,CLEC4E,CRISPLD2,CTSH,CTSS,CYBB,DNASE1L3,DOCK10,DOCK2,ENPP3,EOMES,F2RL1,FGL2,FOXP1,FUCA1,GAPT,GPR29,GSN,IL18R1,ITGAL,ITGB2,ITM2A,KCNAB2,LCP1,LEF1,LFNG,LYZ,MMP9,NCKAP1L,NFAM1,PIK3CD,PIK3CG,PRKCD,PTGER4,PTPRB,PTPRC,PTPRN2,QPCT,RAB27A,RAB37,RASGRP1,RORA,SELL,SERPINB6,SNAP25,SPTAN1,STAT3,SYNGR1,TBC1D10C,TNFRSF1B,VAMP2,…
GO:1900748	GO BP	DOWN	positive regulation of vascular endothelial growth factor signaling pathway	4	6	0.0382	CCBE1,KIAA1462,MYO1C,SMOC2
GO:2001015	GO BP	DOWN	negative regulation of skeletal muscle cell differentiation	4	6	0.0382	CAPN3,MSTN,MYOCD,S100B
GO:0044087	GO BP	DOWN	regulation of cellular component biogenesis	86	867	0.0383	ACE,AGRN,AGT,APOD,APOE,ARHGAP6,ASAP3,ASIC2,ATP13A2,ATP8B1,AVIL,CCL19,CCL21,CCR7,CLDN1,CLSTN1,CLSTN3,CLU,COBL,COL16A1,CRYAB,CTNNBIP1,CYR61,DLC1,DNAJA4,DNAJB2,DNM3,DPYSL3,EPHA2,EPHA3,EPHB3,EPS8L1,F2RL1,FAM65B,FMN1,GAP43,GSN,HAP1,HCLS1,HRK,IRF8,KANK1,KDR,KLF5,LCP1,LRRK2,LRRN3,MACF1,MAGEL2,MAPT,MEF2C,MMP14,MYO1C,NAV3,NCKAP1L,NLRC3,NOTCH1,NPHP1,NRP1,NTRK1,OCLN,PDE4DIP,PIK3R1,PINK1,PLXNB3,PPP2R5B,PRKCD…
GO:0072657	GO BP	DOWN	protein localization to membrane	46	405	0.0388	ACTN2,AGRN,ANK1,ANK3,ANXA2,APOE,ATP1B1,CACNG2,CAPN3,CDH1,DLG2,DPP6,EPB41L3,F11R,FCHO2,FYB,GPR158,ITGAL,ITGB2,KCNIP4,KIF13A,LRRC4,MACF1,MAGI2,MAL,MAP7,MYO1C,MYO5A,NRXN2,OPTN,PRKCZ,RAB26,RAB37,RAMP3,RAPGEF6,REEP1,RFTN1,RFTN2,SNAP25,SPTBN1,TMEM88,TTC7A,VAMP2,VAMP3,WNT4,ZFYVE27
GO:0014745	GO BP	DOWN	negative regulation of muscle adaptation	5	11	0.0392	ATP2B4,FOXO1,IGFBP5,KLF4,MLIP
GO:0071248	GO BP	DOWN	cellular response to metal ion	23	162	0.0392	ADCY1,ANK3,ATP13A2,CAPN3,CDH1,CLDN1,CPNE2,CRHBP,CYBB,DLG2,FOS,FOSB,GSN,GUCA1A,ITPKB,LRRK2,MAP1LC3A,MEF2C,MMP9,SLC40A1,TF,TFAP2A,TH
GO:0014910	GO BP	DOWN	regulation of smooth muscle cell migration	12	61	0.0398	ACE,AGT,CCL5,DOCK4,IGFBP5,MEF2C,MYOCD,NDRG4,NRP1,PDGFD,SEMA6D,TACR1
GO:0018958	GO BP	DOWN	phenol-containing compound metabolic process	14	78	0.0398	AOC2,BTBD9,DBH,DDC,DRD2,DUOX1,EPAS1,GCH1,MOXD1,MYO5A,NR4A2,PAH,RNF180,TH
GO:0019229	GO BP	DOWN	regulation of vasoconstriction	12	61	0.0398	ACE,AGT,AGTR1,ASIC2,ATP1A2,BDKRB2,DBH,DOCK4,ECE1,GJA5,HRH1,TACR1
GO:0043068	GO BP	DOWN	positive regulation of programmed cell death	64	610	0.0398	AGT,ANO6,ARHGEF11,ARHGEF26,ARHGEF3,ARHGEF6,ARHGEF7,BCL6,BMPR1B,BOK,CAMK2A,CCL2,CCL5,CD40LG,CLU,CNR1,COL18A1,CTSH,CYR61,DAPK1,DFNA5,DLC1,F3,FGD3,FOXO1,FRZB,GSN,HRK,ITM2C,KCNMA1,KLF11,LCK,LRRK2,MAL,MAP2K4,MAP3K5,MAPT,MCF2L,MEF2C,MFN2,MMP9,MYC,NGFR,NLRP1,NLRP3,NOTCH1,NTRK1,PIK3CD,PINK1,PLEKHG5,PNMA2,POU4F2,PRKCD,PTN,S100B,SFRP1,TFAP2A,TFAP2B,TIMP3,TNFRSF1B,TNFSF15,TP63,TXNIP,ZBTB16
GO:0046637	GO BP	DOWN	regulation of alpha-beta T cell differentiation	12	61	0.0398	BCL6,CCL19,IL18,IL23R,ITPKB,NCKAP1L,NFKBIZ,NLRP3,PRKCZ,TGFBR2,ZAP70,ZBTB16
GO:0048265	GO BP	DOWN	response to pain	8	30	0.0398	DBH,EDNRB,GCH1,NTRK1,SCN9A,SLC6A2,TACR1,TRPA1
GO:1904035	GO BP	DOWN	regulation of epithelial cell apoptotic process	14	78	0.0398	ANO6,BOK,CCL2,CD40LG,COL18A1,GATA2,GSN,KDR,SCG2,TCF7L2,TEK,TNFAIP3,ZFP36,ZFP36L1
GO:0008015	GO BP	DOWN	blood circulation	43	373	0.0401	ACE,ADCYAP1,ADRB2,AGT,AGTR1,APOE,AR,ASIC2,ATP1A2,ATP1B1,BDKRB2,CACNA1D,CACNA1G,CASQ2,CNR1,CTNNBIP1,CXCL12,DBH,DOCK4,DRD2,ECE1,EDNRB,ERAP1,F11R,F2RL1,GCH1,GJA5,HRH1,KEL,MEOX2,NCALD,NPFF,NPY1R,PCSK5,PTPRM,SCN4B,SCPEP1,SGCD,SGK1,SLC8A1,TACR1,TEK,TTN
GO:0008366	GO BP	DOWN	axon ensheathment	16	96	0.0401	ASPA,CD9,CLU,CNTNAP1,EPB41L3,KCNJ10,KEL,LGI4,MAL,MPZ,MYO5A,NRG1,PLP1,PMP22,SCN2A,SOX10
GO:0032655	GO BP	DOWN	regulation of interleukin-12 production	11	53	0.0401	CCL19,CCR7,CD40LG,FOXP1,IL23R,IRF8,LTB,MAPK11,MAST2,TLR8,TNFRSF9
GO:0032956	GO BP	DOWN	regulation of actin cytoskeleton organization	36	297	0.0401	ACTN2,ARHGAP6,ASAP3,AVIL,CCL21,CCR7,CSF1R,CXCL12,DLC1,EPHA3,EPHA5,F11R,F2RL1,FMN1,GSN,HCLS1,KANK1,MAGEL2,MEF2C,MYO1C,NCKAP1L,NRP1,PIK3R1,PLEKHH2,PRKCD,PTGER4,SEMA3E,SFRP1,SPTAN1,SPTB,SPTBN1,TACR1,TEK,TENM1,TMEFF2,WNT4
GO:0045843	GO BP	DOWN	negative regulation of striated muscle tissue development	10	45	0.0401	CAPN3,KCNK2,LEF1,MAPK11,MSTN,MYOCD,S100B,SOX15,SOX6,TGFBR2
GO:0022010	GO BP	DOWN	central nervous system myelination	6	17	0.041	ASPA,CLU,CNTNAP1,KCNJ10,PLP1,SOX10
GO:1902259	GO BP	DOWN	regulation of delayed rectifier potassium channel activity	6	17	0.041	AKAP6,AKAP7,ANK3,KCNG1,NOS1AP,VAMP2
GO:0090276	GO BP	DOWN	regulation of peptide hormone secretion	27	204	0.0427	ADCYAP1,ANO1,ARHGEF7,CACNA1D,CCL5,CNR1,CRHBP,DOC2B,DPP4,DRD2,EPHA5,HLA-DRB1,HTR2C,ITPR3,NNAT,NOV,NPFF,SFRP1,SNAP25,STXBP5L,SYBU,SYT7,SYT9,TCF7L2,TFAP2B,TRH,VSNL1
GO:1901214	GO BP	DOWN	regulation of neuron death	35	288	0.043	AGAP2,APOE,ATP13A2,BOK,CCL2,CCL5,CLU,CPEB4,DCC,DRAXIN,ERBB3,FAIM2,FAM134B,FOS,GPNMB,GRM4,ITGB2,LRRK2,MAP2K4,MAP3K12,MAP3K5,MAPT,MEF2C,NCOA7,NR4A2,NRP1,NTRK1,PINK1,PM20D1,STAT3,TFAP2A,TFAP2B,TP63,TRIM2,VSTM2L
GO:0010001	GO BP	DOWN	glial cell differentiation	22	154	0.0432	ASPA,BOK,CD9,CLU,CNTNAP1,DNER,ERBB3,GAP43,GSN,KCNJ10,LAMA2,LEF1,LGI4,MAPT,NOTCH1,NRG1,PLP1,PTPRZ1,S100B,SOX10,SOX6,STAT3
GO:0002761	GO BP	DOWN	regulation of myeloid leukocyte differentiation	18	116	0.0448	CD74,CTNNBIP1,FOS,FOXP1,GATA2,HCLS1,HLA-DRB1,IL23R,LEF1,MAFB,MYC,PIK3R1,POU4F2,PRDM16,SFRP1,UBASH3B,ZBTB46,ZFP36L1
GO:0030301	GO BP	DOWN	cholesterol transport	11	54	0.0448	ABCA5,ABCG2,ABCG4,AKR1C1,APOE,CETP,CLU,LDLRAP1,SERAC1,STX12,SYT7
GO:0043551	GO BP	DOWN	regulation of phosphatidylinositol 3-kinase activity	10	46	0.0448	AGAP2,CCL19,CCL21,CCR7,FLT3,KLF4,PIK3IP1,PIK3R1,PIK3R5,TEK
GO:0051222	GO BP	DOWN	positive regulation of protein transport	42	365	0.0448	ACHE,ANK3,ANO1,ATP13A2,CADM1,CCL19,CD2,CDH1,CLEC4E,CNST,CRTAM,CSF1R,DOC2B,DRD2,F2RL1,HCLS1,HLA-DRB1,ITGB2,LRRK2,MAPK11,MYO1C,NLRP1,NLRP3,NNAT,PDZK1,PIK3R1,PRKCD,PRKCZ,PTGER4,PTPN22,RASGRP1,RPH3AL,SPTBN1,STXBP5L,SYBU,TCF7L2,TENM1,TLR8,TRH,TTN,VAMP2,VSNL1
GO:0051924	GO BP	DOWN	regulation of calcium ion transport	30	236	0.0448	AGT,AHNAK,AKAP6,APLNR,ATP1A2,ATP1B1,CACNA1D,CAMK2A,CAMK2B,CAMK2G,CAPN3,CASQ2,CCL2,CCL5,CD84,CLIC2,CXCL12,DRD2,GNAO1,HAP1,MYLK,MYO5A,NOS1AP,PIK3CG,RAMP3,REM1,RGS9,SLC8A1,TRPV2,UBASH3B
GO:0002292	GO BP	DOWN	T cell differentiation involved in immune response	8	31	0.0452	CLEC4E,EOMES,FOXP1,IL18R1,LEF1,PTGER4,RORA,STAT3
GO:0006796	GO BP	DOWN	phosphate-containing compound metabolic process	182	2065	0.0452	ACACB,ACHE,ACSL6,ACTN2,ADCY1,ADCY2,ADCYAP1,AGPAT4,AGT,AK5,ALDH1A1,ALDOC,ALPK3,ARHGEF6,ATP13A2,ATP1A2,ATP1B1,ATP6V0A1,BMPR1B,CA3,CAMK2A,CAMK2B,CAMK2G,CCL19,CCL2,CCL5,CD40LG,CDK14,CETP,CHKB,CIITA,CROT,CRYAB,CSF1R,CSF2RA,CTSH,DAPK1,DCLK3,DGKA,DGKB,DLG2,DNAJC6,DUSP3,EFNB3,ELOVL2,ENPP3,ENTPD3,EPHA2,EPHA3,EPHA4,EPHA5,EPHB3,EPHB6,ERBB3,EYA4,FLT3,FMO2,FYB,GATA6,GCH1,GDA,GFRA3,GHR,GIMAP7,GK5,GPD2,H6PD,HIP…
GO:0018108	GO BP	DOWN	peptidyl-tyrosine phosphorylation	26	195	0.0452	CSF1R,CSF2RA,EFNB3,EPHA2,EPHA3,EPHA4,EPHA5,EPHB3,EPHB6,ERBB3,FLT3,GHR,ITK,KDR,LCK,MAP2K4,MST1R,NRG1,NRP1,NTRK1,PRKCD,PRLR,SLA2,TEK,TTN,ZAP70
GO:0019228	GO BP	DOWN	neuronal action potential	8	31	0.0452	ANK3,CACNA1G,KCND2,KCNMB3,SCN2A,SCN3A,SCN7A,SCN9A
GO:0048592	GO BP	DOWN	eye morphogenesis	21	145	0.0452	AHI1,ARID1A,BCAR3,CALB1,EPHA2,JAG1,MEGF11,MFN2,MYO7A,PTN,PTPRM,RORB,SDK1,STAT3,TENM3,TFAP2A,TFAP2B,TH,TSPAN12,WNT2B,WNT9A
GO:0051894	GO BP	DOWN	positive regulation of focal adhesion assembly	7	24	0.0452	COL16A1,FMN1,KDR,NRP1,SFRP1,TEK,WNT4
GO:0002366	GO BP	DOWN	leukocyte activation involved in immune response	64	616	0.0463	ALDOC,ANO6,ANXA2,ATP6V0A1,ATP8A1,BIN2,BPI,C3,CD1C,CD40LG,CD44,CHRNB4,CLEC12A,CLEC4E,CRISPLD2,CTSH,CTSS,CYBB,DNASE1L3,DOCK10,DOCK2,ENPP3,EOMES,F2RL1,FGL2,FOXP1,FUCA1,GAPT,GPR29,GSN,IL18R1,ITGAL,ITGB2,ITM2A,KCNAB2,LCP1,LEF1,LFNG,LYZ,MMP9,NCKAP1L,NFAM1,PIK3CD,PIK3CG,PRKCD,PTGER4,PTPRB,PTPRC,PTPRN2,QPCT,RAB27A,RAB37,RASGRP1,RORA,SELL,SERPINB6,SNAP25,SPTAN1,STAT3,SYNGR1,TBC1D10C,TNFRSF1B,VAMP2,VAT1
GO:0050715	GO BP	DOWN	positive regulation of cytokine secretion	18	117	0.0475	CADM1,CCL19,CD2,CLEC4E,CRTAM,CSF1R,DRD2,F2RL1,LRRK2,MAPK11,NLRP1,NLRP3,PRKCZ,PTGER4,PTPN22,RASGRP1,SPTBN1,TLR8
GO:0044092	GO BP	DOWN	negative regulation of molecular function	106	1119	0.0476	A2M,ACACB,ACTN2,ADARB1,ADCYAP1,ADRB2,AGT,ANK3,ANXA2,APOE,ATP1A2,ATP2B4,BIRC3,C3,CASQ2,CCL5,CD44,CLIC2,CNR1,CNST,COL7A1,CPEB2,CRHBP,CRYAB,CST7,CTNNBIP1,DAB2,DLG2,DNAJB2,DRD2,DUSP3,EDNRB,ELFN1,F11R,FAM65B,FRY,GABBR1,GFI1,GP1BA,HAND1,HIPK3,IGSF1,IL7,IRAK2,ITIH4,KLF4,LEF1,LRRC4,LRRK2,LRRTM4,MAPT,MMP9,MSTN,MYOCD,NCKAP1L,NES,NGFR,NLRC3,NLRC5,NLRP3,NOTCH1,P2RY13,PAPLN,PIK3IP1,PKD1,PKHD1,PKIB,PLA2R1,PLXN…
GO:0090596	GO BP	DOWN	sensory organ morphogenesis	31	248	0.0476	AHI1,ARID1A,BCAR3,CALB1,COL2A1,EPHA2,FRZB,GATA2,ITGA8,JAG1,LHFPL5,LRIG1,MAFB,MEGF11,MFN2,MYO15A,MYO7A,NTN1,PTN,PTPRM,RORB,SDK1,SOBP,STAT3,TENM3,TFAP2A,TFAP2B,TH,TSPAN12,WNT2B,WNT9A
GO:2001259	GO BP	DOWN	positive regulation of cation channel activity	12	63	0.0476	ACTN2,ADRB2,AKAP6,AKAP7,ANK3,CACNG2,CACNG3,CTSS,HAP1,NOS1AP,PINK1,RGS9
GO:0003012	GO BP	DOWN	muscle system process	35	291	0.0483	ACTN2,AGT,ARHGEF11,ATP1A2,ATP1B1,BDKRB2,CACNA1D,CACNA1G,CAMTA2,CASQ2,CHRNB4,CRYAB,DRD2,EDNRB,FXYD1,GATA6,GATM,GJA5,GNAO1,GSN,KCNMA1,MAP2K4,MEF2C,MSTN,MYLK,MYOT,PDE5A,SCN4B,SCN7A,SLC8A1,SORBS2,SYNM,TACR1,TTN,UTRN
GO:0060043	GO BP	DOWN	regulation of cardiac muscle cell proliferation	9	39	0.0487	GATA6,KCNK2,MAPK11,MEF2C,NOTCH1,NRG1,TGFBR2,TGFBR3,ZFPM2
GO:0001819	GO BP	DOWN	positive regulation of cytokine production	44	390	0.0491	ADCYAP1,AFAP1L2,AGT,C3,CADM1,CCBE1,CCL19,CCR7,CD2,CD226,CD40LG,CD6,CD74,CLEC4E,CLU,CRTAM,CSF1R,CYBB,DRD2,F2RL1,HEG1,HLA-DPA1,HLA-DPB1,IL18,IL18R1,IL23R,IL6R,IL6ST,IL7,IRF8,LRRK2,LTB,MAPK11,NFAM1,NLRP1,NLRP3,PIK3R1,PRKCZ,PTGER4,PTPN22,RASGRP1,RORA,SPTBN1,TLR8
GO:0003407	GO BP	DOWN	neural retina development	11	55	0.0491	AHI1,ATP2B4,CALB1,MEGF11,PTN,PTPRM,RORB,SDK1,TFAP2A,TFAP2B,TSPAN12
GO:0016064	GO BP	DOWN	immunoglobulin mediated immune response	13	72	0.0491	C1S,C3,C7,CD40LG,CD74,CLU,GAPT,GPR29,HLA-DQB1,HLA-DRB1,MASP2,PRKCD,TLR8
GO:0042415	GO BP	DOWN	norepinephrine metabolic process	5	12	0.0491	DBH,EPAS1,MOXD1,RNF180,TH
GO:0050854	GO BP	DOWN	regulation of antigen receptor-mediated signaling pathway	11	55	0.0491	CCR7,CD226,DUSP3,GCSAM,LCK,NFAM1,PRKCB,PTPN22,PTPRC,TRAT1,UBASH3A
GO:0072017	GO BP	DOWN	distal tubule development	5	12	0.0491	CALB1,JAG1,NOTCH1,PKD1,TFAP2B
GO:1900451	GO BP	DOWN	positive regulation of glutamate receptor signaling pathway	5	12	0.0491	ADRB2,CACNG2,CACNG3,PINK1,RGS9
GO:0007612	GO BP	DOWN	learning	20	137	0.0495	AGT,ATP1A2,ATP8A1,ATXN1,CNTNAP2,DBH,DRD2,FOS,HRH1,MAP1A,NDRG4,NRXN2,PTN,SLC12A5,SLC24A2,SNAP25,SYNJ1,TACR1,TH,TNR
hsa04514	KEGG	DOWN	Cell adhesion molecules (CAMs)	40	139	3.14e-09	ALCAM,CADM1,CADM3,CD2,CD226,CD40LG,CD6,CD8A,CDH1,CLDN1,CNTN1,CNTNAP1,CNTNAP2,F11R,HLA-DMB,HLA-DPA1,HLA-DPB1,HLA-DQA1,HLA-DRA,HLA-DRB1,ITGA8,ITGAL,ITGB2,ITGB8,L1CAM,LRRC4,MPZ,NEGR1,NRCAM,NRXN2,OCLN,PTPRC,PTPRF,PTPRM,SDC2,SELE,SELL,SELP,SELPLG,VCAM1
hsa04360	KEGG	DOWN	Axon guidance	35	173	6.26e-05	ABLIM2,ABLIM3,BMPR1B,CAMK2A,CAMK2B,CXCL12,DCC,EFNB3,EPHA2,EPHA3,EPHA4,EPHA5,EPHB3,EPHB6,GNAI1,L1CAM,LRRC4,NFATC2,NRP1,NTN1,PIK3CD,PIK3R1,PLXNA4,PLXNB3,PLXNC1,PRKCZ,ROBO2,ROBO3,SEMA3E,SEMA3G,SEMA6D,SRGAP1,UNC5A,UNC5D,WNT4
hsa04725	KEGG	DOWN	Cholinergic synapse	24	111	0.00099	ACHE,ADCY1,ADCY2,CACNA1D,CAMK2A,CAMK2B,CHRNA3,CHRNB4,CREB5,FOS,GNAI1,GNAO1,GNB1,GNG12,GNG2,GNG8,ITPR3,KCNQ3,PIK3CD,PIK3CG,PIK3R1,PIK3R5,PRKACB,PRKCB
hsa04727	KEGG	DOWN	GABAergic synapse	21	88	0.00099	ADCY1,ADCY2,CACNA1D,GABARAPL1,GABBR1,GABRG1,GABRP,GLS,GNAI1,GNAO1,GNB1,GNG12,GNG2,GNG8,HAP1,PLCL1,PRKACB,PRKCB,SLC12A5,SLC6A1,SLC6A13
hsa04728	KEGG	DOWN	Dopaminergic synapse	26	128	0.00099	CACNA1D,CALY,CAMK2A,CAMK2B,CREB5,DDC,DRD2,FOS,GNAI1,GNAO1,GNB1,GNG12,GNG2,GNG8,GRIA2,ITPR3,KIF5A,KIF5C,MAPK11,PPP2R2C,PPP2R5B,PRKACB,PRKCB,SLC18A1,SLC18A2,TH
hsa04640	KEGG	DOWN	Hematopoietic cell lineage	21	94	0.0012	CD1C,CD1E,CD2,CD3G,CD44,CD5,CD8A,CD9,CSF1R,CSF2RA,FLT3,GP1BA,HLA-DMB,HLA-DPA1,HLA-DPB1,HLA-DQA1,HLA-DRA,HLA-DRB1,IL6R,IL7,IL7R
hsa05200	KEGG	DOWN	Pathways in cancer	65	515	0.0014	ADCY1,ADCY2,AGTR1,AR,ARHGEF11,BDKRB2,BIRC3,CAMK2A,CAMK2B,CCND2,CDH1,COL4A4,CSF1R,CSF2RA,CXCL12,DAPK1,DCC,EDNRB,EPAS1,ETS1,FLT3,FOS,FOXO1,FRAT1,GNAI1,GNB1,GNG12,GNG2,GNG8,IL13RA1,IL23R,IL2RB,IL2RG,IL6R,IL6ST,IL7,IL7R,JAG1,LAMA2,LAMA3,LAMA4,LEF1,LPAR6,MMP9,MYC,NOTCH1,NOTCH3,NTRK1,PIK3CD,PIK3R1,PLEKHG5,PRKACB,PRKCB,PTGER4,RASGRP1,RASSF5,RUNX1T1,STAT2,STAT3,TCF7L2,TGFBR2,WNT2B,WNT4,WNT9A,ZBTB16
hsa04261	KEGG	DOWN	Adrenergic signaling in cardiomyocytes	26	139	0.0015	ADCY1,ADCY2,ADRB2,AGTR1,ATP1A2,ATP1B1,ATP1B2,ATP2B4,CACNA1D,CACNA2D3,CACNG2,CACNG3,CAMK2A,CAMK2B,CREB5,GNAI1,MAPK11,PIK3CG,PIK3R5,PPP1R1A,PPP2R2C,PPP2R5B,PRKACB,SCN4B,SCN7A,SLC8A1
hsa04659	KEGG	DOWN	Th17 cell differentiation	21	102	0.0016	AHR,CD3G,FOS,HLA-DMB,HLA-DPA1,HLA-DPB1,HLA-DQA1,HLA-DRA,HLA-DRB1,IL23R,IL2RB,IL2RG,IL6R,IL6ST,LCK,MAPK11,NFATC2,RORA,STAT3,TGFBR2,ZAP70
hsa04713	KEGG	DOWN	Circadian entrainment	20	93	0.0016	ADCY1,ADCY2,CACNA1D,CACNA1G,CAMK2A,CAMK2B,FOS,GNAI1,GNAO1,GNB1,GNG12,GNG2,GNG8,GRIA2,ITPR3,NOS1AP,PER3,PRKACB,PRKCB,RASD1
hsa04750	KEGG	DOWN	Inflammatory mediator regulation of TRP channels	20	92	0.0016	ADCY1,ADCY2,BDKRB2,CAMK2A,CAMK2B,F2RL1,HRH1,HTR2C,ITPR3,MAPK11,NTRK1,PIK3CD,PIK3R1,PLA2G4A,PRKACB,PRKCB,PRKCD,PTGER4,TRPA1,TRPV2
hsa04911	KEGG	DOWN	Insulin secretion	19	84	0.0016	ADCY1,ADCY2,ADCYAP1,ATP1A2,ATP1B1,ATP1B2,CACNA1D,CAMK2A,CAMK2B,CREB5,ITPR3,KCNMA1,KCNMB3,KCNN3,PCLO,PRKACB,PRKCB,SNAP25,VAMP2
hsa05323	KEGG	DOWN	Rheumatoid arthritis	18	84	0.0031	ATP6V0A1,ATP6V1G2,CCL2,CCL5,CTSK,CXCL12,FOS,HLA-DMB,HLA-DPA1,HLA-DPB1,HLA-DQA1,HLA-DRA,HLA-DRB1,IL18,ITGAL,ITGB2,LTB,TEK
hsa04658	KEGG	DOWN	Th1 and Th2 cell differentiation	18	88	0.0048	CD3G,FOS,HLA-DMB,HLA-DPA1,HLA-DPB1,HLA-DQA1,HLA-DRA,HLA-DRB1,IL2RB,IL2RG,JAG1,LCK,MAML3,MAPK11,NFATC2,NOTCH1,NOTCH3,ZAP70
hsa04512	KEGG	DOWN	ECM-receptor interaction	17	81	0.0051	AGRN,CD44,COL2A1,COL4A4,COL6A6,COL9A2,GP1BA,ITGA10,ITGA7,ITGA8,ITGB8,LAMA2,LAMA3,LAMA4,SV2B,TNC,TNR
hsa05150	KEGG	DOWN	Staphylococcus aureus infection	13	51	0.0051	C1S,C3,HLA-DMB,HLA-DPA1,HLA-DPB1,HLA-DQA1,HLA-DRA,HLA-DRB1,ITGAL,ITGB2,MASP2,SELP,SELPLG
hsa04371	KEGG	DOWN	Apelin signaling pathway	23	133	0.0052	ADCY1,ADCY2,AGTR1,APLNR,CDH1,GABARAPL1,GNAI1,GNB1,GNG12,GNG2,GNG8,ITPR3,JAG1,KLF2,MEF2C,MYLK,NOTCH3,PIK3CG,PIK3R5,PLAT,PRKACB,PRKAG2,SLC8A1
hsa04151	KEGG	DOWN	PI3K-Akt signaling pathway	45	348	0.0053	CCND2,COL2A1,COL4A4,COL6A6,COL9A2,CREB5,CSF1R,EPHA2,ERBB3,FLT3,GHR,GNB1,GNG12,GNG2,GNG8,IL2RB,IL2RG,IL6R,IL7,IL7R,ITGA10,ITGA7,ITGA8,ITGB8,KDR,LAMA2,LAMA3,LAMA4,LPAR6,MYC,NGFR,NTRK1,PDGFD,PIK3CD,PIK3CG,PIK3R1,PIK3R5,PPP2R2C,PPP2R5B,PRLR,SGK1,SGK2,TEK,TNC,TNR
hsa04724	KEGG	DOWN	Glutamatergic synapse	20	112	0.0078	ADCY1,ADCY2,CACNA1D,GLS,GNAI1,GNAO1,GNB1,GNG12,GNG2,GNG8,GRIA2,GRIN3A,GRM4,HOMER2,ITPR3,PLA2G4A,PLD2,PRKACB,PRKCB,SLC1A3
hsa04022	KEGG	DOWN	cGMP-PKG signaling pathway	25	160	0.0092	ADCY1,ADCY2,ADRB2,AGTR1,ATP1A2,ATP1B1,ATP1B2,ATP2A3,ATP2B4,BDKRB2,CACNA1D,CREB5,EDNRB,GNAI1,GTF2I,ITPR3,KCNMA1,KCNMB3,MEF2C,MYLK,NFATC2,PDE5A,PIK3CG,PIK3R5,SLC8A1
hsa04971	KEGG	DOWN	Gastric acid secretion	15	72	0.0092	ADCY1,ADCY2,ATP1A2,ATP1B1,ATP1B2,CAMK2A,CAMK2B,GNAI1,ITPR3,KCNJ10,KCNK10,KCNK2,MYLK,PRKACB,PRKCB
hsa04974	KEGG	DOWN	Protein digestion and absorption	17	90	0.0092	ATP1A2,ATP1B1,ATP1B2,COL11A2,COL15A1,COL18A1,COL21A1,COL22A1,COL27A1,COL2A1,COL4A4,COL6A6,COL7A1,COL9A2,DPP4,SLC7A9,SLC8A1
hsa05030	KEGG	DOWN	Cocaine addiction	12	49	0.0092	CREB5,DDC,DRD2,FOSB,GNAI1,GRIA2,GRIN3A,PRKACB,RGS9,SLC18A1,SLC18A2,TH
hsa05031	KEGG	DOWN	Amphetamine addiction	14	65	0.0092	CACNA1D,CAMK2A,CAMK2B,CREB5,DDC,FOS,FOSB,GRIA2,GRIN3A,PRKACB,PRKCB,SLC18A1,SLC18A2,TH
hsa05412	KEGG	DOWN	Arrhythmogenic right ventricular cardiomyopathy (ARVC)	15	72	0.0092	ACTN2,CACNA1D,CACNA2D3,CACNG2,CACNG3,DSC2,ITGA10,ITGA7,ITGA8,ITGB8,LAMA2,LEF1,SGCD,SLC8A1,TCF7L2
hsa04925	KEGG	DOWN	Aldosterone synthesis and secretion	17	93	0.0116	ADCY1,ADCY2,AGTR1,ATP1A2,ATP1B1,ATP1B2,ATP2B4,CACNA1D,CACNA1G,CAMK2A,CAMK2B,CREB5,HSD3B2,ITPR3,NR4A2,PRKACB,PRKCB
hsa04961	KEGG	DOWN	Endocrine and other factor-regulated calcium reabsorption	11	47	0.0158	ATP1A2,ATP1B1,ATP1B2,BDKRB2,CALB1,CLTCL1,DNM3,PRKACB,PRKCB,PTH1R,SLC8A1
hsa04080	KEGG	DOWN	Neuroactive ligand-receptor interaction	35	272	0.016	ADRB2,AGTR1,APLNR,BDKRB2,CALCRL,CHRNA3,CHRNB4,CNR1,DRD2,EDNRB,F2RL1,F2RL2,GABBR1,GABRG1,GABRP,GHR,GPR83,GRIA2,GRIN3A,GRM4,HRH1,HTR2C,LPAR6,MC4R,NPY1R,NR3C1,P2RY10,P2RY13,P2RY14,PRLR,PTGER4,PTH1R,SSTR1,TACR1,THRA
hsa04015	KEGG	DOWN	Rap1 signaling pathway	28	203	0.0172	ADCY1,ADCY2,CDH1,CNR1,CSF1R,DOCK4,DRD2,EPHA2,FYB,GNAI1,GNAO1,ITGAL,ITGB2,KDR,LCP2,MAGI2,MAPK11,NGFR,PDGFD,PIK3CD,PIK3R1,PRKCB,PRKCZ,RAPGEF5,RAPGEF6,RASSF5,TEK,TLN2
hsa04933	KEGG	DOWN	AGE-RAGE signaling pathway in diabetic complications	17	98	0.0172	AGTR1,CCL2,COL4A4,CYBB,F3,FOXO1,MAPK11,PIK3CD,PIK3R1,PLCD4,PRKCB,PRKCD,PRKCZ,SELE,STAT3,TGFBR2,VCAM1
hsa04668	KEGG	DOWN	TNF signaling pathway	18	108	0.0177	BIRC3,CCL2,CCL5,CREB5,FOS,IL18R1,JAG1,MAP2K4,MAP3K5,MAPK11,MMP14,MMP9,PIK3CD,PIK3R1,SELE,TNFAIP3,TNFRSF1B,VCAM1
hsa05032	KEGG	DOWN	Morphine addiction	16	91	0.0186	ADCY1,ADCY2,GABBR1,GABRG1,GABRP,GNAI1,GNAO1,GNB1,GNG12,GNG2,GNG8,PDE11A,PDE1C,PDE7B,PRKACB,PRKCB
hsa05145	KEGG	DOWN	Toxoplasmosis	18	109	0.0186	BIRC3,CD40LG,CIITA,GNAI1,GNAO1,HLA-DMB,HLA-DPA1,HLA-DPB1,HLA-DQA1,HLA-DRA,HLA-DRB1,LAMA2,LAMA3,LAMA4,MAPK11,PIK3CG,PIK3R5,STAT3
hsa05310	KEGG	DOWN	Asthma	8	28	0.0192	CD40LG,FCER1A,HLA-DMB,HLA-DPA1,HLA-DPB1,HLA-DQA1,HLA-DRA,HLA-DRB1
hsa04926	KEGG	DOWN	Relaxin signaling pathway	20	130	0.021	ADCY1,ADCY2,COL4A4,CREB5,EDNRB,FOS,GNAI1,GNAO1,GNB1,GNG12,GNG2,GNG8,MAP2K4,MAPK11,MMP9,PIK3CD,PIK3R1,PRKACB,PRKCZ,TGFBR2
hsa04060	KEGG	DOWN	Cytokine-cytokine receptor interaction	33	263	0.0238	BMPR1B,CCL19,CCL2,CCL21,CCL5,CCR7,CD40LG,CSF1R,CSF2RA,CXCL12,CXCR6,FLT3,GHR,IL13RA1,IL18,IL18R1,IL23R,IL2RB,IL2RG,IL6R,IL6ST,IL7,IL7R,KDR,LIFR,LTB,NGFR,PRLR,TGFBR2,TNFRSF1B,TNFRSF25,TNFRSF9,TNFSF15
hsa04610	KEGG	DOWN	Complement and coagulation cascades	14	78	0.0253	A2M,BDKRB2,C1S,C3,C7,CLU,F2RL2,F3,ITGB2,KLKB1,MASP2,PLAT,PROS1,SERPINA5
hsa04934	KEGG	DOWN	Cushing's syndrome	22	153	0.0256	ADCY1,ADCY2,AGTR1,AHR,CACNA1D,CACNA1G,CAMK2A,CAMK2B,CREB5,CYP17A1,GNAI1,HSD3B2,ITPR3,KCNK2,LEF1,PDE11A,PRKACB,RASD1,TCF7L2,WNT2B,WNT4,WNT9A
hsa05321	KEGG	DOWN	Inflammatory bowel disease (IBD)	12	62	0.0269	HLA-DMB,HLA-DPA1,HLA-DPB1,HLA-DQA1,HLA-DRA,HLA-DRB1,IL18,IL18R1,IL23R,IL2RG,RORA,STAT3
hsa05414	KEGG	DOWN	Dilated cardiomyopathy (DCM)	15	88	0.0269	ADCY1,ADCY2,CACNA1D,CACNA2D3,CACNG2,CACNG3,ITGA10,ITGA7,ITGA8,ITGB8,LAMA2,PRKACB,SGCD,SLC8A1,TTN
hsa04924	KEGG	DOWN	Renin secretion	12	63	0.0288	ACE,ADCYAP1,ADRB2,AGT,AGTR1,CACNA1D,GNAI1,ITPR3,KCNMA1,PDE1C,PRKACB,PTGER4
hsa05144	KEGG	DOWN	Malaria	10	47	0.0297	CCL2,CD40LG,IL18,ITGAL,ITGB2,KLRB1,SDC2,SELE,SELP,VCAM1
hsa05410	KEGG	DOWN	Hypertrophic cardiomyopathy (HCM)	14	81	0.0297	ACE,CACNA1D,CACNA2D3,CACNG2,CACNG3,ITGA10,ITGA7,ITGA8,ITGB8,LAMA2,PRKAG2,SGCD,SLC8A1,TTN
hsa05166	KEGG	DOWN	HTLV-I infection	31	250	0.0298	ADCY1,ADCY2,CCND2,CD3G,ETS1,FOS,HLA-DMB,HLA-DPA1,HLA-DPB1,HLA-DQA1,HLA-DRA,HLA-DRB1,IL2RB,IL2RG,ITGAL,ITGB2,LCK,MAP2K4,MYC,NFATC2,NRP1,PIK3CD,PIK3R1,PRKACB,TGFBR2,TLN2,VCAM1,WNT2B,WNT4,WNT9A,ZFP36
hsa05416	KEGG	DOWN	Viral myocarditis	11	56	0.0307	CD40LG,HLA-DMB,HLA-DPA1,HLA-DPB1,HLA-DQA1,HLA-DRA,HLA-DRB1,ITGAL,ITGB2,LAMA2,SGCD
hsa04020	KEGG	DOWN	Calcium signaling pathway	24	179	0.0315	ADCY1,ADCY2,ADRB2,AGTR1,ATP2A3,ATP2B4,BDKRB2,CACNA1D,CACNA1G,CAMK2A,CAMK2B,EDNRB,ERBB3,HRH1,HTR2C,ITPKB,ITPR3,MYLK,PDE1C,PLCD4,PRKACB,PRKCB,SLC8A1,TACR1
hsa04921	KEGG	DOWN	Oxytocin signaling pathway	21	149	0.0315	ADCY1,ADCY2,CACNA1D,CACNA2D3,CACNG2,CACNG3,CAMK2A,CAMK2B,FOS,GNAI1,GNAO1,ITPR3,MEF2C,MYLK,NFATC2,PIK3CG,PIK3R5,PLA2G4A,PRKACB,PRKAG2,PRKCB
hsa05142	KEGG	DOWN	Chagas disease (American trypanosomiasis)	16	101	0.0315	ACE,ADCY1,BDKRB2,C3,CCL2,CCL5,CD3G,FOS,GNAI1,GNAO1,MAP2K4,MAPK11,PIK3CD,PIK3R1,PPP2R2C,TGFBR2
hsa04062	KEGG	DOWN	Chemokine signaling pathway	24	181	0.0333	ADCY1,ADCY2,CCL19,CCL2,CCL21,CCL5,CCR7,CXCL12,CXCR6,DOCK2,GNAI1,GNB1,GNG12,GNG2,GNG8,ITK,PIK3CD,PIK3R1,PRKACB,PRKCB,PRKCD,PRKCZ,STAT2,STAT3
hsa04612	KEGG	DOWN	Antigen processing and presentation	12	66	0.0333	CD74,CD8A,CIITA,CTSS,HLA-DMB,HLA-DPA1,HLA-DPB1,HLA-DQA1,HLA-DRA,HLA-DRB1,KLRD1,TAPBP
hsa04726	KEGG	DOWN	Serotonergic synapse	17	112	0.0333	CACNA1D,CYP2C8,DDC,GNAI1,GNAO1,GNB1,GNG12,GNG2,GNG8,HTR2C,ITPR3,KCND2,PLA2G4A,PRKACB,PRKCB,SLC18A1,SLC18A2
hsa02010	KEGG	DOWN	ABC transporters	9	44	0.0456	ABCA5,ABCA6,ABCA8,ABCA9,ABCB1,ABCB4,ABCC3,ABCG2,ABCG4
hsa04912	KEGG	DOWN	GnRH signaling pathway	14	88	0.0456	ADCY1,ADCY2,CACNA1D,CAMK2A,CAMK2B,ITPR3,MAP2K4,MAPK11,MMP14,PLA2G4A,PLD2,PRKACB,PRKCB,PRKCD
hsa05140	KEGG	DOWN	Leishmaniasis	12	70	0.0456	C3,CYBB,FOS,HLA-DMB,HLA-DPA1,HLA-DPB1,HLA-DQA1,HLA-DRA,HLA-DRB1,ITGB2,MAPK11,PRKCB
hsa05165	KEGG	DOWN	Human papillomavirus infection	36	317	0.0456	ATP6V0A1,CCND2,COL2A1,COL4A4,COL6A6,COL9A2,CREB5,DLG2,FOXO1,IKBKE,ITGA10,ITGA7,ITGA8,ITGB8,JAG1,LAMA2,LAMA3,LAMA4,LFNG,MAML3,NOTCH1,NOTCH3,PIK3CD,PIK3R1,PPP2R2C,PPP2R5B,PRKACB,PRKCZ,PTGER4,STAT2,TCF7L2,TNC,TNR,WNT2B,WNT4,WNT9A
hsa04960	KEGG	DOWN	Aldosterone-regulated sodium reabsorption	8	37	0.0478	ATP1A2,ATP1B1,ATP1B2,NR3C2,PIK3CD,PIK3R1,PRKCB,SGK1
hsa04976	KEGG	DOWN	Bile secretion	12	71	0.0478	ABCB1,ABCB4,ABCC3,ABCG2,ADCY1,ADCY2,AQP4,ATP1A2,ATP1B1,ATP1B2,CYP3A4,PRKACB
hsa05340	KEGG	DOWN	Primary immunodeficiency	8	37	0.0478	CD40LG,CD8A,CIITA,IL2RG,IL7R,LCK,PTPRC,ZAP70
hsa04927	KEGG	DOWN	Cortisol synthesis and secretion	11	63	0.0497	ADCY1,ADCY2,AGTR1,CACNA1D,CACNA1G,CREB5,CYP17A1,HSD3B2,ITPR3,KCNK2,PRKACB
HSA-109582	RCTME	DOWN	Hemostasis	83	601	0.00011	A2M,ACTN2,ANXA2,ATP1B1,ATP1B2,ATP2A3,ATP2B4,CD2,CD44,CD48,CD74,CD84,CD9,CLU,DGKA,DGKB,DOCK10,DOCK2,DOCK3,DOCK4,DOCK8,DOCK9,F11R,F2RL2,F3,GATA2,GATA6,GNAI1,GNB1,GNG12,GNG2,GNG8,GP1BA,ITGA10,ITGAL,ITGB2,ITIH4,ITPR3,KCNMA1,KCNMB3,KIF1B,KIF5A,KIFAP3,KIFC2,KLKB1,L1CAM,LCK,LCP2,LHFPL2,MFN2,PCDH7,PDE11A,PDE5A,PIK3CG,PIK3R1,PIK3R5,PLA2G4A,PLAT,PPP2R5B,PRKACB,PRKCB,PRKCD,PRKCZ,PROS1,RAB27B,RASGRP1,SDC2,SE…
HSA-112316	RCTME	DOWN	Neuronal System	58	358	0.00011	ACHE,ACTN2,ADCY1,ADCY2,APBA1,CACNA2D3,CACNG2,CACNG3,CAMK2A,CAMK2B,CAMK2G,CHRNA3,CHRNB4,DLG2,EPB41L1,EPB41L3,GABBR1,GLS,GNAI1,GNB1,GNG12,GNG2,GNG8,GRIA2,HOMER2,KCNAB2,KCNC4,KCND2,KCNG1,KCNJ10,KCNK10,KCNK2,KCNMA1,KCNMB3,KCNN3,KCNQ3,LRRTM4,MYO6,NCALD,NRXN2,PPFIBP1,PPFIBP2,PRKACB,PRKCB,PTPRD,PTPRF,RIMS1,SLC18A2,SLC1A3,SLC6A1,SLC6A12,SLC6A13,SNAP25,SYN3,SYT2,SYT7,SYT9,VAMP2
HSA-382551	RCTME	DOWN	Transport of small molecules	92	706	0.00011	A2M,ABCA5,ABCA6,ABCA8,ABCA9,ABCB1,ABCB4,ABCC3,ABCG2,ABCG4,ADCY1,ADCY2,AHCYL2,ANO1,ANO4,ANO6,APOD,APOE,AQP4,ATP13A2,ATP1A2,ATP1B1,ATP1B2,ATP2A3,ATP2B4,ATP6V0A1,ATP6V1G2,ATP8A1,ATP8B1,ATP9A,CAMK2A,CAMK2B,CAMK2G,CASQ2,CETP,CLCN6,CLIC2,CYB5R2,CYBRD1,FXYD1,FXYD3,FXYD7,GNB1,GNG12,GNG2,GNG8,GPIHBP1,HEPH,LDLRAP1,LRRC8C,MCOLN3,NALCN,NIPA1,PCSK5,PRKACB,SGK1,SGK2,SLC12A1,SLC12A5,SLC12A6,SLC14A1,SLC18A1,SLC1…
HSA-445095	RCTME	DOWN	Interaction between L1 and Ankyrins	13	31	0.0011	ANK1,ANK3,KCNQ3,L1CAM,NRCAM,SCN2A,SCN3A,SCN4B,SCN7A,SCN9A,SPTAN1,SPTB,SPTBN1
HSA-202427	RCTME	DOWN	Phosphorylation of CD3 and TCR zeta chains	10	17	0.0012	CD3G,HLA-DPA1,HLA-DPB1,HLA-DQB1,HLA-DRA,HLA-DRB1,LCK,PAG1,PTPN22,PTPRC
HSA-5576891	RCTME	DOWN	Cardiac conduction	28	137	0.0012	ATP1A2,ATP1B1,ATP1B2,ATP2A3,ATP2B4,CACNA1D,CACNA2D3,CACNG2,CACNG3,CAMK2A,CAMK2B,CAMK2G,CASQ2,CLIC2,FXYD1,FXYD3,FXYD7,ITPR3,KCND2,KCNIP4,KCNK10,KCNK2,SCN2A,SCN3A,SCN4B,SCN7A,SCN9A,SLC8A1
HSA-112315	RCTME	DOWN	Transmission across Chemical Synapses	37	218	0.0013	ACHE,ACTN2,ADCY1,ADCY2,APBA1,CACNA2D3,CACNG2,CACNG3,CAMK2A,CAMK2B,CAMK2G,CHRNA3,CHRNB4,DLG2,EPB41L1,GABBR1,GLS,GNAI1,GNB1,GNG12,GNG2,GNG8,GRIA2,KCNJ10,MYO6,NCALD,PRKACB,PRKCB,RIMS1,SLC18A2,SLC1A3,SLC6A1,SLC6A12,SLC6A13,SNAP25,SYN3,VAMP2
HSA-202430	RCTME	DOWN	Translocation of ZAP-70 to Immunological synapse	9	14	0.0013	CD3G,HLA-DPA1,HLA-DPB1,HLA-DQB1,HLA-DRA,HLA-DRB1,LCK,PTPN22,ZAP70
HSA-1474244	RCTME	DOWN	Extracellular matrix organization	45	298	0.0015	A2M,AGRN,CAPN3,CD44,CDH1,COL11A2,COL15A1,COL16A1,COL18A1,COL20A1,COL21A1,COL22A1,COL27A1,COL2A1,COL4A4,COL6A6,COL7A1,COL9A2,CTSK,CTSS,F11R,FBLN5,ITGA10,ITGA7,ITGA8,ITGAL,ITGB2,ITGB8,KDR,KLKB1,LAMA2,LAMA3,LAMA4,LTBP4,MMP14,MMP15,MMP19,MMP9,NID1,PLEC,SDC2,SPOCK3,TNC,TNR,VCAM1
HSA-216083	RCTME	DOWN	Integrin cell surface interactions	20	83	0.0015	AGRN,CD44,CDH1,COL16A1,COL18A1,COL2A1,COL4A4,COL6A6,COL7A1,COL9A2,F11R,ITGA10,ITGA7,ITGA8,ITGAL,ITGB2,ITGB8,KDR,TNC,VCAM1
HSA-983712	RCTME	DOWN	Ion channel transport	32	178	0.0015	ANO1,ANO4,ANO6,ATP13A2,ATP1A2,ATP1B1,ATP1B2,ATP2A3,ATP2B4,ATP6V0A1,ATP6V1G2,ATP8A1,ATP8B1,ATP9A,CAMK2A,CAMK2B,CAMK2G,CASQ2,CLCN6,CLIC2,FXYD1,FXYD3,FXYD7,MCOLN3,NALCN,SGK1,SGK2,TRPA1,TRPM3,TRPM6,TRPV2,UNC80
HSA-202433	RCTME	DOWN	Generation of second messenger molecules	11	27	0.0026	CD3G,FYB,HLA-DPA1,HLA-DPB1,HLA-DQB1,HLA-DRA,HLA-DRB1,ITK,LCK,LCP2,ZAP70
HSA-5578775	RCTME	DOWN	Ion homeostasis	15	53	0.0031	ATP1A2,ATP1B1,ATP1B2,ATP2A3,ATP2B4,CAMK2A,CAMK2B,CAMK2G,CASQ2,CLIC2,FXYD1,FXYD3,FXYD7,ITPR3,SLC8A1
HSA-422475	RCTME	DOWN	Axon guidance	67	541	0.0035	ABLIM2,ABLIM3,AGAP2,AGRN,ALCAM,ANK1,ANK3,ARHGEF11,ARHGEF7,CACNA1D,CACNA1G,CLTCL1,CNTN1,CNTNAP1,COL2A1,COL4A4,COL6A6,COL9A2,CXCL12,DCC,DNM3,DPYSL3,EFNB3,EPHA2,EPHA3,EPHA4,EPHA5,EPHB3,EPHB6,GAP43,GFRA3,GRB10,ITGA10,KCNQ3,L1CAM,MAPK11,MMP9,NRCAM,NRP1,NTN1,PIK3CD,PIK3R1,PLXNA4,PLXNB3,PLXNC1,PRKACB,PTPRC,RGMA,RGMB,ROBO2,SCN2A,SCN3A,SCN4B,SCN7A,SCN9A,SDC2,SEMA3E,SEMA6D,SPTAN1,SPTB,SPTBN1,SRGAP1,ST8SIA2…
HSA-936837	RCTME	DOWN	Ion transport by P-type ATPases	15	54	0.0035	ATP13A2,ATP1A2,ATP1B1,ATP1B2,ATP2A3,ATP2B4,ATP8A1,ATP8B1,ATP9A,CAMK2A,CAMK2B,CAMK2G,FXYD1,FXYD3,FXYD7
HSA-397014	RCTME	DOWN	Muscle contraction	32	198	0.0051	ACTN2,ANXA2,ATP1A2,ATP1B1,ATP1B2,ATP2A3,ATP2B4,CACNA1D,CACNA2D3,CACNG2,CACNG3,CAMK2A,CAMK2B,CAMK2G,CASQ2,CLIC2,FXYD1,FXYD3,FXYD7,ITPR3,KCND2,KCNIP4,KCNK10,KCNK2,MYLK,SCN2A,SCN3A,SCN4B,SCN7A,SCN9A,SLC8A1,TTN
HSA-8948216	RCTME	DOWN	Collagen chain trimerization	13	44	0.0055	COL11A2,COL15A1,COL16A1,COL18A1,COL20A1,COL21A1,COL22A1,COL27A1,COL2A1,COL4A4,COL6A6,COL7A1,COL9A2
HSA-1500931	RCTME	DOWN	Cell-Cell communication	23	127	0.0108	ACTN2,ARHGEF6,CADM1,CADM2,CADM3,CDH1,CDH12,CDH18,CDH6,CDH7,CDH9,CLDN1,DST,F11R,FYB,KIRREL3,LAMA3,MAGI2,PIK3R1,PLEC,SDK1,SPTAN1,SPTBN1
HSA-8856828	RCTME	DOWN	Clathrin-mediated endocytosis	24	137	0.0116	ADRB2,AGTR1,AMPH,CD3G,CLTCL1,DAB2,DNAJC6,DNM3,EPS15,FCHO2,IL7R,ITSN2,KIAA0319,LDLRAP1,REPS2,STAM2,SYNJ1,SYNJ2,SYT2,SYT9,TACR1,TF,VAMP2,VAMP3
HSA-5576892	RCTME	DOWN	Phase 0 - rapid depolarisation	12	44	0.0162	CACNA1D,CACNA2D3,CACNG2,CACNG3,CAMK2A,CAMK2B,CAMK2G,SCN2A,SCN3A,SCN4B,SCN7A,SCN9A
HSA-8856825	RCTME	DOWN	Cargo recognition for clathrin-mediated endocytosis	19	98	0.0162	ADRB2,AGTR1,CD3G,CLTCL1,DAB2,EPS15,FCHO2,IL7R,ITSN2,KIAA0319,LDLRAP1,REPS2,STAM2,SYT2,SYT9,TACR1,TF,VAMP2,VAMP3
HSA-198933	RCTME	DOWN	Immunoregulatory interactions between a Lymphoid and a non-Lymphoid cell	22	125	0.0167	C3,CD160,CD1C,CD200R1,CD226,CD3G,CD40LG,CD8A,CD96,CDH1,COL2A1,CRTAM,ITGAL,ITGB2,KLRB1,KLRD1,PILRA,SELL,SH2D1A,SIGLEC10,SIGLEC8,VCAM1
HSA-373760	RCTME	DOWN	L1CAM interactions	21	116	0.0167	ALCAM,ANK1,ANK3,CNTN1,CNTNAP1,DNM3,GAP43,ITGA10,KCNQ3,L1CAM,NRCAM,NRP1,SCN2A,SCN3A,SCN4B,SCN7A,SCN9A,SPTAN1,SPTB,SPTBN1,TUBB1
HSA-1474228	RCTME	DOWN	Degradation of the extracellular matrix	23	139	0.0233	A2M,CAPN3,CD44,CDH1,COL11A2,COL15A1,COL16A1,COL18A1,COL2A1,COL4A4,COL6A6,COL7A1,COL9A2,CTSK,CTSS,KLKB1,LAMA3,MMP14,MMP15,MMP19,MMP9,NID1,SPOCK3
HSA-399719	RCTME	DOWN	Trafficking of AMPA receptors	9	27	0.0233	CACNG2,CACNG3,CAMK2A,CAMK2B,CAMK2G,EPB41L1,GRIA2,MYO6,PRKCB
HSA-112314	RCTME	DOWN	Neurotransmitter receptors and postsynaptic signal transmission	24	150	0.0263	ACTN2,ADCY1,ADCY2,CACNG2,CACNG3,CAMK2A,CAMK2B,CAMK2G,CHRNA3,CHRNB4,DLG2,EPB41L1,GABBR1,GNAI1,GNB1,GNG12,GNG2,GNG8,GRIA2,KCNJ10,MYO6,NCALD,PRKACB,PRKCB
HSA-1442490	RCTME	DOWN	Collagen degradation	14	64	0.0263	COL11A2,COL15A1,COL16A1,COL18A1,COL2A1,COL4A4,COL6A6,COL7A1,COL9A2,CTSK,MMP14,MMP15,MMP19,MMP9
HSA-1474290	RCTME	DOWN	Collagen formation	17	89	0.0269	COL11A2,COL15A1,COL16A1,COL18A1,COL20A1,COL21A1,COL22A1,COL27A1,COL2A1,COL4A4,COL6A6,COL7A1,COL9A2,CTSS,LAMA3,MMP9,PLEC
HSA-168256	RCTME	DOWN	Immune System	177	1925	0.031	ALDOC,ANO6,ANXA2,ATP6V0A1,ATP6V1G2,ATP8A1,BCL6,BIN2,BIRC3,BPI,BTNL9,C1S,C3,C7,CAMK2A,CAMK2B,CAMK2G,CCL19,CCL2,CCL5,CD160,CD1C,CD200R1,CD226,CD3G,CD40LG,CD44,CD74,CD8A,CD96,CDH1,CHRNB4,CIITA,CLEC10A,CLEC12A,CLEC4E,CLEC7A,CLU,COL2A1,CRISPLD2,CRTAM,CSF1R,CSF2RA,CTSH,CTSK,CTSO,CTSS,CYBB,DNM3,DOCK2,DUSP3,DYNC1I1,ERAP1,FBXO2,FBXO44,FCER1A,FGL2,FLT3,FOS,FOXO1,FUCA1,FYB,GHR,GSN,HLA-DMB,HLA-DPA1,HLA-DPB1,…
HSA-389948	RCTME	DOWN	PD-1 signaling	7	18	0.0369	CD3G,HLA-DPA1,HLA-DPB1,HLA-DQB1,HLA-DRA,HLA-DRB1,LCK
HSA-2022090	RCTME	DOWN	Assembly of collagen fibrils and other multimeric structures	13	60	0.0376	COL11A2,COL15A1,COL18A1,COL27A1,COL2A1,COL4A4,COL6A6,COL7A1,COL9A2,CTSS,LAMA3,MMP9,PLEC
HSA-76002	RCTME	DOWN	Platelet activation, signaling and aggregation	34	256	0.0386	A2M,ACTN2,CD9,CLU,DGKA,DGKB,F2RL2,GNAI1,GNB1,GNG12,GNG2,GNG8,GP1BA,ITIH4,ITPR3,LCK,LCP2,LHFPL2,PCDH7,PIK3CG,PIK3R1,PIK3R5,PLA2G4A,PRKCB,PRKCD,PRKCZ,PROS1,RAB27B,RASGRP1,SELP,SEPP1,TF,TIMP3,TTN
HSA-418990	RCTME	DOWN	Adherens junctions interactions	9	32	0.0451	CADM1,CADM2,CADM3,CDH1,CDH12,CDH18,CDH6,CDH7,CDH9
Pathway or process identifier relative to the ontology
Simpliifed name of the refering ontology. GO stands for Gene ontology. KEGG stands for Kyoto Encyclopedia of Genes and Genomes. RCTME stands for Reactome.
Up- or down- regulation of the DEGs used to perform the pathway analysis.
Name of the term.
Number of DEGs falling into the term.
Number of genes of the term.
Probability that the enrichment is a false positive finding.
List of DEGs symbols falling into the term.
