# Supplementary material for: Hypoxia Predicts Poor Prognosis in Neuroblastoma Patients and Associates with Biological Mechanisms Involved in Telomerase Activation and Tumor Microenvironment Reprogramming
Source: Cancers (Basel). 2020 Aug 19;12(9):2343. doi: 10.3390/cancers12092343 (PMC7563184; doi:10.3390/cancers12092343)
Supplement: Supplementary file 1 [file cancers-12-02343-s001.zip › cancers-852053 supplementray layout/Table S7.xlsx]

## Sheet: Sheet1
Table S7 - Correlation between HIF1a and MCP-counter markers in the batch-adjusted test set
HUGO symbols	Cell population	ENTREZID	ENSEMBL ID	Pearson's correlation (r)	95% CI	P value
CD28	T cells	940	ENSG00000178562	na	na	na
CD3D	T cells	915	ENSG00000167286	-0.07201	-0.1547 to 0.01166	0.0916
CD3G	T cells	917	ENSG00000160654	-0.06347	-0.1463 to 0.02025	0.1371
CD5	T cells	921	ENSG00000110448	-0.1265	-0.2079 to -0.04334	0.003
CD6	T cells	923	ENSG00000013725	-0.1685	-0.2486 to -0.08612	< 0.0001
CHRM3-AS2	T cells	100506915	ENSG00000233355	na	na	na
CTLA4	T cells	1493	ENSG00000163599	0.05497	-0.02877 to 0.1379	0.198
FLT3LG	T cells	2323	ENSG00000090554	-0.09464	-0.1768 to -0.01112	0.0265
ICOS	T cells	29851	ENSG00000163600	0.03498	-0.04876 to 0.1182	0.4129
MAL	T cells	4118	ENSG00000172005	-0.1605	-0.2409 to -0.07796	0.0002
MGC40069	T cells	348035	na	na	na	na
PBX4	T cells	80714	ENSG00000105717	-0.1939	-0.2730 to -0.1121	< 0.0001
SIRPG	T cells	55423	ENSG00000089012	-0.1379	-0.2190 to -0.05497	0.0012
THEMIS	T cells	387357	ENSG00000172673	na	na	na
TNFRSF25	T cells	8718	ENSG00000215788	-0.216	-0.2943 to -0.1348	< 0.0001
TRAT1	T cells	50852	ENSG00000163519	0.02797	-0.05577 to 0.1113	0.5128
CD8B	CD8 T cells	926	ENSG00000172116	-0.1434	-0.2244 to -0.06057	0.0007
CD8A	Cytotoxic lymphocytes	925	ENSG00000153563	-0.2079	-0.2866 to -0.1265	< 0.0001
EOMES	Cytotoxic lymphocytes	8320	ENSG00000163508	-0.01657	-0.1000 to 0.06712	0.6981
FGFBP2	Cytotoxic lymphocytes	83888	ENSG00000137441	na	na	na
GNLY	Cytotoxic lymphocytes	10578	ENSG00000115523	0.01638	-0.06732 to 0.09985	0.7014
KLRC3	Cytotoxic lymphocytes	3823	ENSG00000205810	0.0527	-0.03104 to 0.1357	0.2172
KLRC4	Cytotoxic lymphocytes	8302	ENSG00000183542	na	na	na
KLRD1	Cytotoxic lymphocytes	3824	ENSG00000134539	0.03391	-0.04984 to 0.1172	0.4274
BANK1	B lineage	55024	ENSG00000153064	0.115	0.03170 to 0.1967	0.0069
CD19	B lineage	930	ENSG00000177455	-0.005261	-0.08883 to 0.07838	0.902
CD22	B lineage	933	ENSG00000012124	-0.08522	-0.1676 to -0.001624	0.0458
CD79A	B lineage	973	ENSG00000105369	-0.06028	-0.1432 to 0.02344	0.158
CR2	B lineage	1380	ENSG00000117322	0.06584	-0.01787 to 0.1486	0.123
FCRL2	B lineage	79368	ENSG00000132704	-0.0511	-0.1341 to 0.03264	0.2315
IGKC	B lineage	3514	ENSG00000211592	na	na	na
MS4A1	B lineage	931	ENSG00000156738	-0.005112	-0.08868 to 0.07853	0.9048
PAX5	B lineage	5079	ENSG00000196092	-0.0165	-0.09997 to 0.06720	0.6995
CD160	NK cells	11126	ENSG00000117281	-0.1855	-0.2650 to -0.1035	< 0.0001
KIR2DL1	NK cells	3802	ENSG00000125498	na	na	na
KIR2DL3	NK cells	3804	ENSG00000243772	na	na	na
KIR2DL4	NK cells	3805	ENSG00000189013	0.03684	-0.04692 to 0.1201	0.3886
KIR3DL1	NK cells	3811	ENSG00000167633	na	na	na
KIR3DS1	NK cells	3813	ENSG00000275037	na	na	na
NCR1	NK cells	9437	ENSG00000189430	na	na	na
PTGDR	NK cells	5729	ENSG00000168229	-0.1349	-0.2161 to -0.05188	0.0015
SH2D1B	NK cells	117157	ENSG00000198574	-0.02788	-0.1112 to 0.05585	0.514
ADAP2	Monocytic lineage	55803	ENSG00000184060	0.0285	-0.05524 to 0.1118	0.5048
CSF1R	Monocytic lineage	1436	ENSG00000182578	0.03422	-0.04953 to 0.1175	0.4232
FPR3	Monocytic lineage	2359	ENSG00000187474	0.1256	0.04240 to 0.2070	0.0032
KYNU	Monocytic lineage	8942	ENSG00000115919	0.1833	0.1013 to 0.2629	< 0.0001
PLA2G7	Monocytic lineage	7941	ENSG00000146070	0.1753	0.09301 to 0.2551	< 0.0001
RASSF4	Monocytic lineage	83937	ENSG00000107551	-0.02691	-0.1103 to 0.05682	0.5288
TFEC	Monocytic lineage	22797	ENSG00000105967	0.1059	0.02250 to 0.1878	0.013
CD1A	Myeloid dendritic cells	909	ENSG00000158477	-0.07064	-0.1533 to 0.01304	0.0979
CD1B	Myeloid dendritic cells	910	ENSG00000158485	na	na	na
CD1E	Myeloid dendritic cells	913	ENSG00000158488	-0.08598	-0.1684 to -0.002388	0.0439
CLEC10A	Myeloid dendritic cells	10462	ENSG00000132514	-0.0926	-0.1748 to -0.009061	0.0299
CLIC2	Myeloid dendritic cells	1193	ENSG00000155962	0.06352	-0.02019 to 0.1464	0.1368
WFDC21P	Myeloid dendritic cells	645638	ENSG00000261040	na	na	na
CA4	Neutrophils	762	ENSG00000167434	na	na	na
CEACAM3	Neutrophils	1084	ENSG00000170956	na	na	na
CXCR1	Neutrophils	3577	ENSG00000163464	na	na	na
CXCR2	Neutrophils	3579	ENSG00000180871	0.1024	0.01893 to 0.1844	0.0163
CYP4F3	Neutrophils	4051	ENSG00000186529	-0.04385	-0.1270 to 0.03990	0.3046
FCGR3B	Neutrophils	2215	ENSG00000162747	na	na	na
HAL	Neutrophils	3034	ENSG00000084110	-0.005278	-0.08884 to 0.07836	0.9017
KCNJ15	Neutrophils	3772	ENSG00000157551	0.2302	0.1495 to 0.3079	< 0.0001
MEGF9	Neutrophils	1955	ENSG00000106780	0.01972	-0.06400 to 0.1032	0.6445
SLC25A37	Neutrophils	51312	ENSG00000147454	0.09996	0.01649 to 0.1820	0.019
STEAP4	Neutrophils	79689	ENSG00000127954	0.1623	0.07979 to 0.2426	0.0001
TECPR2	Neutrophils	9895	ENSG00000196663	-0.02761	-0.1110 to 0.05612	0.5181
TLE3	Neutrophils	7090	ENSG00000140332	-0.007194	-0.09075 to 0.07646	0.8663
TNFRSF10C	Neutrophils	8794	ENSG00000173535	0.1072	0.02385 to 0.1892	0.0118
VNN3	Neutrophils	55350	ENSG00000093134	-0.003936	-0.08751 to 0.07970	0.9266
ACVRL1	Endothelial cells	94	ENSG00000139567	0.04859	-0.03516 to 0.1317	0.2553
APLN	Endothelial cells	8862	ENSG00000171388	0.0858	0.002209 to 0.1682	0.0443
BCL6B	Endothelial cells	255877	ENSG00000161940	0.08406	0.0004566 to 0.1665	0.0488
BMP6	Endothelial cells	654	ENSG00000153162	0.08551	0.001914 to 0.1679	0.045
BMX	Endothelial cells	660	ENSG00000102010	0.264	0.1845 to 0.3401	< 0.0001
CDH5	Endothelial cells	1003	ENSG00000179776	0.0112	-0.07247 to 0.09472	0.7933
CLEC14A	Endothelial cells	161198	ENSG00000176435	-0.01362	-0.09712 to 0.07006	0.7499
DIPK2B	Endothelial cells	79742	ENSG00000147113	na	na	na
EDN1	Endothelial cells	1906	ENSG00000078401	0.1007	0.01728 to 0.1828	0.0181
ADGRL4	Endothelial cells	64123	ENSG00000162618	na	na	na
EMCN	Endothelial cells	51705	ENSG00000164035	0.1592	0.07663 to 0.2396	0.0002
ESAM	Endothelial cells	90952	ENSG00000149564	0.08299	-0.0006194 to 0.1654	0.0517
ESM1	Endothelial cells	11082	ENSG00000164283	0.2324	0.1517 to 0.3100	< 0.0001
FAM124B	Endothelial cells	79843	ENSG00000124019	na	na	na
HECW2	Endothelial cells	57520	ENSG00000138411	-0.1341	-0.2153 to -0.05109	0.0016
HHIP	Endothelial cells	64399	ENSG00000164161	0.06028	-0.02345 to 0.1432	0.158
KDR	Endothelial cells	3791	ENSG00000128052	0.04567	-0.03808 to 0.1288	0.285
MMRN1	Endothelial cells	22915	ENSG00000138722	0.1566	0.07393 to 0.2371	0.0002
MMRN2	Endothelial cells	79812	ENSG00000173269	-0.051	-0.1340 to 0.03275	0.2325
MYCT1	Endothelial cells	80177	ENSG00000120279	0.1816	0.09947 to 0.2612	< 0.0001
PALMD	Endothelial cells	54873	ENSG00000099260	0.129	0.04586 to 0.2103	0.0024
PEAR1	Endothelial cells	375033	ENSG00000187800	-0.2022	-0.2810 to -0.1206	< 0.0001
PGF	Endothelial cells	5228	ENSG00000119630	-0.03498	-0.1182 to 0.04877	0.4129
PLXNA2	Endothelial cells	5362	ENSG00000076356	-0.101	-0.1831 to -0.01758	0.0178
PTPRB	Endothelial cells	5787	ENSG00000127329	0.1289	0.04581 to 0.2103	0.0025
ROBO4	Endothelial cells	54538	ENSG00000154133	-0.03772	-0.1209 to 0.04603	0.3773
C	Endothelial cells	8436	ENSG00000168497	na	na	na
SHANK3	Endothelial cells	85358	ENSG00000251322	-0.1804	-0.2601 to -0.09830	< 0.0001
SHE	Endothelial cells	126669	ENSG00000169291	0.05536	-0.02838 to 0.1383	0.1949
TEK	Endothelial cells	7010	ENSG00000120156	0.05396	-0.02978 to 0.1369	0.2064
TIE1	Endothelial cells	7075	ENSG00000066056	0.0738	-0.009867 to 0.1564	0.0838
VEPH1	Endothelial cells	79674	ENSG00000197415	0.05761	-0.02612 to 0.1405	0.1773
VWF	Endothelial cells	7450	ENSG00000110799	0.1224	0.03920 to 0.2039	0.004
COL1A1	Fibroblasts	1277	ENSG00000108821	0.1121	0.02878 to 0.1939	0.0085
COL3A1	Fibroblasts	1281	ENSG00000168542	0.174	0.09177 to 0.2540	< 0.0001
COL6A1	Fibroblasts	1291	ENSG00000142156	-0.06347	-0.1463 to 0.02024	0.1371
COL6A2	Fibroblasts	1292	ENSG00000142173	0.05535	-0.02838 to 0.1383	0.1949
DCN	Fibroblasts	1634	ENSG00000011465	0.1307	0.04764 to 0.2120	0.0021
GREM1	Fibroblasts	26585	ENSG00000166923	0.07284	-0.01083 to 0.1555	0.0879
PAMR1	Fibroblasts	25891	ENSG00000149090	0.08893	0.005360 to 0.1713	0.0371
TAGLN	Fibroblasts	6876	ENSG00000149591	0.1155	0.03221 to 0.1972	0.0067
HUGO symbol for a MCP-counter marker.
Immune or stromal cell population name.
ENTREZID for a MCP-counter marker
ENSEMBL ID for a MCP-counter marker
Pearson's correlation coefficient between HIF1a and a MCP-counter marker.
95% of confidence interval for Pearson's correlation coefficient.
P value indicates whether the correlation is significantly different from 0. Significant p values were emphasized in bold.
na indicates that expression for the gene has not been found in the data set or that no Ensemble ID exists for the gene.
