# Supplementary material for: Hypoxia Predicts Poor Prognosis in Neuroblastoma Patients and Associates with Biological Mechanisms Involved in Telomerase Activation and Tumor Microenvironment Reprogramming
Source: Cancers (Basel). 2020 Aug 19;12(9):2343. doi: 10.3390/cancers12092343 (PMC7563184; doi:10.3390/cancers12092343)
Supplement: Supplementary file 1 [file cancers-12-02343-s001.zip › cancers-852053 supplementray layout/Table S8.xlsx]

## Sheet: Sheet1
Table S8 - Correlation between HIF-1a and TAM-specific genes in the
batch-adjusted test set without MYCN amplification
Gene symbola	Pearson's correlation (r)b	95% Cic	P valued
CD14	0.13	0.03657 to 0.2213	0.0065
IL6	0.3661	0.2818 to 0.4447	< 0.0001
IL6R	0.1417	0.04840 to 0.2325	0.003
TGFB1	0.04587	-0.04825 to 0.1392	0.3393
aGene symbol of TAM-specific genes.
bPearson's correlation coefficient between HIF1a and a TAM-specific genes.
c95% of confidence interval for Pearson's correlation coefficient.
dP value indicates whether the correlation is significantly different from 0.
Significant p values were emphasized in bold.
