# Supplementary material for: Hypoxia Predicts Poor Prognosis in Neuroblastoma Patients and Associates with Biological Mechanisms Involved in Telomerase Activation and Tumor Microenvironment Reprogramming
Source: Cancers (Basel). 2020 Aug 19;12(9):2343. doi: 10.3390/cancers12092343 (PMC7563184; doi:10.3390/cancers12092343)
Supplement: Supplementary file 1 [file cancers-12-02343-s001.zip › cancers-852053 supplementray layout/Table S9.xlsx]

## Sheet: Supplementary file S3_01.csv
Table S9 - Agilent262 data set used in the present study
Patient ID	AK4	ALDOC	EGLN1	FAM162A	MTFP1	PDK1	PGK1	TERT	Agr group	INSS stage	MYCN status	Event overall	Event-free	Telomere.Maintenance	ALT	Documented.Regression	TERT.Rearrangement	ATRX.Mutation	RAS pathway	P53 pathway	Platform	NB-hop prediction	Training\Test(21/79)	Other id
gsm3403250	11.4462	9.49695	10.2245	11.6786	10.1826	11.3436	15.6602	8.41075	>=18	4	not amplified	yes	yes	<NA>	<NA>	<NA>	no	<NA>	<NA>	<NA>	Agilent4x44k	UF	Training	NBL101
gsm3403251	12.4272	8.92535	11.4261	13.723	10.5824	13.7681	15.643	9.74172	<18	4	amplified	yes	yes	<NA>	<NA>	<NA>	no	<NA>	<NA>	<NA>	Agilent4x44k	UF	Training	NBL102
gsm3403252	11.758	9.71086	10.1026	12.127	8.12624	11.4685	14.5181	8.81686	<18	4	not amplified	no	no	<NA>	<NA>	<NA>	no	<NA>	<NA>	<NA>	Agilent4x44k	F	Training	NBL103
gsm3403253	13.2122	8.20584	10.1171	12.9165	9.6268	11.9021	15.3099	9.98134	>=18	3	amplified	no	no	<NA>	<NA>	<NA>	no	<NA>	<NA>	<NA>	Agilent4x44k	UF	Training	NBL105
gsm3403254	12.3552	9.24124	11.0631	13.7097	10.6021	13.6267	15.5528	10.5752	<18	4	amplified	yes	yes	<NA>	<NA>	<NA>	no	<NA>	<NA>	<NA>	Agilent4x44k	UF	Training	NBL108
gsm3403255	11.3453	11.4219	10.3825	11.0949	8.81471	10.6655	14.7374	7.94843	>=18	4	not amplified	no	no	<NA>	<NA>	<NA>	no	<NA>	<NA>	<NA>	Agilent4x44k	F	Training	NBL109
gsm3403256	12.61	11.672	10.4789	13.0044	9.20762	11.0728	15.1818	8.95623	>=18	4	not amplified	no	no	<NA>	<NA>	<NA>	no	<NA>	<NA>	<NA>	Agilent4x44k	F	Training	NBL112
gsm3403257	11.8927	10.388	10.3542	12.1744	8.80019	9.91983	14.9718	8.39283	>=18	4	not amplified	yes	yes	<NA>	<NA>	<NA>	no	<NA>	<NA>	<NA>	Agilent4x44k	F	Training	NBL114
gsm3403258	12.6393	8.91836	10.5543	12.3919	9.16289	11.5983	14.5596	8.87995	>=18	4	not amplified	no	yes	<NA>	<NA>	<NA>	yes	<NA>	<NA>	<NA>	Agilent4x44k	F	Training	NBL115
gsm3403259	11.6813	10.5917	9.78911	10.0453	9.51106	10.9235	14.3049	8.36532	<18	4s	not amplified	yes	yes	<NA>	<NA>	<NA>	no	<NA>	<NA>	<NA>	Agilent4x44k	UF	Training	NBL118
gsm3403260	11.939	9.64205	10.3551	13.1645	8.87716	11.3516	15.1576	7.74739	>=18	1	not amplified	no	no	<NA>	<NA>	<NA>	no	<NA>	<NA>	<NA>	Agilent4x44k	F	Training	NBL124
gsm3403261	13.4682	11.1443	10.6546	11.4285	9.28089	11.388	15.0758	11.615	>=18	4	not amplified	no	yes	<NA>	<NA>	<NA>	yes	<NA>	<NA>	<NA>	Agilent4x44k	F	Training	NBL129
gsm3403262	12.0314	9.35639	10.4751	11.9581	9.01232	11.1472	14.3585	8.39716	<18	3	not amplified	no	yes	<NA>	<NA>	<NA>	no	<NA>	<NA>	<NA>	Agilent4x44k	F	Training	NBL133
gsm3403263	12.4092	9.55896	9.23544	11.057	9.4783	10.5766	14.9129	8.65338	>=18	4	not amplified	yes	yes	<NA>	<NA>	<NA>	no	<NA>	<NA>	<NA>	Agilent4x44k	UF	Training	NBL134
gsm3403264	11.9994	9.13735	10.8289	11.3022	9.57984	11.2854	14.8685	14.1673	>=18	4	not amplified	yes	yes	<NA>	<NA>	<NA>	yes	<NA>	<NA>	<NA>	Agilent4x44k	UF	Training	NBL135
gsm3403265	12.3601	10.4157	10.4217	12.0689	9.48448	12.6521	14.9766	8.34952	>=18	4	not amplified	yes	yes	<NA>	<NA>	<NA>	no	<NA>	<NA>	<NA>	Agilent4x44k	UF	Training	NBL139
gsm3403266	11.8756	9.23831	10.8844	11.6433	9.41373	11.3456	15.0112	13.8084	>=18	4	not amplified	no	no	<NA>	<NA>	<NA>	yes	<NA>	<NA>	<NA>	Agilent4x44k	F	Training	NBL165
gsm3403267	12.0391	8.31954	10.3175	12.3542	10.3048	11.9505	15.6218	10.3812	<18	3	amplified	yes	yes	<NA>	<NA>	<NA>	no	<NA>	<NA>	<NA>	Agilent4x44k	UF	Training	NBL171
gsm3403268	12.3436	9.11181	10.3623	11.8092	8.95219	10.673	14.5245	8.05257	<18	4s	not amplified	no	no	<NA>	<NA>	<NA>	no	<NA>	<NA>	<NA>	Agilent4x44k	F	Training	NBL173
gsm3403269	11.0162	8.17253	10.6785	12.0399	10.8069	12.6945	15.2563	10.5123	>=18	4	amplified	yes	yes	<NA>	<NA>	<NA>	no	<NA>	<NA>	<NA>	Agilent4x44k	UF	Training	NBL177
gsm3403270	12.5668	11.2851	10.5078	11.2014	9.1814	11.7629	15.4052	7.84216	>=18	4	not amplified	no	no	<NA>	<NA>	<NA>	no	<NA>	<NA>	<NA>	Agilent4x44k	F	Training	NBL178
gsm3403271	12.1739	9.02262	10.7753	13.1063	10.531	13.1429	15.6394	10.0985	<18	4	amplified	no	no	<NA>	<NA>	<NA>	no	<NA>	<NA>	<NA>	Agilent4x44k	UF	Training	NBL195
gsm3403272	12.6563	10.6075	10.6837	12.2026	9.89464	11.0721	15.1537	12.9576	>=18	4	not amplified	no	yes	<NA>	<NA>	<NA>	yes	<NA>	<NA>	<NA>	Agilent4x44k	F	Training	NBL196
gsm3403273	13.7886	8.28937	10.404	12.7283	10.2194	11.2215	14.9511	9.45082	<18	4	amplified	no	no	<NA>	<NA>	<NA>	no	<NA>	<NA>	<NA>	Agilent4x44k	UF	Training	NBL198
gsm3403274	12.7775	11.001	10.1189	12.4965	10.1058	12.0878	15.4259	7.28133	>=18	4	not amplified	no	yes	<NA>	<NA>	<NA>	no	<NA>	<NA>	<NA>	Agilent4x44k	UF	Training	NBL208
gsm3403275	13.546	8.45611	10.2763	12.3345	10.1011	11.2697	15.2026	10.8565	>=18	4	amplified	yes	yes	<NA>	<NA>	<NA>	no	<NA>	<NA>	<NA>	Agilent4x44k	UF	Training	NBL221
gsm3403276	12.4374	10.8197	10.3265	11.5955	10.3766	10.666	15.4934	7.38215	<18	2	not amplified	no	yes	<NA>	<NA>	<NA>	no	<NA>	<NA>	<NA>	Agilent4x44k	UF	Training	NBL226
gsm3403277	12.1079	9.19402	10.9581	13.3684	8.70446	12.3671	14.89	9.75504	<18	4	amplified	no	no	<NA>	<NA>	<NA>	no	<NA>	<NA>	<NA>	Agilent4x44k	F	Training	NBL237
gsm3403278	12.3191	7.93522	9.82656	13.1059	10.6809	12.9783	14.7523	12.2291	>=18	4	amplified	yes	yes	<NA>	<NA>	<NA>	no	<NA>	<NA>	<NA>	Agilent4x44k	UF	Training	NBL272
gsm3403279	11.5591	10.096	9.92677	12.5678	7.94743	10.3975	14.574	8.17852	<18	4	not amplified	no	no	<NA>	<NA>	<NA>	no	<NA>	<NA>	<NA>	Agilent4x44k	F	Training	NBL278
gsm3403280	12.1034	10.9089	10.2046	12.1971	8.96486	10.3805	14.0198	8.00416	<18	1	not amplified	no	no	<NA>	<NA>	<NA>	no	<NA>	<NA>	<NA>	Agilent4x44k	F	Training	NBL296
gsm3403281	13.3494	8.8062	10.7306	12.1329	9.08513	12.187	14.9415	12.5953	>=18	4	not amplified	yes	yes	<NA>	<NA>	<NA>	yes	<NA>	<NA>	<NA>	Agilent4x44k	F	Training	NBL305
gsm3403282	12.8029	11.4391	11.5718	13.306	10.1322	12.7667	15.2206	8.36588	>=18	3	not amplified	no	yes	<NA>	<NA>	<NA>	no	<NA>	<NA>	<NA>	Agilent4x44k	F	Training	NBL309
gsm3403283	12.1736	9.39588	10.7447	11.1321	9.52019	11.2379	14.4156	10.1152	>=18	4	not amplified	no	no	<NA>	<NA>	<NA>	no	<NA>	<NA>	<NA>	Agilent4x44k	F	Training	NBL311
gsm3403284	13.4359	8.26594	10.7443	11.7912	11.1682	12.068	14.5559	11.5761	>=18	4	amplified	no	yes	<NA>	<NA>	<NA>	no	<NA>	<NA>	<NA>	Agilent4x44k	UF	Training	NBL313
gsm3403285	12.49	7.00034	9.85442	12.2005	9.66952	11.8895	14.1576	10.0681	<18	4	amplified	no	yes	<NA>	<NA>	<NA>	no	<NA>	<NA>	<NA>	Agilent4x44k	F	Training	NBL319
gsm3403286	12.9816	9.47494	10.306	11.2599	9.98928	10.9366	15.167	13.822	>=18	4	not amplified	yes	yes	<NA>	<NA>	<NA>	yes	<NA>	<NA>	<NA>	Agilent4x44k	UF	Training	NBL320
gsm3403287	12.2214	8.52497	10.3429	12.2912	9.92068	12.0225	15.1098	9.0927	<18	4	amplified	no	no	<NA>	<NA>	<NA>	no	<NA>	<NA>	<NA>	Agilent4x44k	UF	Training	NBL322
gsm3403288	12.3897	10.839	10.7695	12.6698	8.73132	10.6849	14.0913	8.3776	>=18	2	not amplified	no	no	<NA>	<NA>	<NA>	no	<NA>	<NA>	<NA>	Agilent4x44k	F	Training	NBL332
gsm3403289	12.7708	10.3884	10.6342	11.5163	9.28831	10.5589	14.1992	8.39442	<18	3	not amplified	no	no	<NA>	<NA>	<NA>	no	<NA>	<NA>	<NA>	Agilent4x44k	F	Training	NBL333
gsm3403290	13.9278	12.4059	10.1486	13.6484	7.75849	10.8309	15.1456	8.01976	>=18	4	not amplified	no	no	<NA>	<NA>	<NA>	no	<NA>	<NA>	<NA>	Agilent4x44k	F	Training	NBL335
gsm3403291	13.851	10.3521	11.4042	13.9626	10.9368	12.5281	15.9609	8.90189	<18	4s	amplified	yes	yes	<NA>	<NA>	<NA>	no	<NA>	<NA>	<NA>	Agilent4x44k	UF	Training	NBL34
gsm3403292	12.8882	9.03925	10.4593	12.0214	9.03601	11.5415	14.2293	13.2636	>=18	4	amplified	no	no	<NA>	<NA>	<NA>	yes	<NA>	<NA>	<NA>	Agilent4x44k	F	Training	NBL341
gsm3403293	13.2245	9.03367	10.5615	12.1619	10.7328	12.0825	14.0292	10.0642	>=18	4	amplified	yes	yes	<NA>	<NA>	<NA>	no	<NA>	<NA>	<NA>	Agilent4x44k	UF	Training	NBL346
gsm3403294	12.6709	8.15972	10.5474	11.5218	8.87695	9.89927	14.9659	9.18041	>=18	3	not amplified	no	no	<NA>	<NA>	<NA>	yes	<NA>	<NA>	<NA>	Agilent4x44k	F	Training	NBL360
gsm3403295	11.948	9.9121	10.5262	12.0782	8.97691	10.41	14.4304	7.56796	<18	2	not amplified	no	no	<NA>	<NA>	<NA>	no	<NA>	<NA>	<NA>	Agilent4x44k	F	Training	NBL376
gsm3403296	11.4032	10.3908	9.92578	12.1031	10.3489	10.1878	15.4967	13.1319	<18	4	amplified	yes	yes	<NA>	<NA>	<NA>	no	<NA>	<NA>	<NA>	Agilent4x44k	UF	Training	NBL69
gsm3403297	11.4178	9.74667	10.0143	12.1736	9.98988	11.2649	14.7248	7.99543	>=18	4	not amplified	yes	yes	<NA>	<NA>	<NA>	no	<NA>	<NA>	<NA>	Agilent4x44k	UF	Training	NBL77
gsm3403298	12.5558	10.3122	10.3948	13.0392	10.1791	11.4408	14.9523	9.03724	>=18	4	not amplified	yes	yes	<NA>	<NA>	<NA>	no	<NA>	<NA>	<NA>	Agilent4x44k	UF	Training	NBL78
gsm3403299	12.6959	9.12184	10.7325	12.482	8.69171	11.283	14.5587	9.04108	>=18	4	not amplified	no	yes	<NA>	<NA>	<NA>	yes	<NA>	<NA>	<NA>	Agilent4x44k	F	Training	NBL80
gsm3403300	11.7184	7.86839	9.91494	12.0918	10.1919	12.2214	14.8409	10.4412	<18	4	amplified	yes	yes	<NA>	<NA>	<NA>	no	<NA>	<NA>	<NA>	Agilent4x44k	UF	Training	NBL83
gsm3403301	12.4904	10.0903	10.7356	11.8051	9.18426	10.5211	14.9766	8.22757	<18	4	not amplified	yes	yes	<NA>	<NA>	<NA>	no	<NA>	<NA>	<NA>	Agilent4x44k	F	Training	NBL91
gsm3403302	12.7847	8.30501	9.83384	11.5832	9.38031	10.5672	14.5136	8.78041	<18	4s	not amplified	no	no	<NA>	<NA>	<NA>	no	<NA>	<NA>	<NA>	Agilent4x44k	F	Training	NBL94
gsm3403303	11.3562	9.27135	10.4314	11.5452	8.92398	10.0547	14.7396	8.99594	>=18	4	not amplified	no	yes	<NA>	<NA>	<NA>	no	<NA>	<NA>	<NA>	Agilent4x44k	F	Training	NBL96
gsm3402973	11.9377	9.94139	10.5653	11.8694	9.14863	8.87215	14.6015	7.43379	<18	3	not amplified	no	no	no	no	yes	no	<NA>	Yes	No	Agilent4x44k	F	Test	NBL1
gsm3402974	12.101	9.60694	9.75706	11.2823	9.9017	10.2401	13.9717	8.35438	<18	4	not amplified	no	no	no	no	no	no	<NA>	Yes	No	Agilent4x44k	UF	Test	NBL10
gsm3402975	12.1001	11.2136	10.1919	10.94	7.35023	10.8392	14.6596	8.36571	<18	4s	not amplified	no	no	no	no	no	no	-	<NA>	<NA>	Agilent4x44k	F	Test	NBL100
gsm3402976	10.8952	9.64715	9.28653	10.9857	8.61125	10.5508	14.4114	8.34354	>=18	4	not amplified	no	yes	yes	yes	no	no	-	<NA>	<NA>	Agilent4x44k	F	Test	NBL106
gsm3402977	12.7551	10.8044	10.5742	11.7984	9.72875	11.8658	15.1098	8.65853	>=18	4	not amplified	no	no	yes	yes	no	no	deletion (exon 2-10)	<NA>	<NA>	Agilent4x44k	F	Test	NBL107
gsm3402978	11.7811	9.92557	9.29776	11.3044	9.52724	8.74957	13.5255	8.20364	<18	4s	not amplified	no	no	no	no	yes	no	-	Yes	No	Agilent4x44k	F	Test	NBL11
gsm3402979	11.5718	8.35579	10.05	12.8071	8.82302	9.92741	14.4691	8.94278	>=18	4	not amplified	no	no	yes	yes	no	no	<NA>	<NA>	<NA>	Agilent4x44k	F	Test	NBL113
gsm3402980	12.9102	10.4142	10.5513	11.6158	9.51025	9.55424	14.637	8.63408	<18	2	not amplified	no	no	no	no	yes	no	-	<NA>	<NA>	Agilent4x44k	F	Test	NBL116
gsm3402981	12.0671	10.0882	10.0443	11.9393	8.93961	10.2364	14.6667	8.47889	<18	4s	not amplified	no	yes	no	no	no	no	-	Yes	No	Agilent4x44k	F	Test	NBL12
gsm3402982	12.3354	11.2037	10.7491	11.4271	8.21276	11.0333	14.8523	9.70946	>=18	4	not amplified	no	yes	yes	yes	no	no	deletion (exon 2-9)	<NA>	<NA>	Agilent4x44k	F	Test	NBL123
gsm3402983	12.6967	9.89927	10.5485	12.245	9.84562	10.5875	14.8164	10.5224	>=18	4	not amplified	no	no	yes	no	no	yes	<NA>	<NA>	<NA>	Agilent4x44k	F	Test	NBL125
gsm3402984	13.198	10.3021	10.1698	11.6298	8.52974	9.58432	14.2528	7.97802	>=18	4	not amplified	no	yes	yes	yes	no	no	<NA>	<NA>	<NA>	Agilent4x44k	F	Test	NBL128
gsm3402985	12.725	8.36392	10.009	11.7189	9.65707	11.6646	15.543	8.82263	<18	4s	amplified	no	no	yes	no	no	no	-	<NA>	<NA>	Agilent4x44k	UF	Test	NBL130
gsm3402986	12.0489	9.6047	10.4405	11.3557	9.19024	10.9993	14.4595	8.37003	<18	4s	not amplified	no	no	no	no	no	no	-	<NA>	<NA>	Agilent4x44k	F	Test	NBL132
gsm3402987	12.8196	9.90191	10.442	12.0157	9.53627	11.9418	14.8231	9.82841	>=18	4	amplified	no	no	yes	no	no	no	-	<NA>	<NA>	Agilent4x44k	UF	Test	NBL140
gsm3402988	12.1625	10.6385	10.3873	12.1595	8.53706	11.0792	14.4193	8.40489	<18	4s	not amplified	no	no	no	no	yes	no	-	<NA>	<NA>	Agilent4x44k	F	Test	NBL144
gsm3402989	12.1929	10.2525	10.5425	11.0598	9.23809	11.3941	14.9107	8.18105	<18	3	not amplified	no	no	no	no	no	no	-	<NA>	<NA>	Agilent4x44k	F	Test	NBL147
gsm3402990	11.7317	10.5956	10.6161	11.9163	9.5819	11.8187	14.8924	8.39896	<18	4	not amplified	no	yes	no	no	no	no	<NA>	<NA>	<NA>	Agilent4x44k	F	Test	NBL148
gsm3402991	12.1753	9.91574	10.2555	11.4108	10.3362	11.1652	14.9166	8.35817	<18	4	not amplified	no	no	no	no	no	no	-	<NA>	<NA>	Agilent4x44k	UF	Test	NBL150
gsm3402992	12.1545	9.80231	9.60084	12.0828	8.3872	11.1748	14.5806	8.23016	>=18	1	not amplified	no	no	no	no	no	no	-	<NA>	<NA>	Agilent4x44k	F	Test	NBL151
gsm3402993	14.1864	11.6636	10.9449	12.7177	8.79458	10.881	15.4006	8.5457	>=18	2	not amplified	no	no	no	no	no	no	-	<NA>	<NA>	Agilent4x44k	F	Test	NBL152
gsm3402994	12.1114	11.2267	10.3475	11.0372	9.45061	11.4706	14.6529	7.91103	<18	2	not amplified	no	yes	no	no	no	no	<NA>	<NA>	<NA>	Agilent4x44k	F	Test	NBL153
gsm3402995	13.1873	10.9098	10.5539	11.7077	8.62494	12.6329	14.728	7.64667	<18	1	not amplified	no	no	no	no	no	no	-	<NA>	<NA>	Agilent4x44k	F	Test	NBL154
gsm3402996	11.9463	9.16091	10.4378	11.8617	9.46084	11.0991	14.8878	11.3353	>=18	4	not amplified	no	yes	yes	no	no	no	<NA>	<NA>	<NA>	Agilent4x44k	F	Test	NBL155
gsm3402997	12.4497	11.0607	10.2527	11.4317	9.40523	10.871	14.4304	8.16355	>=18	1	not amplified	no	no	no	no	no	no	<NA>	<NA>	<NA>	Agilent4x44k	F	Test	NBL156
gsm3402998	13.6717	11.4931	8.27998	12.7879	7.90863	11.6184	14.2986	7.00888	>=18	1	not amplified	no	no	no	no	no	no	-	<NA>	<NA>	Agilent4x44k	F	Test	NBL158
gsm3402999	13.1545	8.65277	10.2496	12.3345	10.5042	12.1288	15.1711	11.2372	>=18	3	amplified	no	no	yes	no	no	no	-	<NA>	<NA>	Agilent4x44k	UF	Test	NBL159
gsm3403000	10.3184	12.0616	10.1893	11.6746	9.9791	10.6267	15.3488	9.20721	>=18	4	not amplified	yes	yes	yes	yes	no	no	nonsense (c.853G>T)	Yes	No	Agilent4x44k	UF	Test	NBL16
gsm3403001	13.0106	7.88765	9.26073	11.2355	10.2391	11.9856	15.0307	12.1444	<18	4	amplified	no	yes	yes	no	no	no	<NA>	<NA>	<NA>	Agilent4x44k	UF	Test	NBL162
gsm3403002	12.952	8.97734	11.0977	13.3947	10.4621	12.4945	15.7517	9.77132	<18	4	amplified	no	no	yes	no	no	no	-	<NA>	<NA>	Agilent4x44k	UF	Test	NBL163
gsm3403003	12.9878	11.0954	10.3935	11.6551	8.45845	10.1208	14.3393	8.44108	<18	4s	not amplified	no	no	no	no	yes	no	-	<NA>	<NA>	Agilent4x44k	F	Test	NBL167
gsm3403004	12.1459	9.92212	10.9141	11.8424	8.92053	10.5974	14.9107	8.15066	<18	2	not amplified	no	no	no	no	no	no	-	<NA>	<NA>	Agilent4x44k	F	Test	NBL169
gsm3403005	11.7907	8.97911	10.6939	12.5169	9.352	10.8965	13.8705	11.0107	>=18	4	not amplified	no	no	yes	no	no	no	-	Yes	No	Agilent4x44k	F	Test	NBL17
gsm3403006	11.6858	9.6232	10.8144	12.3755	9.54512	11.1935	15.0758	7.80684	<18	4s	not amplified	no	no	no	no	no	no	<NA>	<NA>	<NA>	Agilent4x44k	F	Test	NBL170
gsm3403007	13.723	10.8672	10.8637	12.1965	10.5731	11.9102	16.0355	8.25626	<18	4s	amplified	no	no	yes	no	no	no	-	<NA>	<NA>	Agilent4x44k	UF	Test	NBL172
gsm3403008	14.0422	12.4585	11.3336	11.8715	9.12738	11.994	15.2677	8.11374	<18	1	not amplified	no	no	no	no	no	no	-	Yes	No	Agilent4x44k	F	Test	NBL180
gsm3403009	12.5052	9.85835	10.3114	11.2049	9.05365	11.337	15.3565	7.42442	<18	1	amplified	no	no	yes	no	no	no	-	<NA>	<NA>	Agilent4x44k	F	Test	NBL185
gsm3403010	12.4701	9.75114	10.4675	11.1452	9.45103	10.8087	14.1826	8.32823	<18	1	not amplified	no	no	no	no	no	no	-	<NA>	<NA>	Agilent4x44k	F	Test	NBL188
gsm3403011	11.1942	8.37343	10.0254	12.2355	9.50486	11.3982	14.6279	10.432	>=18	4	<NA>	no	no	yes	no	no	yes	<NA>	Yes	No	Agilent4x44k	UF	Test	NBL19
gsm3403012	12.1515	8.86697	10.7506	12.5091	10.5392	10.7594	15.3458	11.4462	>=18	4	amplified	no	yes	yes	no	no	no	-	<NA>	<NA>	Agilent4x44k	UF	Test	NBL191
gsm3403013	12.363	9.20801	10.5947	12.7122	9.34742	10.8887	14.2939	8.28318	<18	4s	not amplified	no	no	no	no	yes	no	-	<NA>	<NA>	Agilent4x44k	F	Test	NBL192
gsm3403014	13.0027	8.3137	10.3504	12.7548	9.1599	10.8997	14.7108	10.2247	>=18	2	not amplified	no	yes	yes	no	no	no	-	<NA>	<NA>	Agilent4x44k	F	Test	NBL193
gsm3403015	11.0033	10.0404	10.537	12.3983	9.78532	11.4797	15.0667	10.8907	>=18	4	not amplified	no	yes	yes	no	no	yes	-	<NA>	<NA>	Agilent4x44k	UF	Test	NBL194
gsm3403016	13.5744	13.2067	10.2313	13.246	9.96217	11.1203	15.1871	7.77446	<18	4	not amplified	no	no	no	no	no	no	<NA>	Yes	No	Agilent4x44k	F	Test	NBL2
gsm3403017	12.7955	9.3374	10.7257	12.7174	10.6568	11.0665	15.4691	9.97477	<18	2	amplified	no	yes	yes	no	no	no	-	<NA>	<NA>	Agilent4x44k	UF	Test	NBL200
gsm3403018	12.9202	10.7559	10.1419	11.6357	8.46127	10.5737	14.5853	7.41903	<18	2	not amplified	no	no	no	no	no	no	<NA>	<NA>	<NA>	Agilent4x44k	F	Test	NBL202
gsm3403019	14.402	13.4023	10.9476	13.873	9.07852	10.9966	15.939	7.25984	>=18	2	not amplified	no	yes	no	no	no	no	<NA>	<NA>	<NA>	Agilent4x44k	F	Test	NBL206
gsm3403020	13.1398	8.04592	10.6116	12.5212	10.1637	11.7219	14.7785	11.702	>=18	4	amplified	no	no	yes	no	no	no	-	Yes	No	Agilent4x44k	UF	Test	NBL21
gsm3403021	12.4494	10.2863	10.0169	12.1854	9.52781	10.7125	13.6	8.53247	>=18	3	not amplified	no	no	no	no	no	no	<NA>	<NA>	<NA>	Agilent4x44k	F	Test	NBL211
gsm3403022	12.5565	11.172	10.0141	11.2869	8.56773	10.5181	14.8375	7.29195	<18	4s	not amplified	no	no	no	no	no	no	<NA>	<NA>	<NA>	Agilent4x44k	F	Test	NBL214
gsm3403023	13.0894	10.344	11.2139	12.0608	9.64026	12.4098	14.8276	14.0637	>=18	4	not amplified	no	no	yes	no	no	yes	-	<NA>	<NA>	Agilent4x44k	F	Test	NBL216
gsm3403024	12.5817	11.6816	10.4147	12.2072	9.87974	11.6688	15.3366	8.606	<18	3	not amplified	no	no	no	no	no	no	-	<NA>	<NA>	Agilent4x44k	F	Test	NBL217
gsm3403025	12.1093	9.41312	10.5589	11.1639	9.18725	11.8281	15.7245	7.49522	<18	4	amplified	no	no	yes	no	no	no	-	Yes	No	Agilent4x44k	UF	Test	NBL22
gsm3403026	13.9958	10.8437	10.6482	12.6805	9.32495	11.7315	14.4939	7.96226	>=18	3	not amplified	no	yes	yes	yes	no	no	<NA>	<NA>	<NA>	Agilent4x44k	F	Test	NBL220
gsm3403027	12.9403	9.02342	10.4806	13.1614	10.7972	12.7992	15.8876	10.5091	>=18	4	amplified	no	no	yes	no	no	no	-	<NA>	<NA>	Agilent4x44k	UF	Test	NBL222
gsm3403028	14.0863	9.63806	10.8065	13.7311	11.4298	12.9298	15.2307	10.2171	<18	4	amplified	no	no	yes	no	no	no	<NA>	<NA>	<NA>	Agilent4x44k	UF	Test	NBL224
gsm3403029	13.1063	10.0437	10.3941	11.523	9.05748	11.4536	14.2429	7.8871	<18	2	not amplified	no	no	no	no	no	no	<NA>	<NA>	<NA>	Agilent4x44k	F	Test	NBL225
gsm3403030	11.3391	10.0084	9.9611	11.6748	8.42543	11.0733	14.5521	7.59589	<18	2	not amplified	no	no	no	no	no	no	-	<NA>	<NA>	Agilent4x44k	F	Test	NBL227
gsm3403031	12.6642	11.1949	10.3956	11.542	8.46801	9.81642	14.5692	7.7761	<18	2	not amplified	no	no	no	no	no	no	<NA>	<NA>	<NA>	Agilent4x44k	F	Test	NBL229
gsm3403032	12.9915	10.7898	10.4217	12.3973	11.0207	10.8383	14.9355	8.67204	>=18	4	not amplified	no	yes	yes	yes	no	no	deletion (exon 2-10)	<NA>	<NA>	Agilent4x44k	UF	Test	NBL230
gsm3403033	12.4721	10.0537	10.4173	11.9699	8.64997	10.7244	14.8523	7.52732	>=18	4	not amplified	no	yes	yes	yes	no	no	<NA>	<NA>	<NA>	Agilent4x44k	F	Test	NBL232
gsm3403034	13.3441	11.9798	9.98172	12.8812	9.57665	10.6648	15.4386	8.07468	>=18	2	not amplified	no	no	no	no	no	no	<NA>	<NA>	<NA>	Agilent4x44k	F	Test	NBL233
gsm3403035	13.5382	7.68867	10.1612	12.2172	10.707	11.5611	14.6815	11.1146	<18	4s	amplified	yes	yes	yes	no	no	no	<NA>	<NA>	<NA>	Agilent4x44k	UF	Test	NBL234
gsm3403036	13.5414	11.3613	11.5029	12.4497	9.23988	11.4032	14.9599	7.41363	<18	3	not amplified	no	yes	no	no	no	no	<NA>	<NA>	<NA>	Agilent4x44k	F	Test	NBL235
gsm3403037	11.7707	9.43588	10.2523	12.0666	10.2594	10.8142	15.249	7.60036	<18	4s	not amplified	no	no	no	no	no	no	<NA>	<NA>	<NA>	Agilent4x44k	UF	Test	NBL236
gsm3403038	13.6038	10.6864	10.6974	12.8294	9.32614	10.9431	14.138	7.93257	<18	2	not amplified	no	no	no	no	no	no	<NA>	<NA>	<NA>	Agilent4x44k	F	Test	NBL238
gsm3403039	12.2502	9.74725	10.2582	12.1244	8.61084	11.5116	14.9622	6.81788	<18	4s	not amplified	no	yes	no	no	no	no	<NA>	<NA>	<NA>	Agilent4x44k	F	Test	NBL239
gsm3403040	11.1182	10.6258	8.99084	12.1187	8.17951	10.0051	15.5264	7.9982	>=18	2	not amplified	no	no	no	no	no	no	<NA>	<NA>	<NA>	Agilent4x44k	F	Test	NBL241
gsm3403041	13.7777	11.6999	10.6295	10.9715	8.86836	12.3207	15.5797	7.11904	>=18	2	not amplified	no	yes	yes	yes	no	no	<NA>	<NA>	<NA>	Agilent4x44k	F	Test	NBL243
gsm3403042	13.0379	9.02417	10.5321	12.3235	7.82082	10.3031	13.3753	8.24755	<18	4s	not amplified	no	no	no	no	yes	no	<NA>	<NA>	<NA>	Agilent4x44k	F	Test	NBL244
gsm3403043	12.8405	10.3725	10.3943	12.0828	9.55173	10.4738	14.3634	7.22738	<18	1	not amplified	no	yes	no	no	no	no	-	<NA>	<NA>	Agilent4x44k	F	Test	NBL245
gsm3403044	12.7214	10.6174	10.5922	12.1343	8.80041	10.8042	14.7523	8.17348	<18	2	not amplified	no	yes	no	no	no	no	<NA>	<NA>	<NA>	Agilent4x44k	F	Test	NBL246
gsm3403045	13.6706	11.8586	10.8379	12.7287	9.70086	12.0154	14.3105	7.96087	<18	3	not amplified	no	no	no	no	yes	no	<NA>	<NA>	<NA>	Agilent4x44k	F	Test	NBL248
gsm3403046	13.4529	9.38174	10.0275	12.4569	9.39953	11.882	14.3634	16.3805	>=18	4	amplified	no	yes	yes	no	no	yes	-	<NA>	<NA>	Agilent4x44k	F	Test	NBL250
gsm3403047	11.6972	8.24598	10.417	12.0051	8.53706	11.0434	14.3493	9.85318	>=18	4	not amplified	no	yes	yes	no	no	yes	-	<NA>	<NA>	Agilent4x44k	F	Test	NBL253
gsm3403048	13.4901	12.7119	10.5502	12.0057	9.34822	11.8721	14.4656	7.6744	>=18	2	not amplified	no	no	no	no	no	no	-	<NA>	<NA>	Agilent4x44k	F	Test	NBL255
gsm3403049	12.4579	10.6082	10.4921	12.4914	9.83632	11.446	15.5078	11.0331	>=18	4	not amplified	yes	yes	yes	no	no	yes	-	<NA>	<NA>	Agilent4x44k	UF	Test	NBL257
gsm3403050	13.2154	10.9857	10.7178	11.7771	8.47078	10.9404	14.7741	7.63684	<18	2	not amplified	no	no	no	no	no	no	<NA>	<NA>	<NA>	Agilent4x44k	F	Test	NBL258
gsm3403051	13.6207	10.5755	10.0033	12.7749	9.3476	11.0843	13.4445	10.7579	>=18	4	amplified	no	no	yes	no	no	no	-	<NA>	<NA>	Agilent4x44k	F	Test	NBL259
gsm3403052	10.213	9.65465	11.1275	13.846	10.9862	13.0338	14.9367	9.15119	>=18	4	amplified	yes	yes	yes	no	no	no	<NA>	Yes	No	Agilent4x44k	UF	Test	NBL26
gsm3403053	12.9351	7.78228	10.3164	12.902	10.5273	12.2701	14.636	11.3909	<18	4	amplified	no	yes	yes	no	no	no	-	<NA>	<NA>	Agilent4x44k	UF	Test	NBL261
gsm3403054	11.6999	9.4127	11.0381	12.8854	9.80824	11.9962	13.8294	11.9285	>=18	4	not amplified	no	yes	yes	no	no	yes	-	Yes	No	Agilent4x44k	F	Test	NBL263
gsm3403055	12.5105	8.56815	10.8033	12.394	8.97215	9.96132	15.0015	12.6124	>=18	4	not amplified	no	no	yes	no	no	yes	-	<NA>	<NA>	Agilent4x44k	F	Test	NBL266
gsm3403056	12.1434	9.61423	10.2315	12.0305	9.57607	10.705	14.3894	7.72901	<18	4	not amplified	no	no	no	no	no	no	<NA>	<NA>	<NA>	Agilent4x44k	F	Test	NBL268
gsm3403057	12.1521	10.7795	9.67232	11.2447	8.42744	10.3589	14.6647	7.44898	<18	4s	not amplified	no	no	no	no	yes	no	<NA>	<NA>	<NA>	Agilent4x44k	F	Test	NBL270
gsm3403058	12.7228	10.0013	10.0094	12.4968	8.87615	11.011	14.212	7.76381	>=18	3	not amplified	no	no	no	no	no	no	<NA>	<NA>	<NA>	Agilent4x44k	F	Test	NBL271
gsm3403059	12.6449	7.40037	10.2975	13.0064	9.58971	13.1226	14.5037	10.7922	>=18	2	amplified	no	no	yes	no	no	no	-	<NA>	<NA>	Agilent4x44k	UF	Test	NBL274
gsm3403060	12.5725	10.2544	10.8101	12.1836	9.50174	10.7252	14.2552	8.62917	>=18	4	not amplified	no	yes	yes	yes	no	no	deletion (exon 2-9)	<NA>	<NA>	Agilent4x44k	F	Test	NBL275
gsm3403061	12.03	9.46716	10.6118	11.9516	10.1272	10.4759	14.4647	9.03703	>=18	4	not amplified	no	no	yes	yes	no	no	-	<NA>	<NA>	Agilent4x44k	UF	Test	NBL277
gsm3403062	14.4904	10.7173	10.7059	12.2924	7.96203	9.02101	13.4182	11.5838	>=18	4	not amplified	yes	yes	yes	no	no	no	-	<NA>	<NA>	Agilent4x44k	F	Test	NBL279
gsm3403063	11.8008	9.28972	9.74767	13.3768	10.6398	12.0454	15.453	9.25831	>=18	4	amplified	yes	yes	yes	no	no	no	-	Yes	No	Agilent4x44k	UF	Test	NBL28
gsm3403064	13.588	10.0435	11.0074	13.1258	10.7306	10.4373	14.6389	10.9285	>=18	4	amplified	yes	yes	yes	no	no	no	<NA>	<NA>	<NA>	Agilent4x44k	UF	Test	NBL280
gsm3403065	12.9975	8.13278	10.7323	13.2627	10.5864	12.1358	13.9016	9.60999	>=18	3	amplified	no	no	yes	no	no	no	-	<NA>	<NA>	Agilent4x44k	UF	Test	NBL281
gsm3403066	12.9035	10.6902	10.4718	12.4618	9.37573	10.6172	14.0191	9.06719	>=18	4	not amplified	no	yes	no	no	no	no	-	<NA>	<NA>	Agilent4x44k	F	Test	NBL282
gsm3403067	12.4968	10.7658	10.2672	12.0297	8.49446	10.7	14.297	8.14522	<18	4s	not amplified	no	no	no	no	yes	no	<NA>	<NA>	<NA>	Agilent4x44k	F	Test	NBL283
gsm3403068	11.1447	7.85	9.85733	10.7627	9.71733	11.1935	14.2083	11.1696	>=18	4	amplified	yes	yes	yes	no	no	no	<NA>	<NA>	<NA>	Agilent4x44k	UF	Test	NBL284
gsm3403069	11.757	7.44923	9.97971	11.6252	9.05545	12.9047	14.6657	10.3156	>=18	3	amplified	yes	yes	yes	no	no	no	<NA>	<NA>	<NA>	Agilent4x44k	UF	Test	NBL285
gsm3403070	13.0044	11.5252	10.2395	11.8087	9.11202	11.4842	14.3195	7.82871	<18	2	not amplified	no	no	no	no	no	no	<NA>	<NA>	<NA>	Agilent4x44k	F	Test	NBL288
gsm3403071	13.6389	12.3739	10.2549	12.6218	10.1306	11.3223	15.0797	7.8196	>=18	1	not amplified	no	no	no	no	no	no	<NA>	<NA>	<NA>	Agilent4x44k	F	Test	NBL289
gsm3403072	11.9269	10.5997	10.312	11.7173	10.1459	11.3882	14.7238	8.40096	<18	4s	not amplified	no	yes	no	no	no	no	<NA>	<NA>	<NA>	Agilent4x44k	UF	Test	NBL291
gsm3403073	12.2761	10.2947	9.6057	11.7865	9.04169	10.9014	14.6705	8.09751	<18	4	not amplified	no	no	no	no	no	no	<NA>	<NA>	<NA>	Agilent4x44k	F	Test	NBL292
gsm3403074	13.3436	10.3008	10.278	11.003	8.67387	10.2422	13.635	8.26496	<18	1	not amplified	no	no	no	no	no	no	<NA>	<NA>	<NA>	Agilent4x44k	F	Test	NBL293
gsm3403075	12.801	11.8195	9.72567	10.8155	8.15593	10.9341	14.9051	6.96809	<18	2	not amplified	no	no	no	no	yes	no	<NA>	<NA>	<NA>	Agilent4x44k	F	Test	NBL294
gsm3403076	12.3053	9.99839	9.86569	10.9667	9.3839	10.8049	14.1221	7.95745	>=18	3	not amplified	no	no	yes	yes	no	no	<NA>	<NA>	<NA>	Agilent4x44k	F	Test	NBL295
gsm3403077	13.3567	10.9606	11.045	12.1323	10.2151	11.9859	14.5381	8.28563	<18	4	not amplified	no	no	no	no	no	no	<NA>	<NA>	<NA>	Agilent4x44k	F	Test	NBL297
gsm3403078	13.3773	11.9488	10.5177	11.9519	9.23988	10.632	14.4939	8.15755	>=18	1	not amplified	no	no	no	no	no	no	<NA>	<NA>	<NA>	Agilent4x44k	F	Test	NBL298
gsm3403079	13.2641	10.4533	11.1839	12.7464	10.2173	11.4984	15.3611	7.09286	<18	4	not amplified	no	yes	no	no	yes	no	<NA>	Yes	No	Agilent4x44k	UF	Test	NBL3
gsm3403080	12.6418	11.3582	9.98661	11.4295	9.1812	11.2265	14.4418	8.00135	<18	1	not amplified	no	no	no	no	no	no	<NA>	<NA>	<NA>	Agilent4x44k	F	Test	NBL300
gsm3403081	13.4273	10.3151	10.4312	12.0967	8.88114	12.3078	14.3121	8.14965	<18	1	not amplified	no	no	no	no	no	no	<NA>	<NA>	<NA>	Agilent4x44k	F	Test	NBL301
gsm3403082	12.7408	11.1005	10.3417	11.5996	7.59753	10.673	13.8686	7.92742	<18	4s	not amplified	no	no	no	no	no	no	<NA>	<NA>	<NA>	Agilent4x44k	F	Test	NBL303
gsm3403083	12.4721	11.5761	10.1852	10.4431	9.18344	11.0652	14.6966	7.59976	<18	4	not amplified	no	no	no	no	no	no	<NA>	<NA>	<NA>	Agilent4x44k	F	Test	NBL304
gsm3403084	13.3084	8.25923	10.3221	11.716	10.4329	12.4076	14.4754	10.7308	>=18	4	not amplified	yes	yes	yes	no	no	no	<NA>	<NA>	<NA>	Agilent4x44k	UF	Test	NBL307
gsm3403085	12.7883	10.5245	9.8074	11.1172	9.96006	10.4669	15.0501	8.32116	>=18	4	not amplified	yes	yes	yes	yes	no	no	<NA>	<NA>	<NA>	Agilent4x44k	UF	Test	NBL308
gsm3403086	12.1857	9.30688	10.2187	12.9125	10.8508	11.6089	14.6946	13.7317	>=18	4	amplified	yes	yes	yes	no	no	yes	-	<NA>	<NA>	Agilent4x44k	UF	Test	NBL31
gsm3403087	14.9415	12.7959	10.7833	13.3325	8.98903	10.9765	15.6117	7.56636	>=18	1	not amplified	no	no	no	no	no	no	<NA>	<NA>	<NA>	Agilent4x44k	F	Test	NBL310
gsm3403088	13.1562	9.83164	10.2313	12.1809	8.29705	10.9102	14.1228	8.33521	<18	4s	not amplified	no	no	no	no	no	no	<NA>	<NA>	<NA>	Agilent4x44k	F	Test	NBL312
gsm3403089	12.3295	9.77012	10.4751	11.124	8.28156	9.77071	14.3113	8.19422	<18	3	not amplified	no	no	no	no	yes	no	<NA>	<NA>	<NA>	Agilent4x44k	F	Test	NBL315
gsm3403090	12.0166	9.61589	8.95061	12.7872	9.80801	12.9439	15.8097	9.92947	>=18	4	amplified	yes	yes	yes	no	no	no	-	Yes	No	Agilent4x44k	UF	Test	NBL32
gsm3403091	13.2414	10.0086	10.5842	12.9853	8.96185	10.7066	15.355	7.78267	>=18	1	not amplified	no	yes	no	no	no	no	<NA>	<NA>	<NA>	Agilent4x44k	F	Test	NBL323
gsm3403092	12.1081	10.4	10.6017	12.8172	8.95364	11.1815	13.8761	7.89105	<18	1	not amplified	no	no	no	no	no	no	<NA>	<NA>	<NA>	Agilent4x44k	F	Test	NBL325
gsm3403093	12.5441	9.3969	11.0264	12.3484	9.41471	11.0933	14.4243	8.35579	<18	4s	not amplified	no	no	no	no	yes	no	<NA>	<NA>	<NA>	Agilent4x44k	F	Test	NBL327
gsm3403094	11.6691	11.1254	10.377	11.5874	9.26195	10.9049	14.0784	7.91791	<18	3	not amplified	no	no	no	no	no	no	<NA>	<NA>	<NA>	Agilent4x44k	F	Test	NBL328
gsm3403095	12.3597	9.30914	10.4849	11.733	8.83261	10.2475	13.624	8.1472	>=18	1	not amplified	no	no	no	no	no	no	<NA>	<NA>	<NA>	Agilent4x44k	F	Test	NBL329
gsm3403096	11.8386	8.04106	11.262	12.0225	10.03	12.0413	14.9611	9.20938	>=18	4	amplified	no	no	yes	no	no	no	<NA>	Yes	No	Agilent4x44k	UF	Test	NBL33
gsm3403097	13.2378	11.2728	11.0278	10.9465	8.97447	10.8182	13.9253	8.19987	<18	3	not amplified	no	no	no	no	no	no	<NA>	<NA>	<NA>	Agilent4x44k	F	Test	NBL330
gsm3403098	12.4421	11.3577	10.0525	12.053	8.76504	11.2782	14.0954	8.26969	<18	1	not amplified	no	no	no	no	no	no	<NA>	<NA>	<NA>	Agilent4x44k	F	Test	NBL336
gsm3403099	11.9152	9.90436	10.742	12.9256	9.71572	11.7962	14.6469	8.96844	>=18	4	not amplified	no	no	no	no	no	no	-	<NA>	<NA>	Agilent4x44k	UF	Test	NBL339
gsm3403100	12.7504	9.0232	10.2937	12.1518	9.33139	11.3129	14.7439	8.07039	<18	1	not amplified	no	no	no	no	no	no	<NA>	<NA>	<NA>	Agilent4x44k	F	Test	NBL340
gsm3403101	12.3075	8.69909	9.13776	12.1143	10.1428	11.8502	15.151	12.2953	>=18	4	amplified	no	yes	yes	no	no	no	<NA>	<NA>	<NA>	Agilent4x44k	UF	Test	NBL342
gsm3403102	13.1088	11.215	10.0178	12.0092	9.64064	10.4422	14.2931	8.36194	<18	4	not amplified	no	no	no	no	no	no	<NA>	<NA>	<NA>	Agilent4x44k	F	Test	NBL344
gsm3403103	11.1484	8.74913	10.8166	12.7637	9.29177	11.2281	14.2068	13.4748	>=18	4	not amplified	no	no	yes	no	no	yes	-	<NA>	<NA>	Agilent4x44k	F	Test	NBL347
gsm3403104	12.8233	12.1031	9.68897	12.3046	9.81925	11.1587	15.3688	7.20261	>=18	2	not amplified	no	yes	yes	yes	no	no	<NA>	<NA>	<NA>	Agilent4x44k	F	Test	NBL350
gsm3403105	13.7795	8.16375	11.3725	12.1812	8.28582	9.69923	12.13	10.7425	>=18	4	not amplified	no	yes	yes	yes	no	no	-	<NA>	<NA>	Agilent4x44k	F	Test	NBL351
gsm3403106	12.7424	7.88984	10.0861	12.1833	9.28172	11.9321	14.8154	10.0891	<18	4s	amplified	no	no	yes	no	no	no	<NA>	<NA>	<NA>	Agilent4x44k	F	Test	NBL352
gsm3403107	12.5035	11.9258	10.617	11.0645	8.77363	10.5526	14.4252	8.03727	<18	1	not amplified	no	no	no	no	no	no	<NA>	<NA>	<NA>	Agilent4x44k	F	Test	NBL353
gsm3403108	12.7977	9.5439	11.0658	12.8617	10.0818	10.6225	13.8139	8.98128	>=18	4	not amplified	yes	yes	yes	yes	no	no	deletion (exon 2-15)	<NA>	<NA>	Agilent4x44k	F	Test	NBL355
gsm3403109	12.6145	10.5035	10.3455	10.8902	8.77403	10.312	14.288	8.19402	<18	4	not amplified	no	no	no	no	yes	no	<NA>	<NA>	<NA>	Agilent4x44k	F	Test	NBL356
gsm3403110	12.3053	10.4585	10.2507	11.0966	8.55244	10.798	14.0601	7.76487	<18	4s	not amplified	no	no	no	no	no	no	<NA>	<NA>	<NA>	Agilent4x44k	F	Test	NBL357
gsm3403111	13.2833	10.384	10.6049	11.7624	8.61673	11.2061	14.3459	8.09397	>=18	3	not amplified	no	no	no	no	no	no	<NA>	<NA>	<NA>	Agilent4x44k	F	Test	NBL358
gsm3403112	12.1178	9.45718	10.2805	11.8051	9.78347	11.445	14.4965	10.1612	>=18	4	amplified	yes	yes	yes	no	no	no	<NA>	<NA>	<NA>	Agilent4x44k	UF	Test	NBL359
gsm3403113	12.6865	7.84956	11.1897	12.8571	9.95472	12.2764	14.4347	9.92374	>=18	4	amplified	yes	yes	yes	no	no	no	<NA>	Yes	Yes	Agilent4x44k	UF	Test	NBL36
gsm3403114	13.072	11.7835	10.2303	11.1545	7.90803	10.0709	14.5355	7.10392	<18	4s	not amplified	no	no	no	no	no	no	<NA>	<NA>	<NA>	Agilent4x44k	F	Test	NBL361
gsm3403115	11.3175	9.73501	11.2962	13.2387	9.34023	12.1999	14.2451	8.07932	<18	2	not amplified	no	no	no	no	no	no	<NA>	<NA>	<NA>	Agilent4x44k	F	Test	NBL363
gsm3403116	12.9816	11.2263	10.6161	11.3112	8.69791	11.5637	13.9764	8.34056	<18	2	not amplified	no	no	no	no	no	no	<NA>	<NA>	<NA>	Agilent4x44k	F	Test	NBL364
gsm3403117	13.4066	8.48913	10.6519	12.2349	10.32	11.0363	14.9018	7.68398	<18	4s	amplified	yes	yes	yes	no	no	no	<NA>	<NA>	<NA>	Agilent4x44k	UF	Test	NBL365
gsm3403118	12.0944	9.07374	10.0212	11.6816	9.59656	10.8717	14.1841	12.801	>=18	4	not amplified	yes	yes	yes	no	no	yes	<NA>	<NA>	<NA>	Agilent4x44k	F	Test	NBL367
gsm3403119	12.8785	10.0779	10.0414	12.4098	9.20425	10.8979	13.9671	9.24527	>=18	4	not amplified	yes	yes	yes	yes	no	no	deletion (exon 2-10)	<NA>	<NA>	Agilent4x44k	F	Test	NBL368
gsm3403120	12.5239	7.84844	10.4597	11.6004	11.1895	13.4595	14.3585	12.6253	>=18	4	amplified	yes	yes	yes	no	no	yes	<NA>	<NA>	<NA>	Agilent4x44k	UF	Test	NBL369
gsm3403121	13.4529	8.97774	11.0795	13.5302	10.7268	12.0434	15.3868	9.84703	>=18	4	amplified	no	no	yes	no	no	no	<NA>	Yes	Yes	Agilent4x44k	UF	Test	NBL37
gsm3403122	13.0176	10.8209	10.305	11.9674	9.16692	10.2167	13.9652	8.50724	<18	1	not amplified	no	no	no	no	no	no	<NA>	<NA>	<NA>	Agilent4x44k	F	Test	NBL370
gsm3403123	13.1469	12.1798	10.3674	11.7583	9.5941	10.6086	14.4226	8.60307	<18	1	not amplified	no	no	no	no	no	no	<NA>	<NA>	<NA>	Agilent4x44k	F	Test	NBL373
gsm3403124	14.0198	8.75689	10.4505	12.9803	10.5617	11.2754	14.5011	10.8614	>=18	4	amplified	no	yes	yes	no	no	no	<NA>	<NA>	<NA>	Agilent4x44k	UF	Test	NBL374
gsm3403125	13.2534	11.371	10.1339	12.0651	8.32391	10.138	13.9304	8.76032	<18	1	not amplified	no	no	no	no	no	no	<NA>	<NA>	<NA>	Agilent4x44k	F	Test	NBL375
gsm3403126	12.8196	8.60659	10.0774	13.5118	11.1158	13.202	15.0784	10.336	<18	2	amplified	no	no	yes	no	no	no	<NA>	<NA>	<NA>	Agilent4x44k	UF	Test	NBL377
gsm3403127	12.2991	9.88272	10.6831	11.948	10.5824	10.4219	14.8614	10.1831	>=18	4	amplified	no	no	yes	no	no	no	<NA>	<NA>	<NA>	Agilent4x44k	UF	Test	NBL378
gsm3403128	12.9456	11.6282	10.4699	11.0693	8.35036	10.7656	14.1511	7.93564	<18	1	not amplified	no	no	no	no	no	no	<NA>	<NA>	<NA>	Agilent4x44k	F	Test	NBL379
gsm3403129	13.4748	7.20193	11.3201	12.1625	8.09614	10.0978	13.9952	9.06188	<18	4	not amplified	no	no	no	no	no	no	<NA>	Yes	No	Agilent4x44k	F	Test	NBL38
gsm3403130	13.197	8.8234	10.646	12.9999	10.5067	11.8499	14.6419	9.89051	<18	4	amplified	no	no	yes	no	no	no	<NA>	<NA>	<NA>	Agilent4x44k	UF	Test	NBL380
gsm3403131	12.4322	11.1153	10.5357	12.2426	8.41117	10.5943	14.8164	8.57554	>=18	4	not amplified	no	yes	no	no	no	no	-	<NA>	<NA>	Agilent4x44k	F	Test	NBL383
gsm3403132	12.9552	8.89694	11.3856	11.3049	10.4692	12.5122	15.1189	12.1661	>=18	3	amplified	no	no	yes	no	no	no	<NA>	<NA>	<NA>	Agilent4x44k	UF	Test	NBL385
gsm3403133	12.9735	8.64861	10.7048	13.4496	9.6585	11.3013	14.6745	7.96388	>=18	2	not amplified	no	no	no	no	no	no	<NA>	<NA>	<NA>	Agilent4x44k	F	Test	NBL386
gsm3403134	13.0209	10.508	10.3517	12.4205	8.76762	11.2673	14.3995	7.78927	<18	4s	not amplified	no	no	no	no	yes	no	<NA>	<NA>	<NA>	Agilent4x44k	F	Test	NBL387
gsm3403135	12.9831	11.6438	10.1166	12.1401	9.62483	11.7325	15.2563	11.6928	>=18	4	not amplified	no	no	yes	no	no	yes	-	<NA>	<NA>	Agilent4x44k	F	Test	NBL389
gsm3403136	12.7731	10.2922	9.37393	12.2148	9.76486	10.0011	15.9411	8.7444	>=18	3	not amplified	no	yes	yes	yes	no	no	<NA>	Yes	No	Agilent4x44k	UF	Test	NBL39
gsm3403137	12.6086	11.7477	9.96607	12.7228	9.54044	10.8972	15.2663	8.02697	<18	4	not amplified	no	no	no	no	no	no	<NA>	Yes	No	Agilent4x44k	F	Test	NBL390
gsm3403138	12.3191	8.20467	11.2153	12.7637	11.237	10.8867	15.3412	12.6956	>=18	4	not amplified	yes	yes	yes	no	no	yes	-	<NA>	<NA>	Agilent4x44k	UF	Test	NBL391
gsm3403139	12.3916	10.3636	10.5303	10.9606	9.05325	11.6592	14.7818	7.94392	<18	4s	not amplified	no	no	no	no	no	no	<NA>	<NA>	<NA>	Agilent4x44k	F	Test	NBL392
gsm3403140	12.5389	8.75592	9.03031	10.9524	9.03823	10.9753	13.9939	9.01839	>=18	4	not amplified	no	no	yes	yes	no	no	<NA>	<NA>	<NA>	Agilent4x44k	F	Test	NBL395
gsm3403141	12.5365	10.7123	10.9166	13.1632	10.5731	11.4096	14.5363	13.1721	>=18	3	not amplified	no	yes	yes	no	no	yes	<NA>	Yes	No	Agilent4x44k	UF	Test	NBL4
gsm3403142	13.332	12.1211	11.7616	13.969	10.5235	12.425	16.8224	10.6258	>=18	3	not amplified	yes	yes	yes	no	no	no	-	Yes	No	Agilent4x44k	UF	Test	NBL40
gsm3403143	12.5772	7.97085	10.7066	11.9862	9.66645	8.90866	14.8845	7.50621	>=18	2	not amplified	no	yes	yes	yes	no	no	-	Yes	No	Agilent4x44k	F	Test	NBL41
gsm3403144	13.4328	7.76706	10.1374	11.8024	9.32317	11.1363	14.4139	11.0881	>=18	3	not amplified	yes	yes	yes	no	no	no	-	Yes	No	Agilent4x44k	F	Test	NBL42
gsm3403145	13.4283	10.2765	10.4694	11.3077	9.8517	11.2849	14.6319	7.5183	>=18	3	not amplified	no	yes	yes	yes	no	no	<NA>	Yes	No	Agilent4x44k	F	Test	NBL44
gsm3403146	13.02	10.2626	9.82696	11.6967	9.36032	10.587	14.3692	6.90593	>=18	2	not amplified	yes	yes	yes	yes	no	no	<NA>	Yes	No	Agilent4x44k	F	Test	NBL45
gsm3403147	12.8459	9.17739	10.3248	12.6134	10.5149	11.2384	14.2164	11.2294	>=18	4	not amplified	yes	yes	yes	no	no	no	<NA>	Yes	Yes	Agilent4x44k	UF	Test	NBL47
gsm3403148	10.4185	7.6756	9.91678	10.6258	9.66603	10.8341	14.6806	12.4257	>=18	4	not amplified	no	no	yes	no	no	yes	-	Yes	No	Agilent4x44k	UF	Test	NBL48
gsm3403149	12.7686	8.90764	11.0542	11.4679	8.96627	11.0169	14.9284	9.99372	>=18	4	not amplified	yes	yes	yes	no	no	yes	-	Yes	No	Agilent4x44k	F	Test	NBL49
gsm3403150	13.827	10.0564	10.4789	12.5239	10.6619	10.5707	14.4278	14.2075	>=18	3	not amplified	yes	yes	yes	no	no	yes	<NA>	Yes	Yes	Agilent4x44k	UF	Test	NBL5
gsm3403151	14.332	8.09138	10.0184	12.6145	10.6754	10.9526	12.6909	10.4373	>=18	4	amplified	no	no	yes	no	no	no	<NA>	Yes	No	Agilent4x44k	F	Test	NBL50
gsm3403152	11.6306	8.61394	10.8372	12.2946	11.0376	12.9775	15.3688	10.9068	>=18	4	amplified	yes	yes	yes	no	no	no	<NA>	Yes	No	Agilent4x44k	UF	Test	NBL51
gsm3403153	12.4487	7.34279	9.28028	13.3699	10.4192	12.8777	14.9095	11.6016	>=18	3	amplified	yes	yes	yes	no	no	no	<NA>	Yes	No	Agilent4x44k	UF	Test	NBL52
gsm3403154	12.3707	8.74029	10.0962	13.1545	11.2654	11.86	15.4999	10.182	>=18	4	amplified	yes	yes	yes	no	no	no	<NA>	Yes	No	Agilent4x44k	UF	Test	NBL53
gsm3403155	12.7843	8.0993	10.6338	12.8647	9.7985	11.4327	14.7471	8.90584	<18	2	amplified	yes	yes	yes	no	no	no	-	Yes	No	Agilent4x44k	UF	Test	NBL54
gsm3403156	14.7047	11.7578	11.0144	14.3187	10.4503	11.9974	17.1715	7.52505	<18	2	not amplified	no	no	no	no	no	no	<NA>	Yes	Yes	Agilent4x44k	UF	Test	NBL59
gsm3403157	14.2748	13.7735	10.8561	12.5641	10.077	11.0652	15.0319	7.78411	>=18	2	not amplified	no	no	no	no	no	no	<NA>	Yes	No	Agilent4x44k	F	Test	NBL6
gsm3403158	12.8706	9.0465	10.5873	12.8533	9.99777	9.48388	15.1071	7.84361	>=18	4	not amplified	yes	yes	yes	yes	no	no	deletion (exon 2-9)	Yes	Yes	Agilent4x44k	F	Test	NBL60
gsm3403159	13.5831	9.86958	10.7942	11.8163	10.4992	11.7829	15.4967	11.6472	>=18	1	amplified	yes	yes	yes	no	no	no	-	Yes	Yes	Agilent4x44k	UF	Test	NBL61
gsm3403160	13.0834	12.0686	10.6342	12.818	9.68897	11.0565	15.4722	7.57773	>=18	2	not amplified	yes	yes	yes	yes	no	no	<NA>	No	Yes	Agilent4x44k	F	Test	NBL62
gsm3403161	12.5855	9.18443	10.5323	11.2244	9.40603	11.7883	14.832	15.2621	>=18	4	not amplified	yes	yes	yes	yes	no	yes	<NA>	No	Yes	Agilent4x44k	UF	Test	NBL66
gsm3403162	12.253	10.9645	11.134	12.4931	9.87123	12.4533	14.6637	8.2931	<18	3	not amplified	no	no	no	no	no	no	<NA>	Yes	No	Agilent4x44k	F	Test	NBL7
gsm3403163	12.242	9.54232	10.1698	11.1517	12.2285	11.7549	15.4722	11.9269	>=18	4	amplified	yes	yes	yes	no	no	no	<NA>	No	Yes	Agilent4x44k	UF	Test	NBL70
gsm3403164	12.4331	8.89118	11.2887	12.6812	10.5007	12.2337	15.965	10.5366	>=18	4	amplified	no	yes	yes	no	no	no	-	No	Yes	Agilent4x44k	UF	Test	NBL71
gsm3403165	13.0122	9.63541	10.5269	11.9291	11.5897	11.7509	14.5701	10.3431	>=18	4	amplified	yes	yes	yes	no	no	no	<NA>	No	Yes	Agilent4x44k	UF	Test	NBL72
gsm3403166	10.262	9.92595	10.0907	13.515	9.52628	11.8	15.761	7.8724	>=18	1	not amplified	no	yes	yes	yes	no	no	-	<NA>	<NA>	Agilent4x44k	UF	Test	NBL74
gsm3403167	13.2478	10.1963	10.5142	11.4437	9.31893	11.2375	14.6815	10.4876	>=18	4	not amplified	no	no	yes	no	no	yes	<NA>	<NA>	<NA>	Agilent4x44k	F	Test	NBL75
gsm3403168	11.768	7.81532	9.9858	12.5025	9.37914	11.4963	14.4772	10.7869	>=18	4	amplified	no	no	yes	no	no	no	<NA>	<NA>	<NA>	Agilent4x44k	F	Test	NBL76
gsm3403169	12.7828	10.6908	10.2385	12.6869	9.92131	11.086	15.0654	8.1353	<18	2	not amplified	no	no	no	no	yes	no	-	Yes	No	Agilent4x44k	F	Test	NBL8
gsm3403170	12.2551	11.1256	9.69	10.9917	9.05688	11.091	14.3685	9.50134	>=18	4	not amplified	no	yes	yes	yes	no	no	-	<NA>	<NA>	Agilent4x44k	F	Test	NBL81
gsm3403171	13.2226	11.571	10.3964	13.0418	8.38405	11.1149	15.4036	10.8166	>=18	4	not amplified	yes	yes	yes	no	no	no	-	<NA>	<NA>	Agilent4x44k	F	Test	NBL82
gsm3403172	13.2585	9.98134	10.6421	11.2226	9.40073	11.156	14.0926	8.23348	>=18	4	not amplified	no	no	yes	yes	no	no	<NA>	<NA>	<NA>	Agilent4x44k	F	Test	NBL85
gsm3403173	12.4786	8.74008	11.121	12.1384	9.71893	11.5799	14.9018	11.5232	>=18	3	amplified	yes	yes	yes	no	no	no	-	<NA>	<NA>	Agilent4x44k	UF	Test	NBL86
gsm3403174	13.0644	11.2721	10.9678	13.0405	10.0208	12.0457	15.5248	8.68422	<18	4s	not amplified	no	no	no	no	yes	no	-	<NA>	<NA>	Agilent4x44k	F	Test	NBL87
gsm3403175	12.3817	8.85078	10.2834	10.5818	8.74147	10.3725	17.0027	8.54948	>=18	3	not amplified	no	yes	yes	yes	no	no	<NA>	<NA>	<NA>	Agilent4x44k	UF	Test	NBL89
gsm3403176	12.6165	9.55096	10.716	11.3105	9.30154	11.4699	14.572	10.8085	>=18	4	amplified	no	no	yes	no	no	no	<NA>	<NA>	<NA>	Agilent4x44k	F	Test	NBL90
gsm3403177	12.5644	8.68299	9.98782	12.5122	10.5245	12.1524	15.2621	9.69282	>=18	4	amplified	no	no	yes	no	no	no	<NA>	<NA>	<NA>	Agilent4x44k	UF	Test	NBL92
gsm3403178	12.5222	11.7359	10.3385	11.1937	9.03485	11.254	14.649	7.47727	<18	2	not amplified	no	no	no	no	no	no	-	<NA>	<NA>	Agilent4x44k	F	Test	NBL93
gsm3403179	12.2214	12.2091	10.3324	11.6282	8.85059	10.5044	14.7564	8.37199	<18	1	not amplified	no	no	no	no	no	no	-	<NA>	<NA>	Agilent4x44k	F	Test	NBL97
gsm3403180	12.2953	10.7842	10.4484	11.3494	9.00518	10.6506	15.1164	7.72171	<18	1	not amplified	no	no	yes	yes	no	no	-	<NA>	<NA>	Agilent4x44k	F	Test	NBL99
